# Supplementary material for: Identification of differentially expressed genes from multipotent epithelia at the onset of an asexual development
Source: Sci Rep. 2016 Jun 6;6:27357. doi: 10.1038/srep27357 (PMC4893630; doi:10.1038/srep27357)
Supplement: Supplementary Data 1 [file srep27357-s2.xls]

## Sheet: Read_Me
Details
Each sheet corresponds to DEGs identified fro three pairwise tissue comaprison and includes following column headers: (A) Contigs, (B) Z-score (From DEGseq), (C) InterProscan Domains, (D) Program (annotated by InterProScan), (E) E value, (F) Complete 5, (G) Complete 3, (H) Length of Contig (I) Length_Predicted_Protein, (J) SignalP, (K) TmHMM, (L,M) GO details, (N,O) BLASTx hits and corresponding …
The columns for BLASTx and BLASTp were the homology searches against NCBI non-redundant (nr) database and were carried out on Linux Cluster facility provided by ABiMS, Station Biologiue de Roscoff (http://abims.sb-roscoff.fr/resources/cluster).
Sequences are available on the following link:
http://octopus.obs-vlfr.fr/public/botryllus/fastacmd_riccipaper.html
and can be downloaded directly by clicking on the conting identifier (Coulmn A).

## Sheet: A2_vs_Ref
Contigs	z_score	InterProScan_Domains	InterProScan_Program	Value_Stats	complete_5	complete_3	Length_unigene	Length_of_predicted_protein	Signal_peptide	Transmembrane	GOTERMS_CATEGORIES	GOTERMS_Function	BLASTx	evalue_BLASTx	BLASTp	evalue_BLASTp
comp563743_c0_seq1_V2	5.89971	Serine proteases, trypsin family, serine active site. Serine proteases, trypsin domain profile. Serine proteases, trypsin family, serine active site.	ProSitePatterns ProSiteProfiles ProSitePatterns	- 32.698 -	incomplete	complete	4071	3936	N	1			PREDICTED: uncharacterized protein LOC100187379 [Ciona intestinalis] PREDICTED: acrosin-like [Pseudopodoces humilis] PREDICTED: acrosin-like [Corvus brachyrhynchos] PREDICTED: acrosin-like [Ficedula albicollis] PREDICTED: CUB and sushi domain-containing protein 1-like [Saccoglossus kowalevskii] PREDICTED: acrosin-like [Geospiza fortis] PREDICTED: acrosin-like [Zonotrichia albicollis] Polyprotein,…	1.37915e-133 4.56793e-48 6.82983e-46 4.04857e-45 2.57289e-44 3.95701e-44 2.00017e-43 1.49127e-42 1.88661e-42 2.0019e-42	No hits found	NA
comp554129_c0_seq1_V2	5.06881	Tetratricopeptide repeats Tetratricopeptide repeats Tetratricopeptide repeats	SMART SMART SMART	0.29 0.022 0.29	complete	complete	1234	723	N	2	MOLECULAR_FUNCTION MOLECULAR_FUNCTION MOLECULAR_FUNCTION	protein binding protein binding protein binding	PREDICTED: protein STIP1 homolog [Ciona intestinalis] tetratricopeptide repeat-containing family protein [Populus trichocarpa] &gtgi|222864795|gb|EEF01926.1| tetratricopeptide repeat-containing family protein [Populus trichocarpa] hypothetical protein JCGZ_02220 [Jatropha curcas] AGAP004797-PA [Anopheles gambiae str. PEST] &gtgi|116122346|gb|EAA13278.4| AGAP004797-PA [Anopheles gambiae str. PEST]…	2.57847e-30 3.74393e-25 5.22334e-25 5.23296e-25 7.19144e-25 8.07546e-25 9.87824e-25 2.03605e-24 2.89666e-24 4.46059e-24	PREDICTED: Ciona intestinalis protein STIP1 homolog (LOC100180675), mRNA PREDICTED: Megachile rotundata integrator complex subunit 3-like (LOC100882841), mRNA	3.98688e-05 0.000485701
comp561399_c1_seq1_V2	4.69912	ATP:guanido phosphotransferase, C-terminal catalytic domain Phosphagen kinase C-terminal domain profile. ATP:guanido phosphotransferase, C-terminal catalytic domain	Pfam ProSiteProfiles Pfam	3.70E-103 81.798 3.70E-103	incomplete	complete	1325	1203	N	0	MOLECULAR_FUNCTION MOLECULAR_FUNCTION MOLECULAR_FUNCTION	kinase activity transferase activity, transferring phosphorus-containing groups kinase activity	NA		Polyandrocarpa misakiensis CK mRNA for creatine kinase, completee cds PREDICTED: Stegastes partitus creatine kinase, brain (ckb), mRNA PREDICTED: Ciona intestinalis creatine kinase, testis isozyme-like, transcript variant 1 (LOC100176946), mRNA Ciona intestinalis creatine kinase (ckm), mRNA &gtgi|13559505|gb|AF258619.1|AF258619 Ciona intestinalis creatine kinase mRNA, completee cds PREDICTED: Cio…	1.14205e-170 1.30307e-163 1.30307e-163 5.54081e-162 2.35601e-160 8.22329e-160 2.87021e-159 1.48681e-156 7.70185e-154 1.39253e-150
comp564997_c2_seq1_V1	4.64818	Prolyl oligopeptidase family Dipeptidyl peptidase IV (DPP IV) N-terminal region Prolyl oligopeptidase family	Pfam Pfam Pfam	1.50E-44 9.50E-59 1.50E-44	incomplete	complete	2878	2394	Y	1	BIOLOGICAL_PROCESS CELLULAR_COMPONENT BIOLOGICAL_PROCESS	proteolysis membrane proteolysis	PREDICTED: dipeptidyl peptidase 4-like [Ciona intestinalis] PREDICTED: seprase-like [Ciona intestinalis] PREDICTED: dipeptidyl peptidase 4 [Taeniopygia guttata] PREDICTED: dipeptidyl peptidase 4 [Ficedula albicollis] PREDICTED: dipeptidyl peptidase 4, partial [Geospiza fortis] PREDICTED: dipeptidyl peptidase 4 [Falco cherrug] PREDICTED: dipeptidyl peptidase 4 isoform X1 [Anas platyrhynchos] PREDI…	0 2.23406e-170 1.07715e-140 3.61552e-140 2.48617e-139 9.3313e-139 3.18081e-138 4.31255e-138 9.2063e-138 1.61398e-137	PREDICTED: Ciona intestinalis dipeptidyl peptidase 4-like (LOC100177857), mRNA PREDICTED: Aplysia californica dipeptidyl peptidase 4-like (LOC101851831), mRNA Culex quinquefasciatus dipeptidyl-peptidase, mRNA Kluyveromyces lactis NRRL Y-1140 hypothetical protein partial mRNA Kluyveromyces lactis strain NRRL Y-1140 chromosome E completee sequence Protobothrops flavoviridis mRNA for venom dipeptidy…	3.08837e-17 6.37124e-07 2.70912e-05 2.70912e-05 2.70912e-05 0.000330038 0.000330038 0.000330038 0.00115195 0.00115195
comp559973_c0_seq1_V2	4.63024	NA	NA	NA	complete	complete	2081	1467	N	0			PREDICTED: cystatin-A-like [Anolis carolinensis]	0.00438889	No hits found	NA
comp550730_c0_seq1_V1	4.55605	Ubiquitin-2 like Rad60 SUMO-like Ubiquitin domain profile. Ubiquitin-2 like Rad60 SUMO-like	Pfam ProSiteProfiles Pfam	1.30E-14 9.134 1.30E-14	incomplete	complete	1412	471	Y	0	MOLECULAR_FUNCTION	protein binding	PREDICTED: small ubiquitin-related modifier 2 [Trichechus manatus latirostris] small ubiquitin-related modifier 2 [Oryzias latipes] &gtgi|259120591|gb|ACV91943.1| small ubiquitin-related modifier 2 [Oryzias latipes] PREDICTED: small ubiquitin-related modifier 1-like [Bos mutus] PREDICTED: small ubiquitin-related modifier 2-like [Stegastes partitus] hypothetical protein EUTSA_v10015094mg [Eutrema …	6.70049e-13 3.08614e-12 6.45127e-12 9.6617e-12 1.10737e-11 1.14573e-11 1.18422e-11 1.21508e-11 1.53366e-11 1.53701e-11	No hits found	NA
comp488750_c0_seq1_V2	4.53206	NA	NA	NA	incomplete	incomplete	371	255	N	0			No hits found		No hits found	NA
comp563743_c0_seq2_V2	4.51853	Serine proteases, trypsin family, serine active site. Serine proteases, trypsin domain profile. Serine proteases, trypsin family, serine active site.	ProSitePatterns ProSiteProfiles ProSitePatterns	- 32.698 -	incomplete	complete	4071	3936	N	1			PREDICTED: uncharacterized protein LOC100187379 [Ciona intestinalis] PREDICTED: acrosin-like [Pseudopodoces humilis] PREDICTED: acrosin-like [Corvus brachyrhynchos] PREDICTED: acrosin-like [Ficedula albicollis] PREDICTED: CUB and sushi domain-containing protein 1-like [Saccoglossus kowalevskii] PREDICTED: acrosin-like [Geospiza fortis] PREDICTED: acrosin-like [Zonotrichia albicollis] Polyprotein,…	1.37915e-133 4.56793e-48 6.82983e-46 4.04857e-45 2.57289e-44 3.95701e-44 2.00017e-43 1.49127e-42 1.88661e-42 2.0019e-42	No hits found	NA
comp557213_c8_seq1_V2	4.50046	LicD family	Pfam	2.1e-08	complete	complete	1907	1404	N	0			PREDICTED: fukutin-like [Ciona intestinalis] PREDICTED: fukutin-like [Ciona intestinalis] PREDICTED: fukutin-like [Saccoglossus kowalevskii] unnamed protein product [Tetraodon nigroviridis] PREDICTED: fukutin [Cynoglossus semilaevis] PREDICTED: fukutin-like isoform X1 [Pundamilia nyererei] PREDICTED: fukutin-like [Neolamprologus brichardi] PREDICTED: fukutin-like isoform X1 [Maylandia zebra] &gtg…	1.32886e-113 5.71885e-46 3.84459e-45 1.12998e-44 3.63078e-43 3.49673e-42 4.5536e-42 1.05317e-41 1.2168e-41 1.39572e-41	No hits found	NA
comp552332_c1_seq1_V2	4.49686	NA	NA	NA	incomplete	incomplete	473	441	N	0			hypothetical protein BRAFLDRAFT_239631 [Branchiostoma floridae] &gtgi|229291386|gb|EEN62059.1| hypothetical protein BRAFLDRAFT_239631 [Branchiostoma floridae] PREDICTED: intelectin-1b-like, partial [Ciona intestinalis] intelectin-like protein [Branchiostoma belcheri tsingtauense] hypothetical protein BRAFLDRAFT_109730 [Branchiostoma floridae] &gtgi|229275630|gb|EEN46447.1| hypothetical protein BR…	6.95428e-55 2.41769e-54 1.44527e-53 5.24343e-52 5.75116e-52 7.79385e-52 2.24131e-51 2.40611e-51 4.50909e-51 4.54392e-51	Danio rerio intelectin 2 (intl2), mRNA Danio rerio intelectin 2 (INTL2) mRNA, completee cds Danio rerio hypothetical protein LOC100007792, mRNA (cDNA clone IMAGE:7901312), partial cds PREDICTED: Danio rerio intelectin-2-like (LOC565124), transcript variant X1, mRNA PREDICTED: Danio rerio intelectin-2-like (LOC565124), transcript variant X2, mRNA PREDICTED: Danio rerio im:7150573 (im:7150573), mRN…	1.04751e-13 1.04751e-13 1.04751e-13 4.45414e-12 4.45414e-12 1.55465e-11 1.55465e-11 1.55465e-11 1.55465e-11 5.42626e-11
comp563743_c0_seq3_V2	4.4409	Serine proteases, trypsin family, serine active site. Serine proteases, trypsin domain profile. Serine proteases, trypsin family, serine active site.	ProSitePatterns ProSiteProfiles ProSitePatterns	- 32.698 -	incomplete	complete	4071	3936	N	1			PREDICTED: uncharacterized protein LOC100187379 [Ciona intestinalis] PREDICTED: acrosin-like [Pseudopodoces humilis] PREDICTED: acrosin-like [Corvus brachyrhynchos] PREDICTED: acrosin-like [Ficedula albicollis] PREDICTED: CUB and sushi domain-containing protein 1-like [Saccoglossus kowalevskii] PREDICTED: acrosin-like [Geospiza fortis] PREDICTED: acrosin-like [Zonotrichia albicollis] Polyprotein,…	1.37915e-133 4.56793e-48 6.82983e-46 4.04857e-45 2.57289e-44 3.95701e-44 2.00017e-43 1.49127e-42 1.88661e-42 2.0019e-42	No hits found	NA
comp557946_c0_seq1_V2	4.3116	NA	NA	NA	incomplete	complete	3178	2517	N	0			No hits found		No hits found	NA
comp552627_c1_seq1_V1	4.30384	NA	NA	NA	complete	complete	751	522	Y	1			PREDICTED: uncharacterized protein LOC101242181 [Ciona intestinalis]	1.18433e-12	No hits found	NA
comp301620_c0_seq1_V1	4.30353	NA	NA	NA	complete	complete	207	132	N	0			PREDICTED: uncharacterized protein LOC100185667 [Ciona intestinalis] hypothetical protein BRAFLDRAFT_87670 [Branchiostoma floridae] &gtgi|229279715|gb|EEN50492.1| hypothetical protein BRAFLDRAFT_87670 [Branchiostoma floridae] hypothetical protein BRAFLDRAFT_251755 [Branchiostoma floridae] &gtgi|229288259|gb|EEN58957.1| hypothetical protein BRAFLDRAFT_251755 [Branchiostoma floridae] hypothetical p…	4.68446e-13 0.000459648 0.00583714 0.00607946	No hits found	NA
comp554290_c4_seq1_V2	4.30353	DC-STAMP-like protein	Coils Pfam Coils	- 5.00E-40 -	complete	complete	2634	2271	N	7	CELLULAR_COMPONENT	integral component of membrane	hypothetical protein LOTGIDRAFT_103236 [Lottia gigantea] PREDICTED: DC-STAMP domain-containing protein 2 [Danio rerio] hypothetical protein TcasGA2_TC008759 [Tribolium castaneum] PREDICTED: DC-STAMP domain-containing protein 2 [Falco peregrinus] PREDICTED: DC-STAMP domain-containing protein 2 [Condylura cristata] PREDICTED: DC-STAMP domain-containing protein 2 [Falco cherrug] PREDICTED: DC-STAMP …	2.72288e-60 6.18435e-50 1.20371e-46 4.64347e-46 1.80709e-45 3.3053e-45 3.99483e-45 8.28332e-45 1.03327e-44 4.65806e-44	No hits found	NA
comp555930_c0_seq2_V1	4.28159		Coils Coils Coils	- - -	incomplete	complete	1813	1413	N	0	CELLULAR_COMPONENT MOLECULAR_FUNCTION CELLULAR_COMPONENT	intermediate filament structural molecule activity intermediate filament	intermediate filament protein B [Styela clava] St-B IF protein [Styela plicata] intermediate filament protein IFB [Styela plicata] PREDICTED: glial fibrillary acidic protein-like [Ciona intestinalis] intermediate filament protein IF-B [Ciona intestinalis] &gtgi|12329929|emb|CAC24551.1| intermediate filament protein IF-B [Ciona intestinalis] TPA: desmin [Takifugu rubripes] unnamed protein product …	3.21864e-154 4.40697e-151 1.41265e-143 1.8887e-83 5.30462e-81 8.01502e-73 1.13155e-72 1.42096e-72 7.40953e-72 1.22057e-71	Styela plicata mRNA for St-B IF protein (st-B gene) Styela plicata mRNA for intermediate filament protein IFB Styela clava mRNA for intermediate filament protein B (B gene) PREDICTED: Otolemur garnettii uncharacterized LOC100950825 (LOC100950825), mRNA PREDICTED: Callithrix jacchus keratin 74 (KRT74), mRNA PREDICTED: Oryctolagus cuniculus keratin 4 (KRT4), transcript variant X2, mRNA PREDICTED: O…	1.21489e-70 1.21489e-70 2.05728e-61 2.2024e-10 1.14087e-07 1.14087e-07 1.14087e-07 1.14087e-07 1.14087e-07 1.14087e-07
comp465602_c0_seq1_V2	4.27192	NA	NA	NA	incomplete	complete	748	390	N	0			No hits found		Botryllus schlosseri clone subsf-555i12, completee sequence	0.00351464
comp527111_c1_seq1_V1	4.23933	NA	NA	NA	incomplete	incomplete	570	402	N	0			PREDICTED: tRNA 2&apos-phosphotransferase 1-like [Saccoglossus kowalevskii] hypothetical protein BRAFLDRAFT_274539 [Branchiostoma floridae] &gtgi|229270657|gb|EEN41647.1| hypothetical protein BRAFLDRAFT_274539 [Branchiostoma floridae] hypothetical protein BRAFLDRAFT_265162 [Branchiostoma floridae] &gtgi|229289738|gb|EEN60422.1| hypothetical protein BRAFLDRAFT_265162 [Branchiostoma floridae] PREDI…	3.12983e-07 6.43577e-07 1.01864e-06 7.64255e-05 0.00106442 0.00193373 0.00513152 0.00657218 0.0071723 0.0082616	No hits found	NA
comp1254807_c0_seq1_V2	4.22505	NA	NA	NA	complete	complete	503	198	N	1			No hits found		No hits found	NA
comp512461_c0_seq1_V1	4.22025	NA	NA	NA	complete	complete	354	174	N	0			No hits found		No hits found	NA
comp1701280_c0_seq1_V2	4.15572	XK-related protein	Pfam	8.2e-09	incomplete	complete	1516	996	N	6			No hits found		No hits found	NA
comp548743_c1_seq1_V2	4.13505	NA	NA	NA	complete	complete	751	327	N	0			No hits found		No hits found	NA
comp515164_c1_seq1_V2	4.11396		Coils	-	incomplete	complete	1751	1296	N	3			PREDICTED: DC-STAMP domain-containing protein 1-like [Ciona intestinalis] DC-STAMP domain-containing protein 1 [Crassostrea gigas] AGAP005349-PA-like protein [Anopheles sinensis] PREDICTED: DC-STAMP domain-containing protein 1 [Falco peregrinus] PREDICTED: DC-STAMP domain-containing protein 1-like, partial [Saccoglossus kowalevskii] PREDICTED: DC-STAMP domain-containing protein 1-like, partial [M…	2.91667e-41 1.89711e-24 3.15299e-21 1.76127e-17 8.29947e-17 8.80506e-17 1.71983e-16 3.00411e-16 3.45473e-16 3.45525e-16	No hits found	NA
comp541693_c0_seq1_V2	4.10862	NA	NA	NA	incomplete	complete	1007	219	N	0			No hits found		No hits found	NA
comp317920_c0_seq1_V2	4.10479	EF-hand calcium-binding domain profile. EF-hand calcium-binding domain. EF-hand calcium-binding domain profile.	ProSiteProfiles ProSitePatterns ProSiteProfiles	12.17 - 12.17	incomplete	complete	844	573	N	0	MOLECULAR_FUNCTION MOLECULAR_FUNCTION MOLECULAR_FUNCTION	calcium ion binding calcium ion binding calcium ion binding	hypothetical protein BRAFLDRAFT_121834 [Branchiostoma floridae] &gtgi|229291027|gb|EEN61702.1| hypothetical protein BRAFLDRAFT_121834 [Branchiostoma floridae] predicted protein [Nematostella vectensis] &gtgi|156229276|gb|EDO50072.1| predicted protein [Nematostella vectensis] PREDICTED: recoverin-like [Strongylocentrotus purpuratus] hypothetical protein PTSG_07626 [Salpingoeca rosetta] &gtgi|32643…	2.1328e-25 1.54668e-18 9.92354e-17 1.72474e-15 2.60071e-10 2.38821e-09 1.93241e-08 3.68589e-08 4.19307e-08 4.77368e-08	Drosophila subobscura troponin C 73F (TpnC73F) mRNA, partial cds	0.00398919
comp541693_c0_seq2_V2	4.09786	NA	NA	NA	incomplete	complete	1007	219	N	0			No hits found		No hits found	NA
comp563036_c0_seq3_V2	4.09786	Transmembrane protein 26 Transmembrane protein 26 Transmembrane protein 26	Pfam Pfam Pfam	1.40E-11 6.10E-12 1.40E-11	incomplete	complete	3090	1278	N	6			PREDICTED: transmembrane protein 26-like [Xiphophorus maculatus] PREDICTED: transmembrane protein 26-like [Oreochromis niloticus] PREDICTED: transmembrane protein 26-like [Cynoglossus semilaevis] PREDICTED: transmembrane protein 26-like [Strongylocentrotus purpuratus] PREDICTED: transmembrane protein 26-like [Poecilia formosa] PREDICTED: transmembrane protein 26-like [Haplochromis burtoni] PREDIC…	3.12837e-22 8.52445e-21 1.05328e-20 2.65557e-20 3.36656e-20 7.38483e-20 1.38918e-19 3.85475e-19 1.56216e-18 7.77857e-18	No hits found	NA
comp398361_c0_seq1_V2	4.05932	NA	NA	NA	incomplete	complete	613	477	N	4			No hits found		Botryllus schlosseri clone subsf-537l9, completee sequence	0.000234214
comp535375_c2_seq1_V2	4.04364	Possible plasma membrane-binding motif in junctophilins, PIP-5-kinases and protein kinases. Possible plasma membrane-binding motif in junctophilins, PIP-5-kinases and protein kinases. Possible plasma membrane-binding motif in junctophilins, PIP-5-kinases and protein kinases.	SMART SMART SMART	0.0039 66 0.0039	complete	complete	1297	672	N	0			PREDICTED: MORN repeat-containing protein 5-like [Ciona intestinalis] PREDICTED: MORN repeat-containing protein 5-like [Saccoglossus kowalevskii] PREDICTED: MORN repeat-containing protein 5 [Stegastes partitus] PREDICTED: MORN repeat-containing protein 5 [Alligator mississippiensis] MORN repeat-containing protein C9orf18 homolog [Anoplopoma fimbria] PREDICTED: MORN repeat-containing protein 5-lik…	4.88884e-41 3.7772e-38 6.12216e-38 1.01273e-37 1.21732e-37 1.32058e-37 2.36544e-37 4.62812e-37 9.43707e-37 9.57809e-37	PREDICTED: Erinaceus europaeus MORN repeat containing 5 (MORN5), mRNA PREDICTED: Chrysochloris asiatica MORN repeat containing 5 (MORN5), mRNA PREDICTED: Ailuropoda melanoleuca MORN repeat-containing protein 5-like (LOC100484675), mRNA	0.00178449 0.00622848 0.00622848
comp563016_c0_seq1_V2	4.03113		Coils	-	incomplete	complete	1746	1428	N	0			No hits found		No hits found	NA
comp652446_c0_seq1_V1	4.01931	NA	NA	NA	incomplete	complete	1004	597	N	0			No hits found		Xenopus (Silurana) tropicalis clone CH216-16P4, completee sequence Botryllus schlosseri clone subsf-557e15, completee sequence	7.08805e-20 3.6717e-17
comp554566_c4_seq2_V1	4.01906	Zinc finger C2H2 type domain signature. C2H2-type zinc finger Zinc finger C2H2 type domain signature.	ProSitePatterns Pfam ProSitePatterns	- 0.076 -	incomplete	complete	943	495	Y	0	MOLECULAR_FUNCTION	metal ion binding	PREDICTED: uncharacterized protein LOC101242620, partial [Ciona intestinalis] unnamed protein product [Tetraodon nigroviridis] PREDICTED: uncharacterized protein LOC102314156 [Haplochromis burtoni] PREDICTED: uncharacterized protein LOC103037290 isoform X1 [Astyanax mexicanus] PREDICTED: uncharacterized protein LOC103037290 isoform X2 [Astyanax mexicanus] PREDICTED: uncharacterized protein LOC556…	1.60746e-20 8.65287e-14 1.19281e-12 1.26044e-10 1.29206e-10 4.53201e-10 4.01491e-09 4.77475e-09 1.84776e-08 1.08147e-06	No hits found	NA
comp518819_c0_seq1_V2	4.01653	Thrombospondin type-1 (TSP1) repeat profile. Astacin family signature Thrombospondin type-1 (TSP1) repeat profile.	ProSiteProfiles PRINTS ProSiteProfiles	8.781 1.39E-16 8.781	complete	complete	2591	2187	N	1	MOLECULAR_FUNCTION BIOLOGICAL_PROCESS MOLECULAR_FUNCTION	metalloendopeptidase activity proteolysis metalloendopeptidase activity	PREDICTED: uncharacterized protein LOC100174993 [Ciona intestinalis] PREDICTED: uncharacterized protein LOC100176208 [Ciona intestinalis] PREDICTED: hypothetical protein LOC100632746 [Amphimedon queenslandica] PREDICTED: uncharacterized protein LOC100182127 [Ciona intestinalis] PREDICTED: uncharacterized protein LOC101242763 [Ciona intestinalis] PREDICTED: zinc metalloproteinase nas-14-like, part…	1.6382e-44 2.37304e-40 1.47778e-28 3.15495e-28 4.29024e-28 1.8356e-27 2.54459e-26 7.64461e-25 9.44512e-25 1.32905e-23	No hits found	NA
comp558560_c6_seq1_V1	4.0076		Coils Coils Coils	- - -	complete	complete	1522	663	N	0			No hits found		Botryllus schlosseri clone subsf-555i12, completee sequence Botryllus schlosseri clone subsf-568h21, completee sequence Botryllus schlosseri clone subsf-537l9, completee sequence PREDICTED: Ciona intestinalis 39S ribosomal protein L2, mitochondrial-like (LOC100186731), mRNA Ciona savignyi, clone XX-1A5, completee sequence Botryllus schlosseri clone subsf-371a15, completee sequence	9.52989e-27 2.73277e-08 9.53831e-08 1.162e-06 0.000172457 0.000601933
comp561633_c0_seq1_V2	4.00169	YHYH protein	Pfam	1e-41	complete	complete	1567	1005	Y	0			PREDICTED: uncharacterized protein LOC100185691 [Ciona intestinalis] hypothetical protein BRAFLDRAFT_121667 [Branchiostoma floridae] &gtgi|229282973|gb|EEN53718.1| hypothetical protein BRAFLDRAFT_121667 [Branchiostoma floridae] hypothetical protein BRAFLDRAFT_95868 [Branchiostoma floridae] &gtgi|229290619|gb|EEN61297.1| hypothetical protein BRAFLDRAFT_95868 [Branchiostoma floridae] PREDICTED: unc…	2.28535e-53 2.19996e-52 7.10203e-52 6.90781e-48 3.19307e-47 3.85381e-46 1.37469e-43 9.15747e-43 9.50637e-37 9.16254e-33	PREDICTED: Ciona intestinalis uncharacterized LOC100185691 (LOC100185691), mRNA	1.19724e-06
comp554290_c4_seq3_V2	3.99575	DC-STAMP-like protein	Coils Pfam Coils	- 5.00E-40 -	complete	complete	2634	2271	N	7			hypothetical protein LOTGIDRAFT_103236 [Lottia gigantea] PREDICTED: DC-STAMP domain-containing protein 2 [Danio rerio] hypothetical protein TcasGA2_TC008759 [Tribolium castaneum] PREDICTED: DC-STAMP domain-containing protein 2 [Falco peregrinus] PREDICTED: DC-STAMP domain-containing protein 2 [Condylura cristata] PREDICTED: DC-STAMP domain-containing protein 2 [Falco cherrug] PREDICTED: DC-STAMP …	2.72288e-60 6.18435e-50 1.20371e-46 4.64347e-46 1.80709e-45 3.3053e-45 3.99483e-45 8.28332e-45 1.03327e-44 4.65806e-44	No hits found	NA
comp542540_c0_seq1_V2	3.9897	DEP domain profile. Domain found in Dishevelled, Egl-10, and Pleckstrin DEP domain profile.	ProSiteProfiles SMART ProSiteProfiles	9.447 3.80E-13 9.447	incomplete	complete	1117	606	N	0	BIOLOGICAL_PROCESS BIOLOGICAL_PROCESS BIOLOGICAL_PROCESS	intracellular signal transduction intracellular signal transduction intracellular signal transduction	Chain A, Solution Structure Of The Dep Domain From Human Dep Domain- Containing Protein 1 PREDICTED: DEP domain-containing protein 1A-like [Ciona intestinalis] PREDICTED: DEP domain-containing protein 1A isoform X2 [Mesocricetus auratus] PREDICTED: DEP domain-containing protein 1A isoform X1 [Mesocricetus auratus] PREDICTED: DEP domain-containing protein 1A isoform X3 [Mesocricetus auratus] PREDI…	1.56642e-20 2.75349e-20 3.89757e-19 3.97565e-19 4.08619e-19 4.14708e-19 4.56347e-19 4.73852e-19 4.87606e-19 5.35122e-19	No hits found	NA
comp344260_c0_seq1_V1	3.96965	NA	NA	NA	incomplete	incomplete	390	345	N	0			PREDICTED: cystatin-B-like [Ceratotherium simum simum]	0.000408215	No hits found	NA
comp567957_c1_seq1_V2	3.96429	Sushi domain (SCR repeat) Sushi domain (SCR repeat) Sushi domain (SCR repeat)	Pfam Pfam Pfam	3.60E-04 6.50E-05 3.60E-04	incomplete	complete	9245	9042	N	1	BIOLOGICAL_PROCESS MOLECULAR_FUNCTION BIOLOGICAL_PROCESS	proteolysis serine-type endopeptidase activity proteolysis	type II transmembrane serine protease-1 [Halocynthia roretzi] PREDICTED: uncharacterized protein LOC100175254 [Ciona intestinalis] PREDICTED: sushi, von Willebrand factor type A, EGF and pentraxin domain-containing protein 1-like [Ciona intestinalis] PREDICTED: sushi, von Willebrand factor type A, EGF and pentraxin domain-containing protein 1-like [Amphimedon queenslandica] hypothetical protein B…	0 0 2.62691e-55 2.82375e-44 2.15721e-41 5.58272e-41 5.27795e-34 1.41518e-33 1.56366e-32 5.90097e-31	Halocynthia roretzi HrTTSP-1 mRNA for type II transmembrane serine protease-1, completee cds Homo sapiens cathepsin L2, mRNA (cDNA clone IMAGE:30377884), partial cds PREDICTED: Ciona intestinalis uncharacterized LOC100175254 (LOC100175254), mRNA Homo sapiens T cell receptor alpha delta locus (TCRA/TCRD) on chromosome 14 Homo sapiens BAC clone CH17-167K4 from chromosome 14, completee sequence Huma…	1.48452e-14 0.000306252 0.00373092 0.00373092 0.00373092 0.00373092
comp566273_c0_seq13_V2	3.93443		Coils Coils Coils	- - -	incomplete	complete	4657	2457	N	0			PREDICTED: uncharacterized protein LOC100179853 [Ciona intestinalis] PREDICTED: uncharacterized protein C14orf38-like [Strongylocentrotus purpuratus] PREDICTED: coiled-coil domain-containing protein 175-like isoform X2 [Aplysia californica] PREDICTED: coiled-coil domain-containing protein 175-like isoform X1 [Aplysia californica] Laminin subunit alpha-2 [Crassostrea gigas] hypothetical protein CA…	3.87013e-150 5.71429e-67 3.16443e-64 4.91985e-62 6.41177e-53 1.75895e-48 2.44538e-34 5.26168e-32 7.3913e-32 3.7068e-29	No hits found	NA
comp555930_c0_seq1_V1	3.92289		Coils Coils Coils	- - -	incomplete	complete	1899	1506	N	0	CELLULAR_COMPONENT MOLECULAR_FUNCTION CELLULAR_COMPONENT	intermediate filament structural molecule activity intermediate filament	intermediate filament protein B [Styela clava] St-B IF protein [Styela plicata] intermediate filament protein IFB [Styela plicata] PREDICTED: glial fibrillary acidic protein-like [Ciona intestinalis] intermediate filament protein IF-B [Ciona intestinalis] &gtgi|12329929|emb|CAC24551.1| intermediate filament protein IF-B [Ciona intestinalis] unnamed protein product [Homo sapiens] TPA: desmin [Taki…	6.39096e-150 1.0956e-148 2.0709e-141 1.89819e-81 9.86406e-79 2.80557e-72 5.24436e-72 5.6893e-72 5.65259e-71 5.67105e-71	Styela plicata mRNA for St-B IF protein (st-B gene) Styela plicata mRNA for intermediate filament protein IFB Styela clava mRNA for intermediate filament protein B (B gene) PREDICTED: Otolemur garnettii uncharacterized LOC100950825 (LOC100950825), mRNA PREDICTED: Callithrix jacchus keratin 74 (KRT74), mRNA PREDICTED: Oryctolagus cuniculus keratin 4 (KRT4), transcript variant X2, mRNA PREDICTED: O…	1.27375e-70 1.27375e-70 2.15696e-61 2.3091e-10 1.19614e-07 1.19614e-07 1.19614e-07 1.19614e-07 1.19614e-07 1.19614e-07
comp559982_c5_seq2_V2	3.91532	Domain of unknown function (DUF4205)	Pfam	2.7e-78	incomplete	complete	1855	1329	N	0			PREDICTED: protein FAM188B2-like [Ciona intestinalis] PREDICTED: protein FAM188B2-like [Latimeria chalumnae] PREDICTED: protein FAM188B2-like [Stegastes partitus] PREDICTED: protein FAM188B2-like [Lepisosteus oculatus] PREDICTED: protein FAM188B2-like [Astyanax mexicanus] PREDICTED: protein FAM188B2-like [Aplysia californica] LOC569648 protein [Danio rerio] PREDICTED: protein FAM188B2-like [Oreoc…	1.30682e-123 1.21732e-60 1.67284e-60 8.49435e-59 3.50776e-58 1.60423e-57 3.28503e-57 1.66185e-56 3.16937e-56 5.75837e-56	PREDICTED: Ciona intestinalis protein FAM188B2-like (LOC100180581), mRNA	1.62192e-18
comp1109685_c0_seq1_V1	3.9132	NA	NA	NA	incomplete	incomplete	321	237	N	0			No hits found		No hits found	NA
comp551382_c0_seq2_V1	3.88337	NA	NA	NA	incomplete	incomplete	261	165	N	0			No hits found		No hits found	NA
comp561216_c2_seq4_V2	3.876	Sulfotransferase domain	Pfam	1.3e-15	incomplete	complete	1597	1110	N	1	MOLECULAR_FUNCTION	sulfotransferase activity	PREDICTED: heparan sulfate glucosamine 3-O-sulfotransferase 4-like [Ciona intestinalis] unnamed protein product [Oikopleura dioica] Heparan sulfate glucosamine 3-O-sulfotransferase 5 [Crassostrea gigas] PREDICTED: heparan sulfate glucosamine 3-O-sulfotransferase 2-like [Saccoglossus kowalevskii] PREDICTED: heparan sulfate glucosamine 3-O-sulfotransferase 3B1-like [Takifugu rubripes] unnamed prote…	3.40013e-40 2.57046e-35 4.18824e-34 1.10192e-30 4.63573e-30 8.92082e-30 1.02717e-29 1.08469e-29 1.34169e-29 1.54441e-29	No hits found	NA
comp563016_c5_seq1_V2	3.8676		Coils	-	incomplete	complete	1746	1428	N	0			No hits found		No hits found	NA
comp486650_c1_seq1_V2	3.86255	NA	NA	NA	incomplete	complete	950	636	N	0			PREDICTED: PC-esterase domain-containing protein 1A [Ciona intestinalis] PREDICTED: PC-esterase domain-containing protein 1A-like [Saccoglossus kowalevskii] PREDICTED: PC-esterase domain-containing protein 1A-like [Latimeria chalumnae] PREDICTED: protein FAM113B-like [Loxodonta africana] PREDICTED: PC-esterase domain-containing protein 1A-like [Python bivittatus] PREDICTED: PC-esterase domain-con…	1.65524e-14 0.000585574 0.000817407 0.000960401 0.00104006 0.0011864 0.0012097 0.00146734 0.00175039 0.00176021	Botryllus schlosseri clone subsf-533i14, completee sequence Botryllus schlosseri clone subsf-560b6, completee sequence Botryllus schlosseri clone subsf-537l9, completee sequence PREDICTED: Ciona intestinalis PC-esterase domain-containing protein 1A-like (LOC100187110), mRNA Ciona intestinalis cDNA, clone:cieg045d13, full insert sequence Botryllus schlosseri clone subsf-371a15, completee sequence	3.24684e-11 5.87042e-08 8.71248e-06 3.04095e-05 3.04095e-05 0.00129305
comp558301_c3_seq2_V2	3.82114	NA	NA	NA	complete	complete	653	222	N	0			No hits found		No hits found	NA
comp550465_c1_seq1_V2	3.81891	NA	NA	NA	incomplete	incomplete	313	306	N	0			PREDICTED: uncharacterized protein LOC101884898 [Danio rerio] &gtgi|528487931|ref|XP_005167186.1| PREDICTED: uncharacterized protein LOC101886754 [Danio rerio] PREDICTED: uncharacterized protein LOC101882148 [Danio rerio]	0.00359938 0.00449721	No hits found	NA
comp554422_c2_seq2_V2	3.81408	Thrombospondin type-1 (TSP1) repeat profile. Thrombospondin type-1 (TSP1) repeat profile. Thrombospondin type-1 (TSP1) repeat profile.	ProSiteProfiles ProSiteProfiles ProSiteProfiles	11.155 9.093 11.155	complete	complete	3506	3093	Y	4			PREDICTED: uncharacterized protein LOC101242438 [Ciona intestinalis] PREDICTED: thrombospondin-1-like [Apis florea] PREDICTED: uncharacterized protein LOC102674897 [Apis dorsata] PREDICTED: thrombospondin type-1 domain-containing protein 7B-like isoform X1 [Apis mellifera] PREDICTED: thrombospondin type-1 domain-containing protein 7B-like isoform X2 [Apis mellifera] PREDICTED: SCO-spondin-like [B…	9.33501e-79 2.38469e-35 9.05714e-33 1.90488e-30 1.14422e-29 5.83532e-29 4.96936e-28 6.96263e-28 3.79943e-23 1.96237e-22	No hits found	NA
comp540874_c3_seq1_V1	3.81107	NA	NA	NA	complete	complete	532	159	N	0			No hits found		Clostridium beijerinckii NCIMB 8052, completee genome Caenorhabditis elegans YAC Y113G7A, completee sequence	0.00245275 0.00856095
comp559982_c5_seq1_V1	3.79259	Domain of unknown function (DUF4205)	Pfam	5e-79	complete	complete	1984	1275	N	0			PREDICTED: protein FAM188B2-like [Ciona intestinalis] PREDICTED: protein FAM188B2-like [Latimeria chalumnae] PREDICTED: protein FAM188B2-like [Stegastes partitus] PREDICTED: protein FAM188B2-like [Lepisosteus oculatus] PREDICTED: protein FAM188B2-like [Astyanax mexicanus] PREDICTED: protein FAM188B2-like [Aplysia californica] PREDICTED: protein FAM188B2-like [Oreochromis niloticus] PREDICTED: pro…	8.99389e-123 2.27719e-60 4.21326e-60 3.87446e-59 2.41362e-57 3.1332e-57 2.13123e-56 3.9107e-56 7.37216e-56 3.12509e-55	PREDICTED: Ciona intestinalis protein FAM188B2-like (LOC100180581), mRNA	2.11619e-17
comp923628_c0_seq1_V2	3.79259	TNF family profile. TNF(Tumour Necrosis Factor) family TNF family profile.	ProSiteProfiles Pfam ProSiteProfiles	12.65 3.10E-15 12.65	complete	complete	1962	900	N	1	MOLECULAR_FUNCTION BIOLOGICAL_PROCESS MOLECULAR_FUNCTION	protein binding immune response protein binding	PREDICTED: tumor necrosis factor ligand superfamily member 13B isoform X2 [Stegastes partitus]	0.00710487	No hits found	NA
comp556426_c0_seq1_V1	3.79117	NA	NA	NA	incomplete	complete	1072	657	N	2			No hits found		No hits found	NA
comp550465_c2_seq4_V2	3.78848	Zinc finger C2H2 type domain signature. zinc finger Zinc finger C2H2 type domain signature.	ProSitePatterns SMART ProSitePatterns	- 5 -	incomplete	incomplete	578	519	N	0	MOLECULAR_FUNCTION MOLECULAR_FUNCTION MOLECULAR_FUNCTION	metal ion binding metal ion binding metal ion binding	PREDICTED: uncharacterized protein LOC101884495 [Danio rerio] PREDICTED: uncharacterized protein LOC101883359 isoform X1 [Danio rerio] &gtgi|528475341|ref|XP_005171703.1| PREDICTED: uncharacterized protein LOC101883359 isoform X2 [Danio rerio] &gtgi|528475343|ref|XP_005171704.1| PREDICTED: uncharacterized protein LOC101883359 isoform X3 [Danio rerio] &gtgi|528475345|ref|XP_005171705.1| PREDICTED:…	3.30981e-06 1.01029e-05 1.40109e-05 0.00344729	No hits found	NA
comp387923_c0_seq1_V2	3.78532	C-type lectin (CTL) or carbohydrate-recognition domain (CRD)	SMART	0.0087	complete	complete	688	588	Y	0	MOLECULAR_FUNCTION	carbohydrate binding	PREDICTED: uncharacterized protein LOC100181946 isoform 2 [Ciona intestinalis] PREDICTED: uncharacterized protein LOC100181946 isoform 1 [Ciona intestinalis] PREDICTED: layilin [Vicugna pacos] PREDICTED: layilin isoform 1 [Callithrix jacchus] PREDICTED: uncharacterized protein LOC100185967 [Ciona intestinalis] PREDICTED: layilin isoform X1 [Equus caballus] PREDICTED: layilin [Trichechus manatus l…	2.52972e-09 2.54645e-09 8.67833e-05 0.000997356 0.00117697 0.00130976 0.00131032 0.00132086 0.00149263 0.00155039	Homo sapiens chromosome 8, clone RP11-1057N3, completee sequence	0.00321805
comp546744_c2_seq1_V2	3.78532	NA	NA	NA	incomplete	incomplete	599	570	N	3			Nose resistant to fluoxetine protein 6 [Crassostrea gigas] hypothetical protein BRAFLDRAFT_97213 [Branchiostoma floridae] &gtgi|229280507|gb|EEN51275.1| hypothetical protein BRAFLDRAFT_97213 [Branchiostoma floridae] PREDICTED: nose resistant to fluoxetine protein 6-like [Ciona intestinalis] hypothetical protein TRIADDRAFT_55740 [Trichoplax adhaerens] &gtgi|190585475|gb|EDV25543.1| hypothetical pr…	1.7518e-19 1.22609e-17 9.1316e-17 1.17396e-15 2.42885e-14 2.64036e-13 1.30586e-12 1.47635e-12 1.74894e-12 2.95029e-12	No hits found	NA
comp554036_c1_seq1_V1	3.78532	NA	NA	NA	incomplete	complete	714	150	N	0			No hits found		Ciona intestinalis cDNA, clone:ciad053l01, full insert sequence Botryllus schlosseri clone subsf-557e15, completee sequence	6.8978e-12 1.51934e-07
comp554422_c2_seq1_V2	3.78532	Thrombospondin type-1 (TSP1) repeat profile. Thrombospondin type-1 (TSP1) repeat profile. Thrombospondin type-1 (TSP1) repeat profile.	ProSiteProfiles ProSiteProfiles ProSiteProfiles	11.155 9.093 11.155	complete	complete	3506	3093	Y	4	MOLECULAR_FUNCTION	protein binding	PREDICTED: uncharacterized protein LOC101242438 [Ciona intestinalis] PREDICTED: thrombospondin-1-like [Apis florea] PREDICTED: uncharacterized protein LOC102674897 [Apis dorsata] PREDICTED: thrombospondin type-1 domain-containing protein 7B-like isoform X1 [Apis mellifera] PREDICTED: thrombospondin type-1 domain-containing protein 7B-like isoform X2 [Apis mellifera] PREDICTED: SCO-spondin-like [B…	9.33501e-79 2.38469e-35 9.05714e-33 1.90488e-30 1.14422e-29 5.83532e-29 4.96936e-28 6.96263e-28 3.79943e-23 1.96237e-22	No hits found	NA
comp550465_c1_seq2_V2	3.78432	Zinc finger C2H2 type domain signature. zinc finger Zinc finger C2H2 type domain signature.	ProSitePatterns SMART ProSitePatterns	- 5 -	incomplete	incomplete	578	519	N	0			PREDICTED: uncharacterized protein LOC101884495 [Danio rerio] PREDICTED: uncharacterized protein LOC101883359 isoform X1 [Danio rerio] &gtgi|528475341|ref|XP_005171703.1| PREDICTED: uncharacterized protein LOC101883359 isoform X2 [Danio rerio] &gtgi|528475343|ref|XP_005171704.1| PREDICTED: uncharacterized protein LOC101883359 isoform X3 [Danio rerio] &gtgi|528475345|ref|XP_005171705.1| PREDICTED:…	3.30981e-06 1.01029e-05 1.40109e-05 0.00344729	No hits found	NA
comp556783_c3_seq2_V2	3.77801	Natural resistance-associated macrophage protein signature Natural resistance-associated macrophage protein signature Natural resistance-associated macrophage protein signature	PRINTS PRINTS PRINTS	5.50E-89 5.50E-89 5.50E-89	incomplete	complete	2604	1710	N	12	MOLECULAR_FUNCTION CELLULAR_COMPONENT MOLECULAR_FUNCTION	transporter activity membrane transporter activity	PREDICTED: natural resistance-associated macrophage protein 2-like [Ciona intestinalis] natural resistance-associated macrophage protein [Ascidia sydneiensis samea] PREDICTED: natural resistance-associated macrophage protein 2 isoform X7 [Alligator sinensis] PREDICTED: natural resistance-associated macrophage protein 2 isoform X1 [Alligator sinensis] &gtgi|557299050|ref|XP_006031772.1| PREDICTED:…	0 0 0 0 0 0 0 0 0 0	PREDICTED: Ciona intestinalis natural resistance-associated macrophage protein 2-like (LOC100178792), mRNA Ciona intestinalis cDNA, clone:cieg055g02, full insert sequence Ascidia sydneiensis samea AsNramp mRNA for natural resistance-associated macrophage protein, completee cds Ictalurus punctatus natural resistance-associated macrophage protein small transcript mRNA, completee cds Ictalurus punct…	2.96883e-99 1.26238e-97 4.12673e-91 1.64491e-64 1.64491e-64 1.64491e-64 8.52087e-62 8.52087e-62 4.13403e-53 1.44292e-52
comp565548_c1_seq2_V2	3.77801	DDE superfamily endonuclease	Pfam	5.3e-13	incomplete	complete	3503	558	N	0			hypothetical protein SINV_08352 [Solenopsis invicta] PREDICTED: putative nuclease HARBI1-like [Hydra vulgaris] PREDICTED: putative nuclease HARBI1-like [Amphimedon queenslandica] PREDICTED: uncharacterized protein LOC100209168 [Hydra vulgaris] PREDICTED: putative nuclease HARBI1 [Acyrthosiphon pisum] uncharacterized protein LOC100191015 [Danio rerio] &gtgi|190337069|gb|AAI62733.1| Similar to ENSA…	5.56877e-76 8.44465e-75 6.63459e-73 3.0719e-72 1.86967e-71 1.96051e-71 2.89792e-69 3.94095e-68 7.31028e-68 1.87836e-67	PREDICTED: Nasonia vitripennis uncharacterized LOC103317100 (LOC103317100), transcript variant X1, mRNA PREDICTED: Acyrthosiphon pisum uncharacterized LOC100570252 (LOC100570252), mRNA PREDICTED: Strongylocentrotus purpuratus uncharacterized LOC752912 (LOC752912), mRNA PREDICTED: Acyrthosiphon pisum serine/arginine repetitive matrix protein 2-like (LOC100568546), mRNA Cyprinus carpio genome assem…	4.29649e-10 5.23419e-09 9.46365e-06 9.46365e-06 3.30314e-05 3.30314e-05 3.30314e-05 0.000115291 0.000115291 0.000115291
comp546132_c0_seq1_V2	3.77064	Linker histone H1/H5 globular (H15) domain profile. Domain in histone families 1 and 5 Linker histone H1/H5 globular (H15) domain profile.	ProSiteProfiles SMART ProSiteProfiles	27.523 4.70E-23 27.523	complete	complete	792	621	N	0	CELLULAR_COMPONENT BIOLOGICAL_PROCESS CELLULAR_COMPONENT	nucleosome nucleosome assembly nucleosome	linker histone H1 and H5 family protein [Necator americanus] histone H1.0-A [Xenopus laevis] &gtgi|117949811|sp|P22845.3|H10A_XENLA RecName: Full=Histone H1.0-A AltName: Full=H1-SB AltName: Full=H1E AltName: Full=Histone H1(0)-1 AltName: Full=Histone H5B AltName: Full=XlH5B &gtgi|1403583|emb|CAA96129.1| histone H1(0)-1 [Xenopus laevis] &gtgi|49257363|gb|AAH72941.1| H1(0)-1 protein [Xenopus laevis…	6.76804e-15 5.51325e-14 8.36923e-14 9.54939e-14 1.05813e-13 2.61888e-13 3.54173e-13 3.70296e-13 4.17822e-13 4.80377e-13	PREDICTED: Mesocricetus auratus DEAD (Asp-Glu-Ala-Asp) box polypeptide 18 (Ddx18), mRNA Volvox carteri f. nagariensis histone H1 (hstH1-1), mRNA Salpingoeca sp. ATCC 50818 hypothetical protein (PTSG_01672) mRNA, completee cds Eustenogaster fraterna clone EF84AAG microsatellite sequence PREDICTED: Condylura cristata histone H2A.Z-like (LOC101621304), mRNA Tetraodon nigroviridis full-length cDNA PR…	7.20473e-06 2.5147e-05 8.77716e-05 0.000306353 0.00106928 0.00106928 0.00373214 0.00373214 0.00373214
comp562070_c1_seq3_V2	3.77064	Carboxypeptidase A metalloprotease (M14) family signature	SMART PRINTS SMART	2.80E-108 2.70E-12 2.80E-108	complete	complete	2684	1305	N	1	MOLECULAR_FUNCTION MOLECULAR_FUNCTION MOLECULAR_FUNCTION	metallocarboxypeptidase activity zinc ion binding metallocarboxypeptidase activity	PREDICTED: carboxypeptidase A1-like [Strongylocentrotus purpuratus] carboxypeptidase A5 precursor [Gallus gallus] hypothetical protein BRAFLDRAFT_212027 [Branchiostoma floridae] &gtgi|229294108|gb|EEN64766.1| hypothetical protein BRAFLDRAFT_212027 [Branchiostoma floridae] PREDICTED: carboxypeptidase A1 [Cavia porcellus] PREDICTED: carboxypeptidase A2-like [Lepisosteus oculatus] PREDICTED: carboxy…	1.03442e-88 2.81566e-88 6.00728e-88 7.40212e-88 9.767e-87 1.28537e-86 5.12282e-86 6.72822e-86 8.83663e-86 1.11548e-85	Botryllus schlosseri clone subsf-532h24, completee sequence PREDICTED: Pseudopodoces humilis carboxypeptidase B1 (tissue) (CPB1), mRNA PREDICTED: Geospiza fortis carboxypeptidase B1 (tissue) (CPB1), mRNA PREDICTED: Zonotrichia albicollis carboxypeptidase B1 (tissue) (CPB1), mRNA PREDICTED: Falco cherrug carboxypeptidase B1 (tissue) (CPB1), mRNA PREDICTED: Ficedula albicollis carboxypeptidase B1 (…	1.39602e-08 0.00374604 0.00374604 0.00374604 0.00374604 0.00374604 0.00374604 0.00374604 0.00374604
comp563016_c0_seq2_V2	3.76667		Coils	-	incomplete	complete	1746	1428	N	0			No hits found		No hits found	NA
comp561249_c0_seq3_V2	3.76322	hnRNP-R-Q: hnRNP-R, Q splicing factor family RNA recognition motif hnRNP-R-Q: hnRNP-R, Q splicing factor family	TIGRFAM SMART TIGRFAM	6.20E-172 3.20E-11 6.20E-172	complete	complete	4796	2046	N	0	MOLECULAR_FUNCTION MOLECULAR_FUNCTION MOLECULAR_FUNCTION	nucleic acid binding nucleotide binding nucleic acid binding	NA		Ciona intestinalis cDNA, clone:ciad010j12, full insert sequence PREDICTED: Ciona intestinalis APOBEC1 complementation factor-like (LOC100181804), mRNA PREDICTED: Spermophilus tridecemlineatus RNA binding motif protein 47 (Rbm47), mRNA PREDICTED: Maylandia zebra APOBEC1 complementation factor-like (LOC101483911), transcript variant X4, mRNA PREDICTED: Maylandia zebra APOBEC1 complementation factor…	7.64079e-110 3.24895e-108 5.5066e-80 8.17252e-78 8.17252e-78 8.17252e-78 2.85249e-77 2.85249e-77 2.85249e-77 2.85249e-77
comp556783_c3_seq1_V2	3.75048	Natural resistance-associated macrophage protein signature Natural resistance-associated macrophage protein signature Natural resistance-associated macrophage protein signature	PRINTS PRINTS PRINTS	5.50E-89 5.50E-89 5.50E-89	incomplete	complete	2604	1710	N	12			PREDICTED: natural resistance-associated macrophage protein 2-like [Ciona intestinalis] natural resistance-associated macrophage protein [Ascidia sydneiensis samea] PREDICTED: natural resistance-associated macrophage protein 2 isoform X7 [Alligator sinensis] PREDICTED: natural resistance-associated macrophage protein 2 isoform X1 [Alligator sinensis] &gtgi|557299050|ref|XP_006031772.1| PREDICTED:…	0 0 0 0 0 0 0 0 0 0	PREDICTED: Ciona intestinalis natural resistance-associated macrophage protein 2-like (LOC100178792), mRNA Ciona intestinalis cDNA, clone:cieg055g02, full insert sequence Ascidia sydneiensis samea AsNramp mRNA for natural resistance-associated macrophage protein, completee cds Ictalurus punctatus natural resistance-associated macrophage protein small transcript mRNA, completee cds Ictalurus punct…	2.96883e-99 1.26238e-97 4.12673e-91 1.64491e-64 1.64491e-64 1.64491e-64 8.52087e-62 8.52087e-62 4.13403e-53 1.44292e-52
comp540021_c0_seq1_V1	3.74821	Arrestin (or S-antigen), C-terminal domain Arrestin (or S-antigen), C-terminal domain Arrestin (or S-antigen), C-terminal domain	Pfam SMART Pfam	4.00E-16 4.90E-13 4.00E-16	incomplete	complete	1409	1107	N	0			PREDICTED: arrestin domain-containing protein 3-like [Ciona intestinalis] PREDICTED: arrestin domain-containing protein 3-like [Ciona intestinalis] PREDICTED: arrestin domain-containing protein 3-like [Ciona intestinalis] hypothetical protein BRAFLDRAFT_74616 [Branchiostoma floridae] &gtgi|229274402|gb|EEN45238.1| hypothetical protein BRAFLDRAFT_74616 [Branchiostoma floridae] hypothetical protein…	4.84561e-50 4.35628e-44 2.9005e-43 1.63737e-40 3.38133e-38 1.95942e-37 5.679e-35 1.24848e-33 5.04551e-33 7.18666e-33	No hits found	NA
comp558843_c1_seq2_V2	3.73298	NA	NA	NA	incomplete	complete	2525	1107	N	0			PREDICTED: uncharacterized protein LOC100187344 [Ciona intestinalis]	8.05316e-33	Botryllus schlosseri clone subsf-532h24, completee sequence Mouse DNA sequence from clone RP23-368M21 on chromosome 2, completee sequence Morus alba microsatellite B2-48 sequence	1.14998e-15 2.37239e-05 0.00352094
comp3817965_c0_seq1_V1	3.72528	NA	NA	NA	incomplete	complete	224	99	N	0			No hits found		No hits found	NA
comp554290_c4_seq2_V2	3.72528	DC-STAMP-like protein	Coils Pfam Coils	- 5.00E-40 -	complete	complete	2634	2271	N	7			hypothetical protein LOTGIDRAFT_103236 [Lottia gigantea] PREDICTED: DC-STAMP domain-containing protein 2 [Danio rerio] hypothetical protein TcasGA2_TC008759 [Tribolium castaneum] PREDICTED: DC-STAMP domain-containing protein 2 [Falco peregrinus] PREDICTED: DC-STAMP domain-containing protein 2 [Condylura cristata] PREDICTED: DC-STAMP domain-containing protein 2 [Falco cherrug] PREDICTED: DC-STAMP …	2.72288e-60 6.18435e-50 1.20371e-46 4.64347e-46 1.80709e-45 3.3053e-45 3.99483e-45 8.28332e-45 1.03327e-44 4.65806e-44	No hits found	NA
comp563036_c0_seq2_V2	3.71753	Transmembrane protein 26 Transmembrane protein 26 Transmembrane protein 26	Pfam Pfam Pfam	1.40E-11 6.10E-12 1.40E-11	incomplete	complete	3090	1278	N	6			PREDICTED: transmembrane protein 26-like [Xiphophorus maculatus] PREDICTED: transmembrane protein 26-like [Oreochromis niloticus] PREDICTED: transmembrane protein 26-like [Cynoglossus semilaevis] PREDICTED: transmembrane protein 26-like [Strongylocentrotus purpuratus] PREDICTED: transmembrane protein 26-like [Poecilia formosa] PREDICTED: transmembrane protein 26-like [Haplochromis burtoni] PREDIC…	3.12837e-22 8.52445e-21 1.05328e-20 2.65557e-20 3.36656e-20 7.38483e-20 1.38918e-19 3.85475e-19 1.56216e-18 7.77857e-18	No hits found	NA
comp563937_c0_seq1_V2	3.71329	E-class P450 group I signature E-class P450 group I signature E-class P450 group I signature	PRINTS PRINTS PRINTS	2.10E-39 2.10E-39 2.10E-39	incomplete	complete	2470	825	N	0	MOLECULAR_FUNCTION MOLECULAR_FUNCTION MOLECULAR_FUNCTION	iron ion binding oxidoreductase activity, acting on paired donors, with incorporation or reduction of molecular oxygen iron ion binding	NA		PREDICTED: Ciona intestinalis cytochrome P450 2B11-like (LOC101242210), mRNA	0.000282624
comp552627_c1_seq2_V2	3.70444	NA	NA	NA	incomplete	complete	730	549	N	2			PREDICTED: uncharacterized protein LOC101242181 [Ciona intestinalis]	4.02279e-12	No hits found	NA
comp515475_c1_seq1_V2	3.70306	NA	NA	NA	incomplete	complete	1156	309	N	0			No hits found		Borrelia garinii PBi, completee genome Zebrafish DNA sequence from clone CH211-149O9 in linkage group 9, completee sequence Zebrafish DNA sequence from clone CH73-203B10 in linkage group 24, completee sequence Rhesus Macaque BAC CH250-31C10 () completee sequence Mus musculus BAC clone RP23-146B12 from chromosome 14, completee sequence Mus musculus BAC clone RP24-279H4 from chromosome 14, complete…	0.000454052 0.00553148 0.00553148 0.00553148 0.00553148 0.00553148
comp561249_c0_seq1_V2	3.70183	hnRNP-R-Q: hnRNP-R, Q splicing factor family RNA recognition motif hnRNP-R-Q: hnRNP-R, Q splicing factor family	TIGRFAM SMART TIGRFAM	6.20E-172 3.20E-11 6.20E-172	complete	complete	4796	2046	N	0			PREDICTED: APOBEC1 complementation factor [Ciona intestinalis] PREDICTED: APOBEC1 complementation factor isoform X1 [Condylura cristata] PREDICTED: APOBEC1 complementation factor isoform 1 [Dasypus novemcinctus] PREDICTED: APOBEC1 complementation factor isoform 3 [Dasypus novemcinctus] PREDICTED: APOBEC1 complementation factor isoform X2 [Callorhinchus milii] PREDICTED: APOBEC1 complementation fa…	0 2.59318e-168 1.12367e-166 2.01113e-166 2.19363e-163 7.47434e-159 1.1525e-158 4.14468e-158 8.83019e-158 1.06262e-157	Ciona intestinalis cDNA, clone:ciad010j12, full insert sequence PREDICTED: Ciona intestinalis APOBEC1 complementation factor-like (LOC100181804), mRNA PREDICTED: Spermophilus tridecemlineatus RNA binding motif protein 47 (Rbm47), mRNA PREDICTED: Maylandia zebra APOBEC1 complementation factor-like (LOC101483911), transcript variant X4, mRNA PREDICTED: Maylandia zebra APOBEC1 complementation factor…	7.64079e-110 3.24895e-108 5.5066e-80 8.17252e-78 8.17252e-78 8.17252e-78 2.85249e-77 2.85249e-77 2.85249e-77 2.85249e-77
comp563036_c0_seq4_V2	3.70183	Transmembrane protein 26 Transmembrane protein 26 Transmembrane protein 26	Pfam Pfam Pfam	1.40E-11 6.10E-12 1.40E-11	incomplete	complete	3090	1278	N	6			PREDICTED: transmembrane protein 26-like [Xiphophorus maculatus] PREDICTED: transmembrane protein 26-like [Oreochromis niloticus] PREDICTED: transmembrane protein 26-like [Cynoglossus semilaevis] PREDICTED: transmembrane protein 26-like [Strongylocentrotus purpuratus] PREDICTED: transmembrane protein 26-like [Poecilia formosa] PREDICTED: transmembrane protein 26-like [Haplochromis burtoni] PREDIC…	3.12837e-22 8.52445e-21 1.05328e-20 2.65557e-20 3.36656e-20 7.38483e-20 1.38918e-19 3.85475e-19 1.56216e-18 7.77857e-18	No hits found	NA
comp463350_c0_seq1_V2	3.69389	LIM domain profile. LIM zinc-binding domain signature. LIM domain profile.	ProSiteProfiles ProSitePatterns ProSiteProfiles	13.167 - 13.167	incomplete	complete	1969	1479	N	0	MOLECULAR_FUNCTION MOLECULAR_FUNCTION MOLECULAR_FUNCTION	DNA binding zinc ion binding DNA binding	PREDICTED: LIM/homeobox protein Lhx4, partial [Ficedula albicollis] PREDICTED: LIM/homeobox protein Lhx4, partial [Falco cherrug] PREDICTED: LIM/homeobox protein Lhx4 [Falco peregrinus] PREDICTED: LOW QUALITY PROTEIN: LIM/homeobox protein Lhx4-like [Meleagris gallopavo] PREDICTED: LIM/homeobox protein Lhx4 [Pteropus alecto] LIM/homeobox protein Lhx4, partial [Anas platyrhynchos] PREDICTED: LIM/ho…	5.98829e-29 1.4556e-28 1.92713e-28 2.00458e-28 3.4269e-28 3.49369e-28 3.52184e-28 3.75953e-28 3.76671e-28 3.81096e-28	Danio rerio LIM homeobox 5, mRNA (cDNA clone MGC:109837 IMAGE:7284545), completee cds Danio rerio LIM homeobox 5 (lhx5), mRNA &gtgi|847711|gb|L42547.1|ZEFLIM5R Danio rerio LIM class homeodomain protein (lim5) mRNA, completee cds PREDICTED: Condylura cristata LIM homeobox 5 (LHX5), mRNA PREDICTED: Poecilia reticulata LIM/homeobox protein Lhx1-like (LOC103461327), mRNA PREDICTED: Poecilia formosa L…	8.36271e-10 8.36271e-10 2.91887e-09 1.01879e-08 1.24114e-07 4.33199e-07 5.27745e-06 1.84201e-05 6.42925e-05 6.42925e-05
comp557457_c2_seq16_V1	3.69389	NA	NA	NA	complete	complete	233	123	N	0			growth factor independence [Echinococcus granulosus] growth factor independence [Hymenolepis microstoma] Zinc finger protein Gfi-1b [Echinococcus granulosus] PREDICTED: zinc finger protein Gfi-1b isoform X2 [Ictidomys tridecemlineatus] PREDICTED: zinc finger protein Gfi-1b-like isoform 2 [Ailuropoda melanoleuca] PREDICTED: zinc finger protein Gfi-1b isoform 1 [Pan troglodytes] PREDICTED: zinc fin…	3.52943e-14 5.63948e-14 5.71448e-14 3.82373e-13 3.82373e-13 5.08991e-13 5.4671e-13 6.18025e-13 6.18025e-13 6.30789e-13	PREDICTED: Apis florea zinc finger protein 571-like (LOC100870703), mRNA	0.00341874
comp538626_c1_seq1_V2	3.68649	NA	NA	NA	incomplete	complete	646	597	N	1			PREDICTED: uncharacterized protein LOC101882148 [Danio rerio] PREDICTED: uncharacterized protein LOC101884898 [Danio rerio] &gtgi|528487931|ref|XP_005167186.1| PREDICTED: uncharacterized protein LOC101886754 [Danio rerio] PREDICTED: uncharacterized protein LOC103022526 isoform X1 [Astyanax mexicanus] &gtgi|597756766|ref|XP_007240123.1| PREDICTED: uncharacterized protein LOC103022526 isoform X2 [A…	8.91948e-11 1.75665e-10 4.54052e-10 1.56492e-09 3.33266e-09 1.16375e-08 1.39855e-08 2.33189e-08 2.669e-08 3.09833e-08	No hits found	NA
comp529385_c5_seq1_V2	3.67782	NA	NA	NA	incomplete	incomplete	595	198	N	1			No hits found		No hits found	NA
comp536080_c0_seq1_V2	3.67148	7 transmembrane receptor (rhodopsin family) Rhodopsin-like GPCR superfamily signature 7 transmembrane receptor (rhodopsin family)	Pfam PRINTS Pfam	2.20E-22 4.20E-13 2.20E-22	complete	complete	1268	1071	N	6	MOLECULAR_FUNCTION CELLULAR_COMPONENT MOLECULAR_FUNCTION	G-protein coupled receptor activity integral component of membrane G-protein coupled receptor activity	PREDICTED: growth hormone secretagogue receptor type 1-like [Ciona intestinalis] PREDICTED: galanin receptor type 2-like [Ciona intestinalis] unnamed protein product [Oncorhynchus mykiss] PREDICTED: growth hormone secretagogue receptor type 1-like [Ciona intestinalis] PREDICTED: somatostatin receptor type 2-like [Takifugu rubripes] &gtgi|16945894|gb|AAL32173.1|AF329945_4 somatostatin receptor 2 […	3.36866e-13 9.2162e-13 1.33028e-11 1.97131e-11 8.74947e-11 1.13326e-10 1.18895e-10 1.2827e-10 2.06253e-10 2.17602e-10	No hits found	NA
comp519975_c1_seq1_V2	3.66969	NA	NA	NA	incomplete	complete	2601	315	N	0			No hits found		Botryllus schlosseri clone subsf-533i14, completee sequence Xenopus (Silurana) tropicalis clone CH216-16P4, completee sequence Botryllus schlosseri clone subsf-531d19, completee sequence Botryllus schlosseri clone subsf-371a15, completee sequence	5.74474e-26 1.10998e-09 7.00471e-06 2.44489e-05
comp1183747_c0_seq1_V1	3.66291	NA	NA	NA	incomplete	incomplete	241	153	N	0			No hits found		No hits found	NA
comp554566_c4_seq1_V1	3.66215	Zinc finger C2H2 type domain signature.	ProSitePatterns	-	incomplete	complete	1031	747	Y	0	MOLECULAR_FUNCTION	metal ion binding	PREDICTED: uncharacterized protein LOC101242620, partial [Ciona intestinalis] PREDICTED: uncharacterized protein LOC102314156 [Haplochromis burtoni] PREDICTED: uncharacterized protein LOC103037290 isoform X2 [Astyanax mexicanus] PREDICTED: uncharacterized protein LOC103037290 isoform X1 [Astyanax mexicanus] PREDICTED: uncharacterized protein LOC556599 [Danio rerio] unnamed protein product [Tetrao…	1.09224e-20 5.51377e-17 1.29059e-16 1.40063e-16 3.00522e-15 1.7346e-13 2.19965e-08 2.4302e-08 4.44479e-08 6.97501e-06	No hits found	NA
comp544646_c0_seq1_V2	3.65323	NA	NA	NA	incomplete	complete	2314	1335	N	10			PREDICTED: sodium-dependent glucose transporter 1 [Ciona intestinalis] PREDICTED: sodium-dependent glucose transporter 1-like [Ciona intestinalis] unnamed protein product [Oikopleura dioica] PREDICTED: sodium-dependent glucose transporter 1C-like [Ciona intestinalis] unnamed protein product [Oikopleura dioica] unnamed protein product [Oikopleura dioica] PREDICTED: sodium-dependent glucose transpo…	3.22095e-75 6.0391e-60 8.77874e-41 2.28486e-38 3.28549e-38 3.55572e-32 8.08744e-32 9.02342e-32 3.77875e-31 2.44624e-30	No hits found	NA
comp550686_c0_seq1_V2	3.64826	NA	NA	NA	incomplete	complete	900	444	Y	0			No hits found		No hits found	NA
comp559452_c1_seq4_V2	3.6449	NA	NA	NA	complete	complete	1101	729	Y	0			No hits found		No hits found	NA
comp389682_c0_seq1_V2	3.6365	NA	NA	NA	incomplete	complete	1018	492	N	4			PREDICTED: uncharacterized protein LOC100178286 [Ciona intestinalis] PREDICTED: uncharacterized protein LOC100186170 [Ciona intestinalis]	0.000741162 0.00874647	Botryllus schlosseri clone subsf-555i12, completee sequence Botryllus schlosseri clone subsf-560b6, completee sequence Botryllus schlosseri clone subsf-564g21, completee sequence	4.53781e-16 1.58385e-15 8.20455e-13
comp538320_c1_seq1_V2	3.6365	NA	NA	NA	complete	complete	1174	189	N	0			No hits found		Botryllus schlosseri clone subsf-531d19, completee sequence Botryllus schlosseri clone subsf-560b6, completee sequence Botryllus schlosseri clone subsf-537l9, completee sequence Botryllus schlosseri clone subsf-555i12, completee sequence Botryllus schlosseri clone subsf-557e15, completee sequence Botryllus schlosseri clone subsf-217g15, completee sequence Botryllus schlosseri clone subsf-532h24, …	2.23636e-14 7.80566e-14 9.50925e-13 9.50925e-13 4.04343e-11 4.04343e-11 8.90626e-07 3.78704e-05 0.000461355 0.00562046
comp554941_c1_seq1_V2	3.63617	hAT family C-terminal dimerisation region	Pfam	4.2e-17	incomplete	incomplete	976	852	N	0	MOLECULAR_FUNCTION MOLECULAR_FUNCTION MOLECULAR_FUNCTION	protein dimerization activity nucleic acid binding protein dimerization activity	TPA: zinc finger protein [Ciona intestinalis] PREDICTED: zinc finger BED domain-containing protein 4-like [Ciona intestinalis] PREDICTED: zinc finger BED domain-containing protein 4-like, partial [Hydra vulgaris] PREDICTED: uncharacterized protein LOC100208269 [Hydra vulgaris] PREDICTED: zinc finger BED domain-containing protein 4-like [Hydra vulgaris] PREDICTED: zinc finger BED domain-containing…	3.83034e-73 2.74341e-56 1.07605e-46 3.50447e-46 4.11085e-46 7.73251e-45 1.23973e-44 1.78233e-44 1.87005e-44 5.14259e-42	Cyprinus carpio genome assembly common carp genome ,scaffold 000000334 Cyprinus carpio clone 201398 microsatellite sequence	0.000381014 0.000381014
comp566721_c1_seq32_V1	3.62803	NA	NA	NA	incomplete	complete	276	147	N	0			No hits found		Botryllus schlosseri clone subsf-371a15, completee sequence	0.0011922
comp563743_c0_seq4_V2	3.62189	Serine proteases, trypsin family, serine active site. Serine proteases, trypsin domain profile. Serine proteases, trypsin family, serine active site.	ProSitePatterns ProSiteProfiles ProSitePatterns	- 32.698 -	incomplete	complete	4071	3936	N	1	MOLECULAR_FUNCTION BIOLOGICAL_PROCESS MOLECULAR_FUNCTION	serine-type endopeptidase activity proteolysis serine-type endopeptidase activity	PREDICTED: uncharacterized protein LOC100187379 [Ciona intestinalis] PREDICTED: acrosin-like [Pseudopodoces humilis] PREDICTED: acrosin-like [Corvus brachyrhynchos] PREDICTED: acrosin-like [Ficedula albicollis] PREDICTED: CUB and sushi domain-containing protein 1-like [Saccoglossus kowalevskii] PREDICTED: acrosin-like [Geospiza fortis] PREDICTED: acrosin-like [Zonotrichia albicollis] Polyprotein,…	1.37915e-133 4.56793e-48 6.82983e-46 4.04857e-45 2.57289e-44 3.95701e-44 2.00017e-43 1.49127e-42 1.88661e-42 2.0019e-42	No hits found	NA
comp224363_c0_seq1_V2	3.61949	NA	NA	NA	complete	complete	1959	276	N	0			No hits found		Botryllus schlosseri clone subsf-557e15, completee sequence Zebrafish DNA sequence from clone CH1073-417F17 in linkage group 14, completee sequence	6.82899e-11 0.00271963
comp264175_c0_seq1_V1	3.61949	NA	NA	NA	plusieurs frames	plusieurs frames	400	NA	NA	NA	NA	NA	hypothetical protein [Pontibacillus marinus] Putative proline-rich protein 21, partial [Columba livia] Putative proline-rich protein 21, partial [Columba livia] Putative keratin-associated protein 10-like ENSP00000375147 [Harpegnathos saltator] probable cell surface glycoprotein [Phaeodactylum tricornutum CCAP 1055/1] &gtgi|217403207|gb|EEC43161.1| probable cell surface glycoprotein [Phaeodactylu…	4.34416e-12 9.59594e-09 1.96221e-08 2.19531e-06 7.78467e-05 0.000113795 0.00259692 0.00437482	No hits found	NA
comp552873_c0_seq1_V2	3.61088	Zinc finger DHHC-type profile. domain found in Plexins, Semaphorins and Integrins Zinc finger DHHC-type profile.	ProSiteProfiles SMART ProSiteProfiles	8.58 4.80E-07 8.58	incomplete	incomplete	2238	2187	Y	1	MOLECULAR_FUNCTION CELLULAR_COMPONENT MOLECULAR_FUNCTION	receptor activity membrane receptor activity	PREDICTED: semaphorin-4E-like [Pelodiscus sinensis] semaphorin V [Homo sapiens] &gtgi|119585469|gb|EAW65065.1| sema domain, immunoglobulin domain (Ig), short basic domain, secreted, (semaphorin) 3B, isoform CRA_d [Homo sapiens] PREDICTED: semaphorin-4G-like [Stegastes partitus] PREDICTED: semaphorin-3B [Chinchilla lanigera] PREDICTED: semaphorin-3B isoform X1 [Mesocricetus auratus] &gtgi|52494986…	1.59197e-47 2.26092e-47 2.75467e-46 1.03226e-45 1.1846e-45 1.85717e-45 2.07552e-45 2.25604e-45 3.11998e-45 3.29004e-45	No hits found	NA
comp553070_c8_seq1_V1	3.61088	NA	NA	NA	incomplete	complete	238	111	N	0			hypothetical protein PFTANZ_00135 [Plasmodium falciparum Tanzania (2000708)] PREDICTED: uncharacterized protein LOC103514651 [Diaphorina citri] hypothetical protein J457_4177, partial [Acinetobacter baumannii 136706] PREDICTED: uncharacterized protein LOC101444772, partial [Dasypus novemcinctus] PREDICTED: basic proline-rich protein-like [Oryctolagus cuniculus] rRNA promoter binding protein [Ratt…	4.54343e-06 3.42893e-05 4.47261e-05 5.12529e-05 7.62487e-05 9.18269e-05 9.3589e-05 0.000133072 0.000159772 0.000589083	Babesia microti strain RI chromosome III, completee sequence Plumatella sp. ZHY-2005 28S ribosomal RNA gene, partial sequence Watersipora subtorquata 28S ribosomal RNA gene, partial sequence Amastigomonas sp. EEG-2010a 18S ribosomal RNA gene, partial sequence internal transcribed spacer 1, 5.8S ribosomal RNA gene, and internal transcribed spacer 2, completee sequence and 28S ribosomal RNA gene, p…	4.86353e-33 1.69754e-32 1.69754e-32 7.21812e-31 7.21812e-31 3.06922e-29 3.06922e-29 3.06922e-29 3.06922e-29 3.06922e-29
comp486185_c0_seq1_V1	3.60553	NA	NA	NA	incomplete	complete	272	96	N	0			hypothetical protein CERSUDRAFT_61147, partial [Ceriporiopsis subvermispora B] hypothetical protein NEMVEDRAFT_v1g155353 [Nematostella vectensis] &gtgi|156330400|ref|XP_001619109.1| hypothetical protein NEMVEDRAFT_v1g152336 [Nematostella vectensis] &gtgi|156197983|gb|EDO26100.1| predicted protein [Nematostella vectensis] &gtgi|156201630|gb|EDO27009.1| predicted protein [Nematostella vectensis] hy…	7.19281e-09 1.52668e-08 1.70593e-08 1.97071e-08 2.26091e-08 2.83349e-08 3.04358e-08 3.15432e-08 3.33747e-08 3.41132e-08	Vannella septentrionalis 18S ribosomal RNA gene, partial sequence internal transcribed spacer 1, 5.8S ribosomal RNA gene, and internal transcribed spacer 2, completee sequence and 28S ribosomal RNA gene, partial sequence Uncultured eukaryote clone F5K2Q4C04IFS5W 28S ribosomal RNA gene, partial sequence Uncultured eukaryote clone F5K2Q4C04ISTQ7 28S ribosomal RNA gene, partial sequence Uncultured e…	1.16828e-79 2.93615e-68 3.57696e-67 6.46729e-64 2.74996e-62 3.35014e-61 4.97205e-59 4.97205e-59 4.97205e-59 6.05719e-58
comp559029_c0_seq1_V2	3.60219	Claudin family signature Claudin family signature Claudin family signature	PRINTS PRINTS PRINTS	8.80E-19 8.80E-19 8.80E-19	incomplete	complete	1320	741	N	4	MOLECULAR_FUNCTION CELLULAR_COMPONENT MOLECULAR_FUNCTION	structural molecule activity tight junction structural molecule activity	PREDICTED: claudin-19-like [Ciona intestinalis] PREDICTED: claudin-14 [Sorex araneus] PREDICTED: claudin-1-like [Poecilia reticulata] &gtgi|658884440|ref|XP_008425045.1| PREDICTED: claudin-1-like [Poecilia reticulata] PREDICTED: claudin-1-like [Poecilia formosa] PREDICTED: claudin-14 [Latimeria chalumnae] PREDICTED: claudin-1-like isoform 1 [Ciona intestinalis] PREDICTED: claudin-19 isoform X1 [E…	2.38283e-28 1.20845e-24 1.33561e-24 3.49919e-24 3.65176e-24 9.24992e-24 1.77025e-23 1.99088e-23 2.05621e-23 2.70825e-23	No hits found	NA
comp562947_c1_seq1_V1	3.60219	NA	NA	NA	complete	complete	1425	645	N	4			No hits found		No hits found	NA
comp545029_c0_seq1_V2	3.59342	NA	NA	NA	incomplete	complete	3491	1227	N	0			PREDICTED: 26S proteasome non-ATPase regulatory subunit 14-like [Ciona intestinalis] 26S proteasome non-ATPase regulatory subunit 14 [Zootermopsis nevadensis] 26S proteasome non-ATPase regulatory subunit 14 [Bombyx mori] &gtgi|87248555|gb|ABD36330.1| 26S proteasome non-ATPase regulatory subunit 14 [Bombyx mori] unknown [Dendroctonus ponderosae] jun activation domain binding protein [Aedes aegypti…	0 0 0 0 0 0 0 0 0 0	PREDICTED: Takifugu rubripes 26S proteasome non-ATPase regulatory subunit 14-like (LOC101079228), mRNA Salmo salar 26S proteasome non-ATPase regulatory subunit 14 (psde), mRNA &gtgi|209736701|gb|BT049419.1| Salmo salar clone ssal-eve-510-036 26S proteasome non-ATPase regulatory subunit 14 putative mRNA, completee cds Tetraodon nigroviridis full-length cDNA Tetraodon nigroviridis full-length cDNA …	0 0 0 0 0 0 0 0 0 1.48259e-180
comp559980_c3_seq1_V2	3.59342	NA	NA	NA	incomplete	complete	1355	1032	Y	0			No hits found		Botryllus schlosseri clone subsf-564g21, completee sequence Botryllus schlosseri clone subsf-217g15, completee sequence Xenopus (Silurana) tropicalis clone CH216-16P4, completee sequence Tetraodon nigroviridis full-length cDNA PREDICTED: Oreochromis niloticus regulator of G-protein signaling 9-like (LOC102075826), mRNA	1.03241e-06 1.25773e-05 0.000534799 0.000534799 0.00651519
comp564069_c3_seq2_V2	3.59342		Coils Coils Coils	- - -	complete	complete	3629	2742	N	0			reverse transcriptase [Takifugu rubripes] pol-like protein [Danio rerio] reverse transcriptase [Tetraodon nigroviridis] pol-like protein [Danio rerio] pol-like protein [Danio rerio] pol-like protein [Danio rerio] pol-like protein [Danio rerio] pol-like protein [Danio rerio] pol-like protein [Tetraodon nigroviridis] RecName: Full=Transposon TX1 uncharacterized 149 kDa protein AltName: Full=ORF 2 […	3.19695e-95 2.00536e-90 1.05768e-89 2.72235e-88 2.25503e-83 2.96435e-80 3.46012e-76 1.11484e-74 1.09184e-73 6.22042e-71	Cyprinus carpio genome assembly common carp genome ,scaffold LG40 Cyprinus carpio genome assembly common carp genome ,scaffold 000000365 Cyprinus carpio genome assembly common carp genome ,scaffold LG41 Cyprinus carpio genome assembly common carp genome ,scaffold 000001771 Cyprinus carpio genome assembly common carp genome ,scaffold 000000608 Cyprinus carpio genome assembly common carp genome ,sc…	3.42329e-05 0.000417042 0.000417042 0.00508061 0.00508061 0.00508061 0.00508061 0.00508061 0.00508061 0.00508061
comp554290_c2_seq1_V2	3.58458	DC-STAMP-like protein	Coils Pfam Coils	- 5.00E-40 -	complete	complete	2634	2271	N	7			hypothetical protein LOTGIDRAFT_103236 [Lottia gigantea] PREDICTED: DC-STAMP domain-containing protein 2 [Danio rerio] hypothetical protein TcasGA2_TC008759 [Tribolium castaneum] PREDICTED: DC-STAMP domain-containing protein 2 [Falco peregrinus] PREDICTED: DC-STAMP domain-containing protein 2 [Condylura cristata] PREDICTED: DC-STAMP domain-containing protein 2 [Falco cherrug] PREDICTED: DC-STAMP …	2.72288e-60 6.18435e-50 1.20371e-46 4.64347e-46 1.80709e-45 3.3053e-45 3.99483e-45 8.28332e-45 1.03327e-44 4.65806e-44	No hits found	NA
comp557946_c0_seq3_V2	3.57566	NA	NA	NA	incomplete	complete	3178	2517	N	0			No hits found		No hits found	NA
comp505292_c0_seq1_V1	3.56666	NA	NA	NA	incomplete	complete	515	150	N	0			No hits found		No hits found	NA
comp549964_c0_seq1_V2	3.56666	NA	NA	NA	incomplete	complete	728	336	N	3			hypothetical protein BRAFLDRAFT_105615 [Branchiostoma floridae] &gtgi|229296318|gb|EEN66959.1| hypothetical protein BRAFLDRAFT_105615 [Branchiostoma floridae] PREDICTED: uncharacterized protein LOC101858699 [Aplysia californica]	4.50259e-09 1.06041e-08	No hits found	NA
comp558394_c0_seq2_V2	3.56666	Connexin Gap junction channel protein cysteine-rich domain Connexin	Pfam SMART Pfam	2.50E-35 7.70E-11 2.50E-35	incomplete	complete	1805	1311	N	4	CELLULAR_COMPONENT BIOLOGICAL_PROCESS CELLULAR_COMPONENT	connexon complex cell communication connexon complex	PREDICTED: gap junction gamma-1 protein-like [Ciona intestinalis] PREDICTED: gap junction alpha-4 protein [Ciona intestinalis] PREDICTED: gap junction alpha-4 protein-like [Ciona intestinalis] PREDICTED: gap junction gamma-1 protein-like [Ciona intestinalis] unnamed protein product [Oikopleura dioica] PREDICTED: gap junction alpha-4 protein-like [Ciona intestinalis] unnamed protein product [Oikop…	1.8062e-83 1.35887e-67 6.15743e-59 2.78086e-49 1.12259e-36 1.2666e-36 2.62542e-30 2.90757e-27 3.14422e-27 5.85383e-26	PREDICTED: Ciona intestinalis gap junction gamma-1 protein-like (LOC100182854), mRNA PREDICTED: Ciona intestinalis gap junction alpha-4 protein-like (LOC100182350), mRNA Ciona intestinalis cDNA, clone:cicl006e12, full insert sequence PREDICTED: Ciona intestinalis gap junction gamma-1 protein-like (LOC101242410), mRNA Botryllus schlosseri clone subsf-555i12, completee sequence PREDICTED: Ciona int…	1.21155e-32 5.50529e-18 5.50529e-18 9.32262e-09 1.3836e-06 1.68557e-05 0.000205344 0.000716722 0.000716722 0.000716722
comp559982_c5_seq3_V2	3.56666	Domain of unknown function (DUF4205)	Pfam	2.7e-78	incomplete	complete	1855	1329	N	0			PREDICTED: protein FAM188B2-like [Ciona intestinalis] PREDICTED: protein FAM188B2-like [Latimeria chalumnae] PREDICTED: protein FAM188B2-like [Stegastes partitus] PREDICTED: protein FAM188B2-like [Lepisosteus oculatus] PREDICTED: protein FAM188B2-like [Astyanax mexicanus] PREDICTED: protein FAM188B2-like [Aplysia californica] LOC569648 protein [Danio rerio] PREDICTED: protein FAM188B2-like [Oreoc…	1.30682e-123 1.21732e-60 1.67284e-60 8.49435e-59 3.50776e-58 1.60423e-57 3.28503e-57 1.66185e-56 3.16937e-56 5.75837e-56	PREDICTED: Ciona intestinalis protein FAM188B2-like (LOC100180581), mRNA	1.62192e-18
comp562375_c0_seq1_V1	3.56666	Thrombospondin type-1 (TSP1) repeat profile. Thrombospondin type 1 repeats Thrombospondin type-1 (TSP1) repeat profile.	ProSiteProfiles SMART ProSiteProfiles	9.223 2.30E-06 9.223	complete	complete	3313	3027	Y	0			thrombospondin type 1 repeat-containing protein 2 precursor [Hydra vulgaris] SCO-spondin [Crassostrea gigas] hypothetical protein M514_09208, partial [Trichuris suis] hypothetical protein M513_09208, partial [Trichuris suis] hypothetical protein BRAFLDRAFT_88566 [Branchiostoma floridae] &gtgi|229289603|gb|EEN60288.1| hypothetical protein BRAFLDRAFT_88566 [Branchiostoma floridae] hypothetical prot…	4.38629e-26 8.22793e-20 2.44309e-19 2.52808e-19 9.21532e-18 2.12173e-17 2.79758e-17 4.3837e-17 1.67562e-16 2.38752e-16	No hits found	NA
comp556477_c7_seq1_V1	3.56234	CD20-like family	Pfam	5.4e-09	incomplete	complete	1821	645	N	4	CELLULAR_COMPONENT	integral component of membrane	No hits found		Botryllus schlosseri clone subsf-557e15, completee sequence	0.000207204
comp550196_c0_seq1_V1	3.55757	NA	NA	NA	complete	complete	567	318	N	0			No hits found		No hits found	NA
comp561249_c0_seq2_V2	3.55757	hnRNP-R-Q: hnRNP-R, Q splicing factor family RNA recognition motif hnRNP-R-Q: hnRNP-R, Q splicing factor family	TIGRFAM SMART TIGRFAM	6.20E-172 3.20E-11 6.20E-172	complete	complete	4796	2046	N	0			PREDICTED: APOBEC1 complementation factor [Ciona intestinalis] PREDICTED: APOBEC1 complementation factor isoform X1 [Condylura cristata] PREDICTED: APOBEC1 complementation factor isoform 1 [Dasypus novemcinctus] PREDICTED: APOBEC1 complementation factor isoform 3 [Dasypus novemcinctus] PREDICTED: APOBEC1 complementation factor isoform X2 [Callorhinchus milii] PREDICTED: APOBEC1 complementation fa…	0 2.59318e-168 1.12367e-166 2.01113e-166 2.19363e-163 7.47434e-159 1.1525e-158 4.14468e-158 8.83019e-158 1.06262e-157	Ciona intestinalis cDNA, clone:ciad010j12, full insert sequence PREDICTED: Ciona intestinalis APOBEC1 complementation factor-like (LOC100181804), mRNA PREDICTED: Spermophilus tridecemlineatus RNA binding motif protein 47 (Rbm47), mRNA PREDICTED: Maylandia zebra APOBEC1 complementation factor-like (LOC101483911), transcript variant X4, mRNA PREDICTED: Maylandia zebra APOBEC1 complementation factor…	7.64079e-110 3.24895e-108 5.5066e-80 8.17252e-78 8.17252e-78 8.17252e-78 2.85249e-77 2.85249e-77 2.85249e-77 2.85249e-77
comp448810_c0_seq1_V2	3.55665	NA	NA	NA	incomplete	complete	1551	222	N	0			No hits found		Botryllus schlosseri clone subsf-537l9, completee sequence Botryllus schlosseri clone subsf-371a15, completee sequence Botryllus schlosseri clone subsf-555i12, completee sequence	0.000613696 0.00214201 0.00747634
comp434074_c0_seq1_V2	3.54841	NA	NA	NA	complete	complete	700	132	N	0			No hits found		Botryllus schlosseri clone subsf-217g15, completee sequence	7.70763e-05
comp561173_c4_seq6_V2	3.54841	von Willebrand factor (vWF) type A domain von Willebrand factor type A domain von Willebrand factor (vWF) type A domain	SMART Pfam SMART	9.30E-06 8.20E-15 9.30E-06	incomplete	complete	4200	3645	Y	1			PREDICTED: VWFA and cache domain-containing protein 1-like [Ciona intestinalis] PREDICTED: VWFA and cache domain-containing protein 1-like [Ciona intestinalis] PREDICTED: VWFA and cache domain-containing protein 1-like [Saccoglossus kowalevskii] PREDICTED: VWFA and cache domain-containing protein 1-like [Saccoglossus kowalevskii] predicted protein [Nematostella vectensis] &gtgi|156226167|gb|EDO46…	0 3.26512e-115 2.11574e-113 1.86132e-102 2.88961e-102 1.79629e-101 1.71917e-100 5.14137e-94 1.05864e-93 4.73973e-86	No hits found	NA
comp524533_c0_seq1_V1	3.53915	NA	NA	NA	incomplete	incomplete	286	255	N	1			No hits found		No hits found	NA
comp550932_c0_seq1_V1	3.53915		Coils	-	incomplete	complete	1699	1191	N	0			No hits found		No hits found	NA
comp553232_c0_seq1_V2	3.53915	NA	NA	NA	complete	complete	2908	1134	N	1	BIOLOGICAL_PROCESS MOLECULAR_FUNCTION BIOLOGICAL_PROCESS	signal transduction protein binding signal transduction	PREDICTED: uncharacterized protein LOC100175496 [Ciona intestinalis] PREDICTED: uncharacterized protein LOC100175989 [Ciona intestinalis] PREDICTED: uncharacterized protein LOC100186819 [Ciona intestinalis] PREDICTED: uncharacterized protein LOC100184423 [Ciona intestinalis] PREDICTED: uncharacterized protein LOC100183325 [Ciona intestinalis] PREDICTED: uncharacterized protein LOC100177822 [Ciona…	8.19264e-23 4.65008e-14 4.54002e-07 1.05153e-06 1.79469e-05 0.000297615 0.0035543	No hits found	NA
comp544433_c8_seq2_V2	3.52982	NA	NA	NA	incomplete	incomplete	541	246	N	0			No hits found		No hits found	NA
comp563345_c1_seq7_V2	3.52039	Scavenger receptor Cys-rich Scavenger receptor cysteine-rich domain Scavenger receptor Cys-rich	SMART Pfam SMART	8.40E-30 1.50E-21 8.40E-30	complete	complete	3826	972	N	1	CELLULAR_COMPONENT MOLECULAR_FUNCTION CELLULAR_COMPONENT	membrane scavenger receptor activity membrane	hypothetical protein BRAFLDRAFT_120140 [Branchiostoma floridae] &gtgi|229278436|gb|EEN49223.1| hypothetical protein BRAFLDRAFT_120140 [Branchiostoma floridae] SRCR domain, membrane form 2 [Geodia cydonium] predicted protein [Nematostella vectensis] &gtgi|156399423|ref|XP_001638501.1| predicted protein [Nematostella vectensis] &gtgi|156225493|gb|EDO46310.1| predicted protein [Nematostella vectensi…	1.82595e-15 3.84423e-15 4.13463e-15 4.13606e-15 6.72798e-15 9.47952e-15 9.72335e-15 9.80601e-15 9.97345e-15 1.00582e-14	Botryllus schlosseri clone subsf-532h24, completee sequence Botryllus schlosseri clone subsf-537l9, completee sequence Botryllus schlosseri clone subsf-560b6, completee sequence Botryllus schlosseri clone subsf-531d19, completee sequence Botryllus schlosseri clone subsf-533i14, completee sequence Botryllus schlosseri cadherin homolog gene, completee cds Botryllus schlosseri clone subsf-555i12, co…	9.67293e-38 2.96159e-25 5.35467e-22 1.86896e-21 9.68147e-19 3.85563e-11 4.69711e-10 1.99726e-08 0.000126041 0.00153549
comp564357_c0_seq1_V2	3.51767	NA	NA	NA	complete	complete	1840	945	N	1			No hits found		No hits found	NA
comp553081_c1_seq1_V2	3.51087	RNA recognition motif Eukaryotic RNA Recognition Motif (RRM) profile. RNA recognition motif	SMART ProSiteProfiles SMART	1.70E-12 12.816 1.70E-12	complete	complete	1258	654	N	0	MOLECULAR_FUNCTION MOLECULAR_FUNCTION MOLECULAR_FUNCTION	nucleic acid binding nucleotide binding nucleic acid binding	hypothetical protein BRAFLDRAFT_118991 [Branchiostoma floridae] &gtgi|229280606|gb|EEN51372.1| hypothetical protein BRAFLDRAFT_118991 [Branchiostoma floridae] predicted protein [Nematostella vectensis] &gtgi|156214250|gb|EDO35243.1| predicted protein [Nematostella vectensis] hypothetical protein LOTGIDRAFT_233621 [Lottia gigantea] PREDICTED: RNA-binding protein 7-like [Saccoglossus kowalevskii] P…	1.28705e-17 2.05053e-16 5.05661e-15 5.74576e-15 6.51157e-15 1.71273e-14 1.89843e-14 2.9342e-14 4.22691e-14 5.62075e-14	PREDICTED: Lepisosteus oculatus RNA-binding protein 7-like (LOC102686709), mRNA	0.00172925
comp554924_c0_seq1_V2	3.50126	Soluble glutathione S-transferase N-terminal domain profile. Glutathione S-transferase, N-terminal domain Soluble glutathione S-transferase N-terminal domain profile.	ProSiteProfiles Pfam ProSiteProfiles	18.228 3.50E-11 18.228	complete	complete	1528	738	N	0	MOLECULAR_FUNCTION MOLECULAR_FUNCTION MOLECULAR_FUNCTION	protein binding protein binding protein binding	PREDICTED: glutathione S-transferase 1, isoform D-like [Tribolium castaneum] PREDICTED: glutathione S-transferase 1-1-like [Microplitis demolitor] hypothetical protein TcasGA2_TC007571 [Tribolium castaneum] glutathione transferase [Culex quinquefasciatus] AAEL001061-PB [Aedes aegypti] glutathione S-transferase theta [Antheraea pernyi] Glutathione S-transferase 1, isoform D [Crassostrea gigas] GST…	4.51297e-43 3.54915e-41 7.75169e-41 1.04554e-40 1.08276e-40 4.5022e-40 7.68813e-40 8.35252e-40 1.05163e-39 1.97377e-39	No hits found	NA
comp562375_c0_seq7_V2	3.50126	Thrombospondin type-1 (TSP1) repeat profile. Thrombospondin type-1 (TSP1) repeat profile. Thrombospondin type-1 (TSP1) repeat profile.	ProSiteProfiles ProSiteProfiles ProSiteProfiles	9.688 9.451 9.688	complete	complete	3288	3012	Y	0			thrombospondin type 1 repeat-containing protein 2 precursor [Hydra vulgaris] SCO-spondin [Crassostrea gigas] hypothetical protein BRAFLDRAFT_88566 [Branchiostoma floridae] &gtgi|229289603|gb|EEN60288.1| hypothetical protein BRAFLDRAFT_88566 [Branchiostoma floridae] hypothetical protein BRAFLDRAFT_236936 [Branchiostoma floridae] &gtgi|229277118|gb|EEN47916.1| hypothetical protein BRAFLDRAFT_236936…	9.27787e-27 1.3828e-21 4.86964e-19 3.41098e-18 2.79091e-17 3.69281e-17 3.77203e-17 4.36589e-17 4.43292e-17 4.88297e-17	Cyprinus carpio genome assembly common carp genome ,scaffold 000000488 Rattus norvegicus TL0ADA21YF18 mRNA sequence Crassostrea gigas predicted protein tyrosine phosphatase mRNA, completee cds Rattus norvegicus lumican, mRNA (cDNA clone MGC:72416 IMAGE:5599252), completee cds Macaca fascicularis Kv channel interacting protein 3, calsenilin (KCNIP3), mRNA &gtgi|67971325|dbj|AB169924.1| Macaca fasc…	0.000377428 0.00459802 0.00459802 0.00459802 0.00459802 0.00459802
comp790706_c0_seq1_V2	3.50041	NA	NA	NA	incomplete	incomplete	249	195	N	0			No hits found		No hits found	NA
comp551586_c6_seq1_V2	3.47515	NA	NA	NA	incomplete	complete	856	813	N	0			No hits found		No hits found	NA
comp551382_c0_seq1_V2	3.46682	NA	NA	NA	complete	complete	1170	507	N	4			No hits found		No hits found	NA
comp561216_c2_seq3_V2	3.4667	Sulfotransferase domain	Pfam	1.3e-15	incomplete	complete	1597	1110	N	1			PREDICTED: heparan sulfate glucosamine 3-O-sulfotransferase 4-like [Ciona intestinalis] unnamed protein product [Oikopleura dioica] Heparan sulfate glucosamine 3-O-sulfotransferase 5 [Crassostrea gigas] PREDICTED: heparan sulfate glucosamine 3-O-sulfotransferase 2-like [Saccoglossus kowalevskii] PREDICTED: heparan sulfate glucosamine 3-O-sulfotransferase 3B1-like [Takifugu rubripes] unnamed prote…	3.40013e-40 2.57046e-35 4.18824e-34 1.10192e-30 4.63573e-30 8.92082e-30 1.02717e-29 1.08469e-29 1.34169e-29 1.54441e-29	No hits found	NA
comp551365_c0_seq2_V1	3.44741	NA	NA	NA	incomplete	complete	277	231	N	0			No hits found		No hits found	NA
comp551117_c3_seq3_V2	-3.31353	short chain dehydrogenase Glucose/ribitol dehydrogenase family signature short chain dehydrogenase	Pfam PRINTS Pfam	3.50E-13 1.10E-09 3.50E-13	complete	complete	1011	828	N	0	BIOLOGICAL_PROCESS MOLECULAR_FUNCTION BIOLOGICAL_PROCESS	metabolic process oxidoreductase activity metabolic process	PREDICTED: sepiapterin reductase-like [Pelodiscus sinensis] PREDICTED: sepiapterin reductase-like [Saccoglossus kowalevskii] Sepiapterin reductase [Chelonia mydas] PREDICTED: sepiapterin reductase [Capra hircus] PREDICTED: sepiapterin reductase [Pantholops hodgsonii] PREDICTED: sepiapterin reductase-like [Saccoglossus kowalevskii] PREDICTED: sepiapterin reductase [Ovis aries] hypothetical protein…	1.28039e-49 6.75431e-47 2.23457e-46 4.98133e-46 2.58508e-45 3.41789e-45 4.4034e-45 5.15136e-45 1.89927e-44 4.00741e-43	PREDICTED: Anolis carolinensis sepiapterin reductase (7,8-dihydrobiopterin:NADP+ oxidoreductase) (spr), mRNA PREDICTED: Chinchilla lanigera sepiapterin reductase (7,8-dihydrobiopterin:NADP+ oxidoreductase) (Spr), partial mRNA PREDICTED: Galeopterus variegatus sepiapterin reductase (7,8-dihydrobiopterin:NADP+ oxidoreductase) (SPR), mRNA	3.24413e-05 0.000395216 0.00481471
comp562640_c0_seq3_V2	-3.3279	Homocysteine-binding domain profile.	PIRSF ProSiteProfiles PIRSF	1.60E-105 29.756 1.60E-105	incomplete	complete	5234	1122	N	0	MOLECULAR_FUNCTION MOLECULAR_FUNCTION MOLECULAR_FUNCTION	zinc ion binding betaine-homocysteine S-methyltransferase activity zinc ion binding	PREDICTED: betaine--homocysteine S-methyltransferase 1-like [Ciona intestinalis] PREDICTED: betaine--homocysteine S-methyltransferase 1-like [Ciona intestinalis] PREDICTED: betaine--homocysteine S-methyltransferase 1-like [Saccoglossus kowalevskii] PREDICTED: betaine--homocysteine S-methyltransferase 1-like [Ciona intestinalis] hypothetical protein BRAFLDRAFT_248283 [Branchiostoma floridae] &gtgi…	5.63585e-126 1.07954e-116 2.69806e-116 5.13405e-115 5.08455e-112 5.11001e-110 5.30482e-110 2.09036e-109 2.52731e-108 2.62669e-106	PREDICTED: Bombyx mori myosin light chain kinase, smooth muscle-like (LOC101741803), mRNA PREDICTED: Metaseiulus occidentalis myosin light chain kinase, smooth muscle-like (LOC100907673), mRNA Bombyx mori mRNA, clone: fner32E09 PREDICTED: Ciona intestinalis myosin light chain kinase, smooth muscle-like (LOC100179969), mRNA PREDICTED: Apis dorsata serine/threonine-protein kinase PLK4-like (LOC1026…	1.51403e-30 1.51403e-30 1.51403e-30 7.84285e-28 1.41802e-24 4.94938e-24 6.02958e-23 2.10453e-22 2.10453e-22 2.56384e-21
comp552712_c1_seq2_V2	-3.34006	Trp-Asp (WD) repeats profile. Trp-Asp (WD) repeats profile.	ProSiteProfiles Coils ProSiteProfiles	14.285 - 14.285	incomplete	complete	4844	3699	N	0	MOLECULAR_FUNCTION MOLECULAR_FUNCTION MOLECULAR_FUNCTION	protein binding protein binding protein binding	PREDICTED: WD repeat-containing protein 65-like [Saccoglossus kowalevskii] PREDICTED: WD repeat-containing protein 65-like [Aplysia californica] PREDICTED: WD repeat-containing protein 65-like [Lepisosteus oculatus] PREDICTED: WD repeat-containing protein 65 [Xenopus (Silurana) tropicalis] PREDICTED: WD repeat-containing protein 65 [Callorhinchus milii] &gtgi|632940369|ref|XP_007885282.1| PREDICT…	0 0 0 0 0 0 0 0 0 0	PREDICTED: Saccoglossus kowalevskii WD repeat-containing protein 65-like (LOC100371909), mRNA PREDICTED: Lepisosteus oculatus WD repeat-containing protein 65-like (LOC102692020), mRNA PREDICTED: Ciona intestinalis WD repeat domain 65 (wdr65), partial mRNA PREDICTED: Strongylocentrotus purpuratus WD repeat domain 65 (wdr65), mRNA PREDICTED: Ciona intestinalis WD repeat-containing protein 65-like (…	0 0 0 0 0 0 0 0 0 0
comp561463_c4_seq22_V1	-3.34082	NA	NA	NA	plusieurs frames	plusieurs frames	256	NA	NA	NA	NA	NA	No hits found		No hits found	NA
comp555587_c1_seq1_V2	-3.34746	CUB domain profile.	ProSiteProfiles	8.787	incomplete	complete	2264	1704	N	0			PREDICTED: macrophage mannose receptor 1-like, partial [Ciona intestinalis]	4.80609e-05	Zebrafish DNA sequence from clone CH211-197E11 in linkage group 4, completee sequence	7.41145e-05
comp556703_c1_seq4_V2	-3.35018	Major Facilitator Superfamily Major facilitator superfamily (MFS) profile. Major Facilitator Superfamily	Pfam ProSiteProfiles Pfam	3.80E-24 11.569 3.80E-24	incomplete	complete	1878	1410	N	12	BIOLOGICAL_PROCESS CELLULAR_COMPONENT BIOLOGICAL_PROCESS	transmembrane transport integral component of membrane transmembrane transport	MFS-type transporter-like protein [Cerapachys biroi] PREDICTED: MFS-type transporter SLC18B1-like [Diaphorina citri] &gtgi|662186765|ref|XP_008483767.1| PREDICTED: MFS-type transporter SLC18B1-like [Diaphorina citri] &gtgi|662186767|ref|XP_008483773.1| PREDICTED: MFS-type transporter SLC18B1-like [Diaphorina citri] Uncharacterized MFS-type transporter C6orf192 [Camponotus floridanus] Uncharacteri…	3.36304e-28 1.77535e-27 2.24744e-27 5.79671e-27 9.72487e-27 1.21906e-26 1.58349e-26 1.69058e-26 2.41248e-26 5.031e-26	Botryllus schlosseri clone subsf-217g15, completee sequence	1.18265e-07
comp567537_c0_seq1_V2	-3.35449	Fibronectin type-III domain profile. Fibronectin type-III domain profile. Fibronectin type-III domain profile.	ProSiteProfiles ProSiteProfiles ProSiteProfiles	21.862 20.857 21.862	incomplete	complete	53672	52776	N	0			uncharacterized protein LOC100178935 [Ciona intestinalis] &gtgi|396080209|dbj|BAM33584.1| connectin [Ciona intestinalis] PREDICTED: titin [Ficedula albicollis] PREDICTED: titin [Anas platyrhynchos] PREDICTED: LOW QUALITY PROTEIN: titin-like [Geospiza fortis] Titin, partial [Anas platyrhynchos] PREDICTED: LOW QUALITY PROTEIN: titin-like [Zonotrichia albicollis] PREDICTED: LOW QUALITY PROTEIN: titi…	0 0 0 0 0 0 0 0 0 0	Ciona intestinalis connectin (con), mRNA &gtgi|396080208|dbj|AB667901.1| Ciona intestinalis CON mRNA for connectin, completee cds PREDICTED: Callorhinchus milii titin (ttn), mRNA Saccopteryx bilineata titin (TTN) gene, partial cds PREDICTED: Mesocricetus auratus titin (Ttn), mRNA Mephitis mephitis titin (TTN) gene, partial cds PREDICTED: Sorex araneus titin-like (LOC101548803), mRNA Sorex araneus…	0 8.08747e-27 2.64381e-20 1.12418e-18 1.12418e-18 1.36953e-17 1.36953e-17 1.36953e-17 4.78011e-17 4.78011e-17
comp556397_c3_seq4_V1	-3.35467	NA	NA	NA	complete	complete	596	312	Y	0			No hits found		No hits found	NA
comp552490_c0_seq2_V2	-3.35766	Neurotransmitter-gated ion-channel ligand binding domain Neurotransmitter-gated ion-channel transmembrane region Neurotransmitter-gated ion-channel ligand binding domain	Pfam Pfam Pfam	1.10E-62 1.10E-33 1.10E-62	incomplete	complete	4186	1407	Y	4	BIOLOGICAL_PROCESS CELLULAR_COMPONENT BIOLOGICAL_PROCESS	ion transport integral component of membrane ion transport	nicotinic acetylcholine receptor alpha6 precursor [Ciona intestinalis] &gtgi|320089457|dbj|BAJ65321.1| nicotinic acetylcholine receptor subunit [Ciona intestinalis] PREDICTED: neuronal acetylcholine receptor subunit alpha-7-like [Cynoglossus semilaevis] neuronal acetylcholine receptor subunit alpha-7-like precursor [Ciona intestinalis] &gtgi|320089455|dbj|BAJ65320.1| nicotinic acetylcholine recep…	1.52568e-119 3.22254e-95 5.599e-92 8.031e-92 2.15737e-91 6.88469e-91 7.29929e-91 7.41592e-91 7.48824e-91 8.20094e-91	Ciona intestinalis nicotinic acetylcholine receptor alpha6 (nachr), mRNA &gtgi|320089456|dbj|AB539795.1| Ciona intestinalis nAChR mRNA for nicotinic acetylcholine receptor subunit, completee cds, Ci-nAChR-A7/8-2 Periplaneta americana nicotinic acetylcholine receptor alpha6 subunit isoform XIV mRNA, completee cds, alternatively spliced Periplaneta americana nicotinic acetylcholine receptor alpha6 …	9.28349e-45 3.95442e-05 3.95442e-05 3.95442e-05 3.95442e-05 0.000138023 0.000138023 0.000138023 0.000481747 0.000481747
comp566484_c1_seq4_V1	-3.36168	Leucine rich repeat, ribonuclease inhibitor type Leucine rich repeat, ribonuclease inhibitor type Leucine rich repeat, ribonuclease inhibitor type	SMART SMART SMART	0.017 0.69 0.017	complete	complete	3272	2880	N	0	CELLULAR_COMPONENT MOLECULAR_FUNCTION CELLULAR_COMPONENT	cytoskeleton tropomyosin binding cytoskeleton	PREDICTED: uncharacterized protein LOC100179338 [Ciona intestinalis] PREDICTED: tropomodulin-3 isoform X1 [Monodelphis domestica] &gtgi|611969701|ref|XP_007480022.1| PREDICTED: tropomodulin-3 isoform X2 [Monodelphis domestica] PREDICTED: tropomodulin-3 [Sarcophilus harrisii] PREDICTED: tropomodulin-3 [Mesocricetus auratus] unnamed protein product [Oikopleura dioica] Tropomodulin-3 [Heterocephalus…	3.82e-108 2.28029e-36 9.75641e-36 1.0081e-35 3.51711e-35 3.75458e-35 5.47096e-35 8.43066e-35 8.48496e-35 8.94995e-35	PREDICTED: Dasypus novemcinctus tropomodulin 3 (ubiquitous) (TMOD3), mRNA PREDICTED: Nomascus leucogenys tropomodulin 3 (ubiquitous) (TMOD3), mRNA PREDICTED: Jaculus jaculus tropomodulin 3 (ubiquitous) (Tmod3), mRNA PREDICTED: Odobenus rosmarus divergens tropomodulin 3 (ubiquitous) (TMOD3), mRNA PREDICTED: Sarcophilus harrisii tropomodulin 3 (ubiquitous) (TMOD3), mRNA PREDICTED: Chlorocebus sabae…	2.53057e-06 2.53057e-06 8.83255e-06 8.83255e-06 8.83255e-06 3.08286e-05 3.08286e-05 3.08286e-05 3.08286e-05 3.08286e-05
comp551273_c0_seq1_V2	-3.36511	NA	NA	NA	complete	complete	1698	366	Y	0			No hits found		No hits found	NA
comp525857_c2_seq1_V2	-3.36715	NA	NA	NA	incomplete	complete	943	243	N	2			No hits found		Botryllus schlosseri clone subsf-555i12, completee sequence Botryllus schlosseri clone subsf-533i14, completee sequence Xenopus (Silurana) tropicalis clone CH216-16P4, completee sequence Botryllus schlosseri clone subsf-557e15, completee sequence Botryllus schlosseri clone subsf-371a15, completee sequence	5.82541e-08 2.03327e-07 8.64568e-06 8.64568e-06 0.00447857
comp550603_c0_seq1_V2	-3.36786	NA	NA	NA	complete	complete	840	648	Y	1			No hits found		No hits found	NA
comp562940_c1_seq5_V1	-3.36838	Ubiquitin domain profile. Ubiquitin family Ubiquitin domain profile.	ProSiteProfiles Pfam ProSiteProfiles	10.223 1.30E-06 10.223	incomplete	complete	6319	2007	N	0			delta-like protein precursor [Ciona intestinalis] &gtgi|70569217|dbj|BAE06371.1| delta-like protein [Ciona intestinalis] PREDICTED: protein delta homolog 2 isoform X1 [Anolis carolinensis] PREDICTED: protein delta homolog 2 isoform X2 [Anolis carolinensis] &gtgi|637256752|ref|XP_008123543.1| PREDICTED: protein delta homolog 2 isoform X2 [Anolis carolinensis] &gtgi|637256756|ref|XP_008123547.1| PR…	3.08816e-43 8.40941e-40 1.74526e-39 3.76871e-39 4.12639e-39 6.18348e-39 2.62825e-38 3.23002e-38 5.26408e-38 7.16834e-38	Drosophila mojavensis GI24477 (Dmoj\GI24477), mRNA PREDICTED: Nasonia vitripennis neurogenic locus Notch protein (LOC100119338), transcript variant X2, mRNA PREDICTED: Nasonia vitripennis neurogenic locus Notch protein (LOC100119338), transcript variant X1, mRNA PREDICTED: Leptonychotes weddellii delta-like 2 homolog (Drosophila) (DLK2), transcript variant X3, mRNA PREDICTED: Leptonychotes weddel…	2.71871e-09 9.48924e-09 9.48924e-09 9.48924e-09 9.48924e-09 9.48924e-09 1.15603e-07 1.15603e-07 4.03493e-07 4.03493e-07
comp531146_c0_seq1_V1	-3.37238	NA	NA	NA	incomplete	complete	558	459	N	0			No hits found		No hits found	NA
comp491498_c0_seq1_V2	-3.3831	NA	NA	NA	complete	complete	1315	1083	N	0			hypothetical protein [Vibrio caribbenthicus] &gtgi|309370296|gb|EFP97794.1| hypothetical protein VIBC2010_00824 [Vibrio caribbenthicus ATCC BAA-2122] hypothetical protein FOYG_05884 [Fusarium oxysporum FOSC 3-a]	2.06184e-85 2.22895e-63	No hits found	NA
comp535509_c2_seq1_V2	-3.38311	NA	NA	NA	incomplete	complete	524	360	N	1			No hits found		No hits found	NA
comp545995_c1_seq1_V2	-3.38551	NA	NA	NA	incomplete	complete	1844	210	Y	0			No hits found		No hits found	NA
comp238396_c0_seq1_V1	-3.38681	NA	NA	NA	incomplete	complete	426	177	N	0			No hits found		No hits found	NA
comp545935_c5_seq3_V1	-3.38681	NA	NA	NA	incomplete	complete	221	108	N	0			hypothetical protein CERSUDRAFT_163809, partial [Ceriporiopsis subvermispora B] hypothetical protein PLEOSDRAFT_22346, partial [Pleurotus ostreatus PC15] hypothetical protein CERSUDRAFT_146047, partial [Ceriporiopsis subvermispora B] &gtgi|449538929|gb|EMD30358.1| hypothetical protein CERSUDRAFT_146011, partial [Ceriporiopsis subvermispora B] &gtgi|449539002|gb|EMD30387.1| hypothetical protein CE…	4.68589e-05 0.000591155 0.00151555	Basiria sp. SAN-2005 28S ribosomal RNA gene, partial sequence Chloromyxum leydigi isolate M0180 28S large subunit ribosomal RNA gene, partial sequence Gigaspora margarita partial 28S rRNA gene, strain BEG34, isolate spore 4, clone BL2_6_24 Gigaspora margarita partial 28S rRNA gene, strain BEG34, isolate spore 3, clone BL2_4_28 Gigaspora margarita partial 28S rRNA gene, strain BEG34, isolate spore…	2.46686e-17 3.00525e-16 1.04893e-15 1.04893e-15 1.04893e-15 1.04893e-15 1.04893e-15 1.04893e-15 1.04893e-15 1.04893e-15
comp551196_c3_seq1_V2	-3.38681	NA	NA	NA	complete	complete	2313	369	N	0			No hits found		No hits found	NA
comp551826_c1_seq1_V1	-3.38681	NA	NA	NA	incomplete	incomplete	367	309	N	2			Monocarboxylate transporter 12 [Camponotus floridanus] GL13330 [Drosophila persimilis] &gtgi|194108723|gb|EDW30766.1| GL13330 [Drosophila persimilis] PREDICTED: monocarboxylate transporter 7 [Mesocricetus auratus] Monocarboxylate transporter 9 [Crassostrea gigas] GA17462 [Drosophila pseudoobscura pseudoobscura] &gtgi|198145300|gb|EAL32286.2| GA17462 [Drosophila pseudoobscura pseudoobscura] hypoth…	0.000532158 0.000554542 0.000929917 0.00115553 0.00227879 0.00290162 0.0034302 0.00352746 0.0045547 0.0052842	No hits found	NA
comp554536_c0_seq2_V2	-3.38681	NA	NA	NA	incomplete	complete	1901	1362	N	0			PREDICTED: testis-expressed sequence 26 protein [Ciona intestinalis] hypothetical protein BRAFLDRAFT_117083 [Branchiostoma floridae] &gtgi|229297068|gb|EEN67707.1| hypothetical protein BRAFLDRAFT_117083 [Branchiostoma floridae] PREDICTED: testis-expressed sequence 26 protein [Chrysemys picta bellii] PREDICTED: testis-expressed sequence 26 protein [Pelodiscus sinensis] PREDICTED: testis-expressed …	6.02527e-135 3.61276e-55 1.41255e-50 1.75319e-50 8.22239e-50 1.63227e-44 1.73815e-44 1.01591e-43 3.33301e-42 1.65429e-41	PREDICTED: Ciona intestinalis testis-expressed sequence 26 protein-like (LOC100179821), mRNA Botryllus schlosseri clone subsf-564g21, completee sequence Botryllus schlosseri clone subsf-568h21, completee sequence Ciona intestinalis cDNA, clone:cits048i06, full insert sequence Xenopus (Silurana) tropicalis clone CH216-16P4, completee sequence Botryllus schlosseri clone subsf-217g15, completee sequ…	5.43633e-12 2.31158e-10 2.31158e-10 2.31158e-10 2.81609e-09 9.82911e-09 3.4307e-08 6.20284e-05 0.00263752
comp553207_c0_seq1_V1	-3.38777	NA	NA	NA	incomplete	complete	472	141	N	0			AsMASPb [Halocynthia roretzi] mannose-binding lectin-associated serine protease [Halocynthia roretzi] PREDICTED: mannan-binding lectin serine protease 1 [Ciona intestinalis] PREDICTED: venom protease [Apis mellifera] PREDICTED: LOW QUALITY PROTEIN: venom protease-like [Apis florea] PREDICTED: chymotrypsin-C-like, partial [Ornithorhynchus anatinus] PREDICTED: chymotrypsin-C [Lipotes vexillifer] PR…	2.08634e-40 5.44072e-39 2.81309e-24 3.39552e-20 1.13457e-19 4.04321e-19 8.00226e-19 2.4564e-18 3.7453e-18 3.81309e-18	No hits found	NA
comp551692_c0_seq1_V1	-3.38858	NA	NA	NA	incomplete	complete	1245	660	Y	0			No hits found		Candidatus Arthromitus sp. SFB-mouse-NL, completee genome Candidatus Arthromitus sp. SFB-mouse-Yit DNA, completee genome Candidatus Arthromitus sp. SFB-mouse-Japan DNA, completee genome	0.000140435 0.000140435 0.000140435
comp547201_c0_seq3_V1	-3.39227	NA	NA	NA	incomplete	complete	292	276	N	0			No hits found		No hits found	NA
comp558967_c0_seq3_V2	-3.39799	NA	NA	NA	incomplete	complete	2203	1479	Y	0			No hits found		Tetraodon nigroviridis full-length cDNA	0.00306507
comp451965_c0_seq1_V2	-3.39828	NA	NA	NA	complete	complete	1734	1101	N	7			PREDICTED: uncharacterized protein LOC100179381 [Ciona intestinalis] PREDICTED: uncharacterized protein LOC100178440 [Ciona intestinalis]	1.0272e-13 1.41412e-05	Botryllus schlosseri clone subsf-557e15, completee sequence Botryllus schlosseri clone subsf-533i14, completee sequence Botryllus schlosseri clone subsf-555i12, completee sequence Xenopus (Silurana) tropicalis clone CH216-16P4, completee sequence Botryllus schlosseri clone subsf-217g15, completee sequence	7.84227e-16 7.84227e-16 7.84227e-16 4.0624e-13 1.41792e-12
comp487366_c0_seq1_V1	-3.39828	NA	NA	NA	incomplete	incomplete	214	198	N	0			No hits found		No hits found	NA
comp526135_c1_seq1_V1	-3.39828	NA	NA	NA	incomplete	complete	314	114	N	0			No hits found		No hits found	NA
comp530924_c2_seq1_V2	-3.39828	Lectin C-type domain Lectin C-type domain	Pfam Coils Pfam	2.30E-07 - 2.30E-07	incomplete	incomplete	631	558	N	0	MOLECULAR_FUNCTION MOLECULAR_FUNCTION MOLECULAR_FUNCTION	carbohydrate binding carbohydrate binding carbohydrate binding	lectoxin-Oapo1 [Pseudopus apodus] PREDICTED: lactose-binding lectin l-2-like [Poecilia formosa] hypothetical protein BRAFLDRAFT_69086 [Branchiostoma floridae] &gtgi|229280755|gb|EEN51520.1| hypothetical protein BRAFLDRAFT_69086 [Branchiostoma floridae] PREDICTED: lactose-binding lectin l-2-like [Xiphophorus maculatus] PREDICTED: asialoglycoprotein receptor 1-like isoform X1 [Xenopus (Silurana) tr…	8.03553e-13 1.90345e-12 2.28612e-11 2.30876e-11 4.57429e-10 8.32722e-10 2.63451e-09 6.53022e-09 9.01565e-09 9.45116e-09	Pseudomonas resinovorans NBRC 106553 DNA, completee geonome	0.00294232
comp549945_c2_seq2_V2	-3.39828	C-type lectin domain profile.	ProSiteProfiles	9.908	complete	complete	1766	867	N	1	MOLECULAR_FUNCTION	carbohydrate binding	No hits found		No hits found	NA
comp561189_c8_seq4_V2	-3.39828	Sulfotransferase family	Pfam	3.5e-35	complete	complete	3415	1347	N	0	CELLULAR_COMPONENT MOLECULAR_FUNCTION CELLULAR_COMPONENT	integral component of membrane sulfotransferase activity integral component of membrane	PREDICTED: carbohydrate sulfotransferase 8 [Anolis carolinensis] PREDICTED: carbohydrate sulfotransferase 8-like [Poecilia reticulata] PREDICTED: carbohydrate sulfotransferase 8-like [Poecilia formosa] PREDICTED: carbohydrate sulfotransferase 8-like [Stegastes partitus] PREDICTED: carbohydrate sulfotransferase 8-like isoform X1 [Pundamilia nyererei] &gtgi|548439863|ref|XP_005745214.1| PREDICTED: …	1.04196e-38 1.40407e-38 3.30619e-38 7.48437e-38 2.29544e-37 2.45899e-37 4.27366e-37 6.33193e-37 6.55361e-37 1.2872e-36	PREDICTED: Apis mellifera chondroitin 4-O-sulfotransferase (LOC550998), transcript variant X2, mRNA PREDICTED: Apis mellifera chondroitin 4-O-sulfotransferase (LOC550998), transcript variant X1, mRNA PREDICTED: Apis dorsata carbohydrate sulfotransferase 11-like (LOC102675908), transcript variant X2, mRNA PREDICTED: Apis dorsata carbohydrate sulfotransferase 11-like (LOC102675908), transcript vari…	3.21922e-05 3.21922e-05 0.000392182 0.000392182 0.000392182
comp563366_c1_seq10_V2	-3.39828	LDL-receptor class A (LDLRA) domain profile. Low density lipoprotein (LDL) receptor signature LDL-receptor class A (LDLRA) domain profile.	ProSiteProfiles PRINTS ProSiteProfiles	8.65 7.70E-21 8.65	incomplete	complete	4492	3261	N	7	MOLECULAR_FUNCTION MOLECULAR_FUNCTION MOLECULAR_FUNCTION	protein binding protein binding protein binding	PREDICTED: sortilin-related receptor-like [Ciona intestinalis] PREDICTED: uncharacterized protein LOC100180945 [Ciona intestinalis] PREDICTED: uncharacterized protein LOC100181212 [Ciona intestinalis] PREDICTED: uncharacterized protein LOC100179477 [Ciona intestinalis] PREDICTED: uncharacterized protein LOC100180688 [Ciona intestinalis] PREDICTED: low-density lipoprotein receptor-related protein …	3.58852e-47 7.38725e-28 9.98221e-27 1.49036e-26 5.16057e-21 5.96241e-16 1.07712e-14 1.72067e-14 3.17851e-14 2.40083e-13	No hits found	NA
comp955153_c0_seq1_V1	-3.39828	NA	NA	NA	complete	complete	461	174	N	0			No hits found		No hits found	NA
comp559338_c4_seq1_V1	-3.39899	NA	NA	NA	incomplete	complete	279	120	N	0			No hits found		Botryllus schlosseri clone subsf-217g15, completee sequence	2.33014e-06
comp558189_c2_seq2_V2	-3.40108	Carboxypeptidase A metalloprotease (M14) family signature	SMART PRINTS SMART	9.30E-98 4.30E-13 9.30E-98	incomplete	complete	2165	1305	Y	0	MOLECULAR_FUNCTION MOLECULAR_FUNCTION MOLECULAR_FUNCTION	metallocarboxypeptidase activity zinc ion binding metallocarboxypeptidase activity	PREDICTED: carboxypeptidase A2 [Anas platyrhynchos] carboxypeptidase A2 precursor [Gallus gallus] PREDICTED: carboxypeptidase A4 isoform 2 [Pan troglodytes] &gtgi|397484741|ref|XP_003813527.1| PREDICTED: carboxypeptidase A4 isoform 1 [Pan paniscus] Carboxypeptidase A2, partial [Anas platyrhynchos] PREDICTED: carboxypeptidase A4 [Condylura cristata] PREDICTED: carboxypeptidase A4 [Cavia porcellus]…	9.65651e-82 1.30793e-80 3.64487e-80 3.50183e-79 3.73301e-79 4.03226e-79 8.97891e-79 9.85943e-79 1.06047e-78 1.41306e-78	Nematostella vectensis predicted protein (NEMVEDRAFT_v1g199717) mRNA, completee cds Nematostella vectensis predicted protein (NEMVEDRAFT_v1g98336) partial mRNA	0.00024718 0.000862743
comp562099_c2_seq2_V2	-3.40123	Cadherin repeats. Cadherin repeats. Cadherin repeats.	SMART SMART SMART	3.80E-08 2.40E-07 3.80E-08	complete	complete	2631	1908	N	2			cadherin homolog [Botryllus schlosseri] cadherin precursor [Ciona intestinalis] &gtgi|7106477|dbj|BAA92182.1| cadherin [Ciona intestinalis] PREDICTED: cadherin-15-like [Leptonychotes weddellii] PREDICTED: cadherin-15 [Xenopus (Silurana) tropicalis] PREDICTED: cadherin-13 [Myotis davidii] cadherin-13 precursor [Rattus norvegicus] &gtgi|20162485|gb|AAM14607.1|AF494095_1 T-cadherin [Rattus norvegicu…	1.87201e-160 5.58353e-62 3.90434e-51 3.12123e-47 3.76815e-46 4.13622e-46 4.2408e-46 4.89622e-46 5.79385e-46 7.63544e-46	Botryllus schlosseri cadherin homolog gene, completee cds Xenopus (Silurana) tropicalis clone CH216-16P4, completee sequence	1.0499e-41 7.0867e-06
comp559441_c4_seq1_V2	-3.40275	Scavenger receptor cysteine-rich domain SRCR domain profile. Scavenger receptor cysteine-rich domain	Pfam ProSiteProfiles Pfam	1.90E-28 28.41 1.90E-28	incomplete	complete	2375	1011	N	1			PREDICTED: LOW QUALITY PROTEIN: macrophage receptor MARCO-like [Loxodonta africana] PREDICTED: macrophage receptor MARCO [Cavia porcellus] PREDICTED: macrophage receptor MARCO [Bubalus bubalis] PREDICTED: LOW QUALITY PROTEIN: macrophage receptor MARCO [Vicugna pacos] PREDICTED: macrophage receptor MARCO [Mustela putorius furo] PREDICTED: macrophage receptor MARCO [Mustela putorius furo] PREDICTED…	8.44265e-28 1.2043e-27 6.57064e-27 6.72982e-27 1.43613e-26 1.44451e-26 2.19095e-26 2.67279e-26 2.6763e-26 3.53856e-26	Botryllus schlosseri clone subsf-531d19, completee sequence PREDICTED: Oryzias latipes deleted in malignant brain tumors 1 protein-like (LOC101165287), mRNA Zebrafish DNA sequence from clone DKEY-215O18 in linkage group 3, completee sequence Strongylocentrotus purpuratus scavenger receptor cysteine-rich protein (LOC373211), mRNA &gtgi|8547240|gb|AF228823.1|AF228823 Strongylocentrotus purpuratus c…	1.08062e-15 1.0121e-09 1.50209e-07 1.50209e-07 5.24281e-07 5.24281e-07 5.24281e-07 1.82992e-06 1.82992e-06 1.82992e-06
comp240414_c0_seq1_V2	-3.40962	NA	NA	NA	incomplete	complete	1393	324	N	0			No hits found		Botryllus schlosseri clone subsf-217g15, completee sequence Botryllus schlosseri clone subsf-555i12, completee sequence Botryllus schlosseri clone subsf-564g21, completee sequence Botryllus schlosseri clone subsf-568h21, completee sequence Botryllus schlosseri clone subsf-557e15, completee sequence	6.2669e-35 8.71113e-27 1.57501e-23 6.27244e-16 0.000550218
comp511941_c0_seq1_V2	-3.40962	NA	NA	NA	incomplete	complete	485	123	N	0			No hits found		No hits found	NA
comp535701_c0_seq2_V1	-3.40962	NA	NA	NA	incomplete	complete	499	210	N	0			No hits found		Botryllus schlosseri ma2 gene for adult-type muscle actin 2, isolate IB6	0
comp552819_c1_seq3_V2	-3.40962	7 transmembrane receptor (rhodopsin family) 7 transmembrane receptor (rhodopsin family) 7 transmembrane receptor (rhodopsin family)	Pfam Pfam Pfam	1.60E-17 1.90E-18 1.60E-17	incomplete	complete	1730	1155	N	5	MOLECULAR_FUNCTION CELLULAR_COMPONENT MOLECULAR_FUNCTION	G-protein coupled receptor activity integral component of membrane G-protein coupled receptor activity	PREDICTED: c-C chemokine receptor type 4-like [Ciona intestinalis] kappa opioid receptor-like [Ciona intestinalis] &gtgi|32965097|gb|AAP91736.1| kappa opioid receptor-like [Ciona intestinalis] PREDICTED: somatostatin receptor type 3-like [Ciona intestinalis] PREDICTED: kappa-type opioid receptor-like [Ciona intestinalis] PREDICTED: somatostatin receptor type 2-like [Ciona intestinalis] PREDICTED:…	3.90823e-35 5.41811e-34 1.46327e-31 1.48815e-29 2.22688e-20 9.18805e-19 2.20149e-18 2.44974e-17 4.61988e-15 9.85554e-15	No hits found	NA
comp554188_c1_seq1_V2	-3.40962		Coils	-	incomplete	complete	2384	2019	N	0			PREDICTED: uncharacterized protein LOC101242147 [Ciona intestinalis]	2.22755e-11	Botryllus schlosseri clone subsf-560b6, completee sequence Botryllus schlosseri clone subsf-555i12, completee sequence Botryllus schlosseri clone subsf-557e15, completee sequence Botryllus schlosseri clone subsf-371a15, completee sequence Botryllus schlosseri clone subsf-217g15, completee sequence Botryllus schlosseri clone subsf-531d19, completee sequence Botryllus schlosseri clone subsf-537l9, …	9.50733e-23 4.04262e-21 1.71897e-19 5.99978e-19 2.09413e-18 1.08479e-15 1.32154e-14 1.016e-09 1.83697e-06 7.81099e-05
comp558699_c2_seq1_V2	-3.40962	NA	NA	NA	complete	complete	697	267	N	1			No hits found		Botryllus schlosseri clone subsf-564g21, completee sequence Botryllus schlosseri clone subsf-532h24, completee sequence Botryllus schlosseri clone subsf-560b6, completee sequence PREDICTED: Ciona intestinalis solute carrier family 22 member 16-like (LOC100186494), mRNA	9.98017e-10 1.48119e-07 0.000267805 0.000934732
comp563698_c4_seq15_V2	-3.41652	Immunoglobulin I-set domain Immunoglobulin I-set domain Immunoglobulin I-set domain	Pfam Pfam Pfam	1.30E-19 2.20E-16 1.30E-19	complete	complete	4373	1224	N	0			PREDICTED: palladin-like [Ciona intestinalis] palladin-like protein [Cricetulus griseus] Palladin [Myotis davidii] PREDICTED: palladin-like [Camelus ferus] palladin-like protein [Cricetulus griseus] actin-associated protein palladin [Mus musculus] PREDICTED: palladin, partial [Leptonychotes weddellii] PALLD protein, partial [Homo sapiens] PREDICTED: palladin isoform X4 [Mesocricetus auratus] unna…	5.44145e-132 6.75572e-108 6.4806e-107 2.50086e-106 2.58341e-106 1.79606e-105 2.22559e-105 3.99631e-105 7.05776e-105 1.08585e-104	PREDICTED: Ciona intestinalis palladin-like (LOC100184324), mRNA Botryllus schlosseri clone subsf-217g15, completee sequence Botryllus schlosseri clone subsf-537l9, completee sequence Botryllus schlosseri clone subsf-533i14, completee sequence Botryllus schlosseri clone subsf-557e15, completee sequence Botryllus schlosseri clone subsf-531d19, completee sequence Botryllus schlosseri clone Bs3 micr…	5.73952e-16 5.37557e-10 2.78462e-07 9.71926e-07 3.39236e-06 3.39236e-06 1.18405e-05 1.18405e-05 0.000144247 0.00050347
comp562940_c1_seq2_V1	-3.42039	NA	NA	NA	complete	complete	6363	1647	N	0			delta-like protein precursor [Ciona intestinalis] &gtgi|70569217|dbj|BAE06371.1| delta-like protein [Ciona intestinalis] PREDICTED: protein delta homolog 2 isoform X1 [Anolis carolinensis] PREDICTED: protein delta homolog 2 isoform X2 [Anolis carolinensis] &gtgi|637256752|ref|XP_008123543.1| PREDICTED: protein delta homolog 2 isoform X2 [Anolis carolinensis] &gtgi|637256756|ref|XP_008123547.1| PR…	3.1134e-43 8.47811e-40 1.75951e-39 3.7995e-39 4.1601e-39 6.23399e-39 2.64972e-38 3.25641e-38 5.30707e-38 7.22688e-38	Drosophila mojavensis GI24477 (Dmoj\GI24477), mRNA PREDICTED: Nasonia vitripennis neurogenic locus Notch protein (LOC100119338), transcript variant X2, mRNA PREDICTED: Nasonia vitripennis neurogenic locus Notch protein (LOC100119338), transcript variant X1, mRNA PREDICTED: Leptonychotes weddellii delta-like 2 homolog (Drosophila) (DLK2), transcript variant X3, mRNA PREDICTED: Leptonychotes weddel…	2.73776e-09 9.55573e-09 9.55573e-09 9.55573e-09 9.55573e-09 9.55573e-09 1.16413e-07 1.16413e-07 4.0632e-07 4.0632e-07
comp390573_c0_seq1_V2	-3.42083	NA	NA	NA	incomplete	complete	637	297	Y	1			PREDICTED: somatostatin receptor type 4-like [Ciona intestinalis] PREDICTED: alpha-1A adrenergic receptor-like [Ciona intestinalis] PREDICTED: G-protein coupled receptor 39-like [Ciona intestinalis] PREDICTED: growth hormone secretagogue receptor type 1-like [Ciona intestinalis] PREDICTED: uncharacterized protein LOC100185915 [Ciona intestinalis] PREDICTED: trace amine-associated receptor 8c-like…	1.26376e-12 3.12359e-09 3.41416e-09 2.1428e-07 3.27925e-07 9.8056e-06 5.04926e-05 6.08319e-05 0.000598377	No hits found	NA
comp484027_c0_seq1_V2	-3.42083	Fibronectin type-III domain profile. Fibronectin type III domain Fibronectin type-III domain profile.	ProSiteProfiles Pfam ProSiteProfiles	8.947 2.30E-05 8.947	incomplete	complete	1325	945	Y	0	MOLECULAR_FUNCTION MOLECULAR_FUNCTION MOLECULAR_FUNCTION	protein binding protein binding protein binding	PREDICTED: uncharacterized protein LOC100182894 [Ciona intestinalis] PREDICTED: uncharacterized protein LOC100175634 [Ciona intestinalis] PREDICTED: uncharacterized protein LOC100178402, partial [Ciona intestinalis]	8.16368e-08 4.56235e-07 0.0032174	No hits found	NA
comp534445_c1_seq1_V1	-3.42083	NA	NA	NA	incomplete	complete	313	150	N	0			No hits found		Solanum lycopersicum chromosome ch06, completee genome	0.00480006
comp534546_c1_seq1_V2	-3.42083	NA	NA	NA	incomplete	complete	1042	375	N	0			No hits found		Botryllus schlosseri clone subsf-217g15, completee sequence Botryllus schlosseri clone subsf-555i12, completee sequence Botryllus schlosseri clone subsf-564g21, completee sequence Botryllus schlosseri clone subsf-557e15, completee sequence	1.0933e-17 3.57401e-11 5.3043e-09 0.000407794
comp551639_c0_seq3_V1	-3.42083	NA	NA	NA	incomplete	complete	536	195	N	1			No hits found		No hits found	NA
comp555452_c5_seq1_V2	-3.42083	NA	NA	NA	incomplete	complete	1663	285	N	1			No hits found		No hits found	NA
comp564809_c1_seq1_V2	-3.42083	RNB domain	Coils Pfam Coils	- 2.10E-07 -	incomplete	complete	3253	3207	N	0			PREDICTED: helicase with zinc finger domain 2-like [Ciona intestinalis] PREDICTED: helicase with zinc finger domain 2-like, partial [Saccoglossus kowalevskii] PREDICTED: helicase with zinc finger domain 2, partial [Python bivittatus] hypothetical protein BRAFLDRAFT_90929 [Branchiostoma floridae] &gtgi|229296110|gb|EEN66752.1| hypothetical protein BRAFLDRAFT_90929 [Branchiostoma floridae] PREDICTE…	1.53309e-141 4.75531e-117 2.3667e-109 2.16558e-108 1.75333e-107 7.44381e-107 2.19437e-106 2.67673e-105 4.64094e-105 7.64269e-105	Nematostella vectensis predicted protein (NEMVEDRAFT_v1g138734) partial mRNA PREDICTED: Saccoglossus kowalevskii helicase with zinc finger domain 2-like (LOC100368326), mRNA Nematostella vectensis predicted protein (NEMVEDRAFT_v1g138752) partial mRNA PREDICTED: Strongylocentrotus purpuratus peroxisomal proliferator-activated receptor A-interacting complex 285 kDa protein-like (LOC579093), mRNA St…	1.69506e-08 7.20759e-07 7.20759e-07 3.06475e-05 0.00010697 0.00010697 0.000373363 0.00130316 0.00130316 0.00130316
comp566419_c2_seq17_V2	-3.42083		Coils Coils Coils	- - -	incomplete	complete	4152	3813	N	0	MOLECULAR_FUNCTION BIOLOGICAL_PROCESS MOLECULAR_FUNCTION	microtubule motor activity microtubule-based movement microtubule motor activity	PREDICTED: uncharacterized protein LOC100178231 [Ciona intestinalis] kinesin motor catalytic domain protein [Tetrahymena thermophila SB210] hypothetical protein [Paramecium tetraurelia strain d4-2] &gtgi|124395268|emb|CAK60786.1| unnamed protein product [Paramecium tetraurelia] hypothetical protein [Monosiga brevicollis MX1] &gtgi|163775186|gb|EDQ88811.1| predicted protein [Monosiga brevicollis M…	6.19231e-98 4.12561e-36 2.56862e-35 2.66703e-35 4.02299e-35 4.09387e-35 4.28373e-35 4.74465e-35 8.51562e-35 1.93179e-34	PREDICTED: Ciona intestinalis uncharacterized LOC100178231 (LOC100178231), mRNA Ciona intestinalis cDNA, clone:cits010d12, full insert sequence Ciona intestinalis cDNA, clone:citb006c07, full insert sequence	5.10146e-10 5.10146e-10 9.22366e-07
comp567735_c1_seq7_V2	-3.42094	Possible plasma membrane-binding motif in junctophilins, PIP-5-kinases and protein kinases. Possible plasma membrane-binding motif in junctophilins, PIP-5-kinases and protein kinases. Possible plasma membrane-binding motif in junctophilins, PIP-5-kinases and protein kinases.	SMART SMART SMART	0.027 1 0.027	complete	complete	5375	2679	N	1			PREDICTED: uncharacterized protein LOC100186619 [Ciona intestinalis] Junctophilin-1 [Dicentrarchus labrax] Junctophilin-1 [Dicentrarchus labrax] PREDICTED: junctophilin-1-like [Takifugu rubripes] PREDICTED: junctophilin-1-like [Oryzias latipes] PREDICTED: junctophilin-1 [Stegastes partitus] unnamed protein product [Tetraodon nigroviridis] PREDICTED: junctophilin-1-like [Xiphophorus maculatus] PRE…	5.86145e-165 3.27146e-145 2.79545e-144 3.6638e-144 7.23527e-144 7.91715e-144 1.96714e-143 4.2917e-143 9.54636e-143 4.14346e-142	PREDICTED: Trichechus manatus latirostris junctophilin 3 (JPH3), mRNA PREDICTED: Lepisosteus oculatus junctophilin-3-like (LOC102694973), mRNA PREDICTED: Ciona intestinalis uncharacterized LOC100186619 (LOC100186619), mRNA PREDICTED: Tupaia chinensis junctophilin 3 (JPH3), mRNA PREDICTED: Eptesicus fuscus junctophilin 3 (JPH3), mRNA PREDICTED: Chrysochloris asiatica junctophilin 3 (JPH3), mRNA PR…	2.15593e-79 1.1168e-76 1.1168e-76 2.01922e-73 7.04777e-73 7.04777e-73 7.04777e-73 7.04777e-73 8.58594e-72 8.58594e-72
comp567735_c1_seq14_V2	-3.42176	Possible plasma membrane-binding motif in junctophilins, PIP-5-kinases and protein kinases. Possible plasma membrane-binding motif in junctophilins, PIP-5-kinases and protein kinases. Possible plasma membrane-binding motif in junctophilins, PIP-5-kinases and protein kinases.	SMART SMART SMART	0.027 1 0.027	complete	complete	5375	2679	N	1			PREDICTED: uncharacterized protein LOC100186619 [Ciona intestinalis] Junctophilin-1 [Dicentrarchus labrax] Junctophilin-1 [Dicentrarchus labrax] PREDICTED: junctophilin-1-like [Takifugu rubripes] PREDICTED: junctophilin-1-like [Oryzias latipes] PREDICTED: junctophilin-1 [Stegastes partitus] unnamed protein product [Tetraodon nigroviridis] PREDICTED: junctophilin-1-like [Xiphophorus maculatus] PRE…	5.86145e-165 3.27146e-145 2.79545e-144 3.6638e-144 7.23527e-144 7.91715e-144 1.96714e-143 4.2917e-143 9.54636e-143 4.14346e-142	PREDICTED: Trichechus manatus latirostris junctophilin 3 (JPH3), mRNA PREDICTED: Lepisosteus oculatus junctophilin-3-like (LOC102694973), mRNA PREDICTED: Ciona intestinalis uncharacterized LOC100186619 (LOC100186619), mRNA PREDICTED: Tupaia chinensis junctophilin 3 (JPH3), mRNA PREDICTED: Eptesicus fuscus junctophilin 3 (JPH3), mRNA PREDICTED: Chrysochloris asiatica junctophilin 3 (JPH3), mRNA PR…	2.15593e-79 1.1168e-76 1.1168e-76 2.01922e-73 7.04777e-73 7.04777e-73 7.04777e-73 7.04777e-73 8.58594e-72 8.58594e-72
comp562940_c1_seq6_V1	-3.42416	Ubiquitin domain profile. Ubiquitin family Ubiquitin domain profile.	ProSiteProfiles Pfam ProSiteProfiles	10.223 1.30E-06 10.223	incomplete	complete	6299	2007	N	0			delta-like protein precursor [Ciona intestinalis] &gtgi|70569217|dbj|BAE06371.1| delta-like protein [Ciona intestinalis] PREDICTED: protein delta homolog 2 isoform X1 [Anolis carolinensis] PREDICTED: protein delta homolog 2 isoform X2 [Anolis carolinensis] &gtgi|637256752|ref|XP_008123543.1| PREDICTED: protein delta homolog 2 isoform X2 [Anolis carolinensis] &gtgi|637256756|ref|XP_008123547.1| PR…	3.07869e-43 8.38364e-40 1.73991e-39 3.75717e-39 4.11375e-39 6.16453e-39 2.6202e-38 3.22013e-38 5.24795e-38 7.14638e-38	Drosophila mojavensis GI24477 (Dmoj\GI24477), mRNA PREDICTED: Nasonia vitripennis neurogenic locus Notch protein (LOC100119338), transcript variant X2, mRNA PREDICTED: Nasonia vitripennis neurogenic locus Notch protein (LOC100119338), transcript variant X1, mRNA PREDICTED: Leptonychotes weddellii delta-like 2 homolog (Drosophila) (DLK2), transcript variant X3, mRNA PREDICTED: Leptonychotes weddel…	2.71006e-09 9.45902e-09 9.45902e-09 9.45902e-09 9.45902e-09 9.45902e-09 1.15235e-07 1.15235e-07 4.02208e-07 4.02208e-07
comp541256_c5_seq1_V2	-3.42552	Multicopper oxidase Multicopper oxidase Multicopper oxidase	Pfam Pfam Pfam	1.20E-05 5.90E-15 1.20E-05	incomplete	complete	2204	1962	Y	0	MOLECULAR_FUNCTION BIOLOGICAL_PROCESS MOLECULAR_FUNCTION	copper ion binding oxidation-reduction process copper ion binding	PREDICTED: iron transport multicopper oxidase FET3-like [Ciona intestinalis] PREDICTED: uncharacterized protein LOC100175585 isoform 1 [Ciona intestinalis] PREDICTED: spore coat protein A-like [Ciona intestinalis] PREDICTED: spore coat protein A-like [Ciona intestinalis] PREDICTED: uncharacterized protein LOC100187450 [Ciona intestinalis] PREDICTED: bilirubin oxidase-like [Ciona intestinalis] PRE…	3.68511e-122 4.62068e-120 7.43266e-119 3.22751e-116 1.64223e-113 5.59687e-112 4.00993e-105 4.8656e-103 2.4807e-101 7.16447e-99	Emiliania huxleyi CCMP1516 hypothetical protein (EMIHUDRAFT_454914) mRNA, completee cds Emiliania huxleyi CCMP1516 hypothetical protein (EMIHUDRAFT_466723) mRNA, completee cds Branchiostoma floridae hypothetical protein, mRNA PREDICTED: Ciona intestinalis spore coat protein A-like (LOC100179801), mRNA Emiliania huxleyi CCMP1516 hypothetical protein (EMIHUDRAFT_461016) mRNA, completee cds Pseudomo…	1.14277e-08 1.39218e-07 2.06618e-05 2.06618e-05 0.000878562 0.00306648
comp557526_c7_seq4_V2	-3.43023	Peptidase family M13 Neprilysin metalloprotease (M13) family signature Peptidase family M13	Pfam PRINTS Pfam	1.10E-95 8.90E-25 1.10E-95	incomplete	complete	2772	2382	N	1			PREDICTED: membrane metallo-endopeptidase-like 1-like [Ciona intestinalis] PREDICTED: membrane metallo-endopeptidase-like 1 isoform X3 [Mustela putorius furo] PREDICTED: membrane metallo-endopeptidase-like 1 [Odobenus rosmarus divergens] PREDICTED: membrane metallo-endopeptidase-like 1 [Leptonychotes weddellii] PREDICTED: membrane metallo-endopeptidase-like 1 [Orycteropus afer afer] PREDICTED: me…	0 0 0 0 0 1.26717e-180 1.0271e-179 1.36235e-179 2.9589e-179 4.36452e-179	PREDICTED: Geospiza fortis membrane metallo-endopeptidase (MME), mRNA PREDICTED: Serinus canaria membrane metallo-endopeptidase (MME), mRNA PREDICTED: Meleagris gallopavo neprilysin-like (LOC100544190), mRNA Anopheles gambiae str. PEST AGAP003106-PA (AgaP_AGAP003106) mRNA, completee cds PREDICTED: Ficedula albicollis membrane metallo-endopeptidase (MME), mRNA PREDICTED: Taeniopygia guttata membra…	2.6057e-24 1.34979e-21 1.34979e-21 1.64438e-20 2.00326e-19 2.00326e-19 6.99207e-19 6.99207e-19 6.99207e-19 6.99207e-19
comp464192_c0_seq1_V1	-3.43192	NA	NA	NA	incomplete	complete	229	114	N	0			No hits found		No hits found	NA
comp540085_c0_seq2_V2	-3.43192	NA	NA	NA	incomplete	complete	452	102	N	0			No hits found		Botryllus schlosseri clone subsf-555i12, completee sequence Botryllus schlosseri clone subsf-568h21, completee sequence	2.67579e-08 9.33944e-08
comp552744_c2_seq1_V1	-3.43192	Thrombospondin type-1 (TSP1) repeat profile. Thrombospondin type 1 domain Thrombospondin type-1 (TSP1) repeat profile.	ProSiteProfiles Pfam ProSiteProfiles	11.709 2.60E-08 11.709	incomplete	incomplete	692	423	N	0			PREDICTED: brain-specific angiogenesis inhibitor 1-like [Poecilia formosa] PREDICTED: brain-specific angiogenesis inhibitor 1-like isoform X2 [Poecilia reticulata] PREDICTED: brain-specific angiogenesis inhibitor 1-like isoform X1 [Poecilia reticulata] PREDICTED: brain-specific angiogenesis inhibitor 1-like isoform X3 [Poecilia reticulata] unnamed protein product [Oikopleura dioica] PREDICTED: hy…	1.67598e-14 1.84888e-14 1.84923e-14 2.07035e-14 1.41229e-13 1.92326e-13 2.2034e-13 2.30572e-13 2.42221e-13 4.07361e-13	No hits found	NA
comp495690_c1_seq1_V2	-3.43862	NA	NA	NA	incomplete	incomplete	436	390	N	1			PREDICTED: NXPE family member 3-like [Ciona intestinalis] PREDICTED: uncharacterized protein LOC100185934 [Ciona intestinalis] PREDICTED: NXPE family member 2-like [Ciona intestinalis]	3.14751e-05 8.38225e-05 0.00219522	No hits found	NA
comp567735_c1_seq5_V2	-3.43874	Possible plasma membrane-binding motif in junctophilins, PIP-5-kinases and protein kinases. Possible plasma membrane-binding motif in junctophilins, PIP-5-kinases and protein kinases. Possible plasma membrane-binding motif in junctophilins, PIP-5-kinases and protein kinases.	SMART SMART SMART	0.027 1 0.027	complete	complete	5375	2679	N	1			PREDICTED: uncharacterized protein LOC100186619 [Ciona intestinalis] Junctophilin-1 [Dicentrarchus labrax] Junctophilin-1 [Dicentrarchus labrax] PREDICTED: junctophilin-1-like [Takifugu rubripes] PREDICTED: junctophilin-1-like [Oryzias latipes] PREDICTED: junctophilin-1 [Stegastes partitus] unnamed protein product [Tetraodon nigroviridis] PREDICTED: junctophilin-1-like [Xiphophorus maculatus] PRE…	5.86145e-165 3.27146e-145 2.79545e-144 3.6638e-144 7.23527e-144 7.91715e-144 1.96714e-143 4.2917e-143 9.54636e-143 4.14346e-142	PREDICTED: Trichechus manatus latirostris junctophilin 3 (JPH3), mRNA PREDICTED: Lepisosteus oculatus junctophilin-3-like (LOC102694973), mRNA PREDICTED: Ciona intestinalis uncharacterized LOC100186619 (LOC100186619), mRNA PREDICTED: Tupaia chinensis junctophilin 3 (JPH3), mRNA PREDICTED: Eptesicus fuscus junctophilin 3 (JPH3), mRNA PREDICTED: Chrysochloris asiatica junctophilin 3 (JPH3), mRNA PR…	2.15593e-79 1.1168e-76 1.1168e-76 2.01922e-73 7.04777e-73 7.04777e-73 7.04777e-73 7.04777e-73 8.58594e-72 8.58594e-72
comp544706_c5_seq1_V2	-3.44288	NA	NA	NA	incomplete	complete	1664	270	N	0			No hits found		No hits found	NA
comp559756_c1_seq1_V1	-3.44288	NA	NA	NA	incomplete	incomplete	467	252	N	0			No hits found		No hits found	NA
comp560175_c1_seq1_V2	-3.44288	EF-hand calcium-binding domain profile. Leucine rich repeat, ribonuclease inhibitor type EF-hand calcium-binding domain profile.	ProSiteProfiles SMART ProSiteProfiles	9.297 0.57 9.297	incomplete	complete	2504	1854	N	0	MOLECULAR_FUNCTION MOLECULAR_FUNCTION MOLECULAR_FUNCTION	calcium ion binding calcium ion binding calcium ion binding	PREDICTED: uncharacterized protein C14orf166B homolog isoform 1 [Ciona intestinalis] PREDICTED: uncharacterized protein C14orf166B homolog [Strongylocentrotus purpuratus] PREDICTED: uncharacterized protein C14orf166B homolog [Pelodiscus sinensis] PREDICTED: leucine-rich repeat-containing protein 74 [Chrysemys picta bellii] PREDICTED: uncharacterized protein C14orf166B homolog [Alligator mississip…	0 3.43319e-129 2.20718e-125 6.75821e-124 6.69011e-120 1.15092e-119 2.05147e-119 1.02881e-118 4.52707e-117 4.37858e-114	Ciona intestinalis cDNA, clone:ciad013k19, full insert sequence PREDICTED: Ciona intestinalis uncharacterized protein C14orf166B homolog-like, transcript variant 1 (LOC100183078), mRNA Ciona intestinalis cDNA, clone:cits022m19, full insert sequence PREDICTED: Pelodiscus sinensis chromosome unknown open reading frame, human C14orf166B (LOC102463795), mRNA PREDICTED: Lepisosteus oculatus uncharacte…	7.66954e-56 1.68933e-51 1.68933e-51 6.73961e-06 8.21053e-05 8.21053e-05 0.000286576 0.0034912 0.0034912 0.0034912
comp565904_c8_seq13_V2	-3.44288	NA	NA	NA	complete	complete	3335	1260	N	0			PREDICTED: IQ domain-containing protein G [Ciona intestinalis] hypothetical protein BRAFLDRAFT_206756 [Branchiostoma floridae] &gtgi|229278620|gb|EEN49407.1| hypothetical protein BRAFLDRAFT_206756 [Branchiostoma floridae] PREDICTED: IQ domain-containing protein G-like [Saccoglossus kowalevskii] predicted protein [Nematostella vectensis] &gtgi|156219112|gb|EDO39999.1| predicted protein [Nematostel…	1.12087e-112 1.29671e-89 8.18567e-89 2.96068e-87 1.1852e-86 4.18269e-84 1.37004e-83 7.17048e-83 5.63142e-79 1.80324e-77	PREDICTED: Ciona intestinalis IQ domain-containing protein G-like (LOC100184728), mRNA Ciona intestinalis cDNA, clone:cits048o21, full insert sequence PREDICTED: Saccoglossus kowalevskii IQ domain-containing protein G-like (LOC100375686), mRNA PREDICTED: Aplysia californica IQ domain-containing protein G-like (LOC101854430), mRNA Nematostella vectensis predicted protein (NEMVEDRAFT_v1g167758) par…	2.56851e-101 2.56851e-101 2.57533e-44 4.6563e-41 6.91057e-39 3.8255e-23 1.33523e-22 6.91667e-20 6.91667e-20 3.35573e-11
comp556397_c3_seq1_V2	-3.44487	NA	NA	NA	incomplete	complete	1985	240	Y	0			No hits found		No hits found	NA
comp487570_c1_seq1_V1	-3.44511	NA	NA	NA	incomplete	complete	511	141	N	1			No hits found		Botryllus schlosseri clone subsf-217g15, completee sequence Botryllus schlosseri clone subsf-555i12, completee sequence Botryllus schlosseri clone subsf-560b6, completee sequence Botryllus schlosseri clone subsf-557e15, completee sequence	5.89811e-11 8.75357e-09 1.58268e-05 0.00019281
comp558516_c0_seq1_V2	-3.44783	SET (Su(var)3-9, Enhancer-of-zeste, Trithorax) domain SET domain SET (Su(var)3-9, Enhancer-of-zeste, Trithorax) domain	SMART Pfam SMART	1.50E-09 1.40E-11 1.50E-09	complete	complete	1773	1422	N	0			SET and MYND domain containing protein [Ciona intestinalis] &gtgi|70571203|dbj|BAE06699.1| SET and MYND domain containing protein [Ciona intestinalis] unnamed protein product [Oikopleura dioica] PREDICTED: histone-lysine N-methyltransferase SMYD1 isoform X2 [Balaenoptera acutorostrata scammoni] PREDICTED: histone-lysine N-methyltransferase SMYD1 isoform X2 [Myotis davidii] PREDICTED: histone-lysi…	4.04295e-168 4.94696e-108 2.49459e-91 1.43166e-90 9.82697e-90 1.29791e-88 1.39761e-88 1.56851e-88 2.04492e-88 3.81528e-88	Ciona intestinalis SET and MYND domain containing protein (smyd1), mRNA &gtgi|23576403|dbj|AK112854.1| Ciona intestinalis cDNA, clone:citb007i05, full insert sequence &gtgi|70571202|dbj|AB210694.1| Ciona intestinalis mRNA for SET and MYND domain containing protein, completee cds, clone: citb007i05	3.89229e-07
comp560170_c1_seq2_V1	-3.44991	Neurotransmitter-gated ion-channel transmembrane region Nicotinic acetylcholine receptor signature Neurotransmitter-gated ion-channel transmembrane region	Pfam PRINTS Pfam	8.70E-51 3.00E-18 8.70E-51	complete	complete	1743	1539	Y	4	MOLECULAR_FUNCTION CELLULAR_COMPONENT MOLECULAR_FUNCTION	acetylcholine-activated cation-selective channel activity postsynaptic membrane acetylcholine-activated cation-selective channel activity	acetylcholine receptor subunit beta-like precursor [Ciona intestinalis] &gtgi|320089453|dbj|BAJ65319.1| nicotinic acetylcholine receptor subunit [Ciona intestinalis] PREDICTED: acetylcholine receptor subunit beta-like [Haplochromis burtoni] PREDICTED: acetylcholine receptor subunit beta-like [Xiphophorus maculatus] PREDICTED: acetylcholine receptor subunit beta-like [Maylandia zebra] PREDICTED: a…	6.72037e-172 1.59287e-123 3.23648e-123 3.80426e-123 4.42971e-123 1.70008e-122 2.0101e-122 3.39088e-122 6.27064e-122 1.09713e-120	Ciona intestinalis acetylcholine receptor subunit beta-like (nachr), mRNA &gtgi|320089452|dbj|AB539793.1| Ciona intestinalis nAChR mRNA for nicotinic acetylcholine receptor subunit, completee cds, Ci-nAChR-BGDE3 PREDICTED: Takifugu rubripes nicotinic acetylcholine receptor epsilon subunit (LOC446012), mRNA Takifugu rubripes nicotinic acetylcholine receptor epsilon subunit mRNA, partial cds PREDIC…	6.90353e-42 5.67678e-05 5.67678e-05 0.000198139 0.000198139 0.000198139 0.000198139 0.000198139 0.000691574 0.000691574
comp546259_c1_seq1_V2	-3.45373	NA	NA	NA	incomplete	complete	1915	282	N	0			No hits found		No hits found	NA
comp550343_c1_seq4_V2	-3.45373	Prokaryotic membrane lipoprotein lipid attachment site profile. ZIP Zinc transporter Prokaryotic membrane lipoprotein lipid attachment site profile.	ProSiteProfiles Pfam ProSiteProfiles	5 1.60E-50 5	incomplete	complete	1773	1206	N	6	CELLULAR_COMPONENT MOLECULAR_FUNCTION CELLULAR_COMPONENT	membrane metal ion transmembrane transporter activity membrane	PREDICTED: zinc transporter ZIP1 isoform 2 [Ciona intestinalis] &gtgi|198433410|ref|XP_002124433.1| PREDICTED: zinc transporter ZIP1 isoform 1 [Ciona intestinalis] &gtgi|459180512|ref|XP_004226646.1| PREDICTED: zinc transporter ZIP1 [Ciona intestinalis] PREDICTED: zinc transporter ZIP1-like [Saccoglossus kowalevskii] PREDICTED: zinc transporter ZIP1-like [Saccoglossus kowalevskii] predicted prote…	1.38149e-61 7.39734e-30 6.40186e-27 6.99297e-27 1.60591e-25 1.68783e-25 2.97577e-25 3.51267e-25 2.34891e-24 2.43811e-24	Botryllus schlosseri clone subsf-564g21, completee sequence Botryllus schlosseri clone subsf-555i12, completee sequence Botryllus schlosseri clone subsf-532h24, completee sequence Botryllus schlosseri clone subsf-560b6, completee sequence	1.27127e-19 1.54873e-18 8.0226e-16 1.7671e-11
comp554391_c0_seq5_V2	-3.45373	Concanavalin A-like lectin/glucanases superfamily	Pfam	1e-09	incomplete	complete	1085	378	N	0			C-reactive protein c [Halocynthia roretzi] C-reactive protein c [Halocynthia roretzi] C-reactive protein a [Halocynthia roretzi] C-reactive protein a [Halocynthia roretzi] C-reactive protein b [Halocynthia roretzi] C-reactive protein b [Halocynthia roretzi] PREDICTED: neuronal pentraxin-1 [Chrysemys picta bellii] PREDICTED: pentraxin-4 [Callorhinchus milii] PREDICTED: LOW QUALITY PROTEIN: neurona…	3.21119e-08 3.52212e-08 5.08633e-08 5.13449e-08 6.58647e-08 7.08965e-08 8.66465e-08 1.03245e-07 1.33377e-07 4.16611e-07	Botryllus schlosseri clone subsf-557e15, completee sequence	5.90574e-15
comp556393_c2_seq1_V1	-3.45373	C-terminus of AA_permease	Pfam	2.4e-17	incomplete	complete	2712	1023	Y	4	CELLULAR_COMPONENT BIOLOGICAL_PROCESS CELLULAR_COMPONENT	membrane amino acid transmembrane transport membrane	PREDICTED: probable cationic amino acid transporter-like [Ciona intestinalis] PREDICTED: probable cationic amino acid transporter [Pelodiscus sinensis] PREDICTED: probable cationic amino acid transporter-like [Astyanax mexicanus] PREDICTED: probable cationic amino acid transporter [Chrysemys picta bellii] Putative cationic amino acid transporter [Chelonia mydas] PREDICTED: probable cationic amino…	1.54054e-157 1.73933e-137 3.43349e-137 5.21465e-137 9.8263e-137 1.93029e-136 3.04746e-135 8.77869e-135 1.45162e-134 3.45757e-134	PREDICTED: Ciona intestinalis solute carrier family 7 (orphan transporter), member 14 (slc7a14), mRNA PREDICTED: Danio rerio solute carrier family 7 (cationic amino acid transporter, y+ system), member 14b (slc7a14b), mRNA PREDICTED: Oryctolagus cuniculus solute carrier family 7, member 14 (SLC7A14), mRNA PREDICTED: Sus scrofa solute carrier family 7 (orphan transporter), member 14 (SLC7A14), tra…	1.01136e-92 5.60358e-58 6.82655e-57 8.31645e-56 8.31645e-56 8.31645e-56 8.31645e-56 2.90272e-55 3.53624e-54 3.53624e-54
comp556559_c1_seq1_V2	-3.45373	V-ATPase subunit H TIR domain V-ATPase subunit H	Pfam Pfam Pfam	2.70E-05 6.70E-11 2.70E-05	incomplete	incomplete	1560	1431	N	0	BIOLOGICAL_PROCESS MOLECULAR_FUNCTION BIOLOGICAL_PROCESS	ATP hydrolysis coupled proton transport proton-transporting ATPase activity, rotational mechanism ATP hydrolysis coupled proton transport	hypothetical protein BRAFLDRAFT_88079 [Branchiostoma floridae] &gtgi|229277399|gb|EEN48195.1| hypothetical protein BRAFLDRAFT_88079 [Branchiostoma floridae] PREDICTED: uncharacterized protein LOC583612 [Strongylocentrotus purpuratus] PREDICTED: uncharacterized protein LOC100182841 [Ciona intestinalis] PREDICTED: uncharacterized protein LOC100367825 [Saccoglossus kowalevskii] PREDICTED: uncharacte…	3.76076e-67 4.3235e-54 2.22448e-53 9.10856e-48 3.40056e-44 4.15249e-44 1.69952e-43 2.09161e-43 2.33464e-42 4.84436e-38	No hits found	NA
comp557234_c0_seq1_V2	-3.45373	Integrase catalytic domain profile. Integrase core domain Integrase catalytic domain profile.	ProSiteProfiles Pfam ProSiteProfiles	16.576 7.60E-15 16.576	complete	complete	4863	3255	N	0	BIOLOGICAL_PROCESS MOLECULAR_FUNCTION BIOLOGICAL_PROCESS	DNA integration nucleic acid binding DNA integration	TPA: pol polyprotein [Schistosoma mansoni] Gag-Pol polyprotein [Schistosoma japonicum] hypothetical protein M513_12712 [Trichuris suis] putative gag-pol protein [Drosophila ananassae] PREDICTED: retrovirus-related Pol polyprotein from transposon 412 [Tribolium castaneum] pol polyprotei [Schistosoma japonicum] hypothetical protein TcasGA2_TC016332 [Tribolium castaneum] gag-pol polyprotein [Clonorc…	2.53369e-147 2.87704e-145 1.46993e-141 3.14859e-139 4.3971e-139 5.26003e-138 6.04726e-138 1.03824e-137 1.6176e-137 5.94073e-135	No hits found	NA
comp560147_c0_seq2_V2	-3.45373	Acyl-CoA thioester hydrolase/BAAT N-terminal region Acyl-CoA thioester hydrolase/BAAT N-terminal region	Pfam PIRSF Pfam	3.50E-29 2.00E-88 3.50E-29	complete	complete	1853	1269	N	0	MOLECULAR_FUNCTION BIOLOGICAL_PROCESS MOLECULAR_FUNCTION	thiolester hydrolase activity acyl-CoA metabolic process thiolester hydrolase activity	PREDICTED: acyl-coenzyme A thioesterase 2, mitochondrial-like [Astyanax mexicanus] PREDICTED: acyl-coenzyme A amino acid N-acyltransferase 2-like [Latimeria chalumnae] PREDICTED: acyl-coenzyme A thioesterase 1-like [Melopsittacus undulatus] bile acid-CoA:amino acid N-acyltransferase [Mus musculus] &gtgi|81170393|sp|Q91X34.1|BAAT_MOUSE RecName: Full=Bile acid-CoA:amino acid N-acyltransferase Short…	1.80525e-69 1.83566e-69 2.77787e-69 1.3403e-67 2.04228e-67 1.61779e-66 1.66683e-66 3.23732e-66 7.28873e-66 7.55952e-66	No hits found	NA
comp408107_c0_seq2_V1	-3.45801	NA	NA	NA	incomplete	incomplete	212	117	N	0			PREDICTED: uncharacterized protein LOC100209654 [Hydra vulgaris] hypothetical protein HELRODRAFT_181125 [Helobdella robusta] hypothetical protein HELRODRAFT_179421 [Helobdella robusta] hypothetical protein HELRODRAFT_172570 [Helobdella robusta] hypothetical protein HELRODRAFT_173199 [Helobdella robusta] hypothetical protein HELRODRAFT_158868 [Helobdella robusta] hypothetical protein HELRODRAFT_17…	8.20184e-13 2.74882e-12 4.81679e-12 3.08503e-11 7.86135e-11 2.36842e-10 4.79089e-10 9.38677e-10 9.48366e-10 2.71136e-09	Botryllus schlosseri clone subsf-560b6, completee sequence	2.05922e-05
comp561312_c0_seq4_V2	-3.46331	Heparin binding growth factor family signature Heparin binding growth factor family signature Heparin binding growth factor family signature	PRINTS PRINTS PRINTS	8.43E-10 8.43E-10 8.43E-10	incomplete	complete	1345	615	N	0	MOLECULAR_FUNCTION MOLECULAR_FUNCTION MOLECULAR_FUNCTION	growth factor activity receptor binding growth factor activity	fibroblast growth factor 11/12/13/14 [Ciona savignyi] fibroblast growth factor 11/12/13/14 [Ciona intestinalis] &gtgi|24137643|dbj|BAC22070.1| fibroblast growth factor 11/12/13/14 [Ciona intestinalis] PREDICTED: fibroblast growth factor 14 isoform X1 [Poecilia formosa] PREDICTED: fibroblast growth factor 14 isoform X1 [Poecilia reticulata] PREDICTED: fibroblast growth factor 14 isoform X1 [Latime…	2.93098e-71 9.55819e-68 1.90342e-61 2.93846e-61 4.65209e-61 5.54672e-61 6.57056e-61 8.47113e-61 9.31784e-61 8.89153e-60	Botryllus schlosseri fibroblast growth factor 11/12/13/14 mRNA, partial cds Mus musculus fibroblast growth factor 13 (Fgf13), transcript variant 3, mRNA Mus musculus fibroblast growth factor 13 (Fgf13), transcript variant 1, mRNA Mus musculus fibroblast growth factor 13 (Fgf13), transcript variant 2, mRNA PREDICTED: Mus musculus fibroblast growth factor 13 (Fgf13), transcript variant X7, mRNA PRE…	0 1.42292e-17 1.42292e-17 1.42292e-17 1.42292e-17 1.42292e-17 1.42292e-17 1.42292e-17 1.42292e-17 1.42292e-17
comp557526_c7_seq3_V2	-3.46404	Peptidase family M13 Neprilysin metalloprotease (M13) family signature Peptidase family M13	Pfam PRINTS Pfam	1.10E-95 8.90E-25 1.10E-95	incomplete	complete	2772	2382	N	1	MOLECULAR_FUNCTION BIOLOGICAL_PROCESS MOLECULAR_FUNCTION	metalloendopeptidase activity proteolysis metalloendopeptidase activity	PREDICTED: membrane metallo-endopeptidase-like 1-like [Ciona intestinalis] PREDICTED: membrane metallo-endopeptidase-like 1 isoform X3 [Mustela putorius furo] PREDICTED: membrane metallo-endopeptidase-like 1 [Odobenus rosmarus divergens] PREDICTED: membrane metallo-endopeptidase-like 1 [Leptonychotes weddellii] PREDICTED: membrane metallo-endopeptidase-like 1 [Orycteropus afer afer] PREDICTED: me…	0 0 0 0 0 1.26717e-180 1.0271e-179 1.36235e-179 2.9589e-179 4.36452e-179	PREDICTED: Geospiza fortis membrane metallo-endopeptidase (MME), mRNA PREDICTED: Serinus canaria membrane metallo-endopeptidase (MME), mRNA PREDICTED: Meleagris gallopavo neprilysin-like (LOC100544190), mRNA Anopheles gambiae str. PEST AGAP003106-PA (AgaP_AGAP003106) mRNA, completee cds PREDICTED: Ficedula albicollis membrane metallo-endopeptidase (MME), mRNA PREDICTED: Taeniopygia guttata membra…	2.6057e-24 1.34979e-21 1.34979e-21 1.64438e-20 2.00326e-19 2.00326e-19 6.99207e-19 6.99207e-19 6.99207e-19 6.99207e-19
comp1750333_c0_seq1_V2	-3.46447	NA	NA	NA	incomplete	incomplete	589	426	N	0			PREDICTED: NXPE family member 3 isoform X1 [Danio rerio] &gtgi|528490529|ref|XP_005167896.1| PREDICTED: NXPE family member 3 isoform X2 [Danio rerio] PREDICTED: NXPE family member 3-like [Ciona intestinalis] PREDICTED: NXPE family member 3-like [Callorhinchus milii] NXPE family member 3 precursor [Danio rerio] &gtgi|123908251|sp|Q08BN9.1|NXPE3_DANRE RecName: Full=NXPE family member 3 AltName: Ful…	5.40595e-16 6.2857e-16 1.02013e-15 2.50482e-15 3.29788e-15 1.23104e-14 2.12829e-14 2.6911e-14 3.48289e-14 9.32396e-14	No hits found	NA
comp557696_c4_seq1_V2	-3.46447	Sodium ion transport-associated Ion transport protein Sodium ion transport-associated	Pfam Pfam Pfam	2.80E-30 3.60E-41 2.80E-30	incomplete	complete	1960	1821	N	6	CELLULAR_COMPONENT BIOLOGICAL_PROCESS CELLULAR_COMPONENT	voltage-gated sodium channel complex sodium ion transport voltage-gated sodium channel complex	voltage-gated sodium channel [Halocynthia roretzi] PREDICTED: sodium channel protein type 1 subunit alpha [Ciona intestinalis] unnamed protein product [Oikopleura dioica] PREDICTED: sodium channel protein type 2 subunit alpha isoform X1 [Physeter catodon] PREDICTED: sodium channel protein type 2 subunit alpha-like isoform 5 [Macaca mulatta] PREDICTED: sodium channel protein type 2 subunit alpha i…	0 5.91821e-150 7.35152e-115 1.94606e-107 3.95668e-107 4.84733e-107 5.65113e-107 7.058e-107 9.01642e-107 1.05274e-106	Halocynthia roretzi mRNA for voltage-gated sodium channel, completee cds PREDICTED: Ciona intestinalis sodium channel, voltage-gated, type I, alpha subunit (scn1a), mRNA PREDICTED: Lepisosteus oculatus sodium channel protein type 2 subunit alpha-like (LOC102695217), transcript variant X4, mRNA PREDICTED: Lepisosteus oculatus sodium channel protein type 2 subunit alpha-like (LOC102695217), transcr…	2.08456e-74 4.59155e-70 1.01225e-46 1.01225e-46 1.01225e-46 1.01225e-46 1.01225e-46 1.01225e-46 1.01225e-46 3.5331e-46
comp551194_c1_seq2_V1	-3.46696	Barrier to autointegration factor	Coils Pfam Coils	- 2.40E-18 -	incomplete	complete	814	435	N	0	MOLECULAR_FUNCTION MOLECULAR_FUNCTION MOLECULAR_FUNCTION	DNA binding DNA binding DNA binding	barrier-to-autointegration factor 1 [Trichinella spiralis] &gtgi|316972404|gb|EFV56082.1| barrier-to-autointegration factor 1 [Trichinella spiralis] PREDICTED: barrier-to-autointegration factor-like protein-like isoform X1 [Oreochromis niloticus] &gtgi|499049621|ref|XP_004575344.1| PREDICTED: barrier-to-autointegration factor-like protein-like [Maylandia zebra] &gtgi|542252635|ref|XP_005462270.1|…	1.49618e-13 8.27979e-12 4.38511e-11 7.38256e-11 7.69249e-11 4.05416e-10 6.44121e-10 8.33177e-10 9.24578e-10 1.52981e-09	No hits found	NA
comp558842_c1_seq11_V2	-3.46868		Coils	-	incomplete	incomplete	12201	12180	N	0			No hits found		No hits found	NA
comp392157_c0_seq1_V2	-3.47509	NA	NA	NA	incomplete	complete	728	183	N	0			No hits found		No hits found	NA
comp540788_c0_seq1_V2	-3.47509	NA	NA	NA	incomplete	complete	936	504	N	2			No hits found		No hits found	NA
comp543361_c0_seq1_V1	-3.47509	NA	NA	NA	incomplete	complete	1121	156	N	0			No hits found		Botryllus schlosseri clone subsf-531d19, completee sequence Botryllus schlosseri clone subsf-371a15, completee sequence	1.34551e-10 0.00535847
comp545948_c1_seq1_V2	-3.47509	Thrombospondin type-1 (TSP1) repeat profile. Thrombospondin type-1 (TSP1) repeat profile. Thrombospondin type-1 (TSP1) repeat profile.	ProSiteProfiles ProSiteProfiles ProSiteProfiles	8.185 10.446 8.185	incomplete	complete	1438	666	Y	0			Protein CBR-ADT-2 [Caenorhabditis briggsae] C. briggsae CBR-ADT-2 protein [Caenorhabditis briggsae] Cre-T21B6.3 [Caenorhabditis remanei] &gtgi|183180454|gb|ACC44494.1| Cre-T21B6.3 [Caenorhabditis remanei] hypothetical protein Y032_0076g1065 [Ancylostoma ceylanicum] hypothetical protein Y032_0076g1065 [Ancylostoma ceylanicum] CRE-ADT-2 protein [Caenorhabditis remanei] &gtgi|308238259|gb|EFO82211.1…	5.56184e-08 6.02063e-08 6.26506e-08 6.77968e-08 7.75295e-08 8.16383e-08 1.3183e-07 1.6515e-07 1.73998e-07 1.75e-07	No hits found	NA
comp558733_c0_seq2_V2	-3.47757	NA	NA	NA	incomplete	complete	745	255	N	0			No hits found		Botryllus schlosseri clone subsf-217g15, completee sequence Botryllus schlosseri clone subsf-532h24, completee sequence Xenopus (Silurana) tropicalis clone CH216-16P4, completee sequence Botryllus schlosseri clone subsf-533i14, completee sequence Botryllus schlosseri clone subsf-557e15, completee sequence Botryllus schlosseri clone Bs6 microsatellite sequence Botryllus schlosseri clone subsf-531d…	7.18186e-107 1.38765e-90 2.35607e-24 8.2235e-24 4.25988e-21 1.14308e-15 3.06732e-10 1.93569e-06 2.35815e-05 0.00349981
comp566138_c1_seq1_V2	-3.47902	NA	NA	NA	complete	complete	1185	264	N	0			No hits found		Botryllus schlosseri clone subsf-531d19, completee sequence	1.42495e-10
comp541942_c0_seq1_V1	-3.4856	NA	NA	NA	incomplete	complete	764	144	N	0			NA		No hits found	NA
comp546146_c0_seq1_V2	-3.4856	NA	NA	NA	incomplete	complete	2592	309	N	0			NA		No hits found	NA
comp563698_c4_seq3_V2	-3.48675	Immunoglobulin I-set domain Immunoglobulin I-set domain Immunoglobulin I-set domain	Pfam Pfam Pfam	1.30E-19 2.20E-16 1.30E-19	complete	complete	4373	1224	N	0			PREDICTED: palladin-like [Ciona intestinalis] palladin-like protein [Cricetulus griseus] Palladin [Myotis davidii] PREDICTED: palladin-like [Camelus ferus] palladin-like protein [Cricetulus griseus] actin-associated protein palladin [Mus musculus] PREDICTED: palladin, partial [Leptonychotes weddellii] PALLD protein, partial [Homo sapiens] PREDICTED: palladin isoform X4 [Mesocricetus auratus] unna…	5.44145e-132 6.75572e-108 6.4806e-107 2.50086e-106 2.58341e-106 1.79606e-105 2.22559e-105 3.99631e-105 7.05776e-105 1.08585e-104	PREDICTED: Ciona intestinalis palladin-like (LOC100184324), mRNA Botryllus schlosseri clone subsf-217g15, completee sequence Botryllus schlosseri clone subsf-537l9, completee sequence Botryllus schlosseri clone subsf-533i14, completee sequence Botryllus schlosseri clone subsf-557e15, completee sequence Botryllus schlosseri clone subsf-531d19, completee sequence Botryllus schlosseri clone Bs3 micr…	5.73952e-16 5.37557e-10 2.78462e-07 9.71926e-07 3.39236e-06 3.39236e-06 1.18405e-05 1.18405e-05 0.000144247 0.00050347
comp434903_c0_seq1_V1	-3.496	C2H2-type zinc finger Zinc finger C2H2 type domain signature. C2H2-type zinc finger	Pfam ProSitePatterns Pfam	0.026 - 0.026	incomplete	incomplete	225	162	N	0	MOLECULAR_FUNCTION	metal ion binding	PREDICTED: LOW QUALITY PROTEIN: zinc finger protein 2-like [Diaphorina citri] hypothetical protein CGI_10023312 [Crassostrea gigas] zinc finger protein, putative [Ixodes scapularis] &gtgi|215502595|gb|EEC12089.1| zinc finger protein, putative [Ixodes scapularis] PREDICTED: zinc finger protein 391-like [Poecilia formosa] PREDICTED: zinc finger protein 91-like [Poecilia reticulata] hypothetical pro…	3.19241e-10 3.26246e-10 5.15836e-10 5.84662e-10 9.8583e-10 1.31961e-09 1.43602e-09 1.92704e-09 1.99773e-09 3.33041e-09	No hits found	NA
comp552311_c0_seq1_V1	-3.496	NA	NA	NA	incomplete	incomplete	1947	216	N	0			No hits found		Anabaena cylindrica PCC 7122, completee genome	0.00943314
comp552780_c7_seq1_V2	-3.496	NA	NA	NA	incomplete	complete	623	282	N	1			No hits found		No hits found	NA
comp554700_c2_seq5_V2	-3.496	NA	NA	NA	complete	complete	573	207	N	1			No hits found		No hits found	NA
comp558726_c1_seq4_V1	-3.496	NA	NA	NA	complete	complete	1128	303	N	0			No hits found		Mouse DNA sequence from clone RP23-421F23 on chromosome 11, completee sequence Cyprinus carpio genome assembly common carp genome ,scaffold LG38 Cyprinus carpio clone 361335 microsatellite sequence Mus musculus BAC clone RP23-121P5 from 16, completee sequence Human DNA sequence from clone RP11-29P20 on chromosome 13q31.1-31.3, completee sequence Solanum lycopersicum chromosome ch01, completee gen…	3.63382e-05 0.000126833 0.000126833 0.000126833 0.000126833 0.00044269 0.00044269 0.00044269 0.00044269 0.00044269
comp558967_c0_seq2_V2	-3.496	NA	NA	NA	incomplete	complete	2140	1416	Y	0			No hits found		Tetraodon nigroviridis full-length cDNA	0.00297588
comp551639_c0_seq1_V2	-3.5038	Fibronectin type-III domain profile. Fibronectin type-III domain profile. Fibronectin type-III domain profile.	ProSiteProfiles ProSiteProfiles ProSiteProfiles	13.199 6.932 13.199	incomplete	complete	3106	1797	N	1	MOLECULAR_FUNCTION MOLECULAR_FUNCTION MOLECULAR_FUNCTION	protein binding protein binding protein binding	PREDICTED: uncharacterized protein LOC100182894 [Ciona intestinalis]	0.00860298	Botryllus schlosseri clone subsf-560b6, completee sequence	0.000102078
comp561024_c1_seq1_V1	-3.5053	S-adenosylmethionine synthetase, central domain S-adenosylmethionine synthetase, N-terminal domain S-adenosylmethionine synthetase, central domain	Pfam Pfam Pfam	2.80E-26 1.70E-39 2.80E-26	incomplete	complete	2045	603	N	0	MOLECULAR_FUNCTION BIOLOGICAL_PROCESS MOLECULAR_FUNCTION	methionine adenosyltransferase activity S-adenosylmethionine biosynthetic process methionine adenosyltransferase activity	PREDICTED: S-adenosylmethionine synthase isoform type-1 [Eptesicus fuscus] AGAP009447-PA-like protein [Anopheles sinensis] PREDICTED: S-adenosylmethionine synthase isoform type-2-like [Takifugu rubripes] Protein SAMS-5, isoform a [Caenorhabditis elegans] &gtgi|26454642|sp|Q27522.2|METK5_CAEEL RecName: Full=Probable S-adenosylmethionine synthase 5 Short=AdoMet synthase 5 AltName: Full=Methionine a…	7.44455e-132 1.34767e-129 3.84407e-129 9.85231e-128 3.6066e-127 3.83206e-125 8.65114e-125 9.7376e-124 8.40345e-122 1.30588e-121	Nematostella vectensis predicted protein (NEMVEDRAFT_v1g237177) partial mRNA PREDICTED: Cynoglossus semilaevis methionine adenosyltransferase II, alpha (mat2a), mRNA PREDICTED: Ciona intestinalis S-adenosylmethionine synthase isoform type-2-like, transcript variant 1 (LOC100177357), mRNA Synthetic construct Homo sapiens clone ccsbBroadEn_00975 MAT2A gene, encodes completee protein PREDICTED: Jacu…	6.242e-56 2.17867e-55 1.37489e-51 4.79884e-51 4.79884e-51 4.79884e-51 4.79884e-51 4.79884e-51 4.79884e-51 4.79884e-51
comp563764_c0_seq11_V2	-3.5059	DDRGK domain DDRGK domain	Pfam Coils Pfam	8.00E-54 - 8.00E-54	incomplete	complete	2613	1122	N	1			PREDICTED: uncharacterized protein LOC100180042 [Ciona intestinalis] PREDICTED: DDRGK domain-containing protein 1 isoform 2 [Ciona intestinalis] PREDICTED: DDRGK domain-containing protein 1 isoform 1 [Ciona intestinalis] PREDICTED: caveolin-1-like [Aplysia californica] PREDICTED: caveolin-1-like [Strongylocentrotus purpuratus] PREDICTED: caveolin-1-like [Aplysia californica] PREDICTED: caveolin-1…	2.63306e-51 1.40129e-32 1.23647e-29 1.68675e-27 3.93601e-26 1.31853e-25 2.75751e-25 4.73708e-25 9.9123e-25 1.36131e-24	Drosophila mojavensis GI22611 (Dmoj\GI22611), mRNA PREDICTED: Python bivittatus DDRGK domain-containing protein 1-like (LOC103060840), mRNA PREDICTED: Pelodiscus sinensis uncharacterized LOC102443960 (LOC102443960), mRNA PREDICTED: Chrysemys picta bellii DDRGK domain containing 1 (DDRGK1), transcript variant X2, mRNA PREDICTED: Chrysemys picta bellii DDRGK domain containing 1 (DDRGK1), transcript…	9.77365e-17 1.76712e-13 6.16785e-13 2.15279e-12 2.15279e-12 2.15279e-12 2.15279e-12 2.15279e-12 7.51398e-12 2.62264e-11
comp235384_c0_seq1_V2	-3.50629	zinc finger zinc finger zinc finger	SMART SMART SMART	0.0057 3.50E-05 0.0057	complete	complete	2300	1509	N	0	MOLECULAR_FUNCTION MOLECULAR_FUNCTION MOLECULAR_FUNCTION	nucleic acid binding nucleic acid binding nucleic acid binding	Hrsna [Halocynthia roretzi] snail homolog [Ciona intestinalis] &gtgi|2196753|gb|AAB61226.1| snail homolog [Ciona intestinalis] transcription factor protein [Ciona intestinalis] &gtgi|70571209|dbj|BAE06700.1| transcription factor protein [Ciona intestinalis] snail [Lytechinus variegatus] zinc-finger transcription factor Snail [Strongylocentrotus purpuratus] &gtgi|34555738|gb|AAQ74988.1| zinc-finge…	8.73966e-83 7.62261e-75 1.84688e-74 6.72247e-58 9.87093e-58 1.24095e-57 1.26326e-57 1.29674e-57 2.5123e-57 3.90493e-57	Halocynthia roretzi Hrsna mRNA, completee cds Ciona intestinalis cDNA, clone:cign017e09, full insert sequence Ciona intestinalis transcription factor protein (snail), mRNA &gtgi|70571208|dbj|AB210695.1| Ciona intestinalis mRNA for transcription factor protein, completee cds, clone: ciem803l23 Ciona intestinalis snail homolog (snail), mRNA &gtgi|2196752|gb|AF002987.1|AF002987 Ciona intestinalis sn…	2.98875e-73 4.74439e-39 2.01736e-37 2.45765e-36 6.5948e-31 9.78755e-29 3.41619e-28 1.19237e-27 4.16177e-27 4.16177e-27
comp513814_c1_seq1_V2	-3.50629	NA	NA	NA	incomplete	complete	742	231	N	0			No hits found		No hits found	NA
comp536933_c0_seq1_V1	-3.50629	NA	NA	NA	incomplete	complete	744	426	N	0			No hits found		No hits found	NA
comp451965_c1_seq1_V2	-3.50832	NA	NA	NA	complete	complete	1734	1101	N	7			PREDICTED: uncharacterized protein LOC100179381 [Ciona intestinalis] PREDICTED: uncharacterized protein LOC100178440 [Ciona intestinalis]	1.0272e-13 1.41412e-05	Botryllus schlosseri clone subsf-557e15, completee sequence Botryllus schlosseri clone subsf-533i14, completee sequence Botryllus schlosseri clone subsf-555i12, completee sequence Xenopus (Silurana) tropicalis clone CH216-16P4, completee sequence Botryllus schlosseri clone subsf-217g15, completee sequence	7.84227e-16 7.84227e-16 7.84227e-16 4.0624e-13 1.41792e-12
comp524159_c0_seq1_V2	-3.50832	NA	NA	NA	incomplete	complete	1967	645	N	4			hypothetical protein BRAFLDRAFT_121870 [Branchiostoma floridae] &gtgi|229291081|gb|EEN61756.1| hypothetical protein BRAFLDRAFT_121870 [Branchiostoma floridae] PREDICTED: protein rolling stone-like [Saccoglossus kowalevskii] PREDICTED: protein rolling stone-like [Ciona intestinalis] PREDICTED: uncharacterized protein LOC100182778 [Ciona intestinalis] predicted protein [Nematostella vectensis] &gtg…	1.90747e-16 3.41813e-16 1.47287e-13 1.19997e-12 2.07883e-12 6.8857e-12 1.03391e-11 1.0357e-11 5.57822e-11 7.95108e-11	No hits found	NA
comp556624_c0_seq2_V2	-3.51127	TIR domain Interleukin-1 receptor type I family signature TIR domain	Pfam PRINTS Pfam	1.00E-07 1.80E-05 1.00E-07	incomplete	complete	2198	1836	N	1	BIOLOGICAL_PROCESS MOLECULAR_FUNCTION BIOLOGICAL_PROCESS	signal transduction protein binding signal transduction	PREDICTED: uncharacterized protein LOC100175496 [Ciona intestinalis] PREDICTED: uncharacterized protein LOC100175989 [Ciona intestinalis] PREDICTED: uncharacterized protein LOC100186819 [Ciona intestinalis] PREDICTED: uncharacterized protein LOC100177822 [Ciona intestinalis] PREDICTED: uncharacterized protein LOC100183325 [Ciona intestinalis] PREDICTED: X-linked interleukin-1 receptor accessory p…	2.5777e-32 1.97021e-22 6.15955e-19 7.2999e-19 8.40308e-14 2.99874e-13 3.37096e-13 6.95985e-12 8.57438e-12 1.23795e-11	No hits found	NA
comp563698_c4_seq1_V2	-3.5151	Immunoglobulin I-set domain Immunoglobulin I-set domain Immunoglobulin I-set domain	Pfam Pfam Pfam	1.30E-19 2.20E-16 1.30E-19	complete	complete	4373	1224	N	0			PREDICTED: palladin-like [Ciona intestinalis] palladin-like protein [Cricetulus griseus] Palladin [Myotis davidii] PREDICTED: palladin-like [Camelus ferus] palladin-like protein [Cricetulus griseus] actin-associated protein palladin [Mus musculus] PREDICTED: palladin, partial [Leptonychotes weddellii] PALLD protein, partial [Homo sapiens] PREDICTED: palladin isoform X4 [Mesocricetus auratus] unna…	5.44145e-132 6.75572e-108 6.4806e-107 2.50086e-106 2.58341e-106 1.79606e-105 2.22559e-105 3.99631e-105 7.05776e-105 1.08585e-104	PREDICTED: Ciona intestinalis palladin-like (LOC100184324), mRNA Botryllus schlosseri clone subsf-217g15, completee sequence Botryllus schlosseri clone subsf-537l9, completee sequence Botryllus schlosseri clone subsf-533i14, completee sequence Botryllus schlosseri clone subsf-557e15, completee sequence Botryllus schlosseri clone subsf-531d19, completee sequence Botryllus schlosseri clone Bs3 micr…	5.73952e-16 5.37557e-10 2.78462e-07 9.71926e-07 3.39236e-06 3.39236e-06 1.18405e-05 1.18405e-05 0.000144247 0.00050347
comp560888_c1_seq1_V2	-3.51608	Fibrinogen-related domains (FReDs) Fibrinogen-related domains (FReDs)	SMART Coils SMART	3.50E-31 - 3.50E-31	complete	complete	1580	1239	Y	0			GH10950 [Drosophila grimshawi] &gtgi|193904043|gb|EDW02910.1| GH10950 [Drosophila grimshawi] PREDICTED: fibrinogen C domain-containing protein 1-A-like [Aplysia californica] PREDICTED: fibrinogen C domain-containing protein 1-A-like [Aplysia californica] PREDICTED: fibrinogen C domain-containing protein 1-like [Aplysia californica] PREDICTED: angiopoietin-4-like [Aplysia californica] PREDICTED: f…	2.23147e-34 5.50359e-34 3.05342e-33 2.16962e-32 4.97629e-32 6.29769e-32 1.16279e-31 1.42368e-31 1.60785e-31 3.18607e-31	No hits found	NA
comp533100_c0_seq1_V2	-3.51648	NA	NA	NA	complete	complete	550	171	N	0			No hits found		No hits found	NA
comp548322_c2_seq1_V2	-3.51648	NA	NA	NA	incomplete	complete	6014	4179	N	0			No hits found		Mus musculus microfibrillar-associated protein 2, mRNA (cDNA clone MGC:31010 IMAGE:5249342), completee cds Xenopus tropicalis eukaryotic translation initiation factor 3, subunit 12, mRNA (cDNA clone IMAGE:7004181), partial cds Bombyx mori mRNA, clone: fcaL50A02 Bombyx mori mRNA, clone: fmgV22A11 Rana andersonii clone 578 palustrin-RA2 antimicrobial peptide precursor, mRNA, completee cds Xenopus l…	9.02838e-09 1.09988e-07 3.83897e-07 3.83897e-07 3.83897e-07 3.83897e-07 3.83897e-07 1.33993e-06 1.33993e-06 1.33993e-06
comp556703_c1_seq6_V1	-3.51648	NA	NA	NA	incomplete	incomplete	301	297	N	1			No hits found		No hits found	NA
comp550612_c0_seq2_V2	-3.52306	Arrestin (or S-antigen), N-terminal domain	Pfam	8e-11	incomplete	complete	645	390	N	0			Arrestin domain-containing protein 3 [Crassostrea gigas] hypothetical protein LOTGIDRAFT_174207 [Lottia gigantea] Arrestin C and Arrestin N domain containing prote in [Trichuris trichiura] hypothetical protein HELRODRAFT_163911 [Helobdella robusta] hypothetical protein M513_03716 [Trichuris suis] &gtgi|669328508|gb|KFD68699.1| hypothetical protein M514_03716 [Trichuris suis] PREDICTED: arrestin d…	2.27401e-07 1.28298e-05 0.000150666 0.000183073 0.000229161 0.000717068 0.000834277 0.00136605 0.00185497 0.00239516	No hits found	NA
comp555587_c2_seq1_V2	-3.52438	NA	NA	NA	incomplete	incomplete	1059	1035	N	0			No hits found		No hits found	NA
comp537130_c1_seq1_V1	-3.52657	NA	NA	NA	incomplete	incomplete	471	411	N	0			No hits found		No hits found	NA
comp547023_c0_seq1_V1	-3.52657	NA	NA	NA	complete	complete	590	150	N	0			No hits found		No hits found	NA
comp551273_c0_seq2_V2	-3.53209	NA	NA	NA	complete	complete	1698	366	Y	0			No hits found		No hits found	NA
comp513133_c1_seq2_V2	-3.5358	Ras family Ras subfamily of RAS small GTPases Ras family	Pfam SMART Pfam	3.40E-19 2.70E-20 3.40E-19	incomplete	complete	1795	1191	N	0	BIOLOGICAL_PROCESS MOLECULAR_FUNCTION BIOLOGICAL_PROCESS	small GTPase mediated signal transduction GTP binding small GTPase mediated signal transduction	PREDICTED: GTP-binding protein Rhes [Tribolium castaneum] &gtgi|270004145|gb|EFA00593.1| hypothetical protein TcasGA2_TC003464 [Tribolium castaneum] hypothetical protein D910_05620 [Dendroctonus ponderosae] PREDICTED: dexamethasone-induced Ras-related protein 1 [Eptesicus fuscus] hypothetical protein CGI_10022319 [Crassostrea gigas] PREDICTED: GTP-binding protein Rhes-like [Ceratitis capitata] PR…	4.95886e-29 2.16047e-28 2.44738e-28 3.07522e-28 2.52997e-27 3.73781e-26 3.92066e-26 4.9948e-26 7.80757e-26 8.24684e-26	No hits found	NA
comp562940_c1_seq11_V1	-3.53601	Ubiquitin domain profile. Ubiquitin family Ubiquitin domain profile.	ProSiteProfiles Pfam ProSiteProfiles	10.223 1.30E-06 10.223	incomplete	complete	6205	2007	N	0	MOLECULAR_FUNCTION MOLECULAR_FUNCTION MOLECULAR_FUNCTION	protein binding protein binding protein binding	delta-like protein precursor [Ciona intestinalis] &gtgi|70569217|dbj|BAE06371.1| delta-like protein [Ciona intestinalis] Protein delta like protein 2 [Chelonia mydas] PREDICTED: protein delta homolog 2 [Chelonia mydas] PREDICTED: protein delta homolog 2 isoform X2 [Anolis carolinensis] &gtgi|637256752|ref|XP_008123543.1| PREDICTED: protein delta homolog 2 isoform X2 [Anolis carolinensis] &gtgi|63…	4.21269e-52 7.08525e-50 7.56992e-50 5.92835e-49 6.26606e-49 6.72583e-49 1.15871e-48 1.16132e-48 2.14296e-48 4.10094e-48	Drosophila mojavensis GI24477 (Dmoj\GI24477), mRNA PREDICTED: Nasonia vitripennis neurogenic locus Notch protein (LOC100119338), transcript variant X2, mRNA PREDICTED: Nasonia vitripennis neurogenic locus Notch protein (LOC100119338), transcript variant X1, mRNA PREDICTED: Leptonychotes weddellii delta-like 2 homolog (Drosophila) (DLK2), transcript variant X3, mRNA PREDICTED: Leptonychotes weddel…	2.66936e-09 9.31699e-09 9.31699e-09 9.31699e-09 9.31699e-09 9.31699e-09 1.13504e-07 1.13504e-07 3.96168e-07 3.96168e-07
comp557231_c3_seq1_V2	-3.53656	Glycosyltransferase family 10 (fucosyltransferase)	Pfam	8e-74	incomplete	complete	3108	1467	N	1	MOLECULAR_FUNCTION CELLULAR_COMPONENT MOLECULAR_FUNCTION	fucosyltransferase activity membrane fucosyltransferase activity	PREDICTED: alpha-(1,3)-fucosyltransferase-like [Ciona intestinalis] PREDICTED: alpha-(1,3)-fucosyltransferase-like, partial [Ciona intestinalis] PREDICTED: alpha-(1,3)-fucosyltransferase-like [Ciona intestinalis] PREDICTED: alpha-(1,3)-fucosyltransferase [Ciona intestinalis] alpha3-fucosyltransferase [Ciona savignyi] PREDICTED: galactoside 3(4)-L-fucosyltransferase [Ciona intestinalis] alpha-fuco…	2.2194e-91 2.05129e-72 1.30558e-65 4.10602e-63 1.70979e-58 6.61773e-56 1.29708e-55 2.28978e-54 1.74181e-52 4.76303e-52	PREDICTED: Ciona intestinalis alpha-(1,3)-fucosyltransferase-like (LOC100177975), mRNA PREDICTED: Ciona intestinalis astrocytic phosphoprotein PEA-15-like, transcript variant 2 (LOC100181215), mRNA PREDICTED: Ciona intestinalis galactoside 3(4)-L-fucosyltransferase-like (LOC100183411), mRNA PREDICTED: Ciona intestinalis alpha-(1,3)-fucosyltransferase-like (LOC100186413), mRNA Ciona intestinalis c…	1.16444e-16 1.16444e-16 4.95131e-15 3.12461e-11 1.32862e-09 4.63734e-09 5.64944e-08 1.97185e-07 6.88242e-07 6.88242e-07
comp559441_c4_seq2_V2	-3.53838	Scavenger receptor cysteine-rich domain SRCR domain profile. Scavenger receptor cysteine-rich domain	Pfam ProSiteProfiles Pfam	1.90E-28 28.41 1.90E-28	incomplete	complete	2375	1011	N	1			PREDICTED: LOW QUALITY PROTEIN: macrophage receptor MARCO-like [Loxodonta africana] PREDICTED: macrophage receptor MARCO [Cavia porcellus] PREDICTED: macrophage receptor MARCO [Bubalus bubalis] PREDICTED: LOW QUALITY PROTEIN: macrophage receptor MARCO [Vicugna pacos] PREDICTED: macrophage receptor MARCO [Mustela putorius furo] PREDICTED: macrophage receptor MARCO [Mustela putorius furo] PREDICTED…	8.44265e-28 1.2043e-27 6.57064e-27 6.72982e-27 1.43613e-26 1.44451e-26 2.19095e-26 2.67279e-26 2.6763e-26 3.53856e-26	Botryllus schlosseri clone subsf-531d19, completee sequence PREDICTED: Oryzias latipes deleted in malignant brain tumors 1 protein-like (LOC101165287), mRNA Zebrafish DNA sequence from clone DKEY-215O18 in linkage group 3, completee sequence Strongylocentrotus purpuratus scavenger receptor cysteine-rich protein (LOC373211), mRNA &gtgi|8547240|gb|AF228823.1|AF228823 Strongylocentrotus purpuratus c…	1.08062e-15 1.0121e-09 1.50209e-07 1.50209e-07 5.24281e-07 5.24281e-07 5.24281e-07 1.82992e-06 1.82992e-06 1.82992e-06
comp548099_c0_seq1_V1	-3.54129	NA	NA	NA	incomplete	incomplete	315	243	Y	0			No hits found		B.schlosseri tandem repeat	1.29616e-16
comp552019_c2_seq1_V1	-3.54302	NA	NA	NA	incomplete	complete	867	270	N	0			PREDICTED: uncharacterized protein LOC100179640 [Ciona intestinalis] unnamed protein product [Oikopleura dioica] unnamed protein product [Oikopleura dioica] PREDICTED: low-density lipoprotein receptor-related protein 2-like [Equus przewalskii] PREDICTED: low-density lipoprotein receptor-related protein 2 [Equus caballus] PREDICTED: prolow-density lipoprotein receptor-related protein 1-like [Ciona…	4.83418e-07 9.23642e-07 9.58855e-07 0.0018356 0.00194266 0.0079185	No hits found	NA
comp567537_c0_seq2_V2	-3.54464	Fibronectin type-III domain profile. Fibronectin type-III domain profile. Fibronectin type-III domain profile.	ProSiteProfiles ProSiteProfiles ProSiteProfiles	21.862 20.857 21.862	incomplete	complete	53672	52776	N	0	BIOLOGICAL_PROCESS MOLECULAR_FUNCTION BIOLOGICAL_PROCESS	protein phosphorylation ATP binding protein phosphorylation	uncharacterized protein LOC100178935 [Ciona intestinalis] &gtgi|396080209|dbj|BAM33584.1| connectin [Ciona intestinalis] PREDICTED: titin [Ficedula albicollis] PREDICTED: titin [Anas platyrhynchos] PREDICTED: LOW QUALITY PROTEIN: titin-like [Geospiza fortis] Titin, partial [Anas platyrhynchos] PREDICTED: LOW QUALITY PROTEIN: titin-like [Zonotrichia albicollis] PREDICTED: LOW QUALITY PROTEIN: titi…	0 0 0 0 0 0 0 0 0 0	Ciona intestinalis connectin (con), mRNA &gtgi|396080208|dbj|AB667901.1| Ciona intestinalis CON mRNA for connectin, completee cds PREDICTED: Callorhinchus milii titin (ttn), mRNA Saccopteryx bilineata titin (TTN) gene, partial cds PREDICTED: Mesocricetus auratus titin (Ttn), mRNA Mephitis mephitis titin (TTN) gene, partial cds PREDICTED: Sorex araneus titin-like (LOC101548803), mRNA Sorex araneus…	0 8.08747e-27 2.64381e-20 1.12418e-18 1.12418e-18 1.36953e-17 1.36953e-17 1.36953e-17 4.78011e-17 4.78011e-17
comp535360_c0_seq2_V2	-3.54646	NA	NA	NA	incomplete	complete	361	339	N	0			No hits found		No hits found	NA
comp553998_c0_seq2_V1	-3.54646	NA	NA	NA	incomplete	complete	712	171	N	0			PREDICTED: uncharacterized protein LOC100183205 [Ciona intestinalis] RIKEN cDNA 4930435E12 gene [Mus musculus] &gtgi|148665580|gb|EDK97996.1| mCG125920, isoform CRA_b [Mus musculus] RIKEN cDNA 4930435E12 [Mus musculus] unnamed protein product [Mus musculus] PREDICTED: uncharacterized protein C3orf30 homolog [Tupaia chinensis] PREDICTED: RIKEN cDNA 4930435E12 isoform X1 [Mus musculus] PREDICTED: u…	3.26586e-09 0.000332343 0.000338578 0.000345386 0.00122645 0.0034417 0.0035953 0.00365368 0.00448614 0.00452741	Botryllus schlosseri clone subsf-557e15, completee sequence Botryllus schlosseri clone subsf-555i12, completee sequence	2.56298e-17 1.61741e-13
comp554747_c1_seq2_V2	-3.54646	Glycosyltransferase family 10 (fucosyltransferase)	Pfam	1.7e-71	complete	complete	2208	1299	N	1	MOLECULAR_FUNCTION CELLULAR_COMPONENT MOLECULAR_FUNCTION	fucosyltransferase activity membrane fucosyltransferase activity	PREDICTED: galactoside 3(4)-L-fucosyltransferase-like [Ciona intestinalis] alpha3-fucosyltransferase [Ciona savignyi] PREDICTED: alpha-(1,3)-fucosyltransferase-like [Ciona intestinalis] alpha3-fucosyltransferase [Ciona savignyi] PREDICTED: alpha-(1,3)-fucosyltransferase-like [Ciona intestinalis] PREDICTED: alpha-(1,3)-fucosyltransferase [Ciona intestinalis] alpha3-fucosyltransferase [Ciona savign…	3.98163e-52 8.6108e-50 3.03676e-49 1.26297e-46 2.4544e-46 4.35427e-46 4.79892e-46 2.36222e-45 1.20717e-44 1.40495e-44	PREDICTED: Ciona intestinalis alpha-(1,3)-fucosyltransferase-like (LOC100182656), mRNA PREDICTED: Ciona intestinalis alpha-(1,3)-fucosyltransferase-like, transcript variant 2 (LOC100187188), mRNA PREDICTED: Ciona intestinalis alpha-(1,3)-fucosyltransferase-like, transcript variant 1 (LOC100187188), mRNA PREDICTED: Ciona intestinalis alpha-(1,3)-fucosyltransferase-like (LOC100184034), mRNA PREDICT…	6.33217e-12 9.39777e-10 9.39777e-10 9.39777e-10 3.99603e-08 1.69916e-06 1.69916e-06 1.69916e-06 2.07e-05 2.07e-05
comp556831_c0_seq6_V2	-3.54646	Neurotransmitter-gated ion-channel transmembrane region Neurotransmitter-gated ion-channels signature. Neurotransmitter-gated ion-channel transmembrane region	Pfam ProSitePatterns Pfam	1.80E-18 - 1.80E-18	incomplete	complete	1401	543	N	3			acetylcholine receptor subunit beta-like precursor [Ciona intestinalis] &gtgi|320089453|dbj|BAJ65319.1| nicotinic acetylcholine receptor subunit [Ciona intestinalis] cholinergic receptor, nicotinic, beta precursor [Ciona intestinalis] &gtgi|320089451|dbj|BAJ65318.1| nicotinic acetylcholine receptor subunit [Ciona intestinalis] PREDICTED: acetylcholine receptor subunit beta-like [Cynoglossus semil…	2.3677e-116 3.79964e-77 1.61376e-71 2.88642e-70 2.47582e-69 4.22384e-69 4.90968e-69 6.6497e-69 9.33534e-69 9.64988e-69	Botryllus schlosseri clone subsf-532h24, completee sequence Ciona intestinalis acetylcholine receptor subunit beta-like (nachr), mRNA &gtgi|320089452|dbj|AB539793.1| Ciona intestinalis nAChR mRNA for nicotinic acetylcholine receptor subunit, completee cds, Ci-nAChR-BGDE3 PREDICTED: Lepisosteus oculatus acetylcholine receptor subunit beta-like (LOC102696750), mRNA Gallus gallus cholinergic recepto…	6.30945e-16 1.14077e-12 1.06844e-06 1.30162e-05 1.30162e-05 0.00015857 0.00015857 0.000553464 0.000553464 0.00193178
comp559887_c3_seq2_V2	-3.54646	Glycosyltransferase family 10 (fucosyltransferase)	Pfam	4.2e-73	complete	complete	2002	1305	N	1	MOLECULAR_FUNCTION CELLULAR_COMPONENT MOLECULAR_FUNCTION	fucosyltransferase activity membrane fucosyltransferase activity	PREDICTED: galactoside 3(4)-L-fucosyltransferase-like [Ciona intestinalis] PREDICTED: alpha-(1,3)-fucosyltransferase [Ciona intestinalis] alpha-fucosyltransferase homologue [Ciona intestinalis] &gtgi|28556895|dbj|BAC57525.1| alpha-fucosyltransferase homologue [Ciona intestinalis] PREDICTED: galactoside 3(4)-L-fucosyltransferase-like [Ciona intestinalis] PREDICTED: alpha-(1,3)-fucosyltransferase-l…	1.16636e-59 5.61303e-53 7.68645e-53 1.26835e-52 1.44044e-52 7.65366e-51 7.6641e-51 2.42585e-50 2.58593e-49 4.63395e-49	Botryllus schlosseri clone subsf-560b6, completee sequence Ciona savignyi mRNA for alpha3-fucosyltransferase (ona12 gene) PREDICTED: Ciona intestinalis alpha-(1,3)-fucosyltransferase-like (LOC100184034), mRNA Ciona savignyi mRNA for alpha3-fucosyltransferase (ona14 gene) PREDICTED: Ciona intestinalis alpha-(1,3)-fucosyltransferase-like (LOC100182656), mRNA Ciona intestinalis alpha3-fucosyltransfe…	1.43907e-19 2.4369e-10 4.40603e-07 1.53785e-06 5.36764e-06 1.87349e-05 0.000228238 0.000228238 0.000796628 0.00278051
comp559706_c2_seq6_V2	-3.55023	Glutamate-cysteine ligase	Pfam	4.3e-109	complete	complete	2266	1299	N	0			PREDICTED: glutamate--cysteine ligase catalytic subunit [Falco peregrinus] &gtgi|541978491|ref|XP_005441923.1| PREDICTED: glutamate--cysteine ligase catalytic subunit [Falco cherrug] PREDICTED: glutamate--cysteine ligase catalytic subunit isoform X1 [Pseudopodoces humilis] PREDICTED: glutamate--cysteine ligase catalytic subunit [Corvus brachyrhynchos] PREDICTED: glutamate--cysteine ligase catalyt…	3.08866e-123 1.31269e-122 1.46627e-122 3.61851e-122 4.48575e-122 5.53508e-122 6.37153e-122 6.56006e-122 1.08282e-121 1.38253e-121	PREDICTED: Anas platyrhynchos glutamate-cysteine ligase, catalytic subunit (GCLC), mRNA Trichoplax adhaerens hypothetical protein, mRNA PREDICTED: Gallus gallus glutamate-cysteine ligase, catalytic subunit (GCLC), mRNA PREDICTED: Meleagris gallopavo glutamate-cysteine ligase, catalytic subunit (GCLC), mRNA Danio rerio glutamate-cysteine ligase, catalytic subunit, mRNA (cDNA clone MGC:191729 IMAGE…	1.25507e-14 5.33669e-13 1.86269e-12 1.86269e-12 2.76447e-10 2.76447e-10 3.36782e-09 3.36782e-09 3.36782e-09 3.36782e-09
comp559706_c2_seq5_V2	-3.55532	Glutamate-cysteine ligase	Pfam	4.3e-109	complete	complete	2266	1299	N	0	BIOLOGICAL_PROCESS MOLECULAR_FUNCTION BIOLOGICAL_PROCESS	glutathione biosynthetic process glutamate-cysteine ligase activity glutathione biosynthetic process	PREDICTED: glutamate--cysteine ligase catalytic subunit [Falco peregrinus] &gtgi|541978491|ref|XP_005441923.1| PREDICTED: glutamate--cysteine ligase catalytic subunit [Falco cherrug] PREDICTED: glutamate--cysteine ligase catalytic subunit isoform X1 [Pseudopodoces humilis] PREDICTED: glutamate--cysteine ligase catalytic subunit [Corvus brachyrhynchos] PREDICTED: glutamate--cysteine ligase catalyt…	3.08866e-123 1.31269e-122 1.46627e-122 3.61851e-122 4.48575e-122 5.53508e-122 6.37153e-122 6.56006e-122 1.08282e-121 1.38253e-121	PREDICTED: Anas platyrhynchos glutamate-cysteine ligase, catalytic subunit (GCLC), mRNA Trichoplax adhaerens hypothetical protein, mRNA PREDICTED: Gallus gallus glutamate-cysteine ligase, catalytic subunit (GCLC), mRNA PREDICTED: Meleagris gallopavo glutamate-cysteine ligase, catalytic subunit (GCLC), mRNA Danio rerio glutamate-cysteine ligase, catalytic subunit, mRNA (cDNA clone MGC:191729 IMAGE…	1.25507e-14 5.33669e-13 1.86269e-12 1.86269e-12 2.76447e-10 2.76447e-10 3.36782e-09 3.36782e-09 3.36782e-09 3.36782e-09
comp553661_c5_seq3_V1	-3.55542	NA	NA	NA	incomplete	complete	729	126	N	0			No hits found		No hits found	NA
comp501798_c0_seq1_V2	-3.55626	NA	NA	NA	incomplete	incomplete	587	372	N	1			No hits found		Nectria haematococca mpVI 77-13-4 predicted protein, mRNA	0.00951025
comp521325_c1_seq1_V2	-3.55626	NA	NA	NA	incomplete	complete	246	195	Y	0			No hits found		No hits found	NA
comp530104_c0_seq1_V2	-3.55626	7 transmembrane receptor (rhodopsin family) 7 transmembrane receptor (rhodopsin family) 7 transmembrane receptor (rhodopsin family)	Pfam Pfam Pfam	6.20E-20 1.90E-31 6.20E-20	complete	complete	2137	1443	Y	7	MOLECULAR_FUNCTION CELLULAR_COMPONENT MOLECULAR_FUNCTION	G-protein coupled receptor activity integral component of membrane G-protein coupled receptor activity	PREDICTED: mu-type opioid receptor-like [Ciona intestinalis] PREDICTED: somatostatin receptor type 3-like [Ciona intestinalis] kappa opioid receptor-like [Ciona intestinalis] &gtgi|32965097|gb|AAP91736.1| kappa opioid receptor-like [Ciona intestinalis] PREDICTED: kappa-type opioid receptor-like [Ciona intestinalis] PREDICTED: somatostatin receptor type 2-like [Microplitis demolitor] PREDICTED: C3…	2.57338e-74 3.94997e-49 4.95328e-38 7.50445e-35 8.47061e-34 3.36595e-31 6.01099e-31 6.13464e-31 3.27288e-30 3.80139e-30	No hits found	NA
comp558861_c1_seq1_V2	-3.55895	Thioredoxin-like	Pfam	1e-08	incomplete	complete	937	525	Y	1			PREDICTED: thioredoxin domain-containing protein 12-like [Diaphorina citri] thioredoxin domain-containing protein 12 precursor [Danio rerio] &gtgi|63100725|gb|AAH95367.1| Zgc:110680 [Danio rerio] &gtgi|82697992|gb|ABB89039.1| thioredoxin-like protein [Danio rerio] PREDICTED: thioredoxin domain-containing protein 12 isoform X2 [Xenopus (Silurana) tropicalis] hypothetical protein LOTGIDRAFT_234262 …	2.50926e-36 2.81895e-34 3.46132e-34 6.22321e-34 1.11805e-33 1.51287e-33 2.01077e-33 2.45797e-33 3.11957e-33 3.16186e-33	No hits found	NA
comp553661_c5_seq6_V2	-3.55959	NA	NA	NA	incomplete	complete	682	168	N	0			No hits found		No hits found	NA
comp525857_c0_seq1_V2	-3.56324	NA	NA	NA	complete	complete	1288	225	N	0			No hits found		Botryllus schlosseri clone subsf-555i12, completee sequence Botryllus schlosseri clone subsf-533i14, completee sequence Xenopus (Silurana) tropicalis clone CH216-16P4, completee sequence Botryllus schlosseri clone subsf-557e15, completee sequence Botryllus schlosseri clone subsf-371a15, completee sequence	8.0437e-08 2.80753e-07 1.19379e-05 1.19379e-05 0.00618399
comp567263_c0_seq6_V2	-3.56596	Thrombospondin type 1 domain Thrombospondin type 1 domain Thrombospondin type 1 domain	Pfam Pfam Pfam	5.60E-05 7.70E-07 5.60E-05	complete	complete	3670	3375	Y	0			PREDICTED: uncharacterized protein LOC100182757 [Ciona intestinalis] PREDICTED: uncharacterized protein LOC101242196 [Ciona intestinalis] putative thrombospondin type 1 domain protein [Trichinella spiralis] &gtgi|316967981|gb|EFV52325.1| putative thrombospondin type 1 domain protein [Trichinella spiralis] hypothetical protein LOAG_04205 [Loa loa] hypothetical protein LOAG_04205 [Loa loa] unnamed …	2.12004e-61 3.18759e-26 4.74334e-18 6.76108e-18 7.12828e-18 1.00303e-16 2.01345e-16 2.55169e-16 7.35041e-16 9.94952e-15	Homo sapiens human immunodeficiency virus type I enhancer binding protein 3 (HIVEP3), RefSeqGene on chromosome 1 Human DNA sequence from clone RP11-486B10 on chromosome 1, completee sequence Uncultured bacterium clone S08_GE_45 genomic sequence Monosiga brevicollis MX1 predicted protein MONBRDRAFT_26807 mRNA, completee cds Mouse DNA sequence from clone RP23-468D17 on chromosome 11, completee sequ…	0.00147224 0.00147224 0.00513863 0.00513863 0.00513863
comp538690_c0_seq2_V2	-3.56716	NA	NA	NA	complete	complete	728	492	N	0			No hits found		No hits found	NA
comp553472_c1_seq1_V2	-3.56852	NA	NA	NA	complete	complete	496	171	N	0			No hits found		No hits found	NA
comp277538_c0_seq1_V2	-3.57558	Fibronectin type III domain Fibronectin type-III domain profile. Fibronectin type III domain	Pfam ProSiteProfiles Pfam	2.80E-05 10.314 2.80E-05	incomplete	complete	3187	2811	Y	1	MOLECULAR_FUNCTION MOLECULAR_FUNCTION MOLECULAR_FUNCTION	protein binding protein binding protein binding	PREDICTED: uncharacterized protein LOC100182894 [Ciona intestinalis] PREDICTED: uncharacterized protein LOC100175634 [Ciona intestinalis]	6.12849e-07 2.20934e-05	Botryllus schlosseri clone subsf-560b6, completee sequence	0.000104774
comp481472_c0_seq1_V1	-3.57558	Chymotrypsin serine protease family (S1) signature Chymotrypsin serine protease family (S1) signature Chymotrypsin serine protease family (S1) signature	PRINTS PRINTS PRINTS	1.20E-11 1.20E-11 1.20E-11	complete	complete	1117	801	Y	0	MOLECULAR_FUNCTION BIOLOGICAL_PROCESS MOLECULAR_FUNCTION	serine-type endopeptidase activity proteolysis serine-type endopeptidase activity	chymotrypsinogen [Boltenia villosa] PREDICTED: chymotrypsinogen A-like [Ciona intestinalis] PREDICTED: chymotrypsinogen B isoform X2 [Erinaceus europaeus] PREDICTED: chymotrypsinogen B isoform X1 [Erinaceus europaeus] PREDICTED: chymotrypsinogen A-like [Ciona intestinalis] PREDICTED: chymotrypsinogen B-like [Chrysochloris asiatica] PREDICTED: chymotrypsinogen B2 [Eptesicus fuscus] PREDICTED: chym…	1.5026e-75 2.20995e-47 2.0211e-46 3.07509e-46 2.28852e-45 6.62747e-45 2.25423e-44 2.27793e-44 2.59553e-44 3.13106e-44	Boltenia villosa chymotrypsinogen mRNA, partial cds	2.12425e-14
comp553297_c0_seq1_V1	-3.57558	Epidermal growth factor-like domain. Epidermal growth factor-like domain. Epidermal growth factor-like domain.	SMART SMART SMART	32 2.3 32	incomplete	complete	1371	1206	N	0	MOLECULAR_FUNCTION MOLECULAR_FUNCTION MOLECULAR_FUNCTION	protein binding protein binding protein binding	hypothetical protein [Monosiga brevicollis MX1] &gtgi|163779202|gb|EDQ92816.1| predicted protein [Monosiga brevicollis MX1] hypothetical protein BRAFLDRAFT_125711 [Branchiostoma floridae] &gtgi|229276050|gb|EEN46864.1| hypothetical protein BRAFLDRAFT_125711 [Branchiostoma floridae] Nidogen-2 [Crassostrea gigas] hypothetical protein BRAFLDRAFT_280675 [Branchiostoma floridae] &gtgi|229277260|gb|EEN…	2.81166e-25 7.29375e-24 1.9478e-16 3.8407e-16 3.99002e-16 1.20136e-15 1.27265e-15 2.68246e-15 2.9253e-15 5.71324e-15	No hits found	NA
comp565119_c2_seq1_V2	-3.57558	NA	NA	NA	complete	complete	1579	276	N	0			PREDICTED: alpha-tectorin [Ciona intestinalis] PREDICTED: uncharacterized protein LOC100184265 [Ciona intestinalis]	2.16309e-07 6.20787e-05	No hits found	NA
comp520998_c0_seq1_V2	-3.5851	BTB/POZ domain Broad-Complex, Tramtrack and Bric a brac BTB/POZ domain	Pfam SMART Pfam	3.20E-24 5.30E-24 3.20E-24	incomplete	complete	2710	1926	N	0	MOLECULAR_FUNCTION MOLECULAR_FUNCTION MOLECULAR_FUNCTION	protein binding protein binding protein binding	PREDICTED: kelch-like protein 41-like [Lepisosteus oculatus] PREDICTED: kelch-like protein 41 [Anolis carolinensis] PREDICTED: kelch-like protein 41 [Latimeria chalumnae] PREDICTED: kelch-like protein 41 [Tarsius syrichta] PREDICTED: kelch-like protein 41 [Ornithorhynchus anatinus] PREDICTED: kelch-like protein 41 [Cavia porcellus] PREDICTED: kelch-like protein 40-like [Latimeria chalumnae] PREDI…	5.38561e-75 4.53355e-74 1.98517e-73 1.37154e-72 1.80906e-72 2.18285e-72 4.61646e-72 9.22896e-72 1.15792e-71 1.29059e-71	Botryllus schlosseri clone subsf-532h24, completee sequence PREDICTED: Ciona intestinalis kelch repeat and BTB domain-containing protein 10-like (LOC100175568), mRNA PREDICTED: Acyrthosiphon pisum uncharacterized LOC100166162 (LOC100166162), mRNA Plasmodium falciparum strain 3D7, chromosome 1 Zebrafish DNA sequence from clone CH73-338A16 in linkage group 18, completee sequence Zebrafish DNA seque…	1.95783e-19 0.0010838 0.00378285 0.00378285 0.00378285 0.00378285 0.00378285
comp552819_c1_seq8_V2	-3.5851	G-protein coupled receptors family 1 signature. Rhodopsin-like GPCR superfamily signature G-protein coupled receptors family 1 signature.	ProSitePatterns PRINTS ProSitePatterns	- 7.00E-39 -	incomplete	complete	1932	1341	N	6	MOLECULAR_FUNCTION CELLULAR_COMPONENT MOLECULAR_FUNCTION	G-protein coupled receptor activity integral component of membrane G-protein coupled receptor activity	PREDICTED: c-C chemokine receptor type 4-like [Ciona intestinalis] kappa opioid receptor-like [Ciona intestinalis] &gtgi|32965097|gb|AAP91736.1| kappa opioid receptor-like [Ciona intestinalis] PREDICTED: somatostatin receptor type 3-like [Ciona intestinalis] PREDICTED: uncharacterized protein LOC100181055 [Ciona intestinalis] PREDICTED: somatostatin receptor type 2-like [Ciona intestinalis] PREDI…	3.68002e-41 2.4071e-39 2.95144e-35 1.09257e-26 8.32689e-25 9.31501e-25 6.53343e-20 2.13792e-19 2.7756e-19 4.8214e-19	No hits found	NA
comp559018_c8_seq1_V2	-3.5851	NA	NA	NA	incomplete	complete	1370	372	N	1			PREDICTED: glutamate receptor ionotropic, delta-2-like isoform X1 [Lepisosteus oculatus] PREDICTED: glutamate receptor ionotropic, delta-2-like isoform X2 [Lepisosteus oculatus] unnamed protein product [Oncorhynchus mykiss] PREDICTED: glutamate receptor ionotropic, delta-2 [Melopsittacus undulatus] PREDICTED: glutamate receptor, ionotropic kainate 3, partial [Taeniopygia guttata] PREDICTED: LOW Q…	0.000272501 0.000318613 0.00039731 0.000693311 0.000931625 0.00177496 0.00197629 0.00212941 0.00215031 0.00216896	Botryllus schlosseri clone subsf-537l9, completee sequence	4.43986e-05
comp560170_c1_seq14_V2	-3.5851	Neurotransmitter-gated ion-channels signature. Nicotinic acetylcholine receptor signature Neurotransmitter-gated ion-channels signature.	ProSitePatterns PRINTS ProSitePatterns	- 1.70E-10 -	incomplete	complete	1629	1296	N	3			acetylcholine receptor subunit beta-like precursor [Ciona intestinalis] &gtgi|320089453|dbj|BAJ65319.1| nicotinic acetylcholine receptor subunit [Ciona intestinalis] PREDICTED: acetylcholine receptor subunit beta-like [Xiphophorus maculatus] PREDICTED: acetylcholine receptor subunit beta-like isoform X3 [Poecilia reticulata] PREDICTED: acetylcholine receptor subunit beta-like isoform X2 [Poecilia…	5.00071e-153 7.3456e-113 1.36404e-112 5.33066e-112 2.55317e-111 4.72869e-111 5.94685e-111 1.24983e-110 1.58019e-110 9.25767e-110	Ciona intestinalis acetylcholine receptor subunit beta-like (nachr), mRNA &gtgi|320089452|dbj|AB539793.1| Ciona intestinalis nAChR mRNA for nicotinic acetylcholine receptor subunit, completee cds, Ci-nAChR-BGDE3 PREDICTED: Neolamprologus brichardi acetylcholine receptor subunit beta-like (LOC102798105), mRNA Danio rerio acetylcholine receptor subunit beta 1 (chrnb1) mRNA, completee cds Danio reri…	2.73919e-40 1.24579e-06 1.24579e-06 1.24579e-06 4.34822e-06 4.34822e-06 4.34822e-06 4.34822e-06 4.34822e-06 4.34822e-06
comp565879_c1_seq39_V2	-3.5851	Fibronectin type-III domain profile. Ig-like domain profile. Fibronectin type-III domain profile.	ProSiteProfiles ProSiteProfiles ProSiteProfiles	13.503 8.175 13.503	incomplete	complete	3187	2655	N	2	CELLULAR_COMPONENT BIOLOGICAL_PROCESS CELLULAR_COMPONENT	membrane cell adhesion membrane	PREDICTED: neural cell adhesion molecule 2 [Trichechus manatus latirostris] PREDICTED: neural cell adhesion molecule 2, partial [Callorhinchus milii] PREDICTED: neural cell adhesion molecule 2-like [Tupaia chinensis] PREDICTED: neural cell adhesion molecule 2-like [Ceratotherium simum simum] PREDICTED: neural cell adhesion molecule 1 isoform X9 [Callorhinchus milii] PREDICTED: neural cell adhesio…	7.47867e-58 4.90168e-56 9.71514e-56 1.01756e-55 2.7878e-55 1.26447e-54 1.5127e-54 2.05486e-54 2.16744e-54 2.33333e-54	No hits found	NA
comp563698_c4_seq13_V2	-3.58561	Immunoglobulin I-set domain Immunoglobulin I-set domain Immunoglobulin I-set domain	Pfam Pfam Pfam	1.30E-19 2.20E-16 1.30E-19	complete	complete	4373	1224	N	0			PREDICTED: palladin-like [Ciona intestinalis] palladin-like protein [Cricetulus griseus] Palladin [Myotis davidii] PREDICTED: palladin-like [Camelus ferus] palladin-like protein [Cricetulus griseus] actin-associated protein palladin [Mus musculus] PREDICTED: palladin, partial [Leptonychotes weddellii] PALLD protein, partial [Homo sapiens] PREDICTED: palladin isoform X4 [Mesocricetus auratus] unna…	5.44145e-132 6.75572e-108 6.4806e-107 2.50086e-106 2.58341e-106 1.79606e-105 2.22559e-105 3.99631e-105 7.05776e-105 1.08585e-104	PREDICTED: Ciona intestinalis palladin-like (LOC100184324), mRNA Botryllus schlosseri clone subsf-217g15, completee sequence Botryllus schlosseri clone subsf-537l9, completee sequence Botryllus schlosseri clone subsf-533i14, completee sequence Botryllus schlosseri clone subsf-557e15, completee sequence Botryllus schlosseri clone subsf-531d19, completee sequence Botryllus schlosseri clone Bs3 micr…	5.73952e-16 5.37557e-10 2.78462e-07 9.71926e-07 3.39236e-06 3.39236e-06 1.18405e-05 1.18405e-05 0.000144247 0.00050347
comp560886_c0_seq3_V2	-3.58613	GDSL/SGNH-like Acyl-Esterase family found in Pmr5 and Cas1p	Pfam	7.2e-06	incomplete	complete	1217	672	N	0			PREDICTED: NXPE family member 3-like [Ciona intestinalis] PREDICTED: NXPE family member 2-like [Ciona intestinalis] PREDICTED: NXPE family member 3-like [Ciona intestinalis] PREDICTED: poly [ADP-ribose] polymerase 1 [Ciona intestinalis] PREDICTED: NXPE family member 1-like [Ciona intestinalis] PREDICTED: NXPE family member 3-like [Ciona intestinalis] PREDICTED: NXPE family member 3-like [Ciona in…	1.33679e-37 5.99461e-36 2.32239e-34 8.51341e-34 5.48076e-31 5.98684e-31 9.65949e-31 2.96987e-29 1.08786e-28 3.27892e-27	No hits found	NA
comp563698_c4_seq9_V2	-3.59204	Immunoglobulin I-set domain Immunoglobulin I-set domain Immunoglobulin I-set domain	Pfam Pfam Pfam	1.30E-19 2.20E-16 1.30E-19	complete	complete	4373	1224	N	0			PREDICTED: palladin-like [Ciona intestinalis] palladin-like protein [Cricetulus griseus] Palladin [Myotis davidii] PREDICTED: palladin-like [Camelus ferus] palladin-like protein [Cricetulus griseus] actin-associated protein palladin [Mus musculus] PREDICTED: palladin, partial [Leptonychotes weddellii] PALLD protein, partial [Homo sapiens] PREDICTED: palladin isoform X4 [Mesocricetus auratus] unna…	5.44145e-132 6.75572e-108 6.4806e-107 2.50086e-106 2.58341e-106 1.79606e-105 2.22559e-105 3.99631e-105 7.05776e-105 1.08585e-104	PREDICTED: Ciona intestinalis palladin-like (LOC100184324), mRNA Botryllus schlosseri clone subsf-217g15, completee sequence Botryllus schlosseri clone subsf-537l9, completee sequence Botryllus schlosseri clone subsf-533i14, completee sequence Botryllus schlosseri clone subsf-557e15, completee sequence Botryllus schlosseri clone subsf-531d19, completee sequence Botryllus schlosseri clone Bs3 micr…	5.73952e-16 5.37557e-10 2.78462e-07 9.71926e-07 3.39236e-06 3.39236e-06 1.18405e-05 1.18405e-05 0.000144247 0.00050347
comp556042_c1_seq1_V1	-3.59454	NA	NA	NA	incomplete	complete	2695	1551	N	0			No hits found		No hits found	NA
comp556393_c2_seq3_V2	-3.59454	C-terminus of AA_permease Amino acid permease C-terminus of AA_permease	Pfam Pfam Pfam	3.30E-17 3.40E-10 3.30E-17	incomplete	complete	2619	1278	N	7	CELLULAR_COMPONENT BIOLOGICAL_PROCESS CELLULAR_COMPONENT	membrane amino acid transmembrane transport membrane	PREDICTED: probable cationic amino acid transporter-like [Ciona intestinalis] PREDICTED: probable cationic amino acid transporter [Pelodiscus sinensis] Putative cationic amino acid transporter [Chelonia mydas] PREDICTED: probable cationic amino acid transporter [Chelonia mydas] PREDICTED: probable cationic amino acid transporter [Chrysemys picta bellii] probable cationic amino acid transporter [B…	0 0 0 0 0 0 0 0 0 0	PREDICTED: Ciona intestinalis solute carrier family 7 (orphan transporter), member 14 (slc7a14), mRNA PREDICTED: Oryctolagus cuniculus solute carrier family 7, member 14 (SLC7A14), mRNA PREDICTED: Danio rerio solute carrier family 7 (cationic amino acid transporter, y+ system), member 14b (slc7a14b), mRNA PREDICTED: Sus scrofa solute carrier family 7 (orphan transporter), member 14 (SLC7A14), tra…	2.29577e-94 6.58913e-57 6.58913e-57 8.0272e-56 8.0272e-56 8.0272e-56 8.0272e-56 2.80177e-55 3.41325e-54 3.41325e-54
comp558368_c0_seq1_V2	-3.59454	Fibrinogen beta and gamma chains, C-terminal globular domain Fibrinogen C-terminal domain signature. Fibrinogen beta and gamma chains, C-terminal globular domain	Pfam ProSitePatterns Pfam	4.30E-50 - 4.30E-50	complete	complete	1641	1134	Y	0			PREDICTED: fibrinogen C domain-containing protein 1-like [Amphimedon queenslandica] PREDICTED: fibrinogen C domain-containing protein 1-like, partial [Amphimedon queenslandica] PREDICTED: tenascin-R-like [Amphimedon queenslandica] PREDICTED: tenascin-R-like [Amphimedon queenslandica] PREDICTED: fibrinogen C domain-containing protein 1-like [Amphimedon queenslandica] PREDICTED: tenascin-X isoform …	4.4031e-49 1.73946e-48 3.43352e-48 4.18049e-48 4.61313e-48 3.21864e-47 3.24251e-47 3.98858e-47 6.3033e-47 9.46434e-47	Botryllus schlosseri clone subsf-537l9, completee sequence PREDICTED: Callithrix jacchus ficolin (collagen/fibrinogen domain containing lectin) 2 (FCN2), mRNA PREDICTED: Chlorocebus sabaeus ficolin (collagen/fibrinogen domain containing) 1 (FCN1), transcript variant X2, mRNA PREDICTED: Chlorocebus sabaeus ficolin (collagen/fibrinogen domain containing) 1 (FCN1), transcript variant X1, mRNA PREDIC…	1.63265e-11 1.98898e-10 1.98898e-10 1.98898e-10 1.98898e-10 6.94222e-10 2.42307e-09 2.42307e-09 2.42307e-09 2.42307e-09
comp563595_c2_seq1_V2	-3.60146	LIM domain LIM domain LIM domain	Pfam Pfam Pfam	3.30E-15 1.40E-10 3.30E-15	complete	complete	1234	1053	N	0	MOLECULAR_FUNCTION MOLECULAR_FUNCTION MOLECULAR_FUNCTION	zinc ion binding protein binding zinc ion binding	NA		No hits found	NA
comp549496_c0_seq1_V2	-3.60389	Pyridoxal-dependent decarboxylase, pyridoxal binding domain Ornithine/diaminopimelate/arginine (ODA) decarboxylase family signature Pyridoxal-dependent decarboxylase, pyridoxal binding domain	Pfam PRINTS Pfam	5.30E-21 6.00E-13 5.30E-21	incomplete	complete	951	771	N	0	MOLECULAR_FUNCTION MOLECULAR_FUNCTION MOLECULAR_FUNCTION	catalytic activity catalytic activity catalytic activity	MGC52527 protein [Xenopus laevis] antizyme inhibitor 2 [Xenopus laevis] &gtgi|24636815|sp|Q9I8S4.1|DCOR2_XENLA RecName: Full=Ornithine decarboxylase 2 Short=ODC 2 Short=xODC2 [Xenopus laevis] &gtgi|9653274|gb|AAF27628.2|AF217544_1 ornithine decarboxylase-2 [Xenopus laevis] ornithine decarboxylase [Aedes aegypti] &gtgi|108876150|gb|EAT40375.1| AAEL007880-PA [Aedes aegypti] Ornithine decarboxylase,…	1.17791e-42 1.22689e-42 3.48041e-41 3.45844e-40 8.97105e-40 1.19851e-39 2.76355e-39 4.313e-39 5.83397e-39 5.95217e-39	No hits found	NA
comp558842_c1_seq14_V1	-3.60389	NA	NA	NA	incomplete	incomplete	264	261	N	0			No hits found		No hits found	NA
comp562198_c0_seq14_V2	-3.60389	von Willebrand factor type A domain von Willebrand factor type A domain von Willebrand factor type A domain	Pfam Pfam Pfam	5.70E-14 1.30E-11 5.70E-14	incomplete	complete	6506	4185	N	0	MOLECULAR_FUNCTION MOLECULAR_FUNCTION MOLECULAR_FUNCTION	protein binding protein binding protein binding	PREDICTED: collagen alpha-4(VI) chain-like [Camelus ferus] PREDICTED: collagen alpha-4(VI) chain-like [Eptesicus fuscus] PREDICTED: LOW QUALITY PROTEIN: collagen alpha-4(VI) chain-like [Loxodonta africana] PREDICTED: LOW QUALITY PROTEIN: collagen alpha-4(VI) chain-like [Mesocricetus auratus] PREDICTED: collagen alpha-4(VI) chain-like [Myotis davidii] PREDICTED: collagen alpha-4(VI) chain-like [My…	5.51956e-14 1.1484e-13 1.2705e-13 3.7134e-13 4.2299e-13 6.07555e-13 1.21682e-12 5.01355e-12 6.67794e-12 6.90653e-12	Botryllus schlosseri clone subsf-557e15, completee sequence Botryllus schlosseri clone subsf-217g15, completee sequence Botryllus schlosseri clone subsf-568h21, completee sequence Botryllus schlosseri clone subsf-560b6, completee sequence Botryllus schlosseri clone subsf-532h24, completee sequence	5.77055e-18 4.43639e-13 2.29811e-10 9.77181e-09 4.15508e-07
comp545110_c1_seq1_V2	-3.60813	Neurohypophysial hormones, C-terminal Domain Neurohypophysial hormones Neurohypophysial hormones, C-terminal Domain	Pfam SMART Pfam	3.30E-11 4.30E-05 3.30E-11	complete	complete	1979	615	Y	0			NA		PREDICTED: Apis florea bumetanide-sensitive sodium-(potassium)-chloride cotransporter-like (LOC100869712), mRNA	0.000225565
comp545110_c1_seq2_V2	-3.60813	Neurohypophysial hormones, C-terminal Domain Neurohypophysial hormones Neurohypophysial hormones, C-terminal Domain	Pfam SMART Pfam	3.30E-11 4.30E-05 3.30E-11	complete	complete	1979	615	Y	0			oxytocin/vasopressin-related precursor [Styela plicata] Lys-conopressin preprohormone [Aplysia kurodai] Lys-conopressin preprohormone precursor [Aplysia californica] &gtgi|223929914|gb|ACN24615.1| Lys-conopressin preprohormone [Aplysia californica] unnamed protein product [Oncorhynchus mykiss] isotocin-I precursor [Oncorhynchus nerka] vasotocin-neurophysin [Platynereis dumerilii] isotocin / neuro…	8.50638e-26 7.31617e-13 4.59018e-12 1.69807e-10 3.50592e-10 5.03908e-10 7.1328e-10 7.67826e-10 7.821e-10 9.09884e-10	PREDICTED: Apis florea bumetanide-sensitive sodium-(potassium)-chloride cotransporter-like (LOC100869712), mRNA	0.000225565
comp563698_c4_seq4_V2	-3.60909	Immunoglobulin I-set domain Immunoglobulin I-set domain Immunoglobulin I-set domain	Pfam Pfam Pfam	1.30E-19 2.20E-16 1.30E-19	complete	complete	4373	1224	N	0			PREDICTED: palladin-like [Ciona intestinalis] palladin-like protein [Cricetulus griseus] Palladin [Myotis davidii] PREDICTED: palladin-like [Camelus ferus] palladin-like protein [Cricetulus griseus] actin-associated protein palladin [Mus musculus] PREDICTED: palladin, partial [Leptonychotes weddellii] PALLD protein, partial [Homo sapiens] PREDICTED: palladin isoform X4 [Mesocricetus auratus] unna…	5.44145e-132 6.75572e-108 6.4806e-107 2.50086e-106 2.58341e-106 1.79606e-105 2.22559e-105 3.99631e-105 7.05776e-105 1.08585e-104	PREDICTED: Ciona intestinalis palladin-like (LOC100184324), mRNA Botryllus schlosseri clone subsf-217g15, completee sequence Botryllus schlosseri clone subsf-537l9, completee sequence Botryllus schlosseri clone subsf-533i14, completee sequence Botryllus schlosseri clone subsf-557e15, completee sequence Botryllus schlosseri clone subsf-531d19, completee sequence Botryllus schlosseri clone Bs3 micr…	5.73952e-16 5.37557e-10 2.78462e-07 9.71926e-07 3.39236e-06 3.39236e-06 1.18405e-05 1.18405e-05 0.000144247 0.00050347
comp556831_c0_seq5_V2	-3.60923	Neurotransmitter-gated ion-channel transmembrane region Neurotransmitter-gated ion-channels signature. Neurotransmitter-gated ion-channel transmembrane region	Pfam ProSitePatterns Pfam	1.80E-18 - 1.80E-18	incomplete	complete	1401	543	N	3	CELLULAR_COMPONENT BIOLOGICAL_PROCESS CELLULAR_COMPONENT	membrane ion transport membrane	acetylcholine receptor subunit beta-like precursor [Ciona intestinalis] &gtgi|320089453|dbj|BAJ65319.1| nicotinic acetylcholine receptor subunit [Ciona intestinalis] cholinergic receptor, nicotinic, beta precursor [Ciona intestinalis] &gtgi|320089451|dbj|BAJ65318.1| nicotinic acetylcholine receptor subunit [Ciona intestinalis] PREDICTED: acetylcholine receptor subunit beta-like [Cynoglossus semil…	2.3677e-116 3.79964e-77 1.61376e-71 2.88642e-70 2.47582e-69 4.22384e-69 4.90968e-69 6.6497e-69 9.33534e-69 9.64988e-69	Botryllus schlosseri clone subsf-532h24, completee sequence Ciona intestinalis acetylcholine receptor subunit beta-like (nachr), mRNA &gtgi|320089452|dbj|AB539793.1| Ciona intestinalis nAChR mRNA for nicotinic acetylcholine receptor subunit, completee cds, Ci-nAChR-BGDE3 PREDICTED: Lepisosteus oculatus acetylcholine receptor subunit beta-like (LOC102696750), mRNA Gallus gallus cholinergic recepto…	6.30945e-16 1.14077e-12 1.06844e-06 1.30162e-05 1.30162e-05 0.00015857 0.00015857 0.000553464 0.000553464 0.00193178
comp451918_c0_seq1_V1	-3.61316	NA	NA	NA	incomplete	complete	376	111	N	0			No hits found		Botryllus schlosseri clone subsf-555i12, completee sequence Botryllus schlosseri clone subsf-531d19, completee sequence	3.24572e-06 0.000138011
comp501756_c0_seq1_V2	-3.61316	NA	NA	NA	incomplete	incomplete	268	150	N	0			No hits found		No hits found	NA
comp523862_c2_seq1_V2	-3.61316	NA	NA	NA	incomplete	complete	1373	546	N	2			No hits found		No hits found	NA
comp554711_c0_seq2_V1	-3.61374	CUB domain profile. Domain first found in C1r, C1s, uEGF, and bone morphogenetic protein. CUB domain profile.	ProSiteProfiles SMART ProSiteProfiles	17.347 1.40E-07 17.347	incomplete	incomplete	380	324	Y	0			mannose-binding lectin-associated serine protease [Halocynthia roretzi] AsMASPb [Halocynthia roretzi] mannose-binding lectin-associated serine protease [Halocynthia roretzi] AsMASPa [Halocynthia roretzi] mannan-binding lectin serine peptidase 2 precursor [Xenopus laevis] &gtgi|6407531|dbj|BAA86865.1| mannose-binding protein-associated serine protease 2 [Xenopus laevis] PREDICTED: mannan-binding l…	7.99427e-17 8.97035e-17 2.18586e-15 2.49909e-15 1.35772e-12 8.04467e-12 8.35779e-12 8.52576e-12 1.01422e-11 1.41601e-11	No hits found	NA
comp548560_c2_seq5_V1	-3.61771	Zona pellucida-like domain ZP domain profile. Zona pellucida-like domain	Pfam ProSiteProfiles Pfam	4.70E-05 11.56 4.70E-05	incomplete	complete	314	189	N	0			No hits found		No hits found	NA
comp545110_c1_seq3_V2	-3.61924	Neurohypophysial hormones, C-terminal Domain Neurohypophysial hormones Neurohypophysial hormones, C-terminal Domain	Pfam SMART Pfam	3.30E-11 4.30E-05 3.30E-11	complete	complete	1979	615	Y	0			oxytocin/vasopressin-related precursor [Styela plicata] Lys-conopressin preprohormone [Aplysia kurodai] Lys-conopressin preprohormone precursor [Aplysia californica] &gtgi|223929914|gb|ACN24615.1| Lys-conopressin preprohormone [Aplysia californica] unnamed protein product [Oncorhynchus mykiss] isotocin-I precursor [Oncorhynchus nerka] vasotocin-neurophysin [Platynereis dumerilii] isotocin / neuro…	8.50638e-26 7.31617e-13 4.59018e-12 1.69807e-10 3.50592e-10 5.03908e-10 7.1328e-10 7.67826e-10 7.821e-10 9.09884e-10	PREDICTED: Apis florea bumetanide-sensitive sodium-(potassium)-chloride cotransporter-like (LOC100869712), mRNA	0.000225565
comp563698_c4_seq20_V2	-3.61925	Immunoglobulin I-set domain Immunoglobulin I-set domain Immunoglobulin I-set domain	Pfam Pfam Pfam	1.30E-19 2.20E-16 1.30E-19	complete	complete	4373	1224	N	0			PREDICTED: palladin-like [Ciona intestinalis] palladin-like protein [Cricetulus griseus] Palladin [Myotis davidii] PREDICTED: palladin-like [Camelus ferus] palladin-like protein [Cricetulus griseus] actin-associated protein palladin [Mus musculus] PREDICTED: palladin, partial [Leptonychotes weddellii] PALLD protein, partial [Homo sapiens] PREDICTED: palladin isoform X4 [Mesocricetus auratus] unna…	5.44145e-132 6.75572e-108 6.4806e-107 2.50086e-106 2.58341e-106 1.79606e-105 2.22559e-105 3.99631e-105 7.05776e-105 1.08585e-104	PREDICTED: Ciona intestinalis palladin-like (LOC100184324), mRNA Botryllus schlosseri clone subsf-217g15, completee sequence Botryllus schlosseri clone subsf-537l9, completee sequence Botryllus schlosseri clone subsf-533i14, completee sequence Botryllus schlosseri clone subsf-557e15, completee sequence Botryllus schlosseri clone subsf-531d19, completee sequence Botryllus schlosseri clone Bs3 micr…	5.73952e-16 5.37557e-10 2.78462e-07 9.71926e-07 3.39236e-06 3.39236e-06 1.18405e-05 1.18405e-05 0.000144247 0.00050347
comp555785_c1_seq8_V2	-3.62234	GMC oxidoreductase GMC oxidoreductase	Pfam PIRSF Pfam	1.40E-56 9.20E-132 1.40E-56	complete	complete	2507	1707	Y	0	MOLECULAR_FUNCTION BIOLOGICAL_PROCESS MOLECULAR_FUNCTION	flavin adenine dinucleotide binding oxidation-reduction process flavin adenine dinucleotide binding	PREDICTED: choline dehydrogenase, mitochondrial-like [Ciona intestinalis] PREDICTED: uncharacterized protein LOC100175311 [Ciona intestinalis] hypothetical protein TcasGA2_TC015717 [Tribolium castaneum] PREDICTED: glucose dehydrogenase [FAD, quinone] [Tribolium castaneum] GI24701 [Drosophila mojavensis] &gtgi|193916352|gb|EDW15219.1| GI24701 [Drosophila mojavensis] GJ23917 [Drosophila virilis] &g…	1.39825e-113 1.17199e-101 5.90621e-90 6.94511e-90 6.99252e-89 4.37998e-88 7.5177e-88 8.17789e-87 5.36042e-86 8.22711e-86	Moniliophthora roreri MCA 2997 aryl-alcohol oxidase partial mRNA Moniliophthora roreri MCA 2997 aryl-alcohol oxidase partial mRNA Anabaena variabilis ATCC 29413 plasmid C, completee sequence Botryllus schlosseri clone subsf-217g15, completee sequence PREDICTED: Tribolium castaneum glucose dehydrogenase [FAD, quinone] (LOC661216), mRNA Pseudozyma flocculosa PF-1 hypothetical protein partial mRNA P…	5.53894e-07 6.74781e-06 6.74781e-06 2.35522e-05 8.22052e-05 8.22052e-05 8.22052e-05 8.22052e-05 8.22052e-05 8.22052e-05
comp565112_c2_seq28_V2	-3.62234	NA	NA	NA	incomplete	complete	3133	2376	N	8			PREDICTED: transmembrane protein 168-like [Saccoglossus kowalevskii] PREDICTED: LOW QUALITY PROTEIN: transmembrane protein 168 [Anolis carolinensis] PREDICTED: transmembrane protein 168 isoform X3 [Gallus gallus] PREDICTED: transmembrane protein 168-A-like [Astyanax mexicanus] PREDICTED: transmembrane protein 168 [Zonotrichia albicollis] PREDICTED: transmembrane protein 168 [Echinops telfairi] tr…	9.71627e-46 3.88758e-45 2.36124e-44 6.35252e-44 8.49653e-44 3.73622e-43 5.68514e-43 8.00409e-43 1.00947e-42 1.17485e-42	No hits found	NA
comp524159_c4_seq1_V2	-3.63144	NA	NA	NA	incomplete	complete	1967	645	N	4			hypothetical protein BRAFLDRAFT_121870 [Branchiostoma floridae] &gtgi|229291081|gb|EEN61756.1| hypothetical protein BRAFLDRAFT_121870 [Branchiostoma floridae] PREDICTED: protein rolling stone-like [Saccoglossus kowalevskii] PREDICTED: protein rolling stone-like [Ciona intestinalis] PREDICTED: uncharacterized protein LOC100182778 [Ciona intestinalis] predicted protein [Nematostella vectensis] &gtg…	1.90747e-16 3.41813e-16 1.47287e-13 1.19997e-12 2.07883e-12 6.8857e-12 1.03391e-11 1.0357e-11 5.57822e-11 7.95108e-11	No hits found	NA
comp561400_c4_seq1_V2	-3.63144	Zinc finger C2H2 type domain signature. Zinc finger C2H2 type domain profile. Zinc finger C2H2 type domain signature.	ProSitePatterns ProSiteProfiles ProSitePatterns	- 12.009 -	incomplete	incomplete	1054	822	N	0	MOLECULAR_FUNCTION MOLECULAR_FUNCTION MOLECULAR_FUNCTION	metal ion binding nucleic acid binding metal ion binding	hypothetical protein CAPTEDRAFT_204931 [Capitella teleta] hypothetical protein CAPTEDRAFT_206616 [Capitella teleta] PREDICTED: zinc finger protein 708-like [Tarsius syrichta] PREDICTED: zinc finger protein 91-like [Neolamprologus brichardi] PREDICTED: zinc finger protein 665-like isoform X1 [Pundamilia nyererei] &gtgi|548542597|ref|XP_005753480.1| PREDICTED: zinc finger protein 665-like isoform X…	1.46304e-64 2.00278e-61 4.05312e-60 4.68336e-60 1.44487e-59 1.62704e-59 1.88446e-59 4.16662e-59 7.64263e-59 1.07906e-58	No hits found	NA
comp563698_c4_seq2_V2	-3.63154	Immunoglobulin I-set domain Immunoglobulin I-set domain Immunoglobulin I-set domain	Pfam Pfam Pfam	1.30E-19 2.20E-16 1.30E-19	complete	complete	4373	1224	N	0			PREDICTED: palladin-like [Ciona intestinalis] palladin-like protein [Cricetulus griseus] Palladin [Myotis davidii] PREDICTED: palladin-like [Camelus ferus] palladin-like protein [Cricetulus griseus] actin-associated protein palladin [Mus musculus] PREDICTED: palladin, partial [Leptonychotes weddellii] PALLD protein, partial [Homo sapiens] PREDICTED: palladin isoform X4 [Mesocricetus auratus] unna…	5.44145e-132 6.75572e-108 6.4806e-107 2.50086e-106 2.58341e-106 1.79606e-105 2.22559e-105 3.99631e-105 7.05776e-105 1.08585e-104	PREDICTED: Ciona intestinalis palladin-like (LOC100184324), mRNA Botryllus schlosseri clone subsf-217g15, completee sequence Botryllus schlosseri clone subsf-537l9, completee sequence Botryllus schlosseri clone subsf-533i14, completee sequence Botryllus schlosseri clone subsf-557e15, completee sequence Botryllus schlosseri clone subsf-531d19, completee sequence Botryllus schlosseri clone Bs3 micr…	5.73952e-16 5.37557e-10 2.78462e-07 9.71926e-07 3.39236e-06 3.39236e-06 1.18405e-05 1.18405e-05 0.000144247 0.00050347
comp558733_c0_seq3_V2	-3.63364	Hemopexin Hemopexin repeat profile. Hemopexin	Pfam ProSiteProfiles Pfam	8.80E-05 9.639 8.80E-05	complete	complete	1910	897	Y	1			PREDICTED: LOW QUALITY PROTEIN: matrix metalloproteinase-17-like [Ciona intestinalis] PREDICTED: matrix metalloproteinase-17-like [Oreochromis niloticus] PREDICTED: matrix metalloproteinase-17-like [Maylandia zebra] &gtgi|548354200|ref|XP_005729325.1| PREDICTED: matrix metalloproteinase-17-like [Pundamilia nyererei] &gtgi|554843047|ref|XP_005931909.1| PREDICTED: matrix metalloproteinase-17-like […	1.71236e-26 3.61664e-24 3.64367e-24 3.74332e-24 1.56765e-23 3.28989e-23 3.91342e-23 6.25204e-23 8.30042e-23 1.28099e-22	No hits found	NA
comp563698_c4_seq10_V2	-3.63727	Immunoglobulin I-set domain Immunoglobulin I-set domain Immunoglobulin I-set domain	Pfam Pfam Pfam	1.30E-19 2.20E-16 1.30E-19	complete	complete	4373	1224	N	0			PREDICTED: palladin-like [Ciona intestinalis] palladin-like protein [Cricetulus griseus] Palladin [Myotis davidii] PREDICTED: palladin-like [Camelus ferus] palladin-like protein [Cricetulus griseus] actin-associated protein palladin [Mus musculus] PREDICTED: palladin, partial [Leptonychotes weddellii] PALLD protein, partial [Homo sapiens] PREDICTED: palladin isoform X4 [Mesocricetus auratus] unna…	5.44145e-132 6.75572e-108 6.4806e-107 2.50086e-106 2.58341e-106 1.79606e-105 2.22559e-105 3.99631e-105 7.05776e-105 1.08585e-104	PREDICTED: Ciona intestinalis palladin-like (LOC100184324), mRNA Botryllus schlosseri clone subsf-217g15, completee sequence Botryllus schlosseri clone subsf-537l9, completee sequence Botryllus schlosseri clone subsf-533i14, completee sequence Botryllus schlosseri clone subsf-557e15, completee sequence Botryllus schlosseri clone subsf-531d19, completee sequence Botryllus schlosseri clone Bs3 micr…	5.73952e-16 5.37557e-10 2.78462e-07 9.71926e-07 3.39236e-06 3.39236e-06 1.18405e-05 1.18405e-05 0.000144247 0.00050347
comp551168_c0_seq1_V2	-3.64047	NA	NA	NA	incomplete	incomplete	1467	1179	N	0			No hits found		Botryllus schlosseri clone subsf-555i12, completee sequence	0.00202309
comp552561_c2_seq3_V2	-3.64047	NA	NA	NA	incomplete	complete	790	576	N	1			PREDICTED: caveolin-1-like [Ciona intestinalis] caveolin 3 [Xenopus (Silurana) tropicalis] &gtgi|89268234|emb|CAJ83313.1| caveolin 3 [Xenopus (Silurana) tropicalis] &gtgi|134023697|gb|AAI35172.1| caveolin 3 [Xenopus (Silurana) tropicalis] caveolin-3 [Xenopus laevis] &gtgi|21728332|gb|AAM76916.1|AF455044_1 caveolin-3 [Xenopus laevis] PREDICTED: caveolin-3-like [Lepisosteus oculatus] PREDICTED: cav…	9.83312e-51 1.06104e-34 3.62168e-34 9.06406e-32 1.45538e-30 4.32729e-30 4.37061e-30 3.08097e-29 3.38504e-29 4.53629e-29	PREDICTED: Ciona intestinalis caveolin-1-like (LOC100178517), mRNA Xenopus laevis caveolin-3 (cav-3), mRNA &gtgi|21728331|gb|AF455044.1| Xenopus laevis caveolin-3 (Cav-3) mRNA, completee cds Drosophila melanogaster GH25431 full insert cDNA Cyprinus carpio genome assembly common carp genome ,scaffold 000008508 Candida parapsilosis strain CDC317 annotated contig 005504 Xenopus laevis ADP-ribosylati…	5.16945e-14 1.38716e-08 7.18565e-06 2.50804e-05 8.75391e-05 8.75391e-05 8.75391e-05 0.000305541 0.000305541 0.000305541
comp552819_c1_seq1_V2	-3.64047	G-protein coupled receptors family 1 signature. Rhodopsin-like GPCR superfamily signature G-protein coupled receptors family 1 signature.	ProSitePatterns PRINTS ProSitePatterns	- 7.00E-39 -	incomplete	complete	1932	1341	N	6			PREDICTED: c-C chemokine receptor type 4-like [Ciona intestinalis] kappa opioid receptor-like [Ciona intestinalis] &gtgi|32965097|gb|AAP91736.1| kappa opioid receptor-like [Ciona intestinalis] PREDICTED: somatostatin receptor type 3-like [Ciona intestinalis] PREDICTED: uncharacterized protein LOC100181055 [Ciona intestinalis] PREDICTED: somatostatin receptor type 2-like [Ciona intestinalis] PREDI…	3.68002e-41 2.4071e-39 2.95144e-35 1.09257e-26 8.32689e-25 9.31501e-25 6.53343e-20 2.13792e-19 2.7756e-19 4.8214e-19	No hits found	NA
comp564951_c0_seq17_V2	-3.64047	Fibronectin type-III domain profile. Fibronectin type-III domain profile. Fibronectin type-III domain profile.	ProSiteProfiles ProSiteProfiles ProSiteProfiles	20.857 22.213 20.857	incomplete	complete	44504	44394	N	0			uncharacterized protein LOC100178935 [Ciona intestinalis] &gtgi|396080209|dbj|BAM33584.1| connectin [Ciona intestinalis] PREDICTED: titin [Ficedula albicollis] Titin, partial [Anas platyrhynchos] PREDICTED: LOW QUALITY PROTEIN: titin-like [Geospiza fortis] PREDICTED: titin [Anas platyrhynchos] PREDICTED: titin isoform X2 [Gallus gallus] PREDICTED: LOW QUALITY PROTEIN: titin-like [Zonotrichia albi…	0 0 0 0 0 0 0 0 0 0	Ciona intestinalis connectin (con), mRNA &gtgi|396080208|dbj|AB667901.1| Ciona intestinalis CON mRNA for connectin, completee cds PREDICTED: Callorhinchus milii titin (ttn), mRNA Saccopteryx bilineata titin (TTN) gene, partial cds PREDICTED: Mesocricetus auratus titin (Ttn), mRNA Mephitis mephitis titin (TTN) gene, partial cds PREDICTED: Sorex araneus titin-like (LOC101548803), mRNA Sorex araneus…	0 6.70492e-27 2.19185e-20 9.31998e-19 9.31998e-19 1.13541e-17 1.13541e-17 1.13541e-17 3.96296e-17 3.96296e-17
comp562940_c1_seq4_V1	-3.64442	NA	NA	NA	incomplete	complete	6350	1647	N	0			delta-like protein precursor [Ciona intestinalis] &gtgi|70569217|dbj|BAE06371.1| delta-like protein [Ciona intestinalis] Protein delta like protein 2 [Chelonia mydas] PREDICTED: protein delta homolog 2 [Chelonia mydas] PREDICTED: protein delta homolog 2 isoform X2 [Anolis carolinensis] &gtgi|637256752|ref|XP_008123543.1| PREDICTED: protein delta homolog 2 isoform X2 [Anolis carolinensis] &gtgi|63…	4.39483e-52 7.38043e-50 7.88453e-50 6.17179e-49 6.52294e-49 7.00121e-49 1.20616e-48 1.20922e-48 2.22972e-48 4.26774e-48	Drosophila mojavensis GI24477 (Dmoj\GI24477), mRNA PREDICTED: Nasonia vitripennis neurogenic locus Notch protein (LOC100119338), transcript variant X2, mRNA PREDICTED: Nasonia vitripennis neurogenic locus Notch protein (LOC100119338), transcript variant X1, mRNA PREDICTED: Leptonychotes weddellii delta-like 2 homolog (Drosophila) (DLK2), transcript variant X3, mRNA PREDICTED: Leptonychotes weddel…	2.73213e-09 9.53609e-09 9.53609e-09 9.53609e-09 9.53609e-09 9.53609e-09 1.16173e-07 1.16173e-07 4.05485e-07 4.05485e-07
comp553602_c1_seq6_V2	-3.64859	Fibrinogen C-terminal domain profile. Fibrinogen beta and gamma chains, C-terminal globular domain Fibrinogen C-terminal domain profile.	ProSiteProfiles Pfam ProSiteProfiles	42.432 5.20E-50 42.432	incomplete	complete	1787	993	Y	0			PREDICTED: tenascin-R-like [Amphimedon queenslandica] PREDICTED: fibrinogen C domain-containing protein 1-like [Amphimedon queenslandica] PREDICTED: tenascin-R-like [Amphimedon queenslandica] PREDICTED: fibrinogen C domain-containing protein 1-like, partial [Amphimedon queenslandica] PREDICTED: microfibril-associated glycoprotein 4-like [Oryzias latipes] PREDICTED: tenascin-R-like [Amphimedon que…	1.55792e-44 2.3141e-42 4.00605e-42 4.49515e-42 6.65677e-42 6.68979e-42 1.4806e-41 1.4806e-41 1.62109e-41 2.28754e-41	PREDICTED: Oryzias latipes tenascin-like (LOC101155444), mRNA Danio rerio microfibrillar-associated protein 4 (mfap4), mRNA &gtgi|42744563|gb|BC066621.1| Danio rerio zgc:77076, mRNA (cDNA clone MGC:77076 IMAGE:6960216), completee cds PREDICTED: Danio rerio wu:fj11g02 (wu:fj11g02), mRNA PREDICTED: Pan paniscus ficolin (collagen/fibrinogen domain containing) 1 (FCN1), mRNA Synthetic construct Homo …	2.82276e-15 5.10367e-12 1.78136e-11 2.17013e-10 2.17013e-10 2.17013e-10 2.17013e-10 2.17013e-10 2.17013e-10 2.17013e-10
comp538248_c1_seq1_V2	-3.64941	NA	NA	NA	incomplete	incomplete	429	222	N	1			No hits found		No hits found	NA
comp552300_c5_seq2_V1	-3.64941	NA	NA	NA	incomplete	complete	916	549	N	0			No hits found		No hits found	NA
comp555239_c6_seq2_V2	-3.64941	PAS domain Cyclic nucleotide-binding domain PAS domain	Pfam Pfam Pfam	3.20E-10 5.70E-07 3.20E-10	incomplete	complete	4535	3783	N	4	CELLULAR_COMPONENT BIOLOGICAL_PROCESS CELLULAR_COMPONENT	membrane potassium ion transport membrane	PREDICTED: potassium voltage-gated channel subfamily H member 8-like [Saccoglossus kowalevskii] hypothetical protein HELRODRAFT_128997, partial [Helobdella robusta] PREDICTED: potassium voltage-gated channel subfamily H member 8-like [Xiphophorus maculatus] PREDICTED: potassium voltage-gated channel subfamily H member 8-like [Papio anubis] PREDICTED: potassium voltage-gated channel subfamily H me…	4.95778e-160 6.45726e-158 2.72242e-155 1.77755e-154 2.47961e-154 2.45235e-153 6.70151e-153 2.30406e-152 3.64565e-152 6.31273e-152	PREDICTED: Latimeria chalumnae potassium voltage-gated channel, subfamily H (eag-related), member 3 (KCNH3), mRNA PREDICTED: Danio rerio potassium voltage-gated channel, subfamily H (eag-related), member 8 (kcnh8), mRNA Pediculus humanus corporis voltage-gated channel, putative, mRNA PREDICTED: Poecilia reticulata potassium voltage-gated channel subfamily H member 3-like (LOC103474998), transcrip…	4.01181e-18 4.01181e-18 4.01181e-18 1.70587e-16 1.70587e-16 1.70587e-16 1.70587e-16 5.95406e-16 5.95406e-16 5.95406e-16
comp538579_c0_seq1_V2	-3.65135	Ras family Ras subfamily of RAS small GTPases Ras family	Pfam SMART Pfam	3.40E-19 2.70E-20 3.40E-19	incomplete	complete	1795	1191	N	0			PREDICTED: GTP-binding protein Rhes [Tribolium castaneum] &gtgi|270004145|gb|EFA00593.1| hypothetical protein TcasGA2_TC003464 [Tribolium castaneum] hypothetical protein D910_05620 [Dendroctonus ponderosae] PREDICTED: dexamethasone-induced Ras-related protein 1 [Eptesicus fuscus] hypothetical protein CGI_10022319 [Crassostrea gigas] PREDICTED: GTP-binding protein Rhes-like [Ceratitis capitata] PR…	4.95886e-29 2.16047e-28 2.44738e-28 3.07522e-28 2.52997e-27 3.73781e-26 3.92066e-26 4.9948e-26 7.80757e-26 8.24684e-26	No hits found	NA
comp563698_c4_seq16_V2	-3.65397	Immunoglobulin I-set domain Immunoglobulin I-set domain Immunoglobulin I-set domain	Pfam Pfam Pfam	1.30E-19 2.20E-16 1.30E-19	complete	complete	4373	1224	N	0			PREDICTED: palladin-like [Ciona intestinalis] palladin-like protein [Cricetulus griseus] Palladin [Myotis davidii] PREDICTED: palladin-like [Camelus ferus] palladin-like protein [Cricetulus griseus] actin-associated protein palladin [Mus musculus] PREDICTED: palladin, partial [Leptonychotes weddellii] PALLD protein, partial [Homo sapiens] PREDICTED: palladin isoform X4 [Mesocricetus auratus] unna…	5.44145e-132 6.75572e-108 6.4806e-107 2.50086e-106 2.58341e-106 1.79606e-105 2.22559e-105 3.99631e-105 7.05776e-105 1.08585e-104	PREDICTED: Ciona intestinalis palladin-like (LOC100184324), mRNA Botryllus schlosseri clone subsf-217g15, completee sequence Botryllus schlosseri clone subsf-537l9, completee sequence Botryllus schlosseri clone subsf-533i14, completee sequence Botryllus schlosseri clone subsf-557e15, completee sequence Botryllus schlosseri clone subsf-531d19, completee sequence Botryllus schlosseri clone Bs3 micr…	5.73952e-16 5.37557e-10 2.78462e-07 9.71926e-07 3.39236e-06 3.39236e-06 1.18405e-05 1.18405e-05 0.000144247 0.00050347
comp481360_c0_seq1_V1	-3.65436	NA	NA	NA	incomplete	complete	381	294	N	0			No hits found		Botryllus schlosseri clone subsf-555i12, completee sequence	9.43589e-07
comp1155125_c0_seq1_V2	-3.65828	NA	NA	NA	incomplete	incomplete	416	261	N	0			glutamate carboxypeptide II-like protein [Metapenaeus ensis] hypothetical protein CAPTEDRAFT_160163 [Capitella teleta] PREDICTED: N-acetylated-alpha-linked acidic dipeptidase 2 [Ciona intestinalis] PREDICTED: glutamate carboxypeptidase 2-like [Ciona intestinalis] hypothetical protein DAPPUDRAFT_315646 [Daphnia pulex] PREDICTED: glutamate carboxypeptidase 2-like [Aplysia californica] hypothetical …	2.61403e-16 6.11928e-14 6.68542e-14 1.2051e-13 4.44608e-13 6.42062e-13 7.03286e-13 9.41312e-13 3.08701e-12 5.04095e-11	Mus musculus piebald deletion region completee sequence Mus musculus BAC clone RP23-315I4 from 14, completee sequence	0.00187913 0.00187913
comp530924_c0_seq1_V1	-3.65828	NA	NA	NA	incomplete	incomplete	514	174	N	1			No hits found		No hits found	NA
comp556397_c3_seq8_V1	-3.65828	NA	NA	NA	incomplete	complete	242	123	N	0			No hits found		No hits found	NA
comp562940_c1_seq20_V1	-3.65828	NA	NA	NA	incomplete	complete	5453	1647	N	0			delta-like protein precursor [Ciona intestinalis] &gtgi|70569217|dbj|BAE06371.1| delta-like protein [Ciona intestinalis] Protein delta like protein 2 [Chelonia mydas] PREDICTED: protein delta homolog 2 [Chelonia mydas] PREDICTED: protein delta homolog 2 isoform X2 [Anolis carolinensis] &gtgi|637256752|ref|XP_008123543.1| PREDICTED: protein delta homolog 2 isoform X2 [Anolis carolinensis] &gtgi|63…	3.26021e-52 5.54168e-50 5.92481e-50 4.65537e-49 4.92281e-49 5.28584e-49 9.10585e-49 9.10887e-49 1.68927e-48 3.2287e-48	Drosophila mojavensis GI24477 (Dmoj\GI24477), mRNA PREDICTED: Nasonia vitripennis neurogenic locus Notch protein (LOC100119338), transcript variant X2, mRNA PREDICTED: Nasonia vitripennis neurogenic locus Notch protein (LOC100119338), transcript variant X1, mRNA PREDICTED: Leptonychotes weddellii delta-like 2 homolog (Drosophila) (DLK2), transcript variant X3, mRNA PREDICTED: Leptonychotes weddel…	2.34381e-09 8.1807e-09 8.1807e-09 8.1807e-09 8.1807e-09 8.1807e-09 9.96613e-08 9.96613e-08 3.47852e-07 3.47852e-07
comp3200992_c0_seq1_V1	-3.66707	NA	NA	NA	incomplete	incomplete	310	99	N	0			No hits found		No hits found	NA
comp559358_c4_seq8_V1	-3.66707	NA	NA	NA	incomplete	complete	491	180	N	0			No hits found		No hits found	NA
comp554260_c1_seq1_V2	-3.66937	NA	NA	NA	complete	complete	1129	630	Y	1			No hits found		No hits found	NA
comp550612_c1_seq11_V2	-3.67007	Arrestin (or S-antigen), C-terminal domain Arrestin (or S-antigen), C-terminal domain Arrestin (or S-antigen), C-terminal domain	Pfam SMART Pfam	7.00E-18 2.70E-13 7.00E-18	incomplete	complete	1883	1059	N	0			PREDICTED: arrestin domain-containing protein 3-like [Ciona intestinalis] hypothetical protein BRAFLDRAFT_120830 [Branchiostoma floridae] &gtgi|229298379|gb|EEN69006.1| hypothetical protein BRAFLDRAFT_120830 [Branchiostoma floridae] PREDICTED: arrestin domain-containing protein 3-like [Nasonia vitripennis] &gtgi|645027806|ref|XP_008208626.1| PREDICTED: arrestin domain-containing protein 3-like [N…	3.57626e-18 1.90887e-16 2.64284e-16 2.93133e-16 7.09798e-16 7.55061e-16 9.97493e-16 3.87658e-15 1.06158e-14 1.18428e-14	No hits found	NA
comp557459_c0_seq2_V2	-3.67011	CBM21 (carbohydrate binding type-21) domain profile. Putative phosphatase regulatory subunit CBM21 (carbohydrate binding type-21) domain profile.	ProSiteProfiles Pfam ProSiteProfiles	18.925 2.50E-20 18.925	complete	complete	1405	1191	N	0	MOLECULAR_FUNCTION MOLECULAR_FUNCTION MOLECULAR_FUNCTION	protein binding protein binding protein binding	predicted protein [Lichtheimia corymbifera JMRC:FSU:9682] PREDICTED: protein phosphatase 1 regulatory subunit 3B-like [Columba livia] &gtgi|449266598|gb|EMC77640.1| Protein phosphatase 1 regulatory subunit 3B [Columba livia] PREDICTED: protein phosphatase 1 regulatory subunit 3B-like [Alligator mississippiensis] PREDICTED: protein phosphatase 1 regulatory subunit 3B [Alligator sinensis] PREDICTED…	4.16354e-13 2.56058e-11 3.44424e-11 3.92236e-11 5.32524e-11 8.78816e-11 1.13964e-10 1.41094e-10 1.68595e-10 1.96011e-10	Bombyx mori mRNA, clone: bmov30L24 Homo sapiens mRNA cDNA DKFZp667H1113 (from clone DKFZp667H1113) Oryzias hubbsi DNA, fosmid clone: F45_01 Bombyx mori mRNA, clone: fmgV42B19 Homo sapiens suppression of tumorigenicity 7 like (ST7L), transcript variant 4, mRNA Saccoglossus kowalevskii neuropeptide receptor-like protein 3 (LOC100313673), mRNA &gtgi|268054204|gb|GU076060.1| Saccoglossus kowalevskii …	2.51732e-08 2.51732e-08 8.7863e-08 8.7863e-08 8.7863e-08 8.7863e-08 8.7863e-08 8.7863e-08 8.7863e-08 8.7863e-08
comp564951_c0_seq1_V2	-3.67579	Fibronectin type-III domain profile. Fibronectin type-III domain profile. Fibronectin type-III domain profile.	ProSiteProfiles ProSiteProfiles ProSiteProfiles	20.857 22.213 20.857	incomplete	complete	44504	44394	N	0	MOLECULAR_FUNCTION MOLECULAR_FUNCTION MOLECULAR_FUNCTION	protein binding protein binding protein binding	uncharacterized protein LOC100178935 [Ciona intestinalis] &gtgi|396080209|dbj|BAM33584.1| connectin [Ciona intestinalis] PREDICTED: titin [Ficedula albicollis] Titin, partial [Anas platyrhynchos] PREDICTED: LOW QUALITY PROTEIN: titin-like [Geospiza fortis] PREDICTED: titin [Anas platyrhynchos] PREDICTED: titin isoform X2 [Gallus gallus] PREDICTED: LOW QUALITY PROTEIN: titin-like [Zonotrichia albi…	0 0 0 0 0 0 0 0 0 0	Ciona intestinalis connectin (con), mRNA &gtgi|396080208|dbj|AB667901.1| Ciona intestinalis CON mRNA for connectin, completee cds PREDICTED: Callorhinchus milii titin (ttn), mRNA Saccopteryx bilineata titin (TTN) gene, partial cds PREDICTED: Mesocricetus auratus titin (Ttn), mRNA Mephitis mephitis titin (TTN) gene, partial cds PREDICTED: Sorex araneus titin-like (LOC101548803), mRNA Sorex araneus…	0 6.70492e-27 2.19185e-20 9.31998e-19 9.31998e-19 1.13541e-17 1.13541e-17 1.13541e-17 3.96296e-17 3.96296e-17
comp558124_c4_seq2_V2	-3.67717	NA	NA	NA	complete	complete	2173	999	N	4			No hits found		Botryllus schlosseri clone subsf-217g15, completee sequence Botryllus schlosseri clone subsf-537l9, completee sequence Botryllus schlosseri clone subsf-371a15, completee sequence	2.1745e-11 0.0030226 0.0030226
comp560170_c1_seq7_V2	-3.67908	Neurotransmitter-gated ion channel family signature Neurotransmitter-gated ion channel family signature Neurotransmitter-gated ion channel family signature	PRINTS PRINTS PRINTS	8.10E-13 8.10E-13 8.10E-13	complete	complete	2636	1263	N	3	BIOLOGICAL_PROCESS CELLULAR_COMPONENT BIOLOGICAL_PROCESS	ion transport integral component of membrane ion transport	acetylcholine receptor subunit beta-like precursor [Ciona intestinalis] &gtgi|320089453|dbj|BAJ65319.1| nicotinic acetylcholine receptor subunit [Ciona intestinalis] PREDICTED: acetylcholine receptor subunit beta-like isoform X2 [Poecilia reticulata] PREDICTED: acetylcholine receptor subunit beta-like [Xiphophorus maculatus] PREDICTED: acetylcholine receptor subunit beta-like isoform X1 [Poecilia…	1.22179e-139 3.31491e-101 1.17442e-100 2.39013e-100 4.01781e-100 1.95875e-99 5.34258e-99 5.41297e-99 5.55333e-99 1.27242e-98	Ciona intestinalis acetylcholine receptor subunit beta-like (nachr), mRNA &gtgi|320089452|dbj|AB539793.1| Ciona intestinalis nAChR mRNA for nicotinic acetylcholine receptor subunit, completee cds, Ci-nAChR-BGDE3 PREDICTED: Neolamprologus brichardi acetylcholine receptor subunit beta-like (LOC102798105), mRNA Danio rerio acetylcholine receptor subunit beta 1 (chrnb1) mRNA, completee cds Danio reri…	4.47291e-40 2.03429e-06 2.03429e-06 2.03429e-06 7.10037e-06 7.10037e-06 7.10037e-06 7.10037e-06 7.10037e-06 7.10037e-06
comp560215_c4_seq1_V2	-3.67952	PA domain Peptidase family M28 PA domain	Pfam Pfam Pfam	4.70E-07 1.20E-14 4.70E-07	complete	complete	3679	2250	N	1			PREDICTED: N-acetylated-alpha-linked acidic dipeptidase 2 [Ciona intestinalis] hypothetical protein CAPTEDRAFT_160163 [Capitella teleta] PREDICTED: N-acetylated-alpha-linked acidic dipeptidase 2 [Saccoglossus kowalevskii] N-acetylated-alpha-linked acidic dipeptidase 2 [Crassostrea gigas] hypothetical protein BRAFLDRAFT_285244 [Branchiostoma floridae] &gtgi|229276065|gb|EEN46878.1| hypothetical pr…	0 0 0 0 0 0 0 0 0 0	Amborella trichopoda hypothetical protein (AMTR_s00056p00162910) mRNA, completee cds PREDICTED: Ciona intestinalis glutamate carboxypeptidase 2-like (LOC100180761), mRNA PREDICTED: Saccoglossus kowalevskii glutamate carboxypeptidase 2-like (LOC100367154), mRNA PREDICTED: Brachypodium distachyon probable glutamate carboxypeptidase 2-like, transcript variant 2 (LOC100823266), mRNA PREDICTED: Brachy…	3.248e-18 3.95687e-17 7.15419e-14 2.49706e-13 2.49706e-13 3.04204e-12 3.04204e-12 3.04204e-12 3.04204e-12 1.06178e-11
comp560170_c1_seq1_V1	-3.6817	Neurotransmitter-gated ion channel family signature Neurotransmitter-gated ion channel family signature Neurotransmitter-gated ion channel family signature	PRINTS PRINTS PRINTS	5.70E-14 5.70E-14 5.70E-14	complete	complete	1809	975	Y	3	BIOLOGICAL_PROCESS CELLULAR_COMPONENT BIOLOGICAL_PROCESS	ion transport integral component of membrane ion transport	acetylcholine receptor subunit beta-like precursor [Ciona intestinalis] &gtgi|320089453|dbj|BAJ65319.1| nicotinic acetylcholine receptor subunit [Ciona intestinalis] PREDICTED: acetylcholine receptor subunit beta-like [Haplochromis burtoni] PREDICTED: acetylcholine receptor subunit beta-like [Xiphophorus maculatus] PREDICTED: acetylcholine receptor subunit beta-like [Maylandia zebra] PREDICTED: a…	1.55861e-172 4.08278e-123 4.95278e-123 5.63788e-123 1.10997e-122 4.89248e-122 6.50616e-122 8.57055e-122 1.88108e-121 1.13915e-119	Ciona intestinalis acetylcholine receptor subunit beta-like (nachr), mRNA &gtgi|320089452|dbj|AB539793.1| Ciona intestinalis nAChR mRNA for nicotinic acetylcholine receptor subunit, completee cds, Ci-nAChR-BGDE3 PREDICTED: Takifugu rubripes nicotinic acetylcholine receptor epsilon subunit (LOC446012), mRNA Takifugu rubripes nicotinic acetylcholine receptor epsilon subunit mRNA, partial cds PREDIC…	2.85574e-34 5.89653e-05 5.89653e-05 0.000205809 0.000205809 0.000205809 0.000205809 0.000205809 0.000718344 0.000718344
comp552561_c1_seq1_V2	-3.68357	NA	NA	NA	incomplete	complete	337	192	N	0			PREDICTED: caveolin-1-like [Ciona intestinalis] PREDICTED: caveolin-1 isoform X2 [Pteropus alecto] &gtgi|586551190|ref|XP_006910651.1| PREDICTED: caveolin-1 isoform X3 [Pteropus alecto] PREDICTED: caveolin-1 isoform X1 [Pteropus alecto] &gtgi|431911783|gb|ELK13931.1| Caveolin-1 [Pteropus alecto] PREDICTED: caveolin-1 [Eptesicus fuscus] PREDICTED: caveolin-1 [Myotis lucifugus] PREDICTED: caveolin-…	6.91362e-11 0.000241253 0.000369459 0.000743985 0.00135255 0.0020957 0.00234706 0.00299005 0.00378811 0.00378811	Plasmodium yoelii genome assembly PY17X01 ,chromosome : 9 Plasmodium yoelii genome assembly PYYM01 ,chromosome : 9 Pan troglodytes BAC clone CH251-560C16 from chromosome 20, completee sequence Pan troglodytes BAC clone CH251-17H22 from chromosome 20, completee sequence PREDICTED: Astyanax mexicanus synuclein-like (LOC103026963), transcript variant X2, mRNA PREDICTED: Astyanax mexicanus synuclein-…	0.000426453 0.000426453 0.000426453 0.000426453 0.00148847 0.00148847 0.00519526 0.00519526 0.00519526 0.00519526
comp335328_c0_seq1_V1	-3.68444	NA	NA	NA	incomplete	complete	307	120	N	1			No hits found		No hits found	NA
comp467118_c1_seq1_V1	-3.68444	NA	NA	NA	incomplete	complete	366	261	N	1			No hits found		No hits found	NA
comp550784_c0_seq2_V2	-3.69016	NA	NA	NA	incomplete	complete	1008	621	N	0			No hits found		No hits found	NA
comp554948_c0_seq2_V2	-3.69223	Immunoglobulin Immunoglobulin Immunoglobulin	SMART SMART SMART	6.4 4.3 6.4	incomplete	complete	2470	1635	N	1	BIOLOGICAL_PROCESS MOLECULAR_FUNCTION BIOLOGICAL_PROCESS	signal transduction protein binding signal transduction	PREDICTED: uncharacterized protein LOC100175496 [Ciona intestinalis] PREDICTED: uncharacterized protein LOC100175989 [Ciona intestinalis] PREDICTED: uncharacterized protein LOC100186819 [Ciona intestinalis] PREDICTED: uncharacterized protein LOC100183325 [Ciona intestinalis] PREDICTED: uncharacterized protein LOC100177822 [Ciona intestinalis] PREDICTED: protein sidekick-2-like [Strongylocentrotus…	1.36923e-14 1.61433e-08 1.0323e-07 1.45547e-06 0.00018933 0.00603737	No hits found	NA
comp555207_c4_seq12_V2	-3.69301	Calcium-activated BK potassium channel alpha subunit	Pfam	1e-24	complete	complete	3410	2208	N	0			PREDICTED: potassium channel subfamily T member 1 [Ciona intestinalis] PREDICTED: potassium channel subfamily T member 1 [Stegastes partitus] PREDICTED: LOW QUALITY PROTEIN: potassium channel subfamily T member 1 [Latimeria chalumnae] PREDICTED: potassium channel subfamily T member 1-like isoform X3 [Maylandia zebra] PREDICTED: potassium channel subfamily T member 1-like isoform X1 [Oreochromis n…	0 8.10178e-143 9.56804e-143 1.76921e-142 2.51294e-142 2.78505e-142 4.55055e-142 9.96119e-142 1.00642e-141 4.32231e-141	PREDICTED: Cynoglossus semilaevis potassium channel subfamily T member 2-like (LOC103397829), mRNA PREDICTED: Ovis aries potassium channel, subfamily T, member 1 (KCNT1), mRNA PREDICTED: Cynoglossus semilaevis potassium channel subfamily T member 2-like (LOC103390441), mRNA PREDICTED: Takifugu rubripes potassium channel subfamily T member 1-like (LOC101069866), mRNA PREDICTED: Bubalus bubalis pot…	7.553e-26 4.76646e-22 5.80674e-21 5.80674e-21 2.02675e-20 2.02675e-20 2.02675e-20 2.02675e-20 7.07406e-20 7.07406e-20
comp551163_c0_seq2_V2	-3.69513	NA	NA	NA	complete	complete	996	468	Y	1			No hits found		No hits found	NA
comp427472_c0_seq1_V1	-3.69562	NA	NA	NA	incomplete	complete	305	294	N	0			No hits found		No hits found	NA
comp559126_c3_seq3_V2	-3.69809	Ankyrin repeat profile. Ankyrin repeat profile. Ankyrin repeat profile.	ProSiteProfiles ProSiteProfiles ProSiteProfiles	10.633 11.648 10.633	complete	complete	1908	882	N	0			PREDICTED: ankyrin repeat domain-containing protein 29-like [Ciona intestinalis] Ankyrin repeat domain-containing protein 29, partial [Crassostrea gigas] PREDICTED: ankyrin repeat domain-containing protein 29-like isoform 2 [Strongylocentrotus purpuratus] PREDICTED: ankyrin repeat domain-containing protein 29-like isoform 1 [Strongylocentrotus purpuratus] PREDICTED: ankyrin repeat domain-containi…	2.32834e-94 1.34001e-70 1.80327e-70 4.18433e-69 9.04465e-69 4.5563e-68 8.5584e-68 1.38131e-67 7.49842e-66 7.91588e-66	Tabanus yao serine protease inhibitor 4 mRNA, completee cds Tabanus yao serine protease inhibitor 3 mRNA, completee cds Cyprinus carpio genome assembly common carp genome ,scaffold 000010483 Tabanus yao tabserpin mRNA, completee cds Drosophila melanogaster mRNA for troponin C (tnC4 gene) Dictyostelium fasciculatum hypothetical protein (DFA_04102) mRNA, completee cds Xenopus (Silurana) tropicalis …	0.000217314 0.000217314 0.00264743 0.00264743 0.00264743 0.00924043 0.00924043 0.00924043
comp565879_c1_seq11_V2	-3.70252	Fibronectin type-III domain profile. Ig-like domain profile. Fibronectin type-III domain profile.	ProSiteProfiles ProSiteProfiles ProSiteProfiles	13.503 8.175 13.503	incomplete	complete	3187	2655	N	2			PREDICTED: neural cell adhesion molecule 2 [Trichechus manatus latirostris] PREDICTED: neural cell adhesion molecule 2, partial [Callorhinchus milii] PREDICTED: neural cell adhesion molecule 2-like [Tupaia chinensis] PREDICTED: neural cell adhesion molecule 2-like [Ceratotherium simum simum] PREDICTED: neural cell adhesion molecule 1 isoform X9 [Callorhinchus milii] PREDICTED: neural cell adhesio…	7.47867e-58 4.90168e-56 9.71514e-56 1.01756e-55 2.7878e-55 1.26447e-54 1.5127e-54 2.05486e-54 2.16744e-54 2.33333e-54	No hits found	NA
comp556701_c0_seq1_V2	-3.70868	NA	NA	NA	complete	complete	1337	435	Y	1			No hits found		No hits found	NA
comp516753_c0_seq1_V2	-3.70995	Sperm-tail PG-rich repeat Sperm-tail PG-rich repeat Sperm-tail PG-rich repeat	Pfam Pfam Pfam	58 8.30E-04 58	incomplete	complete	1667	606	N	0			Outer dense fiber protein 3B, partial [Myotis brandtii] PREDICTED: outer dense fiber protein 3-like protein 2-like [Astyanax mexicanus] PREDICTED: outer dense fiber protein 3-B-like [Amphimedon queenslandica] PREDICTED: outer dense fiber protein 3B, partial [Tarsius syrichta] PREDICTED: outer dense fiber protein 3B [Condylura cristata] PREDICTED: outer dense fiber protein 3B isoform X9 [Homo sapi…	0.00034282 0.000812972 0.00227409 0.00416058 0.00492272 0.00665471	Botryllus schlosseri clone subsf-532h24, completee sequence Botryllus schlosseri clone subsf-371a15, completee sequence Xenopus (Silurana) tropicalis clone CH216-16P4, completee sequence	1.65914e-11 1.04703e-07 1.55393e-05
comp541384_c0_seq1_V2	-3.70995	NA	NA	NA	incomplete	complete	2323	2079	N	0			No hits found		No hits found	NA
comp548992_c0_seq1_V2	-3.70995	NA	NA	NA	incomplete	complete	1698	597	Y	0			No hits found		No hits found	NA
comp550612_c1_seq1_V2	-3.71341	Arrestin (or S-antigen), C-terminal domain Arrestin (or S-antigen), C-terminal domain Arrestin (or S-antigen), C-terminal domain	Pfam SMART Pfam	7.00E-18 2.70E-13 7.00E-18	incomplete	complete	1883	1059	N	0			PREDICTED: arrestin domain-containing protein 3-like [Ciona intestinalis] hypothetical protein BRAFLDRAFT_120830 [Branchiostoma floridae] &gtgi|229298379|gb|EEN69006.1| hypothetical protein BRAFLDRAFT_120830 [Branchiostoma floridae] PREDICTED: arrestin domain-containing protein 3-like [Nasonia vitripennis] &gtgi|645027806|ref|XP_008208626.1| PREDICTED: arrestin domain-containing protein 3-like [N…	3.57626e-18 1.90887e-16 2.64284e-16 2.93133e-16 7.09798e-16 7.55061e-16 9.97493e-16 3.87658e-15 1.06158e-14 1.18428e-14	No hits found	NA
comp563764_c0_seq2_V2	-3.71782	DDRGK domain DDRGK domain	Pfam Coils Pfam	8.00E-54 - 8.00E-54	incomplete	complete	2613	1122	N	1			PREDICTED: uncharacterized protein LOC100180042 [Ciona intestinalis] PREDICTED: DDRGK domain-containing protein 1 isoform 2 [Ciona intestinalis] PREDICTED: DDRGK domain-containing protein 1 isoform 1 [Ciona intestinalis] PREDICTED: caveolin-1-like [Aplysia californica] PREDICTED: caveolin-1-like [Strongylocentrotus purpuratus] PREDICTED: caveolin-1-like [Aplysia californica] PREDICTED: caveolin-1…	2.63306e-51 1.40129e-32 1.23647e-29 1.68675e-27 3.93601e-26 1.31853e-25 2.75751e-25 4.73708e-25 9.9123e-25 1.36131e-24	Drosophila mojavensis GI22611 (Dmoj\GI22611), mRNA PREDICTED: Python bivittatus DDRGK domain-containing protein 1-like (LOC103060840), mRNA PREDICTED: Pelodiscus sinensis uncharacterized LOC102443960 (LOC102443960), mRNA PREDICTED: Chrysemys picta bellii DDRGK domain containing 1 (DDRGK1), transcript variant X2, mRNA PREDICTED: Chrysemys picta bellii DDRGK domain containing 1 (DDRGK1), transcript…	9.77365e-17 1.76712e-13 6.16785e-13 2.15279e-12 2.15279e-12 2.15279e-12 2.15279e-12 2.15279e-12 7.51398e-12 2.62264e-11
comp540516_c0_seq1_V1	-3.71832	NA	NA	NA	incomplete	incomplete	673	645	N	3			No hits found		No hits found	NA
comp477367_c0_seq1_V1	-3.71908	EF-hand calcium-binding domain profile. EF-hand calcium-binding domain. EF-hand calcium-binding domain profile.	ProSiteProfiles ProSitePatterns ProSiteProfiles	16.633 - 16.633	complete	complete	1105	636	N	0	MOLECULAR_FUNCTION MOLECULAR_FUNCTION MOLECULAR_FUNCTION	calcium ion binding calcium ion binding calcium ion binding	PREDICTED: calmodulin-like isoform 2 [Hydra vulgaris] PREDICTED: calmodulin-like isoform 1 [Hydra vulgaris] EF-hand [Wallemia sebi CBS 633.66] &gtgi|388579807|gb|EIM20127.1| EF-hand [Wallemia sebi CBS 633.66] &gtgi|505757816|gb|EOR01926.1| Calmodulin [Wallemia ichthyophaga EXF-994] EF-hand [Tilletiaria anomala UBC 951] calmodulin RecName: Full=Calmodulin Short=CaM [Patinopecten sp.] GJ20779 [Dros…	2.60959e-19 5.42024e-19 1.28706e-18 1.43841e-18 2.33649e-18 2.36441e-18 3.79186e-18 4.03096e-18 4.52768e-18 7.56345e-18	PREDICTED: Hydra magnipapillata calmodulin-like, transcript variant 2 (LOC100200547), mRNA PREDICTED: Hydra magnipapillata calmodulin-like, transcript variant 1 (LOC100200547), mRNA Kluyveromyces lactis NRRL Y-1140 hypothetical protein partial mRNA Kluyveromyces lactis strain NRRL Y-1140 chromosome B completee sequence Kluyveromyces lactis CMD1 gene PREDICTED: Fragaria vesca subsp. vesca calmodul…	1.72431e-15 1.72431e-15 8.36577e-07 8.36577e-07 8.36577e-07 2.91994e-06 2.91994e-06 2.91994e-06 2.91994e-06 3.55722e-05
comp551501_c1_seq1_V2	-3.72662	Fibronectin type-III domain profile. Fibronectin type-III domain profile. Fibronectin type-III domain profile.	ProSiteProfiles ProSiteProfiles ProSiteProfiles	21.464 15.617 21.464	incomplete	incomplete	8974	8196	N	0	MOLECULAR_FUNCTION MOLECULAR_FUNCTION MOLECULAR_FUNCTION	protein binding protein binding protein binding	uncharacterized protein LOC100178935 [Ciona intestinalis] &gtgi|396080209|dbj|BAM33584.1| connectin [Ciona intestinalis] PREDICTED: LOW QUALITY PROTEIN: titin [Ceratotherium simum simum] PREDICTED: LOW QUALITY PROTEIN: titin-like [Equus caballus] PREDICTED: titin [Equus przewalskii] PREDICTED: LOW QUALITY PROTEIN: titin [Felis catus] PREDICTED: LOW QUALITY PROTEIN: titin [Monodelphis domestica] P…	0 0 0 0 0 0 0 0 0 0	Ciona intestinalis connectin (con), mRNA &gtgi|396080208|dbj|AB667901.1| Ciona intestinalis CON mRNA for connectin, completee cds PREDICTED: Anolis carolinensis titin (ttn), mRNA PREDICTED: Python bivittatus titin (TTN), mRNA PREDICTED: Orcinus orca titin (TTN), mRNA PREDICTED: Ornithorhynchus anatinus titin (TTN), mRNA PREDICTED: Lipotes vexillifer titin-like (LOC103074022), mRNA PREDICTED: Elep…	1.10574e-47 1.64397e-07 2.43986e-05 8.51596e-05 0.00103746 0.00103746 0.00103746 0.00362108 0.00362108 0.00362108
comp566484_c1_seq1_V1	-3.72843	Leucine rich repeat, ribonuclease inhibitor type Leucine rich repeat, ribonuclease inhibitor type Leucine rich repeat, ribonuclease inhibitor type	SMART SMART SMART	0.017 0.69 0.017	complete	complete	3364	2292	N	0	CELLULAR_COMPONENT MOLECULAR_FUNCTION CELLULAR_COMPONENT	cytoskeleton tropomyosin binding cytoskeleton	PREDICTED: uncharacterized protein LOC100179338 [Ciona intestinalis] PREDICTED: tropomodulin-3 isoform X1 [Monodelphis domestica] &gtgi|611969701|ref|XP_007480022.1| PREDICTED: tropomodulin-3 isoform X2 [Monodelphis domestica] PREDICTED: tropomodulin-3 [Sarcophilus harrisii] PREDICTED: tropomodulin-3 [Mesocricetus auratus] Tropomodulin-3 [Heterocephalus glaber] PREDICTED: tropomodulin-3 isoform X…	1.83108e-107 2.46126e-36 1.05142e-35 1.08589e-35 4.04332e-35 5.86768e-35 7.19666e-35 1.09499e-34 1.11577e-34 1.15706e-34	PREDICTED: Dasypus novemcinctus tropomodulin 3 (ubiquitous) (TMOD3), mRNA PREDICTED: Nomascus leucogenys tropomodulin 3 (ubiquitous) (TMOD3), mRNA PREDICTED: Jaculus jaculus tropomodulin 3 (ubiquitous) (Tmod3), mRNA PREDICTED: Odobenus rosmarus divergens tropomodulin 3 (ubiquitous) (TMOD3), mRNA PREDICTED: Sarcophilus harrisii tropomodulin 3 (ubiquitous) (TMOD3), mRNA PREDICTED: Chlorocebus sabae…	2.60258e-06 2.60258e-06 9.0839e-06 9.0839e-06 9.0839e-06 3.17059e-05 3.17059e-05 3.17059e-05 3.17059e-05 3.17059e-05
comp511726_c0_seq2_V1	-3.73486	NA	NA	NA	incomplete	incomplete	214	207	N	0			PREDICTED: glutamate--cysteine ligase catalytic subunit isoform 1 [Strongylocentrotus purpuratus] &gtgi|390331471|ref|XP_794206.3| PREDICTED: glutamate--cysteine ligase catalytic subunit isoform 2 [Strongylocentrotus purpuratus] PREDICTED: glutamate--cysteine ligase catalytic subunit-like [Maylandia zebra] unnamed protein product [Tetraodon nigroviridis] predicted protein [Nematostella vectensis]…	4.75939e-06 9.40108e-06 1.03419e-05 1.76862e-05 2.05936e-05 2.05936e-05 2.05936e-05 2.12179e-05 2.18264e-05 2.18264e-05	No hits found	NA
comp552720_c3_seq2_V1	-3.73486	NA	NA	NA	incomplete	incomplete	706	261	N	0			No hits found		No hits found	NA
comp561312_c0_seq3_V2	-3.74094	Heparin binding growth factor family signature Heparin binding growth factor family signature Heparin binding growth factor family signature	PRINTS PRINTS PRINTS	8.43E-10 8.43E-10 8.43E-10	incomplete	complete	1345	615	N	0			fibroblast growth factor 11/12/13/14 [Ciona savignyi] fibroblast growth factor 11/12/13/14 [Ciona intestinalis] &gtgi|24137643|dbj|BAC22070.1| fibroblast growth factor 11/12/13/14 [Ciona intestinalis] PREDICTED: fibroblast growth factor 14 isoform X1 [Poecilia formosa] PREDICTED: fibroblast growth factor 14 isoform X1 [Poecilia reticulata] PREDICTED: fibroblast growth factor 14 isoform X1 [Latime…	2.93098e-71 9.55819e-68 1.90342e-61 2.93846e-61 4.65209e-61 5.54672e-61 6.57056e-61 8.47113e-61 9.31784e-61 8.89153e-60	Botryllus schlosseri fibroblast growth factor 11/12/13/14 mRNA, partial cds Mus musculus fibroblast growth factor 13 (Fgf13), transcript variant 3, mRNA Mus musculus fibroblast growth factor 13 (Fgf13), transcript variant 1, mRNA Mus musculus fibroblast growth factor 13 (Fgf13), transcript variant 2, mRNA PREDICTED: Mus musculus fibroblast growth factor 13 (Fgf13), transcript variant X7, mRNA PRE…	0 1.42292e-17 1.42292e-17 1.42292e-17 1.42292e-17 1.42292e-17 1.42292e-17 1.42292e-17 1.42292e-17 1.42292e-17
comp558124_c4_seq1_V2	-3.74107	NA	NA	NA	complete	complete	2173	999	N	4			No hits found		Botryllus schlosseri clone subsf-217g15, completee sequence Botryllus schlosseri clone subsf-537l9, completee sequence Botryllus schlosseri clone subsf-371a15, completee sequence	2.1745e-11 0.0030226 0.0030226
comp1007241_c0_seq1_V2	-3.74303	NA	NA	NA	complete	complete	791	324	N	0			No hits found		No hits found	NA
comp495942_c1_seq1_V2	-3.74303	NA	NA	NA	complete	complete	1239	468	N	0			No hits found		MACACA MULATTA BAC clone CH250-95C23 from chromosome y, completee sequence	0.00594177
comp541500_c0_seq1_V2	-3.74303	Rhodopsin-like GPCR superfamily signature Rhodopsin-like GPCR superfamily signature Rhodopsin-like GPCR superfamily signature	PRINTS PRINTS PRINTS	4.30E-18 4.30E-18 4.30E-18	complete	complete	3093	2103	N	7	MOLECULAR_FUNCTION CELLULAR_COMPONENT MOLECULAR_FUNCTION	G-protein coupled receptor activity integral component of membrane G-protein coupled receptor activity	PREDICTED: uncharacterized protein LOC100180688 [Ciona intestinalis] PREDICTED: G-protein coupled receptor GRL101-like [Ciona intestinalis] PREDICTED: uncharacterized protein LOC100180945 [Ciona intestinalis] PREDICTED: uncharacterized protein LOC100179477 [Ciona intestinalis] G-protein coupled receptor GRL101 precursor-like [Ciona intestinalis] &gtgi|32965029|gb|AAP91702.1| G-protein coupled rec…	2.01584e-71 1.17052e-67 8.95087e-61 2.65829e-58 4.33288e-52 1.81227e-45 8.47361e-45 1.79497e-31 2.78073e-30 9.36617e-28	No hits found	NA
comp555620_c2_seq1_V2	-3.74303	NA	NA	NA	incomplete	complete	1780	357	N	1			No hits found		Botryllus schlosseri clone subsf-537l9, completee sequence Botryllus schlosseri clone subsf-217g15, completee sequence Botryllus schlosseri clone subsf-371a15, completee sequence Cyprinus carpio genome assembly common carp genome ,scaffold LG41 Cyprinus carpio genome assembly common carp genome ,scaffold 000000911 Cyprinus carpio genome assembly common carp genome ,scaffold LG29 Plasmodium chabau…	1.36402e-06 4.76091e-06 1.66172e-05 5.79997e-05 0.00246621 0.00860793 0.00860793 0.00860793 0.00860793 0.00860793
comp566484_c1_seq14_V2	-3.74303	Leucine rich repeat, ribonuclease inhibitor type Leucine rich repeat, ribonuclease inhibitor type Leucine rich repeat, ribonuclease inhibitor type	SMART SMART SMART	0.017 0.69 0.017	complete	complete	3263	2901	N	0			PREDICTED: uncharacterized protein LOC100179338 [Ciona intestinalis] PREDICTED: tropomodulin-3 isoform X1 [Monodelphis domestica] &gtgi|611969701|ref|XP_007480022.1| PREDICTED: tropomodulin-3 isoform X2 [Monodelphis domestica] PREDICTED: tropomodulin-3 [Mesocricetus auratus] PREDICTED: tropomodulin-3 [Sarcophilus harrisii] PREDICTED: tropomodulin-3 isoform X1 [Mus musculus] Tropomodulin-3 [Hetero…	8.73009e-109 1.29574e-36 6.46984e-36 8.48522e-36 3.16677e-35 3.24653e-35 4.02578e-35 5.58868e-35 6.5587e-35 6.9398e-35	PREDICTED: Dasypus novemcinctus tropomodulin 3 (ubiquitous) (TMOD3), mRNA PREDICTED: Nomascus leucogenys tropomodulin 3 (ubiquitous) (TMOD3), mRNA PREDICTED: Ochotona princeps tropomodulin 2 (neuronal) (TMOD2), mRNA PREDICTED: Odobenus rosmarus divergens tropomodulin 3 (ubiquitous) (TMOD3), mRNA PREDICTED: Spermophilus tridecemlineatus tropomodulin 2 (neuronal) (Tmod2), transcript variant X3, mRN…	3.07428e-05 3.07428e-05 0.000107303 0.000107303 0.000374524 0.000374524 0.000374524 0.000374524 0.00130722 0.00130722
comp562511_c1_seq1_V2	-3.7492	Calcium-activated BK potassium channel alpha subunit	Pfam	1e-24	complete	complete	3410	2208	N	0	BIOLOGICAL_PROCESS MOLECULAR_FUNCTION BIOLOGICAL_PROCESS	potassium ion transport cation transmembrane transporter activity potassium ion transport	PREDICTED: potassium channel subfamily T member 1 [Ciona intestinalis] PREDICTED: potassium channel subfamily T member 1 [Stegastes partitus] PREDICTED: LOW QUALITY PROTEIN: potassium channel subfamily T member 1 [Latimeria chalumnae] PREDICTED: potassium channel subfamily T member 1-like isoform X3 [Maylandia zebra] PREDICTED: potassium channel subfamily T member 1-like isoform X1 [Oreochromis n…	0 8.10178e-143 9.56804e-143 1.76921e-142 2.51294e-142 2.78505e-142 4.55055e-142 9.96119e-142 1.00642e-141 4.32231e-141	PREDICTED: Cynoglossus semilaevis potassium channel subfamily T member 2-like (LOC103397829), mRNA PREDICTED: Ovis aries potassium channel, subfamily T, member 1 (KCNT1), mRNA PREDICTED: Cynoglossus semilaevis potassium channel subfamily T member 2-like (LOC103390441), mRNA PREDICTED: Takifugu rubripes potassium channel subfamily T member 1-like (LOC101069866), mRNA PREDICTED: Bubalus bubalis pot…	7.553e-26 4.76646e-22 5.80674e-21 5.80674e-21 2.02675e-20 2.02675e-20 2.02675e-20 2.02675e-20 7.07406e-20 7.07406e-20
comp551194_c1_seq1_V1	-3.74985	Barrier to autointegration factor	Coils Pfam Coils	- 2.80E-18 -	incomplete	complete	829	450	N	0	MOLECULAR_FUNCTION MOLECULAR_FUNCTION MOLECULAR_FUNCTION	DNA binding DNA binding DNA binding	barrier-to-autointegration factor 1 [Trichinella spiralis] &gtgi|316972404|gb|EFV56082.1| barrier-to-autointegration factor 1 [Trichinella spiralis] PREDICTED: barrier-to-autointegration factor-like protein-like isoform X1 [Oreochromis niloticus] &gtgi|499049621|ref|XP_004575344.1| PREDICTED: barrier-to-autointegration factor-like protein-like [Maylandia zebra] &gtgi|542252635|ref|XP_005462270.1|…	1.28613e-12 1.01366e-11 5.35695e-11 7.2103e-11 1.14466e-10 1.16154e-09 2.16066e-09 2.36166e-09 2.56448e-09 2.64494e-09	No hits found	NA
comp520577_c0_seq1_V2	-3.75114	NA	NA	NA	incomplete	complete	1156	156	N	0			No hits found		No hits found	NA
comp519655_c0_seq1_V2	-3.75918	NA	NA	NA	incomplete	complete	351	138	Y	0			No hits found		Ciona intestinalis clone 11F21 genomic sequence	8.61538e-07
comp559318_c1_seq1_V2	-3.75918	Connexin homologues Gap junction channel protein cysteine-rich domain Connexin homologues	SMART Pfam SMART	5.60E-12 2.80E-26 5.60E-12	incomplete	complete	1287	1185	N	2	CELLULAR_COMPONENT BIOLOGICAL_PROCESS CELLULAR_COMPONENT	connexon complex cell communication connexon complex	connexin47 [Halocynthia pyriformis] PREDICTED: gap junction gamma-1 protein-like [Ciona intestinalis] unnamed protein product [Oikopleura dioica] unnamed protein product [Oikopleura dioica] PREDICTED: gap junction gamma-2 protein [Ciona intestinalis] unnamed protein product [Oikopleura dioica] PREDICTED: gap junction gamma-1 protein-like [Astyanax mexicanus] PREDICTED: uncharacterized protein LOC…	9.17748e-131 2.23882e-116 1.90972e-60 2.30717e-60 3.74589e-54 1.63941e-46 9.44574e-43 1.93599e-33 5.59964e-32 6.77586e-32	Halocynthia pyriformis connexin47 (Cx47) mRNA, completee cds PREDICTED: Ciona intestinalis gap junction gamma-1 protein-like (LOC100182949), mRNA Ciona intestinalis cDNA, clone:cilv004i10, full insert sequence PREDICTED: Microtus ochrogaster gap junction protein, gamma 2, 47kDa (Gjc2), transcript variant X3, mRNA PREDICTED: Microtus ochrogaster gap junction protein, gamma 2, 47kDa (Gjc2), transcr…	1.19073e-43 2.01638e-34 2.45645e-33 2.30272e-08 2.30272e-08 2.30272e-08 2.80528e-07 9.7914e-07 3.41753e-06 3.41753e-06
comp563595_c2_seq5_V2	-3.7592	LIM domain LIM domain LIM domain	Pfam Pfam Pfam	3.30E-15 1.40E-10 3.30E-15	complete	complete	1234	1053	N	0			PREDICTED: LIM domain-binding protein 3-like [Ciona intestinalis] PREDICTED: PDZ and LIM domain protein 5-like [Ciona intestinalis] PREDICTED: PDZ and LIM domain protein 7 isoform X5 [Python bivittatus] PREDICTED: PDZ and LIM domain protein 7 isoform X2 [Python bivittatus] PREDICTED: PDZ and LIM domain protein 7 isoform X3 [Python bivittatus] &gtgi|602626839|ref|XP_007420371.1| PREDICTED: PDZ and…	4.45203e-92 3.36256e-56 4.63642e-48 2.19613e-44 5.40151e-43 8.85056e-43 1.55232e-42 1.80029e-42 4.03137e-42 3.20625e-40	No hits found	NA
comp566484_c1_seq3_V1	-3.76213	Leucine rich repeat, ribonuclease inhibitor type Leucine rich repeat, ribonuclease inhibitor type Leucine rich repeat, ribonuclease inhibitor type	SMART SMART SMART	0.017 0.69 0.017	complete	complete	3290	2898	N	0	CELLULAR_COMPONENT MOLECULAR_FUNCTION CELLULAR_COMPONENT	cytoskeleton tropomyosin binding cytoskeleton	PREDICTED: uncharacterized protein LOC100179338 [Ciona intestinalis] PREDICTED: tropomodulin-3 isoform X1 [Monodelphis domestica] &gtgi|611969701|ref|XP_007480022.1| PREDICTED: tropomodulin-3 isoform X2 [Monodelphis domestica] PREDICTED: tropomodulin-3 [Sarcophilus harrisii] PREDICTED: tropomodulin-3 [Mesocricetus auratus] unnamed protein product [Oikopleura dioica] Tropomodulin-3 [Heterocephalus…	2.5227e-108 2.31524e-36 9.90283e-36 1.02313e-35 3.56588e-35 3.81037e-35 5.54769e-35 8.54557e-35 8.60041e-35 9.15886e-35	PREDICTED: Dasypus novemcinctus tropomodulin 3 (ubiquitous) (TMOD3), mRNA PREDICTED: Nomascus leucogenys tropomodulin 3 (ubiquitous) (TMOD3), mRNA PREDICTED: Jaculus jaculus tropomodulin 3 (ubiquitous) (Tmod3), mRNA PREDICTED: Odobenus rosmarus divergens tropomodulin 3 (ubiquitous) (TMOD3), mRNA PREDICTED: Sarcophilus harrisii tropomodulin 3 (ubiquitous) (TMOD3), mRNA PREDICTED: Chlorocebus sabae…	2.54466e-06 2.54466e-06 8.88173e-06 8.88173e-06 8.88173e-06 3.10003e-05 3.10003e-05 3.10003e-05 3.10003e-05 3.10003e-05
comp555587_c1_seq7_V2	-3.76542	CUB domain profile.	ProSiteProfiles	8.787	incomplete	complete	2264	1704	N	0			PREDICTED: macrophage mannose receptor 1-like, partial [Ciona intestinalis]	4.80609e-05	Zebrafish DNA sequence from clone CH211-197E11 in linkage group 4, completee sequence	7.41145e-05
comp508052_c0_seq1_V1	-3.76717	NA	NA	NA	incomplete	incomplete	388	273	N	0			No hits found		No hits found	NA
comp558124_c0_seq1_V2	-3.76717	NA	NA	NA	incomplete	complete	813	147	N	0			No hits found		Botryllus schlosseri clone subsf-560b6, completee sequence Botryllus schlosseri clone subsf-533i14, completee sequence Xenopus (Silurana) tropicalis clone CH216-16P4, completee sequence	4.98513e-27 9.01333e-24 1.42953e-08
comp561024_c1_seq6_V2	-3.77186	metK: methionine adenosyltransferase metK: methionine adenosyltransferase	TIGRFAM PIRSF TIGRFAM	2.00E-175 6.20E-229 2.00E-175	complete	complete	1645	1212	N	0	BIOLOGICAL_PROCESS MOLECULAR_FUNCTION BIOLOGICAL_PROCESS	S-adenosylmethionine biosynthetic process methionine adenosyltransferase activity S-adenosylmethionine biosynthetic process	PREDICTED: S-adenosylmethionine synthase isoform type-2 isoform 1 [Ciona intestinalis] PREDICTED: S-adenosylmethionine synthase isoform type-1 [Myotis davidii] PREDICTED: S-adenosylmethionine synthase isoform type-2-like [Takifugu rubripes] predicted protein [Nematostella vectensis] &gtgi|156216923|gb|EDO37850.1| predicted protein [Nematostella vectensis] PREDICTED: S-adenosylmethionine synthase …	0 0 0 0 0 0 0 0 0 0	Ciona intestinalis cDNA, clone:cieg006c12, full insert sequence Nematostella vectensis predicted protein (NEMVEDRAFT_v1g237177) partial mRNA Danio rerio zgc:110847, mRNA (cDNA clone MGC:191580 IMAGE:100059889), completee cds Danio rerio methionine adenosyltransferase II, alpha b (mat2ab), mRNA &gtgi|61402511|gb|BC091929.1| Danio rerio zgc:110847, mRNA (cDNA clone MGC:110847 IMAGE:7155966), comple…	4.09533e-95 5.6926e-87 1.86092e-80 1.86092e-80 2.26706e-79 7.91283e-79 6.08338e-74 2.58672e-72 3.83903e-70 1.6324e-68
comp540516_c1_seq1_V2	-3.77509	NA	NA	NA	incomplete	complete	666	570	N	0			No hits found		Botryllus schlosseri clone subsf-564g21, completee sequence Botryllus schlosseri clone subsf-568h21, completee sequence Botryllus schlosseri clone subsf-560b6, completee sequence	7.80744e-11 7.80744e-11 2.72506e-10
comp549639_c0_seq1_V1	-3.77509	NA	NA	NA	complete	complete	605	186	N	0			No hits found		Botryllus schlosseri clone subsf-217g15, completee sequence Botryllus schlosseri clone subsf-537l9, completee sequence Botryllus schlosseri clone subsf-531d19, completee sequence Botryllus schlosseri clone subsf-532h24, completee sequence Botryllus schlosseri clone subsf-560b6, completee sequence Botryllus schlosseri clone subsf-564g21, completee sequence Botryllus schlosseri clone subsf-555i12, …	2.633e-16 9.19006e-16 9.19006e-16 1.11958e-14 1.11958e-14 1.36393e-13 0.000230966
comp554700_c2_seq3_V2	-3.77509	NA	NA	NA	complete	complete	573	207	N	1			No hits found		No hits found	NA
comp518686_c0_seq1_V2	-3.77999	NA	NA	NA	complete	complete	831	192	N	0			No hits found		Botryllus schlosseri clone subsf-555i12, completee sequence Botryllus schlosseri clone subsf-557e15, completee sequence	9.23055e-05 0.00112451
comp561312_c0_seq5_V2	-3.78007	Heparin binding growth factor family signature Heparin binding growth factor family signature Heparin binding growth factor family signature	PRINTS PRINTS PRINTS	8.43E-10 8.43E-10 8.43E-10	incomplete	complete	1345	615	N	0			fibroblast growth factor 11/12/13/14 [Ciona savignyi] fibroblast growth factor 11/12/13/14 [Ciona intestinalis] &gtgi|24137643|dbj|BAC22070.1| fibroblast growth factor 11/12/13/14 [Ciona intestinalis] PREDICTED: fibroblast growth factor 14 isoform X1 [Poecilia formosa] PREDICTED: fibroblast growth factor 14 isoform X1 [Poecilia reticulata] PREDICTED: fibroblast growth factor 14 isoform X1 [Latime…	2.93098e-71 9.55819e-68 1.90342e-61 2.93846e-61 4.65209e-61 5.54672e-61 6.57056e-61 8.47113e-61 9.31784e-61 8.89153e-60	Botryllus schlosseri fibroblast growth factor 11/12/13/14 mRNA, partial cds Mus musculus fibroblast growth factor 13 (Fgf13), transcript variant 3, mRNA Mus musculus fibroblast growth factor 13 (Fgf13), transcript variant 1, mRNA Mus musculus fibroblast growth factor 13 (Fgf13), transcript variant 2, mRNA PREDICTED: Mus musculus fibroblast growth factor 13 (Fgf13), transcript variant X7, mRNA PRE…	0 1.42292e-17 1.42292e-17 1.42292e-17 1.42292e-17 1.42292e-17 1.42292e-17 1.42292e-17 1.42292e-17 1.42292e-17
comp544126_c1_seq1_V2	-3.78296	NA	NA	NA	incomplete	complete	1117	705	N	3			PREDICTED: uncharacterized protein LOC100182467 [Ciona intestinalis]	0.00315789	No hits found	NA
comp301046_c0_seq1_V1	-3.79026	NA	NA	NA	incomplete	complete	225	204	N	0	BIOLOGICAL_PROCESS MOLECULAR_FUNCTION BIOLOGICAL_PROCESS	glutathione biosynthetic process glutamate-cysteine ligase activity glutathione biosynthetic process	glutamate-cysteine ligase catalytic subunit, partial [Gobiocypris rarus] PREDICTED: glutamate--cysteine ligase catalytic subunit isoform X1 [Monodelphis domestica] PREDICTED: glutamate--cysteine ligase catalytic subunit [Sarcophilus harrisii] PREDICTED: glutamate--cysteine ligase catalytic subunit isoform X2 [Monodelphis domestica] PREDICTED: glutamate--cysteine ligase catalytic subunit [Ficedula…	4.45779e-09 6.11834e-09 6.66655e-09 8.59375e-09 1.41567e-08 1.4735e-08 2.03911e-08 2.22648e-08 2.4683e-08 3.03778e-08	No hits found	NA
comp551023_c0_seq3_V2	-3.79559	helix loop helix domain Helix-loop-helix Dna-binding domain helix loop helix domain	SMART Pfam SMART	1.70E-12 2.50E-13 1.70E-12	incomplete	complete	2135	1833	N	0	MOLECULAR_FUNCTION BIOLOGICAL_PROCESS MOLECULAR_FUNCTION	protein dimerization activity muscle organ development protein dimerization activity	AMD1 protein [Halocynthia roretzi] MyoD-family protein [Ciona intestinalis] &gtgi|2062413|gb|AAB61359.1| MyoD-family protein [Ciona intestinalis] transcription factor protein [Ciona intestinalis] &gtgi|70570267|dbj|BAE06568.1| transcription factor protein [Ciona intestinalis] MyoD-family protein j [Ciona intestinalis] &gtgi|2062415|gb|AAB61360.1| MyoD-family protein j [Ciona intestinalis] myogeni…	1.04416e-43 3.61533e-31 4.35155e-31 4.80358e-31 1.34135e-30 6.47778e-22 2.88493e-21 2.91946e-21 3.84162e-21 4.1098e-21	Phallusia mammillata myogenic regulatory factor mRNA, completee cds PREDICTED: Chrysemys picta bellii myogenic factor 5 (MYF5), mRNA Cyprinus carpio genome assembly common carp genome ,scaffold LG10 PREDICTED: Megachile rotundata uncharacterized LOC100875133 (LOC100875133), mRNA Carassius gibelio myogenic regulatory factor mRNA, partial cds PREDICTED: Camelus ferus myogenic factor 6 (herculin) (M…	7.95233e-36 6.97578e-24 2.43479e-23 2.96618e-22 1.0353e-21 1.0353e-21 1.0353e-21 1.26125e-20 1.26125e-20 1.26125e-20
comp562831_c0_seq11_V2	-3.79851	Dipeptidyl peptidase IV (DPP IV) N-terminal region Prolyl oligopeptidase family Dipeptidyl peptidase IV (DPP IV) N-terminal region	Pfam Pfam Pfam	1.70E-70 1.30E-20 1.70E-70	incomplete	complete	3671	2496	N	1	BIOLOGICAL_PROCESS CELLULAR_COMPONENT BIOLOGICAL_PROCESS	proteolysis membrane proteolysis	dipeptidyl-peptidase 6 [Xenopus (Silurana) tropicalis] &gtgi|134024212|gb|AAI36194.1| LOC100125080 protein [Xenopus (Silurana) tropicalis] PREDICTED: inactive dipeptidyl peptidase 10-like [Lepisosteus oculatus] PREDICTED: dipeptidyl aminopeptidase-like protein 6 [Chelonia mydas] PREDICTED: LOW QUALITY PROTEIN: dipeptidyl aminopeptidase-like protein 6 [Cavia porcellus] PREDICTED: dipeptidyl aminop…	4.84214e-84 4.81182e-81 2.0502e-78 2.75044e-77 2.97373e-77 4.51459e-77 4.83054e-77 5.17791e-77 5.677e-77 5.90533e-77	Ciona intestinalis cDNA, clone:ciad070e04, full insert sequence PREDICTED: Ciona intestinalis inactive dipeptidyl peptidase 10-like, transcript variant 2 (LOC100179317), mRNA Ciona intestinalis cDNA, clone:ciad006l23, full insert sequence	0.00147265 0.00514005 0.00514005
comp557548_c0_seq1_V2	-3.80045	Papain family cysteine protease Eukaryotic thiol (cysteine) proteases cysteine active site. Papain family cysteine protease	SMART ProSitePatterns SMART	8.30E-70 - 8.30E-70	incomplete	complete	1327	1179	N	0	MOLECULAR_FUNCTION BIOLOGICAL_PROCESS MOLECULAR_FUNCTION	cysteine-type peptidase activity proteolysis cysteine-type peptidase activity	Cathepsin F [Crassostrea gigas] hypothetical protein LOTGIDRAFT_159961 [Lottia gigantea] hypothetical protein BRAFLDRAFT_77225 [Branchiostoma floridae] &gtgi|229290254|gb|EEN60935.1| hypothetical protein BRAFLDRAFT_77225 [Branchiostoma floridae] PREDICTED: probable cysteine proteinase A494-like [Amphimedon queenslandica] Papain family cysteine protease containing protein [Tetrahymena thermophila]…	5.7997e-134 1.74832e-133 9.41412e-121 4.24766e-120 4.61557e-101 5.88366e-87 1.04814e-81 1.07569e-79 2.01984e-78 2.94428e-74	Branchiostoma floridae hypothetical protein, mRNA Lottia gigantea hypothetical protein partial mRNA PREDICTED: Malus x domestica cysteine proteinase 15A (LOC103450429), mRNA Caenorhabditis remanei hypothetical protein (CRE_29188) mRNA, completee cds PREDICTED: Felis catus cathepsin W (CTSW), transcript variant X3, mRNA PREDICTED: Felis catus cathepsin W (CTSW), transcript variant X1, mRNA Achaea …	5.96715e-16 1.95067e-09 3.52689e-06 3.52689e-06 1.23101e-05 1.23101e-05 1.23101e-05 1.23101e-05 4.29664e-05 4.29664e-05
comp545110_c1_seq4_V2	-3.80369	Neurohypophysial hormones, C-terminal Domain Neurohypophysial hormones Neurohypophysial hormones, C-terminal Domain	Pfam SMART Pfam	3.30E-11 4.30E-05 3.30E-11	complete	complete	1979	615	Y	0	CELLULAR_COMPONENT MOLECULAR_FUNCTION CELLULAR_COMPONENT	extracellular region neurohypophyseal hormone activity extracellular region	oxytocin/vasopressin-related precursor [Styela plicata] Lys-conopressin preprohormone [Aplysia kurodai] Lys-conopressin preprohormone precursor [Aplysia californica] &gtgi|223929914|gb|ACN24615.1| Lys-conopressin preprohormone [Aplysia californica] unnamed protein product [Oncorhynchus mykiss] isotocin-I precursor [Oncorhynchus nerka] vasotocin-neurophysin [Platynereis dumerilii] isotocin / neuro…	8.50638e-26 7.31617e-13 4.59018e-12 1.69807e-10 3.50592e-10 5.03908e-10 7.1328e-10 7.67826e-10 7.821e-10 9.09884e-10	PREDICTED: Apis florea bumetanide-sensitive sodium-(potassium)-chloride cotransporter-like (LOC100869712), mRNA	0.000225565
comp558695_c1_seq5_V2	-3.80621	NA	NA	NA	complete	complete	1937	1362	Y	0			No hits found		No hits found	NA
comp563366_c1_seq7_V2	-3.80621	LDL-receptor class A (LDLRA) domain profile. Low density lipoprotein (LDL) receptor signature LDL-receptor class A (LDLRA) domain profile.	ProSiteProfiles PRINTS ProSiteProfiles	8.65 7.70E-21 8.65	incomplete	complete	4492	3261	N	7			PREDICTED: sortilin-related receptor-like [Ciona intestinalis] PREDICTED: uncharacterized protein LOC100180945 [Ciona intestinalis] PREDICTED: uncharacterized protein LOC100181212 [Ciona intestinalis] PREDICTED: uncharacterized protein LOC100179477 [Ciona intestinalis] PREDICTED: uncharacterized protein LOC100180688 [Ciona intestinalis] PREDICTED: low-density lipoprotein receptor-related protein …	3.58852e-47 7.38725e-28 9.98221e-27 1.49036e-26 5.16057e-21 5.96241e-16 1.07712e-14 1.72067e-14 3.17851e-14 2.40083e-13	No hits found	NA
comp556701_c0_seq2_V2	-3.80805	NA	NA	NA	complete	complete	1337	435	Y	1			No hits found		No hits found	NA
comp559126_c3_seq4_V2	-3.80898	Ankyrin repeat profile. Ankyrin repeat profile. Ankyrin repeat profile.	ProSiteProfiles ProSiteProfiles ProSiteProfiles	10.633 11.648 10.633	complete	complete	1908	882	N	0	MOLECULAR_FUNCTION MOLECULAR_FUNCTION MOLECULAR_FUNCTION	protein binding protein binding protein binding	PREDICTED: ankyrin repeat domain-containing protein 29-like [Ciona intestinalis] Ankyrin repeat domain-containing protein 29, partial [Crassostrea gigas] PREDICTED: ankyrin repeat domain-containing protein 29-like isoform 2 [Strongylocentrotus purpuratus] PREDICTED: ankyrin repeat domain-containing protein 29-like isoform 1 [Strongylocentrotus purpuratus] PREDICTED: ankyrin repeat domain-containi…	2.32834e-94 1.34001e-70 1.80327e-70 4.18433e-69 9.04465e-69 4.5563e-68 8.5584e-68 1.38131e-67 7.49842e-66 7.91588e-66	Tabanus yao serine protease inhibitor 4 mRNA, completee cds Tabanus yao serine protease inhibitor 3 mRNA, completee cds Cyprinus carpio genome assembly common carp genome ,scaffold 000010483 Tabanus yao tabserpin mRNA, completee cds Drosophila melanogaster mRNA for troponin C (tnC4 gene) Dictyostelium fasciculatum hypothetical protein (DFA_04102) mRNA, completee cds Xenopus (Silurana) tropicalis …	0.000217314 0.000217314 0.00264743 0.00264743 0.00264743 0.00924043 0.00924043 0.00924043
comp552581_c0_seq1_V2	-3.81313	C-type lectin (CTL) or carbohydrate-recognition domain (CRD) C-type lectin domain profile. C-type lectin (CTL) or carbohydrate-recognition domain (CRD)	SMART ProSiteProfiles SMART	2.60E-09 9.844 2.60E-09	incomplete	complete	758	531	Y	0	MOLECULAR_FUNCTION MOLECULAR_FUNCTION MOLECULAR_FUNCTION	carbohydrate binding carbohydrate binding carbohydrate binding	PREDICTED: hepatic lectin-like isoform X2 [Neolamprologus brichardi] PREDICTED: hepatic lectin-like isoform X1 [Neolamprologus brichardi] PREDICTED: C-type lectin domain family 10 member A-like [Pundamilia nyererei] PREDICTED: C-type lectin domain family 10 member A-like [Maylandia zebra] PREDICTED: C-type lectin domain family 10 member A-like isoform X3 [Oreochromis niloticus] PREDICTED: asialog…	3.62376e-10 5.88387e-10 2.63211e-08 2.68584e-08 9.3905e-08 1.5356e-07 1.58258e-07 1.73209e-07 1.82844e-07 2.23507e-07	No hits found	NA
comp561312_c0_seq6_V2	-3.81616	Heparin binding growth factor family signature Heparin binding growth factor family signature Heparin binding growth factor family signature	PRINTS PRINTS PRINTS	8.43E-10 8.43E-10 8.43E-10	incomplete	complete	1345	615	N	0			fibroblast growth factor 11/12/13/14 [Ciona savignyi] fibroblast growth factor 11/12/13/14 [Ciona intestinalis] &gtgi|24137643|dbj|BAC22070.1| fibroblast growth factor 11/12/13/14 [Ciona intestinalis] PREDICTED: fibroblast growth factor 14 isoform X1 [Poecilia formosa] PREDICTED: fibroblast growth factor 14 isoform X1 [Poecilia reticulata] PREDICTED: fibroblast growth factor 14 isoform X1 [Latime…	2.93098e-71 9.55819e-68 1.90342e-61 2.93846e-61 4.65209e-61 5.54672e-61 6.57056e-61 8.47113e-61 9.31784e-61 8.89153e-60	Botryllus schlosseri fibroblast growth factor 11/12/13/14 mRNA, partial cds Mus musculus fibroblast growth factor 13 (Fgf13), transcript variant 3, mRNA Mus musculus fibroblast growth factor 13 (Fgf13), transcript variant 1, mRNA Mus musculus fibroblast growth factor 13 (Fgf13), transcript variant 2, mRNA PREDICTED: Mus musculus fibroblast growth factor 13 (Fgf13), transcript variant X7, mRNA PRE…	0 1.42292e-17 1.42292e-17 1.42292e-17 1.42292e-17 1.42292e-17 1.42292e-17 1.42292e-17 1.42292e-17 1.42292e-17
comp560215_c4_seq2_V1	-3.82029		Coils	-	incomplete	complete	608	345	N	0			PREDICTED: N-acetylated-alpha-linked acidic dipeptidase 2 [Ciona intestinalis] PREDICTED: N-acetylated-alpha-linked acidic dipeptidase 2 [Saccoglossus kowalevskii] PREDICTED: N-acetylated-alpha-linked acidic dipeptidase 2-like [Callorhinchus milii] PREDICTED: glutamate carboxypeptidase 2-like [Lepisosteus oculatus] PREDICTED: N-acetylated-alpha-linked acidic dipeptidase-like protein [Mesocricetus…	2.48293e-20 1.08685e-17 8.35168e-17 1.45294e-15 1.60736e-15 4.18372e-15 1.04995e-14 1.08778e-14 1.343e-14 1.87795e-14	No hits found	NA
comp535701_c0_seq1_V2	-3.82143	NA	NA	NA	incomplete	complete	728	168	N	0			No hits found		Botryllus schlosseri ma2 gene for adult-type muscle actin 2, isolate IB6 Botryllus schlosseri clone subsf-560b6, completee sequence	1.64991e-89 0.000280384
comp558920_c0_seq6_V2	-3.82143	Speract receptor signature Speract receptor signature Speract receptor signature	PRINTS PRINTS PRINTS	3.50E-23 3.50E-23 3.50E-23	incomplete	complete	740	564	Y	0	CELLULAR_COMPONENT MOLECULAR_FUNCTION CELLULAR_COMPONENT	membrane scavenger receptor activity membrane	PREDICTED: deleted in malignant brain tumors 1 protein-like, partial [Strongylocentrotus purpuratus] PREDICTED: alpha-tectorin-like [Strongylocentrotus purpuratus] PREDICTED: alpha-tectorin-like [Strongylocentrotus purpuratus] PREDICTED: uncharacterized protein LOC100888203 [Strongylocentrotus purpuratus] PREDICTED: LOW QUALITY PROTEIN: neurotrypsin [Heterocephalus glaber] predicted protein [Nema…	7.01751e-34 3.32861e-33 8.90923e-31 1.61669e-30 2.94659e-30 3.07337e-30 3.18161e-30 4.9948e-30 5.16273e-30 9.92542e-30	Lottia gigantea hypothetical protein mRNA PREDICTED: Alligator sinensis macrophage receptor with collagenous structure (MARCO), mRNA PREDICTED: Strongylocentrotus purpuratus deleted in malignant brain tumors 1 protein-like (LOC583353), mRNA PREDICTED: Strongylocentrotus purpuratus deleted in malignant brain tumors 1 protein-like (LOC100888472), mRNA Branchiostoma floridae hypothetical protein, mR…	6.70851e-06 6.70851e-06 2.3415e-05 8.17264e-05 8.17264e-05 8.17264e-05 0.000285253 0.000285253 0.000285253 0.000285253
comp561555_c0_seq1_V2	-3.82143	NA	NA	NA	incomplete	complete	5321	303	N	1			No hits found		Botryllus schlosseri clone subsf-531d19, completee sequence	5.03671e-05
comp557685_c2_seq1_V1	-3.82481	Immunoglobulin I-set domain Immunoglobulin C-2 Type Immunoglobulin I-set domain	Pfam SMART Pfam	8.30E-17 1.80E-05 8.30E-17	incomplete	complete	2679	1887	N	0	MOLECULAR_FUNCTION	protein binding	PREDICTED: titin [Ciona intestinalis] unnamed protein product [Oikopleura dioica] PREDICTED: myomesin-1-like, partial [Ornithorhynchus anatinus] PREDICTED: myomesin-3-like, partial [Anolis carolinensis] PREDICTED: myomesin-1-like, partial [Python bivittatus] PREDICTED: myomesin-1 isoform X2 [Anolis carolinensis] PREDICTED: myomesin-1 isoform X1 [Anolis carolinensis] &gtgi|637289844|ref|XP_0081069…	1.03128e-62 8.10204e-45 1.55854e-26 2.92485e-26 3.02058e-26 4.16183e-26 4.18747e-26 8.88487e-26 9.63449e-26 9.79504e-26	PREDICTED: Ciona intestinalis titin-like (LOC100180349), mRNA Botryllus schlosseri clone subsf-560b6, completee sequence Botryllus schlosseri clone subsf-555i12, completee sequence Myceliophthora thermophila ATCC 42464 hypothetical protein (MYCTH_2304255) mRNA, completee cds Myceliophthora thermophila ATCC 42464 chromosome 3, completee sequence Botryllus schlosseri clone subsf-531d19, completee s…	6.75423e-19 0.000306912 0.000306912 0.00107123 0.00107123 0.00107123 0.00373896
comp554503_c0_seq1_V2	-3.82506	A_thal_Cys_rich: uncharacterized Cys-rich domain PLAC8 family A_thal_Cys_rich: uncharacterized Cys-rich domain	TIGRFAM Pfam TIGRFAM	3.40E-16 1.00E-18 3.40E-16	complete	complete	1896	474	N	0			PREDICTED: cornifelin-like [Ciona intestinalis] PREDICTED: cornifelin-like [Strongylocentrotus purpuratus] PREDICTED: placenta-specific gene 8 protein-like [Trichechus manatus latirostris] PREDICTED: cornifelin homolog A-like [Oryzias latipes] PREDICTED: cornifelin homolog B-like [Lepisosteus oculatus] PREDICTED: cornifelin-like [Strongylocentrotus purpuratus] PREDICTED: placenta-specific gene 8 …	2.48555e-18 1.32132e-10 1.2719e-07 6.70527e-07 9.33419e-07 1.29209e-06 1.71779e-06 1.72106e-06 1.77064e-06 1.82743e-06	Botryllus schlosseri clone subsf-564g21, completee sequence Botryllus schlosseri clone subsf-560b6, completee sequence Botryllus schlosseri clone subsf-532h24, completee sequence Cyprinus carpio genome assembly common carp genome ,scaffold 000003647	1.451e-63 8.03237e-48 2.80605e-28 0.00918113
comp562247_c0_seq3_V2	-3.82723	NA	NA	NA	complete	complete	2344	441	N	0			No hits found		Botryllus schlosseri clone subsf-560b6, completee sequence	0.000267982
comp562831_c0_seq7_V2	-3.82895	Dipeptidyl peptidase IV (DPP IV) N-terminal region Prolyl oligopeptidase family Dipeptidyl peptidase IV (DPP IV) N-terminal region	Pfam Pfam Pfam	1.70E-70 1.30E-20 1.70E-70	incomplete	complete	3671	2496	N	1			dipeptidyl-peptidase 6 [Xenopus (Silurana) tropicalis] &gtgi|134024212|gb|AAI36194.1| LOC100125080 protein [Xenopus (Silurana) tropicalis] PREDICTED: inactive dipeptidyl peptidase 10-like [Lepisosteus oculatus] PREDICTED: dipeptidyl aminopeptidase-like protein 6 [Chelonia mydas] PREDICTED: LOW QUALITY PROTEIN: dipeptidyl aminopeptidase-like protein 6 [Cavia porcellus] PREDICTED: dipeptidyl aminop…	4.84214e-84 4.81182e-81 2.0502e-78 2.75044e-77 2.97373e-77 4.51459e-77 4.83054e-77 5.17791e-77 5.677e-77 5.90533e-77	Ciona intestinalis cDNA, clone:ciad070e04, full insert sequence PREDICTED: Ciona intestinalis inactive dipeptidyl peptidase 10-like, transcript variant 2 (LOC100179317), mRNA Ciona intestinalis cDNA, clone:ciad006l23, full insert sequence	0.00147265 0.00514005 0.00514005
comp971716_c0_seq1_V2	-3.82895	NA	NA	NA	incomplete	incomplete	1093	150	N	0			No hits found		Botryllus schlosseri clone subsf-557e15, completee sequence Xenopus (Silurana) tropicalis clone CH216-16P4, completee sequence Botryllus schlosseri clone subsf-371a15, completee sequence	2.21767e-20 1.70494e-15 8.27177e-07
comp546936_c0_seq1_V2	-3.8302	NA	NA	NA	complete	complete	705	531	Y	1			No hits found		Medicago truncatula chromosome 5 clone mth2-5p5, COMPLETE SEQUENCE Zebrafish DNA sequence from clone DKEY-19B23 in linkage group 7, completee sequence	1.82633e-06 0.00330208
comp561024_c1_seq2_V1	-3.8319	S-adenosylmethionine synthetase, N-terminal domain S-adenosylmethionine synthetase, C-terminal domain S-adenosylmethionine synthetase, N-terminal domain	Pfam Pfam Pfam	6.80E-39 1.20E-56 6.80E-39	incomplete	complete	1918	1134	N	0	BIOLOGICAL_PROCESS MOLECULAR_FUNCTION BIOLOGICAL_PROCESS	S-adenosylmethionine biosynthetic process methionine adenosyltransferase activity S-adenosylmethionine biosynthetic process	PREDICTED: S-adenosylmethionine synthase isoform type-2 isoform 1 [Ciona intestinalis] predicted protein [Nematostella vectensis] &gtgi|156216923|gb|EDO37850.1| predicted protein [Nematostella vectensis] PREDICTED: S-adenosylmethionine synthase isoform type-1 [Jaculus jaculus] PREDICTED: S-adenosylmethionine synthase isoform type-1 [Pseudopodoces humilis] PREDICTED: S-adenosylmethionine synthase …	7.63271e-176 4.99467e-171 2.08764e-168 2.1104e-168 2.94116e-168 3.59013e-168 8.64039e-168 9.32169e-168 1.20922e-167 1.48583e-167	PREDICTED: Ciona intestinalis S-adenosylmethionine synthase isoform type-2-like, transcript variant 1 (LOC100177357), mRNA Ciona intestinalis cDNA, clone:cieg006c12, full insert sequence Nematostella vectensis predicted protein (NEMVEDRAFT_v1g237177) partial mRNA PREDICTED: Oryzias latipes S-adenosylmethionine synthase isoform type-1-like (LOC101160342), mRNA Danio rerio zgc:110847, mRNA (cDNA cl…	7.59196e-99 9.2489e-98 5.46659e-88 3.23104e-78 1.12774e-77 1.12774e-77 7.11683e-74 8.67008e-73 6.66555e-68 2.83426e-66
comp551117_c3_seq1_V1	-3.83219	short chain dehydrogenase Glucose/ribitol dehydrogenase family signature short chain dehydrogenase	Pfam PRINTS Pfam	9.90E-13 4.60E-09 9.90E-13	complete	complete	1027	828	N	0	BIOLOGICAL_PROCESS MOLECULAR_FUNCTION BIOLOGICAL_PROCESS	metabolic process oxidoreductase activity metabolic process	PREDICTED: sepiapterin reductase-like [Pelodiscus sinensis] PREDICTED: sepiapterin reductase-like [Saccoglossus kowalevskii] Sepiapterin reductase [Chelonia mydas] PREDICTED: sepiapterin reductase [Capra hircus] PREDICTED: sepiapterin reductase-like [Saccoglossus kowalevskii] PREDICTED: sepiapterin reductase [Pantholops hodgsonii] PREDICTED: sepiapterin reductase [Ovis aries] hypothetical protein…	2.11348e-51 8.36517e-50 4.85927e-49 4.93988e-47 7.85414e-47 1.30901e-46 1.54164e-46 9.62415e-46 1.12241e-45 1.13947e-45	PREDICTED: Anolis carolinensis sepiapterin reductase (7,8-dihydrobiopterin:NADP+ oxidoreductase) (spr), mRNA PREDICTED: Condylura cristata sepiapterin reductase (7,8-dihydrobiopterin:NADP+ oxidoreductase) (SPR), mRNA PREDICTED: Ornithorhynchus anatinus sepiapterin reductase (7,8-dihydrobiopterin:NADP+ oxidoreductase) (SPR), mRNA PREDICTED: Chinchilla lanigera sepiapterin reductase (7,8-dihydrobio…	0.000401708 0.000401708 0.0014021 0.0014021
comp541779_c0_seq1_V2	-3.83643	NA	NA	NA	incomplete	complete	1059	963	Y	6			PREDICTED: uncharacterized protein LOC100178440 [Ciona intestinalis] PREDICTED: uncharacterized protein LOC100184227 [Ciona intestinalis]	0.000469435 0.00260975	No hits found	NA
comp533815_c0_seq1_V2	-3.84385	F5/8 type C domain Coagulation factor 5/8 C-terminal domain, discoidin domain F5/8 type C domain	Pfam SMART Pfam	2.60E-28 1.70E-24 2.60E-28	incomplete	complete	1223	639	N	0	BIOLOGICAL_PROCESS BIOLOGICAL_PROCESS BIOLOGICAL_PROCESS	cell adhesion cell adhesion cell adhesion	hypothetical protein BRAFLDRAFT_66146 [Branchiostoma floridae] &gtgi|229281382|gb|EEN52140.1| hypothetical protein BRAFLDRAFT_66146 [Branchiostoma floridae] Lactadherin [Cricetulus griseus] hypothetical protein BRAFLDRAFT_233355 [Branchiostoma floridae] &gtgi|229275405|gb|EEN46226.1| hypothetical protein BRAFLDRAFT_233355 [Branchiostoma floridae] PREDICTED: lactadherin isoform X1, partial [Cricet…	8.39485e-25 2.25057e-24 7.58662e-24 9.25631e-24 6.0458e-23 8.38209e-23 3.77903e-22 4.24738e-22 5.6144e-22 9.54696e-22	B.schlosseri tandem repeat	8.14206e-14
comp554513_c3_seq1_V1	-3.84409	NA	NA	NA	incomplete	complete	249	132	N	0			No hits found		No hits found	NA
comp563698_c4_seq5_V2	-3.84722	Immunoglobulin I-set domain Immunoglobulin I-set domain Immunoglobulin I-set domain	Pfam Pfam Pfam	1.30E-19 2.20E-16 1.30E-19	complete	complete	4373	1224	N	0	MOLECULAR_FUNCTION MOLECULAR_FUNCTION MOLECULAR_FUNCTION	protein binding protein binding protein binding	PREDICTED: palladin-like [Ciona intestinalis] palladin-like protein [Cricetulus griseus] Palladin [Myotis davidii] PREDICTED: palladin-like [Camelus ferus] palladin-like protein [Cricetulus griseus] actin-associated protein palladin [Mus musculus] PREDICTED: palladin, partial [Leptonychotes weddellii] PALLD protein, partial [Homo sapiens] PREDICTED: palladin isoform X4 [Mesocricetus auratus] unna…	5.44145e-132 6.75572e-108 6.4806e-107 2.50086e-106 2.58341e-106 1.79606e-105 2.22559e-105 3.99631e-105 7.05776e-105 1.08585e-104	PREDICTED: Ciona intestinalis palladin-like (LOC100184324), mRNA Botryllus schlosseri clone subsf-217g15, completee sequence Botryllus schlosseri clone subsf-537l9, completee sequence Botryllus schlosseri clone subsf-533i14, completee sequence Botryllus schlosseri clone subsf-557e15, completee sequence Botryllus schlosseri clone subsf-531d19, completee sequence Botryllus schlosseri clone Bs3 micr…	5.73952e-16 5.37557e-10 2.78462e-07 9.71926e-07 3.39236e-06 3.39236e-06 1.18405e-05 1.18405e-05 0.000144247 0.00050347
comp527491_c0_seq1_V1	-3.84878	NA	NA	NA	incomplete	complete	337	120	N	0			No hits found		No hits found	NA
comp559126_c3_seq1_V1	-3.84946	Ankyrin repeat profile. Ankyrin repeat profile. Ankyrin repeat profile.	ProSiteProfiles ProSiteProfiles ProSiteProfiles	10.633 11.648 10.633	complete	complete	1956	882	N	0			PREDICTED: ankyrin repeat domain-containing protein 29-like [Ciona intestinalis] Ankyrin repeat domain-containing protein 29, partial [Crassostrea gigas] PREDICTED: ankyrin repeat domain-containing protein 29-like isoform 2 [Strongylocentrotus purpuratus] PREDICTED: ankyrin repeat domain-containing protein 29-like isoform 1 [Strongylocentrotus purpuratus] PREDICTED: ankyrin repeat domain-containi…	3.47816e-94 1.8373e-70 2.47047e-70 5.69321e-69 1.22907e-68 6.16845e-68 1.15761e-67 1.86629e-67 1.00363e-65 1.05928e-65	Dictyostelium fasciculatum hypothetical protein (DFA_04102) mRNA, completee cds	0.00947761
comp382373_c0_seq1_V2	-3.86616	NA	NA	NA	incomplete	complete	273	150	N	0			No hits found		Bombyx mori mRNA, clone: ftes13I13 Bos taurus potassium voltage-gated channel, shaker-related subfamily, beta member 1 (KCNAB1), mRNA &gtgi|115545482|gb|BC122624.1| Bos taurus potassium voltage-gated channel, shaker-related subfamily, beta member 1, mRNA (cDNA clone MGC:139776 IMAGE:8282502), completee cds Xenopus (Silurana) tropicalis cold shock domain containing E1, RNA-binding (csde1), mRNA &g…	2.27285e-06 2.27285e-06 2.76889e-05 9.66438e-05 9.66438e-05 9.66438e-05 9.66438e-05 9.66438e-05 9.66438e-05 0.00033732
comp533906_c0_seq1_V2	-3.86747	Beta-microseminoprotein (PSP-94)	Pfam	3.3e-05	incomplete	complete	528	393	N	1			No hits found		No hits found	NA
comp547149_c2_seq1_V1	-3.87303	NA	NA	NA	incomplete	complete	226	129	N	0			No hits found		No hits found	NA
comp392553_c0_seq1_V2	-3.8731	NA	NA	NA	incomplete	complete	895	348	N	0			No hits found		No hits found	NA
comp520469_c2_seq1_V2	-3.88021	NA	NA	NA	incomplete	complete	823	504	N	3			vesicular glutamate transporter [Ciona intestinalis] &gtgi|158053008|dbj|BAF81885.1| vesicular glutamate transporter [Ciona intestinalis] Vesicular glutamate transporter 2 [Cricetulus griseus] PREDICTED: vesicular glutamate transporter 2.1-like isoform 2 [Oryzias latipes] PREDICTED: vesicular glutamate transporter 2.1 [Poecilia formosa] unnamed protein product [Oncorhynchus mykiss] PREDICTED: ves…	2.47388e-61 5.03247e-53 1.23303e-52 1.85646e-52 1.93517e-52 1.97386e-52 2.02227e-52 2.07733e-52 2.91484e-52 2.95348e-52	PREDICTED: Haplochromis burtoni vesicular glutamate transporter 2.1-like (LOC102289772), mRNA Ciona intestinalis vesicular glutamate transporter (vglut), mRNA &gtgi|158053007|dbj|AB362939.1| Ciona intestinalis Ci-VGLUT mRNA for vesicular glutamate transporter, completee cds PREDICTED: Nannospalax galili solute carrier family 17 (vesicular glutamate transporter), member 6 (Slc17a6), mRNA PREDICTED…	2.98181e-36 3.63259e-35 1.2679e-34 1.2679e-34 1.2679e-34 1.2679e-34 1.2679e-34 1.2679e-34 5.39124e-33 1.88173e-32
comp553253_c2_seq2_V2	-3.88021	NA	NA	NA	complete	complete	1737	1071	N	7			No hits found		Xenopus (Silurana) tropicalis clone CH216-16P4, completee sequence	5.65681e-05
comp566840_c0_seq2_V2	-3.88482	Fibrillar collagen C-terminal domain Fibrillar collagen C-terminal non-collagenous (NC1) domain profile. Fibrillar collagen C-terminal domain	Pfam ProSiteProfiles Pfam	1.30E-60 66.111 1.30E-60	incomplete	complete	5828	5070	N	0	MOLECULAR_FUNCTION CELLULAR_COMPONENT MOLECULAR_FUNCTION	extracellular matrix structural constituent collagen trimer extracellular matrix structural constituent	PREDICTED: LOW QUALITY PROTEIN: collagen alpha-1(XI) chain-like [Ciona intestinalis] PREDICTED: collagen alpha-1(XI) chain-like, partial [Python bivittatus] PREDICTED: collagen alpha-1(V) chain isoform X2 [Physeter catodon] PREDICTED: collagen alpha-1(V) chain-like, partial [Loxodonta africana] Mt-collagen alpha I type XI [Molgula tectiformis] PREDICTED: collagen alpha-1(V) chain isoform X1 [Phys…	1.78507e-75 3.01131e-66 4.56627e-66 5.39249e-66 2.00839e-65 2.28767e-65 3.39942e-65 4.49009e-65 4.84938e-65 5.49044e-65	PREDICTED: Acanthisitta chloris collagen alpha-1(V) chain-like (LOC103803097), mRNA PREDICTED: Manacus vitellinus collagen, type V, alpha 1 (COL5A1), mRNA PREDICTED: Stegastes partitus collagen alpha-1(XI) chain-like (LOC103360605), transcript variant X2, mRNA PREDICTED: Alligator mississippiensis collagen, type XI, alpha 1 (COL11A1), transcript variant X3, mRNA PREDICTED: Alligator mississippien…	9.31485e-72 3.2512e-71 8.17098e-60 1.13578e-51 1.13578e-51 1.13578e-51 1.13578e-51 1.38367e-50 8.73189e-47 8.73189e-47
comp495690_c0_seq1_V2	-3.88733	NA	NA	NA	incomplete	complete	354	195	N	0			PREDICTED: uncharacterized protein LOC100185934 [Ciona intestinalis] PREDICTED: NXPE family member 3-like [Ciona intestinalis] PREDICTED: NXPE family member 4-like [Ciona intestinalis] PREDICTED: NXPE family member 3-like isoform X1 [Callorhinchus milii] &gtgi|632956454|ref|XP_007893966.1| PREDICTED: NXPE family member 3-like isoform X1 [Callorhinchus milii] PREDICTED: NXPE family member 3-like i…	1.21026e-09 2.26967e-09 4.1133e-09 4.4759e-09 5.08665e-09 6.08814e-09 9.13592e-09 2.66834e-08 3.0964e-08 4.61963e-08	No hits found	NA
comp558368_c0_seq2_V2	-3.88733	Fibrinogen beta and gamma chains, C-terminal globular domain Fibrinogen C-terminal domain signature. Fibrinogen beta and gamma chains, C-terminal globular domain	Pfam ProSitePatterns Pfam	4.30E-50 - 4.30E-50	complete	complete	1641	1134	Y	0			PREDICTED: fibrinogen C domain-containing protein 1-like [Amphimedon queenslandica] PREDICTED: fibrinogen C domain-containing protein 1-like, partial [Amphimedon queenslandica] PREDICTED: tenascin-R-like [Amphimedon queenslandica] PREDICTED: tenascin-R-like [Amphimedon queenslandica] PREDICTED: fibrinogen C domain-containing protein 1-like [Amphimedon queenslandica] PREDICTED: tenascin-X isoform …	4.4031e-49 1.73946e-48 3.43352e-48 4.18049e-48 4.61313e-48 3.21864e-47 3.24251e-47 3.98858e-47 6.3033e-47 9.46434e-47	Botryllus schlosseri clone subsf-537l9, completee sequence PREDICTED: Callithrix jacchus ficolin (collagen/fibrinogen domain containing lectin) 2 (FCN2), mRNA PREDICTED: Chlorocebus sabaeus ficolin (collagen/fibrinogen domain containing) 1 (FCN1), transcript variant X2, mRNA PREDICTED: Chlorocebus sabaeus ficolin (collagen/fibrinogen domain containing) 1 (FCN1), transcript variant X1, mRNA PREDIC…	1.63265e-11 1.98898e-10 1.98898e-10 1.98898e-10 1.98898e-10 6.94222e-10 2.42307e-09 2.42307e-09 2.42307e-09 2.42307e-09
comp559018_c4_seq17_V2	-3.88733	NA	NA	NA	incomplete	complete	1370	372	N	1			PREDICTED: glutamate receptor ionotropic, delta-2-like isoform X1 [Lepisosteus oculatus] PREDICTED: glutamate receptor ionotropic, delta-2-like isoform X2 [Lepisosteus oculatus] unnamed protein product [Oncorhynchus mykiss] PREDICTED: glutamate receptor ionotropic, delta-2 [Melopsittacus undulatus] PREDICTED: glutamate receptor, ionotropic kainate 3, partial [Taeniopygia guttata] PREDICTED: LOW Q…	0.000272501 0.000318613 0.00039731 0.000693311 0.000931625 0.00177496 0.00197629 0.00212941 0.00215031 0.00216896	Botryllus schlosseri clone subsf-537l9, completee sequence	4.43986e-05
comp561024_c1_seq4_V1	-3.89436	S-adenosylmethionine synthetase, C-terminal domain	PIRSF Pfam PIRSF	7.40E-228 3.80E-70 7.40E-228	incomplete	complete	1763	1212	N	0	BIOLOGICAL_PROCESS MOLECULAR_FUNCTION BIOLOGICAL_PROCESS	S-adenosylmethionine biosynthetic process methionine adenosyltransferase activity S-adenosylmethionine biosynthetic process	PREDICTED: S-adenosylmethionine synthase isoform type-2 isoform 1 [Ciona intestinalis] predicted protein [Nematostella vectensis] &gtgi|156216923|gb|EDO37850.1| predicted protein [Nematostella vectensis] PREDICTED: S-adenosylmethionine synthase isoform type-2-like [Takifugu rubripes] PREDICTED: S-adenosylmethionine synthase isoform type-1 [Myotis davidii] PREDICTED: S-adenosylmethionine synthase …	0 0 0 0 0 0 0 0 0 0	PREDICTED: Ciona intestinalis S-adenosylmethionine synthase isoform type-2-like, transcript variant 1 (LOC100177357), mRNA Ciona intestinalis cDNA, clone:cieg006c12, full insert sequence Nematostella vectensis predicted protein (NEMVEDRAFT_v1g237177) partial mRNA PREDICTED: Oryzias latipes S-adenosylmethionine synthase isoform type-1-like (LOC101160342), mRNA Danio rerio zgc:110847, mRNA (cDNA cl…	6.96603e-99 8.48636e-98 5.01588e-88 2.96465e-78 1.03476e-77 1.03476e-77 6.53007e-74 7.95526e-73 6.116e-68 2.60059e-66
comp558920_c0_seq3_V1	-3.89441	Scavenger receptor cysteine-rich domain Scavenger receptor Cys-rich Scavenger receptor cysteine-rich domain	Pfam SMART Pfam	1.00E-13 1.40E-11 1.00E-13	incomplete	incomplete	832	663	N	1	CELLULAR_COMPONENT MOLECULAR_FUNCTION CELLULAR_COMPONENT	membrane scavenger receptor activity membrane	hypothetical protein BRAFLDRAFT_140421 [Branchiostoma floridae] &gtgi|229278464|gb|EEN49251.1| hypothetical protein BRAFLDRAFT_140421 [Branchiostoma floridae] PREDICTED: deleted in malignant brain tumors 1 protein-like [Bos taurus] predicted protein [Nematostella vectensis] &gtgi|156224461|gb|EDO45287.1| predicted protein [Nematostella vectensis] PREDICTED: LOW QUALITY PROTEIN: mucin-2-like [Orni…	1.56243e-18 2.80112e-17 5.64517e-17 7.80277e-17 1.98996e-16 2.41293e-16 2.92484e-16 2.94327e-16 3.33968e-16 3.34957e-16	PREDICTED: Panthera tigris altaica putative DMBT1-like protein-like (LOC102950286), mRNA PREDICTED: Felis catus deleted in malignant brain tumors 1 protein-like (LOC102899191), mRNA PREDICTED: Strongylocentrotus purpuratus deleted in malignant brain tumors 1 protein-like (LOC583353), mRNA PREDICTED: Panthera tigris altaica deleted in malignant brain tumors 1 protein-like (LOC102950002), mRNA PRED…	4.19594e-09 5.1117e-08 5.1117e-08 1.78416e-07 2.17355e-06 2.17355e-06 2.17355e-06 2.17355e-06 2.17355e-06 2.17355e-06
comp558516_c0_seq6_V2	-3.89523	SET (Su(var)3-9, Enhancer-of-zeste, Trithorax) domain SET domain SET (Su(var)3-9, Enhancer-of-zeste, Trithorax) domain	SMART Pfam SMART	1.50E-09 1.40E-11 1.50E-09	complete	complete	1773	1422	N	0	MOLECULAR_FUNCTION MOLECULAR_FUNCTION MOLECULAR_FUNCTION	protein binding protein binding protein binding	SET and MYND domain containing protein [Ciona intestinalis] &gtgi|70571203|dbj|BAE06699.1| SET and MYND domain containing protein [Ciona intestinalis] unnamed protein product [Oikopleura dioica] PREDICTED: histone-lysine N-methyltransferase SMYD1 isoform X2 [Balaenoptera acutorostrata scammoni] PREDICTED: histone-lysine N-methyltransferase SMYD1 isoform X2 [Myotis davidii] PREDICTED: histone-lysi…	4.04295e-168 4.94696e-108 2.49459e-91 1.43166e-90 9.82697e-90 1.29791e-88 1.39761e-88 1.56851e-88 2.04492e-88 3.81528e-88	Ciona intestinalis SET and MYND domain containing protein (smyd1), mRNA &gtgi|23576403|dbj|AK112854.1| Ciona intestinalis cDNA, clone:citb007i05, full insert sequence &gtgi|70571202|dbj|AB210694.1| Ciona intestinalis mRNA for SET and MYND domain containing protein, completee cds, clone: citb007i05	3.89229e-07
comp563764_c0_seq1_V1	-3.89638	DDRGK domain DDRGK domain	Pfam Coils Pfam	1.20E-54 - 1.20E-54	complete	complete	2627	981	N	1			PREDICTED: uncharacterized protein LOC100180042 [Ciona intestinalis] PREDICTED: DDRGK domain-containing protein 1 isoform 2 [Ciona intestinalis] PREDICTED: DDRGK domain-containing protein 1 isoform 1 [Ciona intestinalis] PREDICTED: caveolin-1-like [Aplysia californica] PREDICTED: caveolin-1-like [Strongylocentrotus purpuratus] PREDICTED: caveolin-1-like [Aplysia californica] PREDICTED: DDRGK doma…	1.97723e-51 3.507e-33 3.38645e-30 1.79729e-27 5.38817e-26 1.24926e-25 1.58316e-25 3.13863e-25 1.27787e-24 1.50173e-24	Drosophila mojavensis GI22611 (Dmoj\GI22611), mRNA PREDICTED: Python bivittatus DDRGK domain-containing protein 1-like (LOC103060840), mRNA Drosophila willistoni GK14514 (Dwil\GK14514), mRNA PREDICTED: Pelodiscus sinensis uncharacterized LOC102443960 (LOC102443960), mRNA PREDICTED: Chrysemys picta bellii DDRGK domain containing 1 (DDRGK1), transcript variant X2, mRNA PREDICTED: Chrysemys picta be…	8.06632e-18 1.77673e-13 1.77673e-13 6.20138e-13 2.16449e-12 2.16449e-12 2.16449e-12 2.16449e-12 2.16449e-12 2.63689e-11
comp562521_c0_seq1_V1	-3.90132	EF-hand domain pair EF-hand domain pair EF-hand domain pair	Pfam Pfam Pfam	1.90E-12 1.70E-07 1.90E-12	incomplete	complete	2159	573	N	0	MOLECULAR_FUNCTION MOLECULAR_FUNCTION MOLECULAR_FUNCTION	calcium ion binding calcium ion binding calcium ion binding	PREDICTED: neuronal calcium sensor 1-like [Ciona intestinalis] neuronal calcium sensor 1 [Xenopus (Silurana) tropicalis] &gtgi|126297746|ref|XP_001364484.1| PREDICTED: neuronal calcium sensor 1 [Monodelphis domestica] &gtgi|395506254|ref|XP_003757450.1| PREDICTED: neuronal calcium sensor 1 [Sarcophilus harrisii] &gtgi|38174427|gb|AAH61386.1| hypothetical protein MGC75953 [Xenopus (Silurana) tropi…	2.48705e-92 2.18725e-85 2.90727e-85 3.47772e-85 4.6713e-85 4.77899e-85 5.58769e-85 8.07946e-85 1.55247e-84 1.65375e-84	PREDICTED: Nannospalax galili neuronal calcium sensor 1 (Ncs1), mRNA Bos taurus neuronal calcium sensor 1 (NCS1), mRNA &gtgi|82659473|gb|DQ284984.1| Bos taurus frequenin-like protein mRNA, completee cds PREDICTED: Heterocephalus glaber neuronal calcium sensor 1 (Ncs1), mRNA Mus musculus neuronal calcium sensor 1 (Ncs1), mRNA PREDICTED: Erinaceus europaeus neuronal calcium sensor 1 (NCS1), mRNA PR…	1.4517e-70 9.16125e-67 3.89546e-65 2.0179e-62 2.45831e-61 2.45831e-61 2.45831e-61 8.58033e-61 2.99483e-60 1.0453e-59
comp557459_c0_seq1_V2	-3.90867	CBM21 (carbohydrate binding type-21) domain profile. Putative phosphatase regulatory subunit CBM21 (carbohydrate binding type-21) domain profile.	ProSiteProfiles Pfam ProSiteProfiles	18.925 2.50E-20 18.925	complete	complete	1405	1191	N	0			predicted protein [Lichtheimia corymbifera JMRC:FSU:9682] PREDICTED: protein phosphatase 1 regulatory subunit 3B-like [Columba livia] &gtgi|449266598|gb|EMC77640.1| Protein phosphatase 1 regulatory subunit 3B [Columba livia] PREDICTED: protein phosphatase 1 regulatory subunit 3B-like [Alligator mississippiensis] PREDICTED: protein phosphatase 1 regulatory subunit 3B [Alligator sinensis] PREDICTED…	4.16354e-13 2.56058e-11 3.44424e-11 3.92236e-11 5.32524e-11 8.78816e-11 1.13964e-10 1.41094e-10 1.68595e-10 1.96011e-10	Bombyx mori mRNA, clone: bmov30L24 Homo sapiens mRNA cDNA DKFZp667H1113 (from clone DKFZp667H1113) Oryzias hubbsi DNA, fosmid clone: F45_01 Bombyx mori mRNA, clone: fmgV42B19 Homo sapiens suppression of tumorigenicity 7 like (ST7L), transcript variant 4, mRNA Saccoglossus kowalevskii neuropeptide receptor-like protein 3 (LOC100313673), mRNA &gtgi|268054204|gb|GU076060.1| Saccoglossus kowalevskii …	2.51732e-08 2.51732e-08 8.7863e-08 8.7863e-08 8.7863e-08 8.7863e-08 8.7863e-08 8.7863e-08 8.7863e-08 8.7863e-08
comp556888_c0_seq7_V2	-3.91536	Sodium:solute symporter family Sodium:solute symporter family profile. Sodium:solute symporter family	Pfam ProSiteProfiles Pfam	1.70E-34 40.436 1.70E-34	incomplete	complete	2260	1626	N	13	BIOLOGICAL_PROCESS MOLECULAR_FUNCTION BIOLOGICAL_PROCESS	transport transporter activity transport	PREDICTED: high affinity choline transporter 1-like [Ciona intestinalis] PREDICTED: high affinity choline transporter 1 isoform X1 [Danio rerio] &gtgi|528468398|ref|XP_005159988.1| PREDICTED: high affinity choline transporter 1 isoform X2 [Danio rerio] PREDICTED: high-affinity choline transporter 1-like [Neolamprologus brichardi] PREDICTED: high-affinity choline transporter 1-like [Saccoglossus k…	2.62906e-180 1.21326e-160 5.29906e-160 6.51129e-160 8.87986e-160 9.07293e-160 1.19843e-158 1.96522e-158 2.09617e-158 4.03879e-158	PREDICTED: Stegastes partitus high-affinity choline transporter 1-like (LOC103354235), mRNA PREDICTED: Haplochromis burtoni high-affinity choline transporter 1-like (LOC102312032), mRNA PREDICTED: Maylandia zebra high-affinity choline transporter 1-like (LOC101476378), mRNA PREDICTED: Ficedula albicollis high affinity choline transporter 1-like (LOC101809572), mRNA PREDICTED: Pundamilia nyererei …	4.08818e-27 4.98042e-26 4.98042e-26 6.06739e-25 2.11773e-24 2.57992e-23 2.57992e-23 9.00481e-23 9.00481e-23 3.14299e-22
comp556624_c0_seq5_V2	-3.91561	Interleukin-1 receptor type I family signature Interleukin-1 receptor type I family signature Interleukin-1 receptor type I family signature	PRINTS PRINTS PRINTS	1.82E-05 1.82E-05 1.82E-05	incomplete	complete	2266	1836	N	1			PREDICTED: uncharacterized protein LOC100175496 [Ciona intestinalis] PREDICTED: uncharacterized protein LOC100175989 [Ciona intestinalis] PREDICTED: uncharacterized protein LOC100186819 [Ciona intestinalis] PREDICTED: uncharacterized protein LOC100177822 [Ciona intestinalis] PREDICTED: uncharacterized protein LOC100183325 [Ciona intestinalis] PREDICTED: X-linked interleukin-1 receptor accessory p…	2.90408e-32 1.75957e-22 6.59212e-19 7.77744e-19 8.87117e-14 3.14336e-13 3.55627e-13 7.32989e-12 9.02896e-12 1.29671e-11	No hits found	NA
comp550907_c0_seq1_V2	-3.91654	Neurotransmitter-gated ion-channel transmembrane region Nicotinic acetylcholine receptor signature Neurotransmitter-gated ion-channel transmembrane region	Pfam PRINTS Pfam	9.80E-43 9.99E-19 9.80E-43	incomplete	complete	2376	1431	Y	4			nicotinic acetylcholine receptor subunit precursor [Ciona intestinalis] &gtgi|320089439|dbj|BAJ65312.1| nicotinic acetylcholine receptor subunit [Ciona intestinalis] acetylcholine receptor alpha subunit [Hypnos monopterygium] acetylcholine receptor alpha subunit [Narcine tasmaniensis] RecName: Full=Acetylcholine receptor subunit alpha Flags: Precursor &gtgi|213218|gb|AAA96705.1| acetylcholine rec…	1.15036e-158 1.76547e-121 4.04959e-121 5.94019e-121 6.96828e-121 1.01129e-120 4.06158e-120 4.06158e-120 8.37969e-120 1.95941e-118	Ciona intestinalis nicotinic acetylcholine receptor subunit (nachr), mRNA &gtgi|320089438|dbj|AB539786.1| Ciona intestinalis nAChR mRNA for nicotinic acetylcholine receptor subunit, completee cds, Ci-nAChR-A1 PREDICTED: Canis lupus familiaris cholinergic receptor, nicotinic, alpha 3 (neuronal) (CHRNA3), mRNA PREDICTED: Peromyscus maniculatus bairdii cholinergic receptor, nicotinic, alpha 3 (neuro…	1.50008e-45 1.31703e-14 6.8224e-12 2.38125e-11 8.31138e-11 2.90096e-10 2.90096e-10 1.01253e-09 3.53409e-09 3.53409e-09
comp552019_c0_seq1_V2	-3.91831	NA	NA	NA	incomplete	complete	4088	672	N	0			PREDICTED: small nuclear ribonucleoprotein-associated protein B&apos-like isoform 1 [Ciona intestinalis] unnamed protein product [Oikopleura dioica] &gtgi|313241111|emb|CBY33408.1| unnamed protein product [Oikopleura dioica] Small nuclear ribonucleoprotein-associated protein B&apos [Crassostrea gigas] Small nuclear ribonucleoprotein-associated protein B&apos [Crassostrea gigas] PREDICTED: small n…	1.25782e-47 2.50352e-38 5.04897e-37 9.35546e-37 1.00733e-36 2.8933e-36 3.7391e-36 1.02557e-33 1.79802e-33 2.44932e-33	PREDICTED: Ciona intestinalis small nuclear ribonucleoprotein-associated protein B&apos-like, transcript variant 1 (LOC100178781), mRNA PREDICTED: Ciona intestinalis small nuclear ribonucleoprotein-associated protein B&apos-like, transcript variant 2 (LOC100178781), mRNA Gallus gallus finished cDNA, clone ChEST67k15 PREDICTED: Eptesicus fuscus small nuclear ribonucleoprotein polypeptide N (SNRPN)…	2.77273e-51 8.48934e-39 9.68633e-32 3.38086e-31 1.18004e-30 5.01765e-29 5.01765e-29 1.75133e-28 1.75133e-28 1.75133e-28
comp554176_c12_seq3_V2	-3.92259	NA	NA	NA	complete	complete	489	249	N	2			No hits found		Botryllus schlosseri clone subsf-217g15, completee sequence Botryllus schlosseri clone subsf-531d19, completee sequence	4.32444e-06 0.00224012
comp554555_c13_seq1_V2	-3.92713	Fibrinogen C-terminal domain signature. Fibrinogen C-terminal domain profile. Fibrinogen C-terminal domain signature.	ProSitePatterns ProSiteProfiles ProSitePatterns	- 16.53 -	incomplete	complete	555	213	N	0			hypothetical protein ZHAS_00004142 [Anopheles sinensis] hypothetical protein BRAFLDRAFT_86503 [Branchiostoma floridae] &gtgi|229294762|gb|EEN65416.1| hypothetical protein BRAFLDRAFT_86503 [Branchiostoma floridae] PREDICTED: ficolin-1-like [Chrysemys picta bellii] PREDICTED: hypothetical protein LOC100637598 [Amphimedon queenslandica] veficolin-Mor-1, partial [Morelia spilota] PREDICTED: ryncolin-…	1.58522e-10 5.76332e-10 6.73463e-10 8.57999e-10 1.08308e-09 1.08942e-09 1.17732e-09 1.79524e-09 2.29111e-09 3.42038e-09	Wallaby DNA sequence from clone MEKBa-163H18, completee sequence Botryllus schlosseri clone subsf-537l9, completee sequence PREDICTED: Poecilia reticulata angiopoietin-like 6 (angptl6), mRNA	0.00256649 0.00256649 0.00895793
comp551117_c3_seq2_V2	-3.92829	short chain dehydrogenase Glucose/ribitol dehydrogenase family signature short chain dehydrogenase	Pfam PRINTS Pfam	3.50E-13 1.10E-09 3.50E-13	complete	complete	1011	828	N	0			PREDICTED: sepiapterin reductase-like [Pelodiscus sinensis] PREDICTED: sepiapterin reductase-like [Saccoglossus kowalevskii] Sepiapterin reductase [Chelonia mydas] PREDICTED: sepiapterin reductase [Capra hircus] PREDICTED: sepiapterin reductase [Pantholops hodgsonii] PREDICTED: sepiapterin reductase-like [Saccoglossus kowalevskii] PREDICTED: sepiapterin reductase [Ovis aries] hypothetical protein…	1.28039e-49 6.75431e-47 2.23457e-46 4.98133e-46 2.58508e-45 3.41789e-45 4.4034e-45 5.15136e-45 1.89927e-44 4.00741e-43	PREDICTED: Anolis carolinensis sepiapterin reductase (7,8-dihydrobiopterin:NADP+ oxidoreductase) (spr), mRNA PREDICTED: Chinchilla lanigera sepiapterin reductase (7,8-dihydrobiopterin:NADP+ oxidoreductase) (Spr), partial mRNA PREDICTED: Galeopterus variegatus sepiapterin reductase (7,8-dihydrobiopterin:NADP+ oxidoreductase) (SPR), mRNA	3.24413e-05 0.000395216 0.00481471
comp1052868_c0_seq1_V1	-3.9291	Tyrosine specific protein phosphatases active site. Protein tyrosine phosphatase, catalytic domain motif Tyrosine specific protein phosphatases active site.	ProSitePatterns SMART ProSitePatterns	- 2.60E-17 -	incomplete	complete	645	552	N	0	BIOLOGICAL_PROCESS MOLECULAR_FUNCTION BIOLOGICAL_PROCESS	protein dephosphorylation protein tyrosine phosphatase activity protein dephosphorylation	PREDICTED: receptor-type tyrosine-protein phosphatase C-like, partial [Ciona intestinalis] PREDICTED: uncharacterized protein LOC100175868 [Ciona intestinalis] PREDICTED: receptor-type tyrosine-protein phosphatase epsilon-like [Ciona intestinalis] PREDICTED: uncharacterized protein LOC100178951 [Ciona intestinalis] PREDICTED: receptor-type tyrosine-protein phosphatase alpha-like [Ciona intestinal…	7.90772e-55 1.50562e-54 1.51193e-53 9.60239e-52 4.18736e-49 4.53185e-46 2.32505e-44 4.94781e-44 5.74785e-43 2.78469e-42	PREDICTED: Otolemur garnettii protein tyrosine phosphatase, receptor type, K, transcript variant 3 (PTPRK), mRNA PREDICTED: Otolemur garnettii protein tyrosine phosphatase, receptor type, K, transcript variant 2 (PTPRK), mRNA PREDICTED: Otolemur garnettii protein tyrosine phosphatase, receptor type, K, transcript variant 1 (PTPRK), mRNA PREDICTED: Gorilla gorilla gorilla receptor-type tyrosine-pr…	2.6394e-10 2.6394e-10 2.6394e-10 3.21544e-09 1.1223e-08 3.91721e-08 3.91721e-08 3.91721e-08 3.91721e-08 3.91721e-08
comp479880_c0_seq1_V2	-3.9291	NA	NA	NA	incomplete	complete	1078	168	N	0			No hits found		No hits found	NA
comp555029_c2_seq1_V2	-3.93683	Protein of unknown function (DUF3522)	Pfam	9.3e-26	incomplete	complete	1832	678	Y	4			PREDICTED: transmembrane protein 8C [Ictidomys tridecemlineatus] PREDICTED: protein myomaker [Galeopterus variegatus] PREDICTED: protein myomaker isoform X2 [Tupaia chinensis] PREDICTED: transmembrane protein 8C [Ceratotherium simum simum] PREDICTED: protein myomaker [Balaenoptera acutorostrata scammoni] PREDICTED: transmembrane protein 8C [Canis lupus familiaris] PREDICTED: transmembrane protein…	2.22178e-36 2.09115e-35 6.54284e-35 1.15301e-34 1.28635e-34 1.47864e-34 1.80441e-34 2.66119e-34 2.92103e-34 3.96553e-34	No hits found	NA
comp541142_c3_seq1_V2	-3.94267	NA	NA	NA	complete	complete	1992	417	N	0			No hits found		No hits found	NA
comp559441_c4_seq3_V2	-3.94267	Scavenger receptor cysteine-rich domain SRCR domain profile. Scavenger receptor cysteine-rich domain	Pfam ProSiteProfiles Pfam	1.90E-28 28.41 1.90E-28	incomplete	complete	2375	1011	N	1	CELLULAR_COMPONENT MOLECULAR_FUNCTION CELLULAR_COMPONENT	membrane scavenger receptor activity membrane	PREDICTED: LOW QUALITY PROTEIN: macrophage receptor MARCO-like [Loxodonta africana] PREDICTED: macrophage receptor MARCO [Cavia porcellus] PREDICTED: macrophage receptor MARCO [Bubalus bubalis] PREDICTED: LOW QUALITY PROTEIN: macrophage receptor MARCO [Vicugna pacos] PREDICTED: macrophage receptor MARCO [Mustela putorius furo] PREDICTED: macrophage receptor MARCO [Mustela putorius furo] PREDICTED…	8.44265e-28 1.2043e-27 6.57064e-27 6.72982e-27 1.43613e-26 1.44451e-26 2.19095e-26 2.67279e-26 2.6763e-26 3.53856e-26	Botryllus schlosseri clone subsf-531d19, completee sequence PREDICTED: Oryzias latipes deleted in malignant brain tumors 1 protein-like (LOC101165287), mRNA Zebrafish DNA sequence from clone DKEY-215O18 in linkage group 3, completee sequence Strongylocentrotus purpuratus scavenger receptor cysteine-rich protein (LOC373211), mRNA &gtgi|8547240|gb|AF228823.1|AF228823 Strongylocentrotus purpuratus c…	1.08062e-15 1.0121e-09 1.50209e-07 1.50209e-07 5.24281e-07 5.24281e-07 5.24281e-07 1.82992e-06 1.82992e-06 1.82992e-06
comp553481_c0_seq1_V2	-3.94939	Two pore domain K+ channel signature Two pore domain K+ channel signature Two pore domain K+ channel signature	PRINTS PRINTS PRINTS	7.90E-11 7.90E-11 7.90E-11	incomplete	complete	1979	819	N	5	CELLULAR_COMPONENT MOLECULAR_FUNCTION CELLULAR_COMPONENT	membrane potassium channel activity membrane	PREDICTED: potassium channel subfamily K member 10 [Ciona intestinalis] PREDICTED: potassium channel subfamily K member 10 isoform 2 [Ciona intestinalis] PREDICTED: potassium channel subfamily K member 10-like, partial [Tursiops truncatus] PREDICTED: potassium channel subfamily K member 17-like [Stegastes partitus] PREDICTED: potassium channel subfamily K member 16-like [Maylandia zebra] PREDICTE…	3.08357e-34 9.60975e-34 1.72658e-30 1.29063e-29 1.63364e-29 1.81946e-29 3.1104e-29 3.25144e-29 4.87031e-29 5.04121e-29	PREDICTED: Ciona intestinalis potassium channel subfamily K member 10-like (LOC100187460), mRNA Ciona intestinalis cDNA, clone:cicl053m16, full insert sequence Platynereis dumerilii partial mRNA for Lodestar protein (lds gene)	5.30478e-06 5.30478e-06 6.46254e-05
comp250177_c0_seq1_V1	-3.96931	NA	NA	NA	incomplete	incomplete	417	213	N	1			No hits found		Salpingoeca sp. ATCC 50818 hypothetical protein (PTSG_01451) mRNA, completee cds Guillardia theta CCMP2712 hypothetical protein (GUITHDRAFT_122555) mRNA, completee cds PREDICTED: Poecilia formosa anaphase-promoting complex subunit cdh1-like (LOC103132773), partial mRNA Nematostella vectensis predicted protein (NEMVEDRAFT_v1g198999) mRNA, completee cds Mus musculus BAC clone RP24-512K19 from chrom…	1.35543e-11 4.7309e-11 2.01163e-09 2.01163e-09 2.01163e-09 2.01163e-09 7.02128e-09 7.02128e-09 7.02128e-09 7.02128e-09
comp565593_c3_seq1_V2	-3.96984	Von Willebrand factor type A domain signature Von Willebrand factor type A domain signature Von Willebrand factor type A domain signature	PRINTS PRINTS PRINTS	3.60E-09 3.60E-09 3.60E-09	complete	complete	5590	2640	Y	0			PREDICTED: collagen alpha-2(VI) chain-like [Ciona intestinalis] unnamed protein product [Tetraodon nigroviridis] PREDICTED: LOW QUALITY PROTEIN: collagen alpha-1(XII) chain-like [Lepisosteus oculatus] PREDICTED: collagen alpha-1(XII) chain-like [Takifugu rubripes] PREDICTED: collagen alpha-1(XII) chain isoform X3 [Danio rerio] PREDICTED: collagen alpha-1(XII) chain isoform X1 [Danio rerio] PREDIC…	2.21185e-71 5.23686e-30 2.11984e-29 3.40345e-29 5.85568e-29 9.85537e-29 1.04599e-28 1.07191e-28 1.15097e-28 1.70361e-28	PREDICTED: Ciona intestinalis collagen alpha-2(VI) chain-like (LOC100177906), mRNA Megavirus courdo11, completee genome Megavirus chiliensis, completee genome Legionella oakridgensis ATCC 33761 = DSM 21215, completee genome PREDICTED: Chrysemys picta bellii collagen, type XV, alpha 1 (COL15A1), transcript variant X9, mRNA PREDICTED: Chrysemys picta bellii collagen, type XV, alpha 1 (COL15A1), tra…	2.9276e-08 0.000184752 0.000184752 0.00225073 0.00785583 0.00785583 0.00785583 0.00785583 0.00785583 0.00785583
comp552019_c3_seq2_V2	-3.97135	Epidermal growth factor-like domain. EGF-like domain signature 2. Epidermal growth factor-like domain.	SMART ProSitePatterns SMART	0.0015 - 0.0015	incomplete	incomplete	988	909	N	0			PREDICTED: uncharacterized protein LOC100179640 [Ciona intestinalis] unnamed protein product [Oikopleura dioica] PREDICTED: prolow-density lipoprotein receptor-related protein 1-like [Ciona intestinalis] unnamed protein product [Oikopleura dioica] PREDICTED: low-density lipoprotein receptor-related protein 2-like [Strongylocentrotus purpuratus] Low-density lipoprotein receptor-related protein 4 […	3.35651e-22 5.69299e-18 3.52334e-17 5.74598e-14 7.36808e-13 1.11202e-10 1.72976e-10 4.93908e-10 6.25678e-10 6.48073e-10	No hits found	NA
comp524140_c1_seq1_V2	-3.97484	NA	NA	NA	incomplete	complete	2007	1170	N	2			PREDICTED: phosphoinositide-interacting protein-like [Astyanax mexicanus] PREDICTED: phosphoinositide-interacting protein [Callorhinchus milii] PREDICTED: uncharacterized protein LOC102684811 [Lepisosteus oculatus] PREDICTED: phosphoinositide-interacting protein-like [Latimeria chalumnae] PREDICTED: phosphoinositide-interacting protein-like, partial [Chrysemys picta bellii] PREDICTED: phosphoinos…	7.98679e-05 0.000183879 0.000306627 0.000495567 0.00068814 0.000713215 0.00111126	No hits found	NA
comp548560_c2_seq2_V2	-3.97559	ZP domain signature. Zona pellucida-like domain ZP domain signature.	ProSitePatterns Pfam ProSitePatterns	- 1.50E-20 -	incomplete	complete	1396	663	N	0			PREDICTED: uncharacterized protein LOC100000278 [Danio rerio] Oncoprotein-induced transcript 3 protein [Myotis davidii] PREDICTED: oncoprotein-induced transcript 3 protein [Myotis davidii] PREDICTED: oncoprotein-induced transcript 3 protein-like [Vicugna pacos] hypothetical protein BRAFLDRAFT_79900 [Branchiostoma floridae] &gtgi|229284241|gb|EEN54978.1| hypothetical protein BRAFLDRAFT_79900 [Bran…	8.68924e-07 1.37616e-06 1.48175e-06 3.01523e-06 3.043e-06 4.58193e-06 5.31423e-06 8.59779e-06 9.68206e-06 1.11461e-05	No hits found	NA
comp553491_c2_seq1_V2	-3.97586	Fibrinogen C-terminal domain profile. Fibrinogen-related domains (FReDs) Fibrinogen C-terminal domain profile.	ProSiteProfiles SMART ProSiteProfiles	26.896 2.70E-12 26.896	complete	complete	1428	768	Y	0			PREDICTED: ficolin-1-like isoform 1 [Ciona intestinalis] PREDICTED: WD repeat-containing and planar cell polarity effector protein fritz homolog [Amphimedon queenslandica] ficolin 3 [Halocynthia roretzi] PREDICTED: angiopoietin-related protein 7-like isoform X1 [Astyanax mexicanus] ficolin 4 [Halocynthia roretzi] PREDICTED: angiopoietin-related protein 7-like isoform X2 [Astyanax mexicanus] &gtgi…	4.28163e-33 5.77608e-33 6.83669e-33 1.81858e-32 2.05205e-32 2.11145e-32 2.8829e-32 3.15703e-32 3.40955e-32 7.702e-32	PREDICTED: Chrysochloris asiatica tenascin R (TNR), mRNA PREDICTED: Alligator mississippiensis ficolin-1-like (LOC102571641), mRNA PREDICTED: Elephantulus edwardii tenascin R (TNR), mRNA PREDICTED: Astyanax mexicanus angiopoietin-2-like (LOC103023935), mRNA PREDICTED: Chelonia mydas ficolin-2-like (LOC102932536), mRNA PREDICTED: Gallus gallus ficolin (collagen/fibrinogen domain containing lectin)…	1.41571e-11 4.94133e-11 6.01977e-10 2.10111e-09 7.33358e-09 7.33358e-09 7.33358e-09 7.33358e-09 7.33358e-09 7.33358e-09
comp550907_c0_seq3_V2	-3.97807	Nicotinic acetylcholine receptor signature Nicotinic acetylcholine receptor signature Nicotinic acetylcholine receptor signature	PRINTS PRINTS PRINTS	6.90E-19 6.90E-19 6.90E-19	incomplete	complete	1553	1284	Y	3	MOLECULAR_FUNCTION CELLULAR_COMPONENT MOLECULAR_FUNCTION	acetylcholine-activated cation-selective channel activity postsynaptic membrane acetylcholine-activated cation-selective channel activity	nicotinic acetylcholine receptor subunit precursor [Ciona intestinalis] &gtgi|320089439|dbj|BAJ65312.1| nicotinic acetylcholine receptor subunit [Ciona intestinalis] unnamed protein product [Oikopleura dioica] unnamed protein product [Oikopleura dioica] acetylcholine receptor alpha subunit [Hypnos monopterygium] acetylcholine receptor alpha subunit [Narcine tasmaniensis] RecName: Full=Acetylcholi…	4.34242e-137 2.30394e-107 2.30394e-107 1.58221e-105 4.77134e-105 6.94248e-105 7.16927e-105 8.15295e-105 7.16261e-104 2.68151e-103	Ciona intestinalis nicotinic acetylcholine receptor subunit (nachr), mRNA &gtgi|320089438|dbj|AB539786.1| Ciona intestinalis nAChR mRNA for nicotinic acetylcholine receptor subunit, completee cds, Ci-nAChR-A1 PREDICTED: Canis lupus familiaris cholinergic receptor, nicotinic, alpha 3 (neuronal) (CHRNA3), mRNA PREDICTED: Peromyscus maniculatus bairdii cholinergic receptor, nicotinic, alpha 3 (neuro…	9.72037e-46 8.53424e-15 4.42084e-12 1.54303e-11 5.38569e-11 1.87979e-10 1.87979e-10 6.56112e-10 2.29005e-09 2.29005e-09
comp555168_c1_seq1_V2	-3.98176	NA	NA	NA	complete	complete	1822	405	Y	0			connexin 34.5 [Danio rerio] &gtgi|92097615|gb|AAI15045.1| Connexin 34.5 [Danio rerio] &gtgi|182888812|gb|AAI64246.1| Cx34.5 protein [Danio rerio] Connexin 34.5 [Danio rerio] PREDICTED: LOW QUALITY PROTEIN: gap junction alpha-3 protein [Eptesicus fuscus] PREDICTED: gap junction alpha-10 protein [Monodelphis domestica] PREDICTED: gap junction gamma-2 protein [Balaenoptera acutorostrata scammoni] PR…	1.23385e-13 3.83696e-13 6.84892e-13 7.67113e-13 1.06216e-12 2.37201e-12 2.63626e-12 3.57787e-12 4.0243e-12 4.13995e-12	Botryllus schlosseri clone subsf-560b6, completee sequence Botryllus schlosseri clone subsf-555i12, completee sequence Botryllus schlosseri clone subsf-564g21, completee sequence Botryllus schlosseri clone subsf-217g15, completee sequence Botryllus schlosseri clone subsf-531d19, completee sequence Botryllus schlosseri clone subsf-532h24, completee sequence PREDICTED: Pundamilia nyererei gap junct…	1.93831e-36 7.71927e-29 9.404e-28 3.28232e-27 4.87139e-25 1.70028e-24 4.00221e-07 1.39691e-06 1.39691e-06 1.39691e-06
comp557685_c2_seq4_V2	-3.9821	Immunoglobulin I-set domain Immunoglobulin C-2 Type Immunoglobulin I-set domain	Pfam SMART Pfam	8.30E-17 1.80E-05 8.30E-17	complete	complete	2617	1887	N	0	MOLECULAR_FUNCTION	protein binding	PREDICTED: titin [Ciona intestinalis] unnamed protein product [Oikopleura dioica] PREDICTED: myomesin-1-like, partial [Ornithorhynchus anatinus] PREDICTED: myomesin-1-like, partial [Python bivittatus] PREDICTED: myomesin-3-like, partial [Anolis carolinensis] PREDICTED: myomesin-1 isoform X1 [Anolis carolinensis] &gtgi|637289844|ref|XP_008106907.1| PREDICTED: myomesin-1 isoform X1 [Anolis caroline…	8.98922e-63 8.88473e-45 1.99116e-26 3.17179e-26 3.51962e-26 3.86221e-26 4.44239e-26 1.12624e-25 1.14589e-25 1.16006e-25	Botryllus schlosseri clone subsf-560b6, completee sequence Botryllus schlosseri clone subsf-532h24, completee sequence Botryllus schlosseri clone subsf-217g15, completee sequence Botryllus schlosseri clone subsf-555i12, completee sequence PREDICTED: Ciona intestinalis titin-like (LOC100180349), mRNA Botryllus schlosseri clone subsf-531d19, completee sequence Botryllus schlosseri clone subsf-564g2…	3.89494e-28 2.01763e-25 2.45798e-24 2.45798e-24 6.59567e-19 2.80455e-17 3.41664e-16 1.45279e-14 0.00104608 0.00104608
comp545939_c1_seq1_V2	-3.98678	helix loop helix domain Helix-loop-helix Dna-binding domain helix loop helix domain	SMART Pfam SMART	1.70E-12 2.50E-13 1.70E-12	incomplete	complete	2135	1833	N	0			AMD1 protein [Halocynthia roretzi] MyoD-family protein [Ciona intestinalis] &gtgi|2062413|gb|AAB61359.1| MyoD-family protein [Ciona intestinalis] transcription factor protein [Ciona intestinalis] &gtgi|70570267|dbj|BAE06568.1| transcription factor protein [Ciona intestinalis] MyoD-family protein j [Ciona intestinalis] &gtgi|2062415|gb|AAB61360.1| MyoD-family protein j [Ciona intestinalis] myogeni…	1.04416e-43 3.61533e-31 4.35155e-31 4.80358e-31 1.34135e-30 6.47778e-22 2.88493e-21 2.91946e-21 3.84162e-21 4.1098e-21	Phallusia mammillata myogenic regulatory factor mRNA, completee cds PREDICTED: Chrysemys picta bellii myogenic factor 5 (MYF5), mRNA Cyprinus carpio genome assembly common carp genome ,scaffold LG10 PREDICTED: Megachile rotundata uncharacterized LOC100875133 (LOC100875133), mRNA Carassius gibelio myogenic regulatory factor mRNA, partial cds PREDICTED: Camelus ferus myogenic factor 6 (herculin) (M…	7.95233e-36 6.97578e-24 2.43479e-23 2.96618e-22 1.0353e-21 1.0353e-21 1.0353e-21 1.26125e-20 1.26125e-20 1.26125e-20
comp559018_c4_seq2_V1	-3.98886	Eukaryotic homologues of bacterial periplasmic substrate binding proteins. Ligand-gated ion channel Eukaryotic homologues of bacterial periplasmic substrate binding proteins.	SMART Pfam SMART	3.80E-06 6.50E-25 3.80E-06	complete	complete	2408	1047	N	3	MOLECULAR_FUNCTION CELLULAR_COMPONENT MOLECULAR_FUNCTION	ionotropic glutamate receptor activity membrane ionotropic glutamate receptor activity	PREDICTED: glutamate receptor ionotropic, delta-2-like [Ciona intestinalis] PREDICTED: glutamate receptor ionotropic, delta-1-like [Astyanax mexicanus] PREDICTED: glutamate receptor ionotropic, delta-1-like [Ciona intestinalis] PREDICTED: glutamate receptor ionotropic, delta-2-like isoform X2 [Lepisosteus oculatus] PREDICTED: glutamate receptor ionotropic, delta-2-like isoform X1 [Lepisosteus ocu…	4.81103e-91 4.2139e-75 5.47795e-75 1.41714e-74 2.68019e-74 6.70842e-72 1.16388e-71 5.5676e-71 6.83248e-71 9.03608e-71	PREDICTED: Ciona intestinalis glutamate receptor ionotropic, delta-1-like (LOC100179433), mRNA	6.47724e-06
comp559018_c4_seq4_V1	-3.9953	Eukaryotic homologues of bacterial periplasmic substrate binding proteins. Ligand-gated ion channel Eukaryotic homologues of bacterial periplasmic substrate binding proteins.	SMART Pfam SMART	3.80E-06 6.50E-25 3.80E-06	incomplete	complete	2182	1047	N	3			PREDICTED: glutamate receptor ionotropic, delta-2-like [Ciona intestinalis] PREDICTED: glutamate receptor ionotropic, delta-1-like [Astyanax mexicanus] PREDICTED: glutamate receptor ionotropic, delta-2-like isoform X2 [Lepisosteus oculatus] PREDICTED: glutamate receptor ionotropic, delta-2-like isoform X1 [Lepisosteus oculatus] unnamed protein product [Oikopleura dioica] PREDICTED: glutamate rece…	9.81734e-78 1.06463e-63 4.87709e-63 5.36176e-63 2.16474e-61 2.2504e-61 2.27575e-61 1.05971e-60 1.22195e-60 5.56052e-60	PREDICTED: Ciona intestinalis glutamate receptor ionotropic, delta-1-like (LOC100179433), mRNA	0.000869639
comp553030_c0_seq1_V1	-4.00458	Alpha-amylase domain Alpha-amylase domain	SMART SMART SMART	1.10E-77 1.20E-19 1.10E-77	incomplete	complete	1894	1641	N	0	MOLECULAR_FUNCTION MOLECULAR_FUNCTION MOLECULAR_FUNCTION	cation binding catalytic activity cation binding	PREDICTED: alpha-amylase 1-like [Ciona intestinalis] preamylase 1 [Litopenaeus vannamei] alpha-amylase [Litopenaeus vannamei] PREDICTED: alpha-amylase A-like [Musca domestica] hypothetical protein BRAFLDRAFT_217690 [Branchiostoma floridae] &gtgi|229279813|gb|EEN50589.1| hypothetical protein BRAFLDRAFT_217690 [Branchiostoma floridae] amylase I [Litopenaeus vannamei] alpha-amylase [Marsupenaeus jap…	0 8.78627e-169 1.91218e-164 5.01233e-164 8.0835e-164 4.41916e-162 5.18746e-162 5.45422e-162 1.61536e-161 4.02348e-161	PREDICTED: Ciona intestinalis alpha-amylase 1-like (LOC100183623), mRNA Marsupenaeus japonicus alpha-amylase (Amy) mRNA, completee cds Litopenaeus vannamei isolate amy_lv_d7 amylase mRNA, completee cds P.vanameii mRNA for preamylase 1 PREDICTED: Takifugu rubripes pancreatic alpha-amylase-like, transcript variant 1 (LOC101077364), mRNA PREDICTED: Takifugu rubripes pancreatic alpha-amylase-like, tr…	5.40157e-69 1.65527e-37 5.41112e-31 5.41112e-31 2.62529e-22 9.16315e-22 9.16315e-22 3.19825e-21 3.19825e-21 3.19825e-21
comp561455_c4_seq8_V2	-4.00704	Fibronectin type III domain	Coils Pfam Coils	- 9.80E-06 -	incomplete	complete	1823	1311	Y	0	MOLECULAR_FUNCTION MOLECULAR_FUNCTION MOLECULAR_FUNCTION	protein binding protein binding protein binding	PREDICTED: uncharacterized protein LOC100182894 [Ciona intestinalis] PREDICTED: uncharacterized protein LOC100175634 [Ciona intestinalis]	1.82725e-07 1.48983e-05	No hits found	NA
comp554513_c0_seq4_V1	-4.0074	NA	NA	NA	incomplete	complete	293	105	N	0			No hits found		No hits found	NA
comp563764_c0_seq7_V2	-4.0181	DDRGK domain DDRGK domain	Pfam Coils Pfam	8.00E-54 - 8.00E-54	incomplete	complete	2613	1122	N	1			PREDICTED: uncharacterized protein LOC100180042 [Ciona intestinalis] PREDICTED: DDRGK domain-containing protein 1 isoform 2 [Ciona intestinalis] PREDICTED: DDRGK domain-containing protein 1 isoform 1 [Ciona intestinalis] PREDICTED: caveolin-1-like [Aplysia californica] PREDICTED: caveolin-1-like [Strongylocentrotus purpuratus] PREDICTED: caveolin-1-like [Aplysia californica] PREDICTED: caveolin-1…	2.63306e-51 1.40129e-32 1.23647e-29 1.68675e-27 3.93601e-26 1.31853e-25 2.75751e-25 4.73708e-25 9.9123e-25 1.36131e-24	Drosophila mojavensis GI22611 (Dmoj\GI22611), mRNA PREDICTED: Python bivittatus DDRGK domain-containing protein 1-like (LOC103060840), mRNA PREDICTED: Pelodiscus sinensis uncharacterized LOC102443960 (LOC102443960), mRNA PREDICTED: Chrysemys picta bellii DDRGK domain containing 1 (DDRGK1), transcript variant X2, mRNA PREDICTED: Chrysemys picta bellii DDRGK domain containing 1 (DDRGK1), transcript…	9.77365e-17 1.76712e-13 6.16785e-13 2.15279e-12 2.15279e-12 2.15279e-12 2.15279e-12 2.15279e-12 7.51398e-12 2.62264e-11
comp525641_c1_seq1_V2	-4.02067	NA	NA	NA	incomplete	complete	319	135	N	0			No hits found		No hits found	NA
comp565593_c3_seq2_V2	-4.03159	Von Willebrand factor type A domain signature Von Willebrand factor type A domain signature Von Willebrand factor type A domain signature	PRINTS PRINTS PRINTS	3.60E-09 3.60E-09 3.60E-09	complete	complete	5590	2640	Y	0			PREDICTED: collagen alpha-2(VI) chain-like [Ciona intestinalis] unnamed protein product [Tetraodon nigroviridis] PREDICTED: LOW QUALITY PROTEIN: collagen alpha-1(XII) chain-like [Lepisosteus oculatus] PREDICTED: collagen alpha-1(XII) chain-like [Takifugu rubripes] PREDICTED: collagen alpha-1(XII) chain isoform X3 [Danio rerio] PREDICTED: collagen alpha-1(XII) chain isoform X1 [Danio rerio] PREDIC…	2.21185e-71 5.23686e-30 2.11984e-29 3.40345e-29 5.85568e-29 9.85537e-29 1.04599e-28 1.07191e-28 1.15097e-28 1.70361e-28	PREDICTED: Ciona intestinalis collagen alpha-2(VI) chain-like (LOC100177906), mRNA Megavirus courdo11, completee genome Megavirus chiliensis, completee genome Legionella oakridgensis ATCC 33761 = DSM 21215, completee genome PREDICTED: Chrysemys picta bellii collagen, type XV, alpha 1 (COL15A1), transcript variant X9, mRNA PREDICTED: Chrysemys picta bellii collagen, type XV, alpha 1 (COL15A1), tra…	2.9276e-08 0.000184752 0.000184752 0.00225073 0.00785583 0.00785583 0.00785583 0.00785583 0.00785583 0.00785583
comp560884_c3_seq1_V2	-4.03314	Zinc finger domain Zinc finger domain Zinc finger domain	SMART SMART SMART	2.5 0.054 2.5	complete	complete	6349	3459	N	0	CELLULAR_COMPONENT BIOLOGICAL_PROCESS CELLULAR_COMPONENT	intracellular proteolysis intracellular	PREDICTED: calpain-15 [Ciona intestinalis] TPA: zinc finger protein [Ciona intestinalis] PREDICTED: calpain-15 isoform X1 [Monodelphis domestica] &gtgi|612039509|ref|XP_007499260.1| PREDICTED: calpain-15 isoform X3 [Monodelphis domestica] &gtgi|612039511|ref|XP_007499261.1| PREDICTED: calpain-15 isoform X4 [Monodelphis domestica] PREDICTED: calpain-15 isoform X2 [Monodelphis domestica] PREDICTED:…	0 0 0 0 0 0 0 0 0 0	PREDICTED: Corvus brachyrhynchos calpain 15 (CAPN15), mRNA PREDICTED: Taeniopygia guttata calpain-15-like (LOC100229506), mRNA PREDICTED: Anolis carolinensis calpain 15 (capn15), transcript variant X4, mRNA PREDICTED: Anolis carolinensis calpain 15 (capn15), transcript variant X3, mRNA PREDICTED: Anolis carolinensis calpain 15 (capn15), transcript variant X2, mRNA PREDICTED: Anolis carolinensis c…	6.01166e-24 6.01166e-24 5.63046e-18 5.63046e-18 5.63046e-18 5.63046e-18 5.63046e-18 5.63046e-18 1.96522e-17 6.8593e-17
comp511726_c0_seq1_V2	-4.04507	Glutamate-cysteine ligase	Pfam	1.2e-108	incomplete	complete	2411	1800	N	0	BIOLOGICAL_PROCESS MOLECULAR_FUNCTION BIOLOGICAL_PROCESS	glutathione biosynthetic process glutamate-cysteine ligase activity glutathione biosynthetic process	PREDICTED: glutamate--cysteine ligase catalytic subunit isoform X1 [Pseudopodoces humilis] PREDICTED: glutamate--cysteine ligase catalytic subunit [Taeniopygia guttata] PREDICTED: glutamate--cysteine ligase catalytic subunit-like [Takifugu rubripes] glutamate-cysteine ligase, catalytic subunit [Xenopus laevis] &gtgi|49522093|gb|AAH75135.1| LOC100137615 protein [Xenopus laevis] glutamate-cysteine …	1.6835e-163 6.72462e-163 4.37244e-162 5.0548e-162 1.04206e-160 1.29259e-160 4.43479e-160 4.99021e-160 6.05305e-160 1.05734e-159	PREDICTED: Anas platyrhynchos glutamate-cysteine ligase, catalytic subunit (GCLC), mRNA Trichoplax adhaerens hypothetical protein, mRNA PREDICTED: Gallus gallus glutamate-cysteine ligase, catalytic subunit (GCLC), mRNA PREDICTED: Meleagris gallopavo glutamate-cysteine ligase, catalytic subunit (GCLC), mRNA Danio rerio glutamate-cysteine ligase, catalytic subunit, mRNA (cDNA clone MGC:191729 IMAGE…	1.33675e-14 5.684e-13 1.98391e-12 1.98391e-12 2.94439e-10 2.94439e-10 3.587e-09 3.587e-09 3.587e-09 3.587e-09
comp559018_c4_seq1_V1	-4.04547	Eukaryotic homologues of bacterial periplasmic substrate binding proteins. Ligand-gated ion channel Eukaryotic homologues of bacterial periplasmic substrate binding proteins.	SMART Pfam SMART	3.80E-06 6.50E-25 3.80E-06	complete	complete	2487	1047	N	3			PREDICTED: glutamate receptor ionotropic, delta-2-like [Ciona intestinalis] PREDICTED: glutamate receptor ionotropic, delta-1-like [Ciona intestinalis] PREDICTED: glutamate receptor ionotropic, delta-1-like [Astyanax mexicanus] PREDICTED: glutamate receptor ionotropic, delta-2-like isoform X1 [Lepisosteus oculatus] PREDICTED: glutamate receptor ionotropic, delta-2-like isoform X2 [Lepisosteus ocu…	3.70583e-79 1.08303e-65 1.05314e-64 1.06033e-64 1.21166e-64 1.89758e-61 3.01735e-61 7.76534e-61 9.39717e-61 1.11846e-60	PREDICTED: Ciona intestinalis glutamate receptor ionotropic, delta-1-like (LOC100179433), mRNA	0.000993351
comp563698_c4_seq6_V2	-4.04737	Immunoglobulin I-set domain Immunoglobulin I-set domain Immunoglobulin I-set domain	Pfam Pfam Pfam	1.30E-19 2.20E-16 1.30E-19	complete	complete	4373	1224	N	0			PREDICTED: palladin-like [Ciona intestinalis] palladin-like protein [Cricetulus griseus] Palladin [Myotis davidii] PREDICTED: palladin-like [Camelus ferus] palladin-like protein [Cricetulus griseus] actin-associated protein palladin [Mus musculus] PREDICTED: palladin, partial [Leptonychotes weddellii] PALLD protein, partial [Homo sapiens] PREDICTED: palladin isoform X4 [Mesocricetus auratus] unna…	5.44145e-132 6.75572e-108 6.4806e-107 2.50086e-106 2.58341e-106 1.79606e-105 2.22559e-105 3.99631e-105 7.05776e-105 1.08585e-104	PREDICTED: Ciona intestinalis palladin-like (LOC100184324), mRNA Botryllus schlosseri clone subsf-217g15, completee sequence Botryllus schlosseri clone subsf-537l9, completee sequence Botryllus schlosseri clone subsf-533i14, completee sequence Botryllus schlosseri clone subsf-557e15, completee sequence Botryllus schlosseri clone subsf-531d19, completee sequence Botryllus schlosseri clone Bs3 micr…	5.73952e-16 5.37557e-10 2.78462e-07 9.71926e-07 3.39236e-06 3.39236e-06 1.18405e-05 1.18405e-05 0.000144247 0.00050347
comp538690_c0_seq1_V2	-4.05702	NA	NA	NA	complete	complete	728	492	N	0			No hits found		No hits found	NA
comp537691_c2_seq1_V1	-4.05749	NA	NA	NA	incomplete	complete	250	165	N	0			No hits found		No hits found	NA
comp375452_c0_seq1_V2	-4.05765	NA	NA	NA	complete	complete	826	156	N	0			No hits found		Botryllus schlosseri clone subsf-371a15, completee sequence	5.4166e-14
comp495384_c0_seq1_V1	-4.0637	NA	NA	NA	complete	complete	332	216	N	0			PREDICTED: N-acetylated-alpha-linked acidic dipeptidase 2 [Ciona intestinalis] predicted protein [Nematostella vectensis] &gtgi|156222203|gb|EDO43050.1| predicted protein [Nematostella vectensis] PREDICTED: glutamate carboxypeptidase 2-like [Saccoglossus kowalevskii] hypothetical protein BRAFLDRAFT_285244 [Branchiostoma floridae] &gtgi|229276065|gb|EEN46878.1| hypothetical protein BRAFLDRAFT_2852…	7.29644e-10 1.01628e-08 1.04789e-08 1.10253e-08 3.45367e-08 6.01621e-08 1.02032e-07 1.12145e-07 1.43081e-07 5.59229e-07	Branchiostoma floridae hypothetical protein, mRNA PREDICTED: Strongylocentrotus purpuratus glutamate carboxypeptidase 2-like (LOC583418), mRNA	9.86261e-06 3.44239e-05
comp553998_c0_seq1_V1	-4.0637	NA	NA	NA	complete	complete	875	309	N	0			PREDICTED: uncharacterized protein LOC100183205 [Ciona intestinalis] PREDICTED: uncharacterized protein C3orf30 homolog [Tupaia chinensis] unnamed protein product [Oncorhynchus mykiss] PREDICTED: uncharacterized protein LOC101734101 [Xenopus (Silurana) tropicalis] RIKEN cDNA 4930435E12 gene [Mus musculus] &gtgi|148665580|gb|EDK97996.1| mCG125920, isoform CRA_b [Mus musculus] RIKEN cDNA 4930435E12…	5.6337e-29 4.05346e-15 4.27268e-14 9.9072e-14 1.06546e-13 1.06546e-13 1.10533e-13 1.29025e-13 1.32566e-13 1.95705e-13	PREDICTED: Ciona intestinalis uncharacterized LOC100183205 (LOC100183205), mRNA	1.26718e-09
comp552259_c0_seq1_V2	-4.06762	NA	NA	NA	complete	complete	1126	516	N	0			No hits found		Homo sapiens clone from human chromosome 14q31 region containing gene for neurexin III, partial CDS, completee sequence	0.00538318
comp1375597_c0_seq1_V2	-4.07568	NA	NA	NA	incomplete	complete	690	645	N	0			PREDICTED: microtubule-actin cross-linking factor 1, isoforms 1/2/3/5 [Gorilla gorilla gorilla] hypothetical protein CAOG_00428 [Capsaspora owczarzaki ATCC 30864] predicted protein [Nematostella vectensis] &gtgi|156220331|gb|EDO41201.1| predicted protein [Nematostella vectensis] predicted protein [Capsaspora owczarzaki ATCC 30864] PREDICTED: uncharacterized protein KIAA0754 homolog [Capra hircus]…	7.39219e-10 3.15968e-08 1.08042e-06 6.23096e-06 1.07752e-05 1.91949e-05 2.9894e-05 6.65017e-05 0.000164723	No hits found	NA
comp564719_c7_seq1_V2	-4.07568	NA	NA	NA	incomplete	complete	2772	291	Y	0			No hits found		Botryllus schlosseri clone subsf-533i14, completee sequence Botryllus schlosseri clone subsf-371a15, completee sequence	5.3755e-14 0.00110895
comp564618_c3_seq1_V2	-4.08929	F5/8 type C domain Coagulation factors 5/8 type C domain (FA58C) profile. F5/8 type C domain	Pfam ProSiteProfiles Pfam	1.20E-22 26.798 1.20E-22	complete	complete	3010	741	Y	0	BIOLOGICAL_PROCESS BIOLOGICAL_PROCESS BIOLOGICAL_PROCESS	cell adhesion cell adhesion cell adhesion	predicted protein [Nematostella vectensis] &gtgi|156224550|gb|EDO45375.1| predicted protein [Nematostella vectensis] predicted protein [Nematostella vectensis] &gtgi|156213939|gb|EDO34942.1| predicted protein [Nematostella vectensis] hypothetical protein BRAFLDRAFT_233355 [Branchiostoma floridae] &gtgi|229275405|gb|EEN46226.1| hypothetical protein BRAFLDRAFT_233355 [Branchiostoma floridae] hypoth…	9.5632e-27 1.32513e-23 1.51024e-22 3.44786e-22 3.50427e-22 1.14012e-21 1.59841e-21 3.2515e-21 3.27167e-21 3.66555e-21	Botryllus schlosseri clone subsf-555i12, completee sequence Botryllus schlosseri clone subsf-564g21, completee sequence	5.84345e-14 2.32714e-06
comp545038_c1_seq1_V2	-4.09342	NA	NA	NA	incomplete	incomplete	783	486	N	1			PREDICTED: solute carrier family 22 member 16-like [Ciona intestinalis] PREDICTED: solute carrier family 22 member 7 [Tarsius syrichta] PREDICTED: solute carrier family 22 member 4-like [Python bivittatus] PREDICTED: organic cation transporter-like protein-like [Ciona intestinalis] PREDICTED: solute carrier family 22 member 4 [Anolis carolinensis] PREDICTED: solute carrier family 22 member 7 isof…	4.63569e-14 3.76046e-12 6.50132e-12 9.18933e-12 9.26043e-12 2.03108e-11 2.12266e-11 2.43406e-11 2.59378e-11 2.65878e-11	No hits found	NA
comp435095_c1_seq1_V2	-4.09813	NA	NA	NA	complete	complete	636	252	N	0			No hits found		No hits found	NA
comp559796_c2_seq2_V2	-4.10615	Homeobox signature Homeobox signature Homeobox signature	PRINTS PRINTS PRINTS	4.30E-07 4.30E-07 4.30E-07	incomplete	complete	2756	1308	N	0			homeobox protein, partial [Styela clava] homeobox protein, partial [Styela plicata] transcription factor protein [Ciona intestinalis] hox10 protein [Ciona intestinalis] &gtgi|27525477|emb|CAD59671.1| putative homeobox protein Hox10 [Ciona intestinalis] Hox10 [Oikopleura dioica] &gtgi|48994287|gb|AAT47861.1| Hox10 [Oikopleura dioica] &gtgi|313230051|emb|CBY07755.1| unnamed protein product [Oikople…	3.2398e-46 8.12532e-46 4.61161e-30 6.3317e-30 1.7416e-28 2.5697e-26 1.42281e-24 3.97599e-24 4.27637e-24 4.41836e-24	Styela plicata Ascidian homeobox protein gene, partial cds Ciona intestinalis hox10 protein (hox10), mRNA &gtgi|27525476|emb|AJ535675.1| Ciona intestinalis mRNA for putative homeobox protein Hox10 (hox10 gene) Ciona intestinalis mRNA for transcription factor protein, completee cds, clone: ciem835b22 Styela clava Ascidian homeobox protein mRNA, partial cds Ciona intestinalis cDNA, clone:cilv005f20…	1.86196e-51 6.08678e-45 7.41522e-44 9.03359e-43 1.3407e-40 1.25569e-34 1.25569e-34 4.10487e-28 1.34189e-21 4.68365e-21
comp552313_c1_seq2_V1	-4.11662	Cysteine-rich secretory protein family	Pfam	1.9e-08	incomplete	incomplete	886	777	N	0			unnamed protein product [Oikopleura dioica] unnamed protein product [Oikopleura dioica] PREDICTED: uncharacterized protein LOC100182344 [Ciona intestinalis] unnamed protein product [Oikopleura dioica] unnamed protein product [Oikopleura dioica] unnamed protein product [Oikopleura dioica] unnamed protein product [Oikopleura dioica] PREDICTED: uncharacterized protein LOC100181082 [Ciona intestinali…	2.27597e-20 2.27975e-20 2.95614e-19 1.07353e-17 6.92423e-17 7.58547e-17 1.6096e-16 7.14225e-16 6.86162e-14 1.70246e-13	No hits found	NA
comp563764_c0_seq8_V2	-4.12157	DDRGK domain DDRGK domain	Pfam Coils Pfam	8.00E-54 - 8.00E-54	incomplete	complete	2613	1122	N	1		ho	PREDICTED: uncharacterized protein LOC100180042 [Ciona intestinalis] PREDICTED: DDRGK domain-containing protein 1 isoform 2 [Ciona intestinalis] PREDICTED: DDRGK domain-containing protein 1 isoform 1 [Ciona intestinalis] PREDICTED: caveolin-1-like [Aplysia californica] PREDICTED: caveolin-1-like [Strongylocentrotus purpuratus] PREDICTED: caveolin-1-like [Aplysia californica] PREDICTED: caveolin-1…	2.63306e-51 1.40129e-32 1.23647e-29 1.68675e-27 3.93601e-26 1.31853e-25 2.75751e-25 4.73708e-25 9.9123e-25 1.36131e-24	Drosophila mojavensis GI22611 (Dmoj\GI22611), mRNA PREDICTED: Python bivittatus DDRGK domain-containing protein 1-like (LOC103060840), mRNA PREDICTED: Pelodiscus sinensis uncharacterized LOC102443960 (LOC102443960), mRNA PREDICTED: Chrysemys picta bellii DDRGK domain containing 1 (DDRGK1), transcript variant X2, mRNA PREDICTED: Chrysemys picta bellii DDRGK domain containing 1 (DDRGK1), transcript…	9.77365e-17 1.76712e-13 6.16785e-13 2.15279e-12 2.15279e-12 2.15279e-12 2.15279e-12 2.15279e-12 7.51398e-12 2.62264e-11
comp560170_c1_seq10_V2	-4.12804	Neurotransmitter-gated ion-channels signature. Nicotinic acetylcholine receptor signature Neurotransmitter-gated ion-channels signature.	ProSitePatterns PRINTS ProSitePatterns	- 1.70E-10 -	incomplete	complete	1629	1296	N	3	MOLECULAR_FUNCTION CELLULAR_COMPONENT MOLECULAR_FUNCTION	acetylcholine-activated cation-selective channel activity postsynaptic membrane acetylcholine-activated cation-selective channel activity	acetylcholine receptor subunit beta-like precursor [Ciona intestinalis] &gtgi|320089453|dbj|BAJ65319.1| nicotinic acetylcholine receptor subunit [Ciona intestinalis] PREDICTED: acetylcholine receptor subunit beta-like [Xiphophorus maculatus] PREDICTED: acetylcholine receptor subunit beta-like isoform X3 [Poecilia reticulata] PREDICTED: acetylcholine receptor subunit beta-like isoform X2 [Poecilia…	5.00071e-153 7.3456e-113 1.36404e-112 5.33066e-112 2.55317e-111 4.72869e-111 5.94685e-111 1.24983e-110 1.58019e-110 9.25767e-110	Ciona intestinalis acetylcholine receptor subunit beta-like (nachr), mRNA &gtgi|320089452|dbj|AB539793.1| Ciona intestinalis nAChR mRNA for nicotinic acetylcholine receptor subunit, completee cds, Ci-nAChR-BGDE3 PREDICTED: Neolamprologus brichardi acetylcholine receptor subunit beta-like (LOC102798105), mRNA Danio rerio acetylcholine receptor subunit beta 1 (chrnb1) mRNA, completee cds Danio reri…	2.73919e-40 1.24579e-06 1.24579e-06 1.24579e-06 4.34822e-06 4.34822e-06 4.34822e-06 4.34822e-06 4.34822e-06 4.34822e-06
comp548199_c0_seq1_V1	-4.12936	NA	NA	NA	complete	complete	843	396	Y	0	MOLECULAR_FUNCTION	metal ion binding	No hits found		No hits found	NA
comp549639_c0_seq2_V1	-4.1337	NA	NA	NA	complete	complete	586	186	N	0			No hits found		Botryllus schlosseri clone subsf-217g15, completee sequence Botryllus schlosseri clone subsf-532h24, completee sequence Botryllus schlosseri clone subsf-560b6, completee sequence Botryllus schlosseri clone subsf-537l9, completee sequence Botryllus schlosseri clone subsf-531d19, completee sequence Botryllus schlosseri clone subsf-564g21, completee sequence	8.3199e-10 3.53771e-08 3.53771e-08 1.23478e-07 1.23478e-07 4.30981e-07
comp553593_c0_seq1_V2	-4.1337	N-terminal domain of galactosyltransferase Beta-1,4-galactosyltransferase family signature N-terminal domain of galactosyltransferase	Pfam PRINTS Pfam	9.40E-21 3.20E-29 9.40E-21	complete	complete	2018	1269	N	1	BIOLOGICAL_PROCESS MOLECULAR_FUNCTION BIOLOGICAL_PROCESS	carbohydrate metabolic process transferase activity, transferring glycosyl groups carbohydrate metabolic process	PREDICTED: beta-1,4-galactosyltransferase 1-like [Ciona intestinalis] unnamed protein product, partial [Oncorhynchus mykiss] PREDICTED: beta-1,4-galactosyltransferase 3-like isoform X2 [Poecilia reticulata] unnamed protein product [Tetraodon nigroviridis] PREDICTED: beta-1,4-galactosyltransferase 3-like [Takifugu rubripes] PREDICTED: beta-1,4-galactosyltransferase 3-like isoform X1 [Maylandia zeb…	4.31047e-69 1.29021e-62 1.57178e-61 3.48908e-61 5.59427e-61 1.11755e-60 1.1832e-60 1.33345e-60 1.40181e-60 1.68362e-60	PREDICTED: Ciona intestinalis beta-1,4-galactosyltransferase 1-like (LOC100178997), mRNA Caenorhabditis elegans Cosmid R10E11, completee sequence Caenorhabditis elegans Protein SQV-3 (sqv-3) mRNA, completee cds Caenorhabditis elegans mRNA for Sqv-3 protein Opisthorchis viverrini hypothetical protein partial mRNA Brugia malayi Galactosyltransferase family protein partial mRNA Nematostella vectensi…	1.04464e-08 3.64615e-08 3.64615e-08 3.64615e-08 0.000230097 0.000230097 0.000803118 0.00280316 0.00280316 0.00280316
comp1927977_c0_seq1_V2	-4.1355	NA	NA	NA	incomplete	complete	676	411	Y	0			No hits found		No hits found	NA
comp549496_c2_seq1_V2	-4.13934	Ornithine decarboxylase signature Ornithine decarboxylase signature Ornithine decarboxylase signature	PRINTS PRINTS PRINTS	4.70E-21 4.70E-21 4.70E-21	incomplete	incomplete	498	447	N	0	BIOLOGICAL_PROCESS MOLECULAR_FUNCTION BIOLOGICAL_PROCESS	polyamine biosynthetic process catalytic activity polyamine biosynthetic process	PREDICTED: ornithine decarboxylase-like [Cynoglossus semilaevis] Ornithine decarboxylase [Komagataella pastoris GS115] &gtgi|238032443|emb|CAY70466.1| Ornithine decarboxylase [Komagataella pastoris GS115] &gtgi|328353351|emb|CCA39749.1| ornithine decarboxylase [Komagataella pastoris CBS 7435] PREDICTED: ornithine decarboxylase 1-like [Ceratitis capitata] PREDICTED: ornithine decarboxylase 2-like …	2.48179e-43 1.18493e-41 1.72644e-40 6.15945e-40 1.9826e-39 4.00987e-39 1.75562e-38 1.88347e-38 2.30515e-38 2.33789e-38	No hits found	NA
comp553673_c1_seq1_V2	-4.14601	Sushi domain (SCR repeat) Sushi domain (SCR repeat) Sushi domain (SCR repeat)	Pfam Pfam Pfam	4.50E-04 2.00E-04 4.50E-04	incomplete	complete	3271	2583	Y	0			PREDICTED: P-selectin-like [Ciona intestinalis] PREDICTED: sushi, von Willebrand factor type A, EGF and pentraxin domain-containing protein 1 [Ciona intestinalis] PREDICTED: P-selectin [Ciona intestinalis] PREDICTED: E-selectin [Ciona intestinalis] PREDICTED: uncharacterized protein LOC100182456 [Ciona intestinalis] PREDICTED: P-selectin [Ciona intestinalis] PREDICTED: P-selectin-like [Ciona inte…	3.70854e-159 2.48628e-120 1.69023e-109 5.57718e-107 6.79023e-106 1.49917e-104 1.17701e-103 1.13477e-100 1.1194e-98 1.92359e-95	No hits found	NA
comp998117_c0_seq1_V2	-4.17255	Fibrinogen C-terminal domain profile. Fibrinogen C-terminal domain profile.	ProSiteProfiles Coils ProSiteProfiles	11.588 - 11.588	incomplete	complete	1640	1311	N	2			intelectin-like protein [Branchiostoma belcheri tsingtauense] hypothetical protein BRAFLDRAFT_239631 [Branchiostoma floridae] &gtgi|229291386|gb|EEN62059.1| hypothetical protein BRAFLDRAFT_239631 [Branchiostoma floridae] hypothetical protein BRAFLDRAFT_86230 [Branchiostoma floridae] &gtgi|229275744|gb|EEN46561.1| hypothetical protein BRAFLDRAFT_86230 [Branchiostoma floridae] intelectin 2 [Ictalur…	5.55775e-61 7.58517e-61 3.03746e-60 3.99993e-59 4.1379e-59 1.69955e-58 2.1181e-58 9.1233e-58 1.26974e-57 1.83772e-57	Botryllus schlosseri clone subsf-555i12, completee sequence PREDICTED: Orycteropus afer afer intelectin-2-like (LOC103202871), mRNA Mus musculus strain 129S7/SvEvBrd-Hprtb-m2 Itln locus genomic sequence Mus musculus cDNA clone MGC:178942 IMAGE:9053934, completee cds PREDICTED: Elephantulus edwardii intelectin-1-like (LOC102845489), mRNA PREDICTED: Ciona intestinalis intelectin-1b-like (LOC1001813…	6.08054e-17 6.93789e-10 6.93789e-10 6.93789e-10 2.42156e-09 2.42156e-09 8.45208e-09 8.45208e-09 8.45208e-09 8.45208e-09
comp559796_c2_seq1_V2	-4.17655	Homeobox signature Homeobox signature Homeobox signature	PRINTS PRINTS PRINTS	4.30E-07 4.30E-07 4.30E-07	incomplete	complete	3183	1308	N	0	MOLECULAR_FUNCTION MOLECULAR_FUNCTION MOLECULAR_FUNCTION	DNA binding DNA binding DNA binding	homeobox protein, partial [Styela clava] homeobox protein, partial [Styela plicata] transcription factor protein [Ciona intestinalis] hox10 protein [Ciona intestinalis] &gtgi|27525477|emb|CAD59671.1| putative homeobox protein Hox10 [Ciona intestinalis] Hox10 [Oikopleura dioica] &gtgi|48994287|gb|AAT47861.1| Hox10 [Oikopleura dioica] &gtgi|313230051|emb|CBY07755.1| unnamed protein product [Oikople…	6.37242e-46 1.56093e-45 6.6252e-30 9.07589e-30 2.46766e-28 3.47109e-26 1.92037e-24 5.35178e-24 5.75404e-24 5.95686e-24	Styela plicata Ascidian homeobox protein gene, partial cds Ciona intestinalis hox10 protein (hox10), mRNA &gtgi|27525476|emb|AJ535675.1| Ciona intestinalis mRNA for putative homeobox protein Hox10 (hox10 gene) Ciona intestinalis mRNA for transcription factor protein, completee cds, clone: ciem835b22 Styela clava Ascidian homeobox protein mRNA, partial cds Ciona intestinalis cDNA, clone:cilv005f20…	2.15299e-51 7.03817e-45 8.57425e-44 1.04456e-42 1.55026e-40 1.45196e-34 1.45196e-34 4.74647e-28 1.55163e-21 5.41572e-21
comp520169_c0_seq1_V2	-4.1834	G-protein coupled receptors family 1 profile. Rhodopsin-like GPCR superfamily signature G-protein coupled receptors family 1 profile.	ProSiteProfiles PRINTS ProSiteProfiles	18.085 1.67E-10 18.085	incomplete	complete	1665	819	Y	6	MOLECULAR_FUNCTION CELLULAR_COMPONENT MOLECULAR_FUNCTION	G-protein coupled receptor activity integral component of membrane G-protein coupled receptor activity	PREDICTED: adenosine receptor A2a-like [Ciona intestinalis] PREDICTED: uncharacterized protein LOC100179454 [Ciona intestinalis]	8.52212e-08 4.06518e-05	Botryllus schlosseri clone subsf-532h24, completee sequence Botryllus schlosseri clone subsf-371a15, completee sequence	4.44269e-25 6.17543e-17
comp552019_c0_seq4_V1	-4.1834	NA	NA	NA	complete	complete	901	417	N	0			PREDICTED: uncharacterized protein LOC100179640 [Ciona intestinalis]	0.00158182	Botryllus schlosseri clone subsf-564g21, completee sequence Botryllus schlosseri clone subsf-568h21, completee sequence	3.74317e-10 3.74317e-10
comp555168_c0_seq2_V2	-4.1834	NA	NA	NA	complete	complete	1822	405	Y	0			connexin 34.5 [Danio rerio] &gtgi|92097615|gb|AAI15045.1| Connexin 34.5 [Danio rerio] &gtgi|182888812|gb|AAI64246.1| Cx34.5 protein [Danio rerio] Connexin 34.5 [Danio rerio] PREDICTED: LOW QUALITY PROTEIN: gap junction alpha-3 protein [Eptesicus fuscus] PREDICTED: gap junction alpha-10 protein [Monodelphis domestica] PREDICTED: gap junction gamma-2 protein [Balaenoptera acutorostrata scammoni] PR…	1.23385e-13 3.83696e-13 6.84892e-13 7.67113e-13 1.06216e-12 2.37201e-12 2.63626e-12 3.57787e-12 4.0243e-12 4.13995e-12	Botryllus schlosseri clone subsf-560b6, completee sequence Botryllus schlosseri clone subsf-555i12, completee sequence Botryllus schlosseri clone subsf-564g21, completee sequence Botryllus schlosseri clone subsf-217g15, completee sequence Botryllus schlosseri clone subsf-531d19, completee sequence Botryllus schlosseri clone subsf-532h24, completee sequence PREDICTED: Pundamilia nyererei gap junct…	1.93831e-36 7.71927e-29 9.404e-28 3.28232e-27 4.87139e-25 1.70028e-24 4.00221e-07 1.39691e-06 1.39691e-06 1.39691e-06
comp563045_c1_seq1_V2	-4.19414	Sugar (and other) transporter Major facilitator superfamily (MFS) profile. Sugar (and other) transporter	Pfam ProSiteProfiles Pfam	6.00E-27 15.482 6.00E-27	complete	complete	2294	1734	N	11	BIOLOGICAL_PROCESS MOLECULAR_FUNCTION BIOLOGICAL_PROCESS	transmembrane transport transmembrane transporter activity transmembrane transport	PREDICTED: organic cation transporter protein-like, partial [Ciona intestinalis] PREDICTED: organic cation transporter-like protein-like [Ciona intestinalis] PREDICTED: solute carrier family 22 member 16-like [Ciona intestinalis] PREDICTED: solute carrier family 22 member 21-like [Ciona intestinalis] PREDICTED: organic cation transporter protein-like [Ciona intestinalis] PREDICTED: solute carrier…	8.96139e-135 2.0066e-120 1.39552e-107 5.02152e-95 8.25112e-91 1.89556e-89 1.29879e-79 1.94425e-79 1.41671e-76 5.65714e-76	No hits found	NA
comp547546_c1_seq1_V2	-4.20478	Immunoglobulin Immunoglobulin Immunoglobulin	SMART SMART SMART	6.4 4.3 6.4	incomplete	complete	1363	1344	N	1	MOLECULAR_FUNCTION	protein binding	PREDICTED: uncharacterized protein LOC100175989 [Ciona intestinalis] PREDICTED: uncharacterized protein LOC100175496 [Ciona intestinalis] PREDICTED: uncharacterized protein LOC100183325 [Ciona intestinalis] PREDICTED: protein sidekick-2-like [Strongylocentrotus purpuratus]	4.03162e-09 1.48263e-05 0.00037768 0.00247738	No hits found	NA
comp548560_c2_seq4_V2	-4.20615	ZP domain signature. Zona pellucida-like domain ZP domain signature.	ProSitePatterns Pfam ProSitePatterns	- 1.50E-20 -	incomplete	complete	1396	663	N	0			PREDICTED: uncharacterized protein LOC100000278 [Danio rerio] Oncoprotein-induced transcript 3 protein [Myotis davidii] PREDICTED: oncoprotein-induced transcript 3 protein [Myotis davidii] PREDICTED: oncoprotein-induced transcript 3 protein-like [Vicugna pacos] hypothetical protein BRAFLDRAFT_79900 [Branchiostoma floridae] &gtgi|229284241|gb|EEN54978.1| hypothetical protein BRAFLDRAFT_79900 [Bran…	8.68924e-07 1.37616e-06 1.48175e-06 3.01523e-06 3.043e-06 4.58193e-06 5.31423e-06 8.59779e-06 9.68206e-06 1.11461e-05	No hits found	NA
comp554917_c4_seq8_V1	-4.20685	Sodium:solute symporter family profile. Sodium:solute symporter family Sodium:solute symporter family profile.	ProSiteProfiles Pfam ProSiteProfiles	13.882 1.40E-05 13.882	complete	complete	812	468	N	3	BIOLOGICAL_PROCESS MOLECULAR_FUNCTION BIOLOGICAL_PROCESS	transport transporter activity transport	PREDICTED: sodium-coupled monocarboxylate transporter 2-like, partial [Myotis lucifugus] PREDICTED: sodium/iodide cotransporter-like [Oryzias latipes] PREDICTED: sodium-coupled monocarboxylate transporter 2 isoform X3 [Homo sapiens] Solute carrier family 5 (sodium/glucose cotransporter), member 12 [Homo sapiens] &gtgi|649146588|gb|AIC61439.1| SLC5A12, partial [synthetic construct] PREDICTED: sodi…	1.8399e-48 6.95954e-48 8.81302e-48 9.37252e-48 1.95101e-47 1.95329e-47 2.6824e-47 5.23243e-47 5.33716e-47 8.27774e-47	PREDICTED: Ciona intestinalis solute carrier family 5 (iodide transporter), member 8 (slc5a8), mRNA	0.00383101
comp556624_c0_seq1_V2	-4.21339	Interleukin-1 receptor type I family signature Interleukin-1 receptor type I family signature Interleukin-1 receptor type I family signature	PRINTS PRINTS PRINTS	1.82E-05 1.82E-05 1.82E-05	incomplete	complete	2266	1836	N	1	BIOLOGICAL_PROCESS MOLECULAR_FUNCTION BIOLOGICAL_PROCESS	signal transduction protein binding signal transduction	PREDICTED: uncharacterized protein LOC100175496 [Ciona intestinalis] PREDICTED: uncharacterized protein LOC100175989 [Ciona intestinalis] PREDICTED: uncharacterized protein LOC100186819 [Ciona intestinalis] PREDICTED: uncharacterized protein LOC100177822 [Ciona intestinalis] PREDICTED: uncharacterized protein LOC100183325 [Ciona intestinalis] PREDICTED: X-linked interleukin-1 receptor accessory p…	2.90408e-32 1.75957e-22 6.59212e-19 7.77744e-19 8.87117e-14 3.14336e-13 3.55627e-13 7.32989e-12 9.02896e-12 1.29671e-11	No hits found	NA
comp538690_c0_seq3_V2	-4.21531	NA	NA	NA	complete	complete	728	492	N	0			No hits found		No hits found	NA
comp562807_c1_seq7_V2	-4.21576	Fibrinogen C-terminal domain profile. Gnk2-homologous domain profile. Fibrinogen C-terminal domain profile.	ProSiteProfiles ProSiteProfiles ProSiteProfiles	52.864 8.514 52.864	incomplete	complete	2060	1572	Y	0			PREDICTED: angiopoietin-1 isoform X4 [Galeopterus variegatus] angiopoietin 1, isoform CRA_c [Homo sapiens] Angiopoietin-1, partial [Bos mutus] PREDICTED: angiopoietin-1 isoform X1 [Mus musculus] unnamed protein product [Homo sapiens] unnamed protein product [Homo sapiens] PREDICTED: angiopoietin-1 [Mesocricetus auratus] PREDICTED: angiopoietin-1 [Pan troglodytes] PREDICTED: angiopoietin-1-like [P…	2.3598e-53 5.99111e-53 9.34812e-53 9.85069e-53 1.09798e-52 1.28354e-52 1.32294e-52 1.32341e-52 1.81357e-52 1.86468e-52	PREDICTED: Cricetulus griseus ficolin-2 (LOC100758341), mRNA &gtgi|625254550|ref|XM_007620428.1| PREDICTED: Cricetulus griseus ficolin-2 (LOC100758341), mRNA PREDICTED: Mus musculus ficolin B (Fcnb), transcript variant X1, mRNA PREDICTED: Microtus ochrogaster ficolin-2-like (LOC101990764), mRNA Mus musculus ficolin B, mRNA (cDNA clone MGC:130138 IMAGE:40051810), completee cds Mus musculus ficolin…	4.53614e-07 5.52615e-06 5.52615e-06 5.52615e-06 5.52615e-06 5.52615e-06 5.52615e-06 5.52615e-06 1.92882e-05 6.73223e-05
comp435095_c2_seq1_V2	-4.22054	NA	NA	NA	complete	complete	636	252	N	0			No hits found		No hits found	NA
comp497524_c1_seq1_V1	-4.22574	NA	NA	NA	incomplete	complete	286	213	N	1			No hits found		No hits found	NA
comp561054_c0_seq1_V2	-4.24121	Zinc carboxypeptidases, zinc-binding region 2 signature. Zinc carboxypeptidases, zinc-binding region 2 signature.	ProSitePatterns SMART ProSitePatterns	- 1.20E-104 -	complete	complete	1431	1233	Y	0	MOLECULAR_FUNCTION MOLECULAR_FUNCTION MOLECULAR_FUNCTION	metallocarboxypeptidase activity zinc ion binding metallocarboxypeptidase activity	PREDICTED: carboxypeptidase A2-like [Ciona intestinalis] PREDICTED: carboxypeptidase A2-like [Ciona intestinalis] PREDICTED: carboxypeptidase A2-like [Ciona intestinalis] PREDICTED: carboxypeptidase A2 [Ciona intestinalis] unnamed protein product [Oikopleura dioica] &gtgi|313236223|emb|CBY11546.1| unnamed protein product [Oikopleura dioica] unnamed protein product [Oikopleura dioica] &gtgi|313231…	3.5171e-133 3.89889e-127 1.57436e-125 5.25427e-117 4.87139e-97 3.2841e-96 3.77251e-96 1.20115e-94 9.12284e-93 1.36496e-90	PREDICTED: Ciona intestinalis carboxypeptidase A2-like (LOC100183283), mRNA PREDICTED: Ciona intestinalis carboxypeptidase A2-like (LOC100176951), mRNA PREDICTED: Ciona intestinalis carboxypeptidase A2-like (LOC100183740), mRNA PREDICTED: Saccoglossus kowalevskii carboxypeptidase A2-like (LOC100367846), partial mRNA Bipolaris zeicola 26-R-13 hypothetical protein partial mRNA Lumbricus rubellus mR…	5.28726e-17 1.84544e-16 2.10564e-09 1.09075e-06 3.80709e-06 1.3288e-05 4.63798e-05 4.63798e-05 4.63798e-05 4.63798e-05
comp559018_c4_seq3_V1	-4.24632	Eukaryotic homologues of bacterial periplasmic substrate binding proteins. Ligand-gated ion channel Eukaryotic homologues of bacterial periplasmic substrate binding proteins.	SMART Pfam SMART	3.80E-06 6.50E-25 3.80E-06	complete	complete	2261	1047	N	3			PREDICTED: glutamate receptor ionotropic, delta-2-like [Ciona intestinalis] PREDICTED: glutamate receptor ionotropic, delta-1-like [Ciona intestinalis] PREDICTED: glutamate receptor ionotropic, delta-2-like isoform X1 [Lepisosteus oculatus] PREDICTED: glutamate receptor ionotropic, delta-1-like [Astyanax mexicanus] PREDICTED: glutamate receptor ionotropic, delta-2-like isoform X2 [Lepisosteus ocu…	2.56617e-77 6.0717e-64 2.20319e-62 2.20659e-62 2.6681e-62 2.52948e-60 4.12557e-60 7.74731e-60 1.19229e-59 1.50765e-59	No hits found	NA
comp566675_c1_seq15_V1	-4.2514	NA	NA	NA	incomplete	complete	205	174	N	0			No hits found		No hits found	NA
comp563764_c0_seq5_V2	-4.25721	DDRGK domain DDRGK domain	Pfam Coils Pfam	8.00E-54 - 8.00E-54	incomplete	complete	2613	1122	N	1			PREDICTED: uncharacterized protein LOC100180042 [Ciona intestinalis] PREDICTED: DDRGK domain-containing protein 1 isoform 2 [Ciona intestinalis] PREDICTED: DDRGK domain-containing protein 1 isoform 1 [Ciona intestinalis] PREDICTED: caveolin-1-like [Aplysia californica] PREDICTED: caveolin-1-like [Strongylocentrotus purpuratus] PREDICTED: caveolin-1-like [Aplysia californica] PREDICTED: caveolin-1…	2.63306e-51 1.40129e-32 1.23647e-29 1.68675e-27 3.93601e-26 1.31853e-25 2.75751e-25 4.73708e-25 9.9123e-25 1.36131e-24	Drosophila mojavensis GI22611 (Dmoj\GI22611), mRNA PREDICTED: Python bivittatus DDRGK domain-containing protein 1-like (LOC103060840), mRNA PREDICTED: Pelodiscus sinensis uncharacterized LOC102443960 (LOC102443960), mRNA PREDICTED: Chrysemys picta bellii DDRGK domain containing 1 (DDRGK1), transcript variant X2, mRNA PREDICTED: Chrysemys picta bellii DDRGK domain containing 1 (DDRGK1), transcript…	9.77365e-17 1.76712e-13 6.16785e-13 2.15279e-12 2.15279e-12 2.15279e-12 2.15279e-12 2.15279e-12 7.51398e-12 2.62264e-11
comp555029_c2_seq2_V2	-4.25751	Protein of unknown function (DUF3522)	Pfam	9.3e-26	incomplete	complete	1832	678	Y	4			PREDICTED: transmembrane protein 8C [Ictidomys tridecemlineatus] PREDICTED: protein myomaker [Galeopterus variegatus] PREDICTED: protein myomaker isoform X2 [Tupaia chinensis] PREDICTED: transmembrane protein 8C [Ceratotherium simum simum] PREDICTED: protein myomaker [Balaenoptera acutorostrata scammoni] PREDICTED: transmembrane protein 8C [Canis lupus familiaris] PREDICTED: transmembrane protein…	2.22178e-36 2.09115e-35 6.54284e-35 1.15301e-34 1.28635e-34 1.47864e-34 1.80441e-34 2.66119e-34 2.92103e-34 3.96553e-34	No hits found	NA
comp562807_c1_seq11_V2	-4.26019	Fibrinogen C-terminal domain profile. Gnk2-homologous domain profile. Fibrinogen C-terminal domain profile.	ProSiteProfiles ProSiteProfiles ProSiteProfiles	52.864 8.514 52.864	incomplete	complete	2060	1572	Y	0			PREDICTED: angiopoietin-1 isoform X4 [Galeopterus variegatus] angiopoietin 1, isoform CRA_c [Homo sapiens] Angiopoietin-1, partial [Bos mutus] PREDICTED: angiopoietin-1 isoform X1 [Mus musculus] unnamed protein product [Homo sapiens] unnamed protein product [Homo sapiens] PREDICTED: angiopoietin-1 [Mesocricetus auratus] PREDICTED: angiopoietin-1 [Pan troglodytes] PREDICTED: angiopoietin-1-like [P…	2.3598e-53 5.99111e-53 9.34812e-53 9.85069e-53 1.09798e-52 1.28354e-52 1.32294e-52 1.32341e-52 1.81357e-52 1.86468e-52	PREDICTED: Cricetulus griseus ficolin-2 (LOC100758341), mRNA &gtgi|625254550|ref|XM_007620428.1| PREDICTED: Cricetulus griseus ficolin-2 (LOC100758341), mRNA PREDICTED: Mus musculus ficolin B (Fcnb), transcript variant X1, mRNA PREDICTED: Microtus ochrogaster ficolin-2-like (LOC101990764), mRNA Mus musculus ficolin B, mRNA (cDNA clone MGC:130138 IMAGE:40051810), completee cds Mus musculus ficolin…	4.53614e-07 5.52615e-06 5.52615e-06 5.52615e-06 5.52615e-06 5.52615e-06 5.52615e-06 5.52615e-06 1.92882e-05 6.73223e-05
comp504007_c0_seq1_V1	-4.26651	NA	NA	NA	incomplete	complete	210	177	N	0			PREDICTED: N-acetylated-alpha-linked acidic dipeptidase 2 [Ciona intestinalis] N-acetylated-alpha-linked acidic dipeptidase 2 [Crassostrea gigas] PREDICTED: glutamate carboxypeptidase 2-like [Aplysia californica] N-acetylated-alpha-linked acidic dipeptidase 2 [Crassostrea gigas] PREDICTED: glutamate carboxypeptidase 2-like [Ciona intestinalis] hypothetical protein CAPTEDRAFT_160163 [Capitella tel…	7.30811e-20 2.56934e-19 3.78975e-18 7.71692e-18 7.93204e-18 7.95315e-18 1.14691e-17 1.24049e-17 1.91539e-17 3.04955e-17	Bipolaris oryzae ATCC 44560 hypothetical protein partial mRNA PREDICTED: Callorhinchus milii N-acetylated-alpha-linked acidic dipeptidase 2-like (LOC103184309), mRNA Theobroma cacao Peptidase M28 family protein isoform 2 (TCM_037767) mRNA, completee cds Theobroma cacao Peptidase M28 family protein isoform 1 (TCM_037767) mRNA, completee cds Trichoplax adhaerens hypothetical protein, mRNA PREDICTED…	4.19641e-14 1.37181e-07 1.37181e-07 1.37181e-07 1.37181e-07 4.7881e-07 4.7881e-07 4.7881e-07 1.67121e-06 2.03595e-05
comp550612_c1_seq2_V2	-4.27367	Arrestin (or S-antigen), C-terminal domain Arrestin (or S-antigen), C-terminal domain Arrestin (or S-antigen), C-terminal domain	Pfam SMART Pfam	7.00E-18 2.70E-13 7.00E-18	incomplete	complete	1883	1059	N	0			PREDICTED: arrestin domain-containing protein 3-like [Ciona intestinalis] hypothetical protein BRAFLDRAFT_120830 [Branchiostoma floridae] &gtgi|229298379|gb|EEN69006.1| hypothetical protein BRAFLDRAFT_120830 [Branchiostoma floridae] PREDICTED: arrestin domain-containing protein 3-like [Nasonia vitripennis] &gtgi|645027806|ref|XP_008208626.1| PREDICTED: arrestin domain-containing protein 3-like [N…	3.57626e-18 1.90887e-16 2.64284e-16 2.93133e-16 7.09798e-16 7.55061e-16 9.97493e-16 3.87658e-15 1.06158e-14 1.18428e-14	No hits found	NA
comp552019_c0_seq2_V2	-4.27647	NA	NA	NA	incomplete	complete	4088	672	N	0			PREDICTED: small nuclear ribonucleoprotein-associated protein B&apos-like isoform 1 [Ciona intestinalis] unnamed protein product [Oikopleura dioica] &gtgi|313241111|emb|CBY33408.1| unnamed protein product [Oikopleura dioica] Small nuclear ribonucleoprotein-associated protein B&apos [Crassostrea gigas] Small nuclear ribonucleoprotein-associated protein B&apos [Crassostrea gigas] PREDICTED: small n…	1.25782e-47 2.50352e-38 5.04897e-37 9.35546e-37 1.00733e-36 2.8933e-36 3.7391e-36 1.02557e-33 1.79802e-33 2.44932e-33	PREDICTED: Ciona intestinalis small nuclear ribonucleoprotein-associated protein B&apos-like, transcript variant 1 (LOC100178781), mRNA PREDICTED: Ciona intestinalis small nuclear ribonucleoprotein-associated protein B&apos-like, transcript variant 2 (LOC100178781), mRNA Gallus gallus finished cDNA, clone ChEST67k15 PREDICTED: Eptesicus fuscus small nuclear ribonucleoprotein polypeptide N (SNRPN)…	2.77273e-51 8.48934e-39 9.68633e-32 3.38086e-31 1.18004e-30 5.01765e-29 5.01765e-29 1.75133e-28 1.75133e-28 1.75133e-28
comp555197_c1_seq1_V2	-4.27665	Epoxide hydrolase signature Epoxide hydrolase signature Epoxide hydrolase signature	PRINTS PRINTS PRINTS	9.50E-20 9.50E-20 9.50E-20	incomplete	complete	1743	1224	N	1	MOLECULAR_FUNCTION	catalytic activity	PREDICTED: epoxide hydrolase 4-like [Ciona intestinalis] unnamed protein product [Haemonchus contortus] PREDICTED: epoxide hydrolase 4 [Vicugna pacos] PREDICTED: epoxide hydrolase 4 isoform X2 [Cricetulus griseus] PREDICTED: epoxide hydrolase 4 [Gallus gallus] PREDICTED: epoxide hydrolase 4 [Latimeria chalumnae] PREDICTED: LOW QUALITY PROTEIN: epoxide hydrolase 4 [Myotis lucifugus] PREDICTED: epo…	8.63817e-64 1.71227e-51 1.93745e-51 5.20718e-51 5.66027e-51 6.01427e-51 6.14624e-51 6.16194e-51 9.30365e-51 9.77466e-51	No hits found	NA
comp544126_c2_seq1_V2	-4.28489	NA	NA	NA	incomplete	complete	1117	705	N	3			PREDICTED: uncharacterized protein LOC100182467 [Ciona intestinalis]	0.00315789	No hits found	NA
comp550612_c1_seq3_V2	-4.28619	Arrestin (or S-antigen), C-terminal domain Arrestin (or S-antigen), C-terminal domain Arrestin (or S-antigen), C-terminal domain	Pfam SMART Pfam	7.00E-18 2.70E-13 7.00E-18	incomplete	complete	1883	1059	N	0			PREDICTED: arrestin domain-containing protein 3-like [Ciona intestinalis] hypothetical protein BRAFLDRAFT_120830 [Branchiostoma floridae] &gtgi|229298379|gb|EEN69006.1| hypothetical protein BRAFLDRAFT_120830 [Branchiostoma floridae] PREDICTED: arrestin domain-containing protein 3-like [Nasonia vitripennis] &gtgi|645027806|ref|XP_008208626.1| PREDICTED: arrestin domain-containing protein 3-like [N…	3.57626e-18 1.90887e-16 2.64284e-16 2.93133e-16 7.09798e-16 7.55061e-16 9.97493e-16 3.87658e-15 1.06158e-14 1.18428e-14	No hits found	NA
comp559767_c1_seq2_V2	-4.28619	FKBP-type peptidyl-prolyl cis-trans isomerase domain profile.	Coils ProSiteProfiles Coils	- 21.822 -	complete	complete	2728	1956	N	1			PREDICTED: uncharacterized protein LOC101243068 [Ciona intestinalis] FKBP-type peptidyl-prolyl cis-trans isomerase [Ixodes scapularis] hypothetical protein TRIADDRAFT_21313 [Trichoplax adhaerens] &gtgi|190588025|gb|EDV28067.1| hypothetical protein TRIADDRAFT_21313 [Trichoplax adhaerens] LOC542519 [Zea mays] &gtgi|54111525|gb|AAV28625.1| immunophilin [Zea mays] &gtgi|195605690|gb|ACG24675.1| pepti…	2.34038e-43 1.01821e-30 1.32821e-30 3.57329e-29 5.8148e-29 7.94055e-29 1.04289e-28 1.24261e-28 1.25477e-28 1.39658e-28	PREDICTED: Ciona intestinalis uncharacterized LOC101243068 (LOC101243068), mRNA Plasmodium chabaudi chabaudi genome assembly PCHAS01 ,chromosome : 11 Plasmodium vinckei vinckei suppressor-tumorigenicity protein 13 partial mRNA Mus musculus BAC clone CH36-98A18 from chromosome y, completee sequence Plasmodium chabaudi chabaudi hypothetical protein (PC000154.05.0) partial mRNA Mus musculus BAC clon…	1.51532e-14 5.28899e-14 5.28899e-14 5.28899e-14 5.28899e-14 1.84604e-13 1.84604e-13 6.4433e-13 2.24893e-12 2.24893e-12
comp549945_c2_seq1_V2	-4.28634	C-type lectin domain profile.	ProSiteProfiles	9.908	incomplete	complete	1271	576	N	0	MOLECULAR_FUNCTION	carbohydrate binding	No hits found		No hits found	NA
comp555733_c0_seq1_V2	-4.29266	C-type lectin domain signature. C-type lectin domain signature.	ProSitePatterns Coils ProSitePatterns	- - -	incomplete	complete	4245	2175	N	1	MOLECULAR_FUNCTION MOLECULAR_FUNCTION MOLECULAR_FUNCTION	carbohydrate binding carbohydrate binding carbohydrate binding	PREDICTED: retinoid-inducible serine carboxypeptidase [Ciona intestinalis] PREDICTED: retinoid-inducible serine carboxypeptidase [Astyanax mexicanus] Serine carboxypeptidase 1 [Danio rerio] serine carboxypeptidase 1 precursor [Danio rerio] &gtgi|28278492|gb|AAH45898.1| Serine carboxypeptidase 1 [Danio rerio] serine carboxypeptidase 1 precursor [Xenopus (Silurana) tropicalis] &gtgi|165970614|gb|AA…	1.68832e-163 2.98302e-120 8.01245e-120 1.48604e-119 4.57775e-119 1.41928e-117 4.28434e-117 6.22206e-117 6.22403e-116 7.0941e-116	PREDICTED: Ciona intestinalis retinoid-inducible serine carboxypeptidase-like (LOC100181075), mRNA Ciona intestinalis cDNA, clone:ciad007m12, full insert sequence Anopheles gambiae str. PEST AGAP011442-PA (AgaP_AGAP011442) mRNA, completee cds Single read from an extremity of a full-length cDNA clone made from Anopheles gambiae total adult females. 5-PRIME end of clone FK0AAC6AB08 of strain 6-9 of…	1.14806e-24 1.14806e-24 9.43221e-07 9.43221e-07 9.43221e-07 9.43221e-07 9.43221e-07 9.43221e-07 9.43221e-07 1.14908e-05
comp2046723_c0_seq1_V2	-4.29428	NA	NA	NA	incomplete	complete	396	198	N	0			No hits found		Botryllus schlosseri heat shock protein 70 (HSP70.1) gene, completee cds	2.31559e-08
comp564155_c0_seq2_V2	-4.29894	NA	NA	NA	plusieurs frames	plusieurs frames	1409	NA	NA	NA	NA	NA	No hits found		Botryllus schlosseri clone subsf-371a15, completee sequence Botryllus schlosseri clone subsf-217g15, completee sequence Botryllus schlosseri clone subsf-537l9, completee sequence Botryllus schlosseri clone subsf-555i12, completee sequence Botryllus schlosseri clone subsf-560b6, completee sequence Botryllus schlosseri clone subsf-564g21, completee sequence Botryllus schlosseri clone subsf-532h24, …	4.86948e-30 8.80423e-27 8.24594e-21 4.27151e-18 6.33948e-16 9.40862e-14 2.07239e-09
comp534445_c0_seq1_V1	-4.30098	NA	NA	NA	incomplete	complete	333	258	N	0			PREDICTED: uncharacterized protein LOC100182344 [Ciona intestinalis] PREDICTED: uncharacterized protein LOC100180010 [Ciona intestinalis] PREDICTED: uncharacterized protein LOC100181082 [Ciona intestinalis]	3.96101e-12 2.34882e-10 1.70217e-05	No hits found	NA
comp555004_c1_seq1_V2	-4.30098	NA	NA	NA	incomplete	complete	524	147	N	0			No hits found		No hits found	NA
comp552019_c0_seq5_V1	-4.30582	NA	NA	NA	incomplete	complete	886	417	N	0			PREDICTED: uncharacterized protein LOC100179640 [Ciona intestinalis]	0.00152002	Botryllus schlosseri clone subsf-564g21, completee sequence Botryllus schlosseri clone subsf-568h21, completee sequence	0.00419681 0.00419681
comp550907_c0_seq2_V2	-4.30919	Neurotransmitter-gated ion-channel transmembrane region Nicotinic acetylcholine receptor signature Neurotransmitter-gated ion-channel transmembrane region	Pfam PRINTS Pfam	9.80E-43 9.99E-19 9.80E-43	incomplete	complete	2376	1431	Y	4	MOLECULAR_FUNCTION CELLULAR_COMPONENT MOLECULAR_FUNCTION	acetylcholine-activated cation-selective channel activity postsynaptic membrane acetylcholine-activated cation-selective channel activity	nicotinic acetylcholine receptor subunit precursor [Ciona intestinalis] &gtgi|320089439|dbj|BAJ65312.1| nicotinic acetylcholine receptor subunit [Ciona intestinalis] acetylcholine receptor alpha subunit [Hypnos monopterygium] acetylcholine receptor alpha subunit [Narcine tasmaniensis] RecName: Full=Acetylcholine receptor subunit alpha Flags: Precursor &gtgi|213218|gb|AAA96705.1| acetylcholine rec…	1.15036e-158 1.76547e-121 4.04959e-121 5.94019e-121 6.96828e-121 1.01129e-120 4.06158e-120 4.06158e-120 8.37969e-120 1.95941e-118	Ciona intestinalis nicotinic acetylcholine receptor subunit (nachr), mRNA &gtgi|320089438|dbj|AB539786.1| Ciona intestinalis nAChR mRNA for nicotinic acetylcholine receptor subunit, completee cds, Ci-nAChR-A1 PREDICTED: Canis lupus familiaris cholinergic receptor, nicotinic, alpha 3 (neuronal) (CHRNA3), mRNA PREDICTED: Peromyscus maniculatus bairdii cholinergic receptor, nicotinic, alpha 3 (neuro…	1.50008e-45 1.31703e-14 6.8224e-12 2.38125e-11 8.31138e-11 2.90096e-10 2.90096e-10 1.01253e-09 3.53409e-09 3.53409e-09
comp509592_c1_seq1_V2	-4.3344	NA	NA	NA	complete	complete	588	252	N	0			No hits found		Botryllus schlosseri clone subsf-555i12, completee sequence Botryllus schlosseri clone subsf-564g21, completee sequence Chrysemys picta BAC clone CHY3-33H12 from chromosome unknown, completee sequence	2.55433e-16 4.61834e-13 0.00952751
comp376659_c0_seq1_V1	-4.33724	NA	NA	NA	incomplete	complete	400	261	N	0			No hits found		Botryllus schlosseri clone subsf-557e15, completee sequence Botryllus schlosseri clone subsf-564g21, completee sequence Botryllus schlosseri clone subsf-568h21, completee sequence Xenopus (Silurana) tropicalis clone CH216-16P4, completee sequence B.schlosseri (clone bsg.321) genomic DNA repeat region	2.85231e-07 1.21283e-05 1.21283e-05 0.000147753 0.00628264
comp554888_c0_seq1_V2	-4.35767	CUB domain profile. CUB domain profile. CUB domain profile.	ProSiteProfiles ProSiteProfiles ProSiteProfiles	14.381 15.963 14.381	incomplete	complete	2336	2148	N	0			PREDICTED: CUB and sushi domain-containing protein 1-like [Ciona intestinalis] PREDICTED: cubilin [Danio rerio] unnamed protein product [Tetraodon nigroviridis] PREDICTED: cubilin-like [Columba livia] PREDICTED: cubilin [Chrysemys picta bellii] PREDICTED: cubilin [Xenopus (Silurana) tropicalis] Cubilin [Crassostrea gigas] hypothetical protein BRAFLDRAFT_143777 [Branchiostoma floridae] &gtgi|22929…	8.76761e-38 2.23243e-25 3.50004e-23 8.63138e-23 3.51897e-22 5.07702e-22 6.36275e-22 1.25452e-21 5.57912e-21 6.12984e-21	No hits found	NA
comp555362_c0_seq3_V1	-4.36139	Actin Actins signature 2. Actin	SMART ProSitePatterns SMART	4.70E-239 - 4.70E-239	complete	complete	1348	1128	N	0			unnamed protein product [Oikopleura dioica] &gtgi|313224586|emb|CBY20377.1| unnamed protein product [Oikopleura dioica] unnamed protein product [Oikopleura dioica] &gtgi|313234894|emb|CBY24839.1| unnamed protein product [Oikopleura dioica] &gtgi|313243312|emb|CBY39942.1| unnamed protein product [Oikopleura dioica] PREDICTED: actin, cytoplasmic 1 isoform X1 [Cynoglossus semilaevis] PREDICTED: LOW …	0 0 0 0 0 0 0 0 0 0	Botryllus schlosseri isolate SB1AB71-2 cytoplasmic actin 2 gene, partial cds Botryllus schlosseri isolate QST112-1 cytoplasmic actin 2 gene, partial cds &gtgi|418211473|gb|JQ597451.1| Botryllus schlosseri isolate QST92-1 cytoplasmic actin 2 gene, partial cds &gtgi|418211505|gb|JQ597467.1| Botryllus schlosseri isolate SB3B556591-1 cytoplasmic actin 2 gene, partial cds &gtgi|418211571|gb|JQ597500.1…	0 0 0 0 0 0 0 0 0 0
comp564618_c3_seq3_V2	-4.36392	Coagulation factors 5/8 type C domain (FA58C) profile. F5/8 type C domain Coagulation factors 5/8 type C domain (FA58C) profile.	ProSiteProfiles Pfam ProSiteProfiles	28 1.20E-25 28	complete	complete	1263	741	Y	0	BIOLOGICAL_PROCESS BIOLOGICAL_PROCESS BIOLOGICAL_PROCESS	cell adhesion cell adhesion cell adhesion	predicted protein [Nematostella vectensis] &gtgi|156224550|gb|EDO45375.1| predicted protein [Nematostella vectensis] predicted protein [Nematostella vectensis] &gtgi|156213939|gb|EDO34942.1| predicted protein [Nematostella vectensis] hypothetical protein BRAFLDRAFT_233355 [Branchiostoma floridae] &gtgi|229275405|gb|EEN46226.1| hypothetical protein BRAFLDRAFT_233355 [Branchiostoma floridae] hypoth…	7.76361e-28 3.57926e-27 2.40477e-25 3.73807e-25 5.49556e-25 8.64408e-25 1.10303e-24 1.67364e-24 1.91564e-23 2.80039e-23	No hits found	NA
comp555393_c0_seq1_V2	-4.3714	u-PAR/Ly-6 domain	Pfam	1.8e-05	incomplete	complete	1179	522	Y	2			PREDICTED: uncharacterized protein LOC102806065 [Saccoglossus kowalevskii]	0.00914622	Xenopus (Silurana) tropicalis clone CH216-16P4, completee sequence Homo sapiens heparanase mRNA, completee cds	4.94757e-10 0.00161737
comp560215_c7_seq1_V1	-4.37594	NA	NA	NA	incomplete	incomplete	216	213	N	0			hypothetical protein BRAFLDRAFT_285244 [Branchiostoma floridae] &gtgi|229276065|gb|EEN46878.1| hypothetical protein BRAFLDRAFT_285244 [Branchiostoma floridae] hypothetical protein BRAFLDRAFT_123151 [Branchiostoma floridae] &gtgi|229292138|gb|EEN62804.1| hypothetical protein BRAFLDRAFT_123151 [Branchiostoma floridae] hypothetical protein BRAFLDRAFT_114693 [Branchiostoma floridae] &gtgi|229292136|g…	4.20128e-10 8.80286e-08 1.35575e-07 4.32967e-07 2.29013e-06 2.31023e-06 2.92877e-06 2.89603e-05 2.92618e-05 2.95377e-05	No hits found	NA
comp524140_c0_seq1_V2	-4.38046	NA	NA	NA	incomplete	complete	2007	1170	N	2			PREDICTED: phosphoinositide-interacting protein-like [Astyanax mexicanus] PREDICTED: phosphoinositide-interacting protein [Callorhinchus milii] PREDICTED: uncharacterized protein LOC102684811 [Lepisosteus oculatus] PREDICTED: phosphoinositide-interacting protein-like [Latimeria chalumnae] PREDICTED: phosphoinositide-interacting protein-like, partial [Chrysemys picta bellii] PREDICTED: phosphoinos…	7.98679e-05 0.000183879 0.000306627 0.000495567 0.00068814 0.000713215 0.00111126	No hits found	NA
comp562099_c2_seq1_V2	-4.38875	Cadherin repeats. Cadherin repeats. Cadherin repeats.	SMART SMART SMART	3.80E-08 2.40E-07 3.80E-08	complete	complete	2631	1908	N	2	CELLULAR_COMPONENT MOLECULAR_FUNCTION CELLULAR_COMPONENT	membrane calcium ion binding membrane	cadherin homolog [Botryllus schlosseri] cadherin precursor [Ciona intestinalis] &gtgi|7106477|dbj|BAA92182.1| cadherin [Ciona intestinalis] PREDICTED: cadherin-15-like [Leptonychotes weddellii] PREDICTED: cadherin-15 [Xenopus (Silurana) tropicalis] PREDICTED: cadherin-13 [Myotis davidii] cadherin-13 precursor [Rattus norvegicus] &gtgi|20162485|gb|AAM14607.1|AF494095_1 T-cadherin [Rattus norvegicu…	1.87201e-160 5.58353e-62 3.90434e-51 3.12123e-47 3.76815e-46 4.13622e-46 4.2408e-46 4.89622e-46 5.79385e-46 7.63544e-46	Botryllus schlosseri cadherin homolog gene, completee cds Xenopus (Silurana) tropicalis clone CH216-16P4, completee sequence	1.0499e-41 7.0867e-06
comp552019_c0_seq3_V2	-4.39391	NA	NA	NA	incomplete	complete	4088	672	N	0			PREDICTED: small nuclear ribonucleoprotein-associated protein B&apos-like isoform 1 [Ciona intestinalis] unnamed protein product [Oikopleura dioica] &gtgi|313241111|emb|CBY33408.1| unnamed protein product [Oikopleura dioica] Small nuclear ribonucleoprotein-associated protein B&apos [Crassostrea gigas] Small nuclear ribonucleoprotein-associated protein B&apos [Crassostrea gigas] PREDICTED: small n…	1.25782e-47 2.50352e-38 5.04897e-37 9.35546e-37 1.00733e-36 2.8933e-36 3.7391e-36 1.02557e-33 1.79802e-33 2.44932e-33	PREDICTED: Ciona intestinalis small nuclear ribonucleoprotein-associated protein B&apos-like, transcript variant 1 (LOC100178781), mRNA PREDICTED: Ciona intestinalis small nuclear ribonucleoprotein-associated protein B&apos-like, transcript variant 2 (LOC100178781), mRNA Gallus gallus finished cDNA, clone ChEST67k15 PREDICTED: Eptesicus fuscus small nuclear ribonucleoprotein polypeptide N (SNRPN)…	2.77273e-51 8.48934e-39 9.68633e-32 3.38086e-31 1.18004e-30 5.01765e-29 5.01765e-29 1.75133e-28 1.75133e-28 1.75133e-28
comp566484_c1_seq5_V2	-4.39836	Leucine rich repeat, ribonuclease inhibitor type Leucine rich repeat, ribonuclease inhibitor type Leucine rich repeat, ribonuclease inhibitor type	SMART SMART SMART	0.017 0.69 0.017	complete	complete	3263	2901	N	0			PREDICTED: uncharacterized protein LOC100179338 [Ciona intestinalis] PREDICTED: tropomodulin-3 isoform X1 [Monodelphis domestica] &gtgi|611969701|ref|XP_007480022.1| PREDICTED: tropomodulin-3 isoform X2 [Monodelphis domestica] PREDICTED: tropomodulin-3 [Mesocricetus auratus] PREDICTED: tropomodulin-3 [Sarcophilus harrisii] PREDICTED: tropomodulin-3 isoform X1 [Mus musculus] Tropomodulin-3 [Hetero…	8.73009e-109 1.29574e-36 6.46984e-36 8.48522e-36 3.16677e-35 3.24653e-35 4.02578e-35 5.58868e-35 6.5587e-35 6.9398e-35	PREDICTED: Dasypus novemcinctus tropomodulin 3 (ubiquitous) (TMOD3), mRNA PREDICTED: Nomascus leucogenys tropomodulin 3 (ubiquitous) (TMOD3), mRNA PREDICTED: Ochotona princeps tropomodulin 2 (neuronal) (TMOD2), mRNA PREDICTED: Odobenus rosmarus divergens tropomodulin 3 (ubiquitous) (TMOD3), mRNA PREDICTED: Spermophilus tridecemlineatus tropomodulin 2 (neuronal) (Tmod2), transcript variant X3, mRN…	3.07428e-05 3.07428e-05 0.000107303 0.000107303 0.000374524 0.000374524 0.000374524 0.000374524 0.00130722 0.00130722
comp564155_c0_seq4_V1	-4.41021	NA	NA	NA	incomplete	complete	276	261	N	0			No hits found		B.schlosseri tandem repeat Mus musculus BAC clone RP24-104D12 from 3, completee sequence Marsupenaeus japonicus alpha-amylase (Amy) mRNA, completee cds Rana nigrovittata clone B30 nigroain-A antimicrobial peptide precursor, mRNA, completee cds Rana nigrovittata clone B36 nigroain-A antimicrobial peptide precursor, mRNA, completee cds Xenopus laevis hypothetical protein LOC446289, mRNA (cDNA clone…	9.75169e-81 6.59389e-07 8.033e-06 8.033e-06 8.033e-06 8.033e-06 2.80379e-05 2.80379e-05 2.80379e-05 9.7862e-05
comp556060_c0_seq1_V2	-4.4103	EGF-like domain profile. Aspartic acid and asparagine hydroxylation site. EGF-like domain profile.	ProSiteProfiles ProSitePatterns ProSiteProfiles	13.558 - 13.558	incomplete	complete	1493	882	Y	0	MOLECULAR_FUNCTION MOLECULAR_FUNCTION MOLECULAR_FUNCTION	protein binding calcium ion binding protein binding	ci-meta1-like protein [Herdmania curvata] predicted protein [Nematostella vectensis] &gtgi|156208644|gb|EDO30087.1| predicted protein [Nematostella vectensis] hypothetical protein BRAFLDRAFT_80587 [Branchiostoma floridae] &gtgi|229282681|gb|EEN53428.1| hypothetical protein BRAFLDRAFT_80587 [Branchiostoma floridae] predicted protein [Nematostella vectensis] &gtgi|156229183|gb|EDO49979.1| predicted…	1.33196e-71 1.56508e-47 7.01466e-47 7.50676e-45 1.06027e-44 6.99038e-42 7.13748e-42 1.70823e-41 2.76693e-41 1.52162e-40	PREDICTED: Latimeria chalumnae fibrillin-2-like (LOC102360005), mRNA Branchiostoma floridae hypothetical protein, mRNA Ixodes scapularis protein kinase C-binding protein NELL1, putative, mRNA Cyprinus carpio genome assembly common carp genome ,scaffold 000000216 PREDICTED: Poecilia formosa fibrillin 3 (fbn3), mRNA PREDICTED: Lepisosteus oculatus uncharacterized LOC102688610 (LOC102688610), mRNA P…	4.84441e-05 4.84441e-05 0.000169087 0.00059017 0.0020599 0.0020599 0.0020599 0.0020599 0.0020599 0.0020599
comp549823_c0_seq1_V2	-4.41867	NA	NA	NA	incomplete	complete	1141	240	Y	0			No hits found		No hits found	NA
comp552019_c3_seq4_V2	-4.41923	Epidermal growth factor-like domain. EGF-like domain signature 2. Epidermal growth factor-like domain.	SMART ProSitePatterns SMART	0.0015 - 0.0015	incomplete	incomplete	988	909	N	0			PREDICTED: uncharacterized protein LOC100179640 [Ciona intestinalis] unnamed protein product [Oikopleura dioica] PREDICTED: prolow-density lipoprotein receptor-related protein 1-like [Ciona intestinalis] unnamed protein product [Oikopleura dioica] PREDICTED: low-density lipoprotein receptor-related protein 2-like [Strongylocentrotus purpuratus] Low-density lipoprotein receptor-related protein 4 […	3.35651e-22 5.69299e-18 3.52334e-17 5.74598e-14 7.36808e-13 1.11202e-10 1.72976e-10 4.93908e-10 6.25678e-10 6.48073e-10	No hits found	NA
comp554513_c0_seq3_V2	-4.43404	Immunoglobulin EGF-like domain signature 1. Immunoglobulin	SMART ProSitePatterns SMART	4.00E-04 - 4.00E-04	incomplete	incomplete	1624	1449	Y	0			PREDICTED: neurogenic locus Notch protein-like [Ciona intestinalis] PREDICTED: neurogenic locus notch homolog protein 3-like, partial [Bubalus bubalis] PREDICTED: neurogenic locus notch homolog protein 3, partial [Elephantulus edwardii] PREDICTED: neurogenic locus notch homolog protein 3 [Chrysochloris asiatica] PREDICTED: neurogenic locus notch homolog protein 3, partial [Ictidomys tridecemlinea…	1.55563e-29 7.42536e-23 2.13491e-22 1.24529e-20 3.49641e-20 4.87105e-20 4.91452e-20 6.74662e-20 7.95623e-20 8.90804e-20	No hits found	NA
comp557526_c7_seq1_V1	-4.46349	Peptidase family M13	Pfam	9.4e-56	complete	complete	2796	1221	N	1	BIOLOGICAL_PROCESS BIOLOGICAL_PROCESS BIOLOGICAL_PROCESS	proteolysis proteolysis proteolysis	PREDICTED: membrane metallo-endopeptidase-like 1-like [Ciona intestinalis] PREDICTED: membrane metallo-endopeptidase-like 1 isoform X3 [Mustela putorius furo] PREDICTED: membrane metallo-endopeptidase-like 1 [Odobenus rosmarus divergens] PREDICTED: membrane metallo-endopeptidase-like 1 [Leptonychotes weddellii] PREDICTED: membrane metallo-endopeptidase-like 1 [Danio rerio] PREDICTED: membrane met…	0 2.32285e-149 4.40839e-149 5.94804e-149 3.35779e-148 6.53312e-148 1.26041e-147 3.90888e-147 4.3561e-147 5.49516e-147	PREDICTED: Geospiza fortis membrane metallo-endopeptidase (MME), mRNA PREDICTED: Serinus canaria membrane metallo-endopeptidase (MME), mRNA PREDICTED: Meleagris gallopavo neprilysin-like (LOC100544190), mRNA Anopheles gambiae str. PEST AGAP003106-PA (AgaP_AGAP003106) mRNA, completee cds PREDICTED: Ficedula albicollis membrane metallo-endopeptidase (MME), mRNA PREDICTED: Taeniopygia guttata membra…	2.62858e-24 1.36164e-21 1.36164e-21 1.65881e-20 2.02085e-19 2.02085e-19 7.05345e-19 7.05345e-19 7.05345e-19 7.05345e-19
comp559706_c2_seq4_V2	-4.46999	Glutamate-cysteine ligase	Pfam	4.3e-109	complete	complete	2266	1299	N	0			PREDICTED: glutamate--cysteine ligase catalytic subunit [Falco peregrinus] &gtgi|541978491|ref|XP_005441923.1| PREDICTED: glutamate--cysteine ligase catalytic subunit [Falco cherrug] PREDICTED: glutamate--cysteine ligase catalytic subunit isoform X1 [Pseudopodoces humilis] PREDICTED: glutamate--cysteine ligase catalytic subunit [Corvus brachyrhynchos] PREDICTED: glutamate--cysteine ligase catalyt…	3.08866e-123 1.31269e-122 1.46627e-122 3.61851e-122 4.48575e-122 5.53508e-122 6.37153e-122 6.56006e-122 1.08282e-121 1.38253e-121	PREDICTED: Anas platyrhynchos glutamate-cysteine ligase, catalytic subunit (GCLC), mRNA Trichoplax adhaerens hypothetical protein, mRNA PREDICTED: Gallus gallus glutamate-cysteine ligase, catalytic subunit (GCLC), mRNA PREDICTED: Meleagris gallopavo glutamate-cysteine ligase, catalytic subunit (GCLC), mRNA Danio rerio glutamate-cysteine ligase, catalytic subunit, mRNA (cDNA clone MGC:191729 IMAGE…	1.25507e-14 5.33669e-13 1.86269e-12 1.86269e-12 2.76447e-10 2.76447e-10 3.36782e-09 3.36782e-09 3.36782e-09 3.36782e-09
comp560665_c0_seq1_V2	-4.48612	Major Facilitator Superfamily	Pfam	1.6e-20	incomplete	complete	1936	1365	N	12	BIOLOGICAL_PROCESS CELLULAR_COMPONENT BIOLOGICAL_PROCESS	transmembrane transport integral component of membrane transmembrane transport	NA		No hits found	NA
comp1242344_c0_seq1_V2	-4.49752	NA	NA	NA	incomplete	complete	964	903	N	1			NA		No hits found	NA
comp547527_c0_seq2_V2	-4.50036	NA	NA	NA	incomplete	complete	1043	663	N	0			No hits found		No hits found	NA
comp551600_c1_seq1_V2	-4.50443	NA	NA	NA	complete	complete	965	597	Y	0			No hits found		No hits found	NA
comp554513_c0_seq5_V2	-4.50546	Immunoglobulin EGF-like domain signature 1. Immunoglobulin	SMART ProSitePatterns SMART	4.00E-04 - 4.00E-04	incomplete	incomplete	1624	1449	Y	0			PREDICTED: neurogenic locus Notch protein-like [Ciona intestinalis] PREDICTED: neurogenic locus notch homolog protein 3-like, partial [Bubalus bubalis] PREDICTED: neurogenic locus notch homolog protein 3, partial [Elephantulus edwardii] PREDICTED: neurogenic locus notch homolog protein 3 [Chrysochloris asiatica] PREDICTED: neurogenic locus notch homolog protein 3, partial [Ictidomys tridecemlinea…	1.55563e-29 7.42536e-23 2.13491e-22 1.24529e-20 3.49641e-20 4.87105e-20 4.91452e-20 6.74662e-20 7.95623e-20 8.90804e-20	No hits found	NA
comp566484_c1_seq6_V2	-4.50849	Leucine rich repeat, ribonuclease inhibitor type Leucine rich repeat, ribonuclease inhibitor type Leucine rich repeat, ribonuclease inhibitor type	SMART SMART SMART	0.017 0.69 0.017	complete	complete	3263	2901	N	0	CELLULAR_COMPONENT MOLECULAR_FUNCTION CELLULAR_COMPONENT	cytoskeleton tropomyosin binding cytoskeleton	PREDICTED: uncharacterized protein LOC100179338 [Ciona intestinalis]	8.73009e-109	PREDICTED: Dasypus novemcinctus tropomodulin 3 (ubiquitous) (TMOD3), mRNA	3.07428e-05
comp557253_c0_seq15_V1	-4.52058	NA	NA	NA	incomplete	complete	308	159	N	0			No hits found		No hits found	NA
comp557526_c7_seq2_V2	-4.53858	Peptidase family M13 Neprilysin metalloprotease (M13) family signature Peptidase family M13	Pfam PRINTS Pfam	1.10E-95 8.90E-25 1.10E-95	incomplete	complete	2772	2382	N	1			PREDICTED: membrane metallo-endopeptidase-like 1-like [Ciona intestinalis] PREDICTED: membrane metallo-endopeptidase-like 1 isoform X3 [Mustela putorius furo] PREDICTED: membrane metallo-endopeptidase-like 1 [Odobenus rosmarus divergens] PREDICTED: membrane metallo-endopeptidase-like 1 [Leptonychotes weddellii] PREDICTED: membrane metallo-endopeptidase-like 1 [Orycteropus afer afer] PREDICTED: me…	0 0 0 0 0 1.26717e-180 1.0271e-179 1.36235e-179 2.9589e-179 4.36452e-179	PREDICTED: Geospiza fortis membrane metallo-endopeptidase (MME), mRNA PREDICTED: Serinus canaria membrane metallo-endopeptidase (MME), mRNA PREDICTED: Meleagris gallopavo neprilysin-like (LOC100544190), mRNA Anopheles gambiae str. PEST AGAP003106-PA (AgaP_AGAP003106) mRNA, completee cds PREDICTED: Ficedula albicollis membrane metallo-endopeptidase (MME), mRNA PREDICTED: Taeniopygia guttata membra…	2.6057e-24 1.34979e-21 1.34979e-21 1.64438e-20 2.00326e-19 2.00326e-19 6.99207e-19 6.99207e-19 6.99207e-19 6.99207e-19
comp520998_c1_seq1_V2	-4.54049	BTB/POZ domain Broad-Complex, Tramtrack and Bric a brac BTB/POZ domain	Pfam SMART Pfam	3.20E-24 5.30E-24 3.20E-24	incomplete	complete	2719	1926	N	0			PREDICTED: kelch-like protein 41-like [Lepisosteus oculatus] PREDICTED: kelch-like protein 41 [Anolis carolinensis] PREDICTED: kelch-like protein 41 [Latimeria chalumnae] PREDICTED: kelch-like protein 41 [Tarsius syrichta] PREDICTED: kelch-like protein 41 [Ornithorhynchus anatinus] PREDICTED: kelch-like protein 41 [Cavia porcellus] PREDICTED: kelch-like protein 40-like [Latimeria chalumnae] PREDI…	5.58892e-75 4.69888e-74 2.0557e-73 1.41858e-72 1.87078e-72 2.25705e-72 4.77062e-72 9.53378e-72 1.19599e-71 1.33293e-71	Botryllus schlosseri clone subsf-532h24, completee sequence PREDICTED: Ciona intestinalis kelch repeat and BTB domain-containing protein 10-like (LOC100175568), mRNA PREDICTED: Acyrthosiphon pisum uncharacterized LOC100166162 (LOC100166162), mRNA Plasmodium falciparum strain 3D7, chromosome 1 Zebrafish DNA sequence from clone CH73-338A16 in linkage group 18, completee sequence Zebrafish DNA seque…	1.96443e-19 0.00108745 0.00379559 0.00379559 0.00379559 0.00379559 0.00379559
comp564155_c0_seq5_V2	-4.54274	NA	NA	NA	incomplete	complete	279	240	N	0			No hits found		B.schlosseri tandem repeat	7.57702e-114
comp414563_c0_seq1_V2	-4.55229	BTB/POZ domain Broad-Complex, Tramtrack and Bric a brac BTB/POZ domain	Pfam SMART Pfam	3.20E-24 5.30E-24 3.20E-24	incomplete	complete	2710	1926	N	0			PREDICTED: kelch-like protein 41-like [Lepisosteus oculatus] PREDICTED: kelch-like protein 41 [Anolis carolinensis] PREDICTED: kelch-like protein 41 [Latimeria chalumnae] PREDICTED: kelch-like protein 41 [Tarsius syrichta] PREDICTED: kelch-like protein 41 [Ornithorhynchus anatinus] PREDICTED: kelch-like protein 41 [Cavia porcellus] PREDICTED: kelch-like protein 40-like [Latimeria chalumnae] PREDI…	5.38561e-75 4.53355e-74 1.98517e-73 1.37154e-72 1.80906e-72 2.18285e-72 4.61646e-72 9.22896e-72 1.15792e-71 1.29059e-71	Botryllus schlosseri clone subsf-532h24, completee sequence PREDICTED: Ciona intestinalis kelch repeat and BTB domain-containing protein 10-like (LOC100175568), mRNA PREDICTED: Acyrthosiphon pisum uncharacterized LOC100166162 (LOC100166162), mRNA Plasmodium falciparum strain 3D7, chromosome 1 Zebrafish DNA sequence from clone CH73-338A16 in linkage group 18, completee sequence Zebrafish DNA seque…	1.95783e-19 0.0010838 0.00378285 0.00378285 0.00378285 0.00378285 0.00378285
comp563456_c0_seq1_V2	-4.55273	Low-density lipoprotein receptor domain class A CUB domain Low-density lipoprotein receptor domain class A	SMART Pfam SMART	0.0022 1.90E-09 0.0022	incomplete	complete	4722	2202	N	0	MOLECULAR_FUNCTION CELLULAR_COMPONENT MOLECULAR_FUNCTION	protein binding membrane protein binding	PREDICTED: enteropeptidase-like [Ciona intestinalis] EF-hand_1 domain-containing protein, partial [Hormiphora californensis] PREDICTED: calglandulin-like [Ciona intestinalis] calglandulin [Ictalurus punctatus] &gtgi|308324411|gb|ADO29340.1| calglandulin [Ictalurus punctatus] putative calmodulin variant 1 [Taeniopygia guttata] Calmodulin [Pteropus alecto] unnamed protein product [Macaca fascicular…	2.25252e-61 7.82823e-45 1.84653e-44 1.0308e-43 2.15616e-43 2.8677e-43 2.93732e-43 3.24866e-43 3.7038e-43 3.77606e-43	PREDICTED: Ciona intestinalis calglandulin-like (LOC100181538), mRNA PREDICTED: Python bivittatus calmodulin-like (LOC103064488), mRNA PREDICTED: Lepisosteus oculatus calglandulin-like (LOC102691846), mRNA Botryllus schlosseri clone subsf-560b6, completee sequence Chionodraco hamatus clone Ch684 microsatellite sequence PREDICTED: Sarcophilus harrisii calmodulin-like protein 6-like (LOC100914803),…	9.81862e-39 2.81557e-20 1.4585e-17 1.4585e-17 5.09067e-17 1.77682e-16 6.2017e-16 2.16461e-15 2.63703e-14 2.63703e-14
comp554558_c0_seq1_V1	-4.55526	EF-hand, calcium binding motif EF-hand, calcium binding motif EF-hand, calcium binding motif	SMART SMART SMART	5.50E-04 4.40E-05 5.50E-04	complete	complete	1339	489	N	0	MOLECULAR_FUNCTION MOLECULAR_FUNCTION MOLECULAR_FUNCTION	calcium ion binding calcium ion binding calcium ion binding	PREDICTED: troponin C, skeletal muscle [Ciona intestinalis] PREDICTED: troponin C, skeletal muscle [Callorhinchus milii] RecName: Full=Troponin C, skeletal muscle Short=TNC &gtgi|633784|gb|AAB30160.1| troponin C, TnC [Anguilla anguilla=European eel, white muscle, Peptide, 160 aa] troponin C [Lethenteron camtschaticum] PREDICTED: troponin C, skeletal muscle-like [Latimeria chalumnae] PREDICTED: tr…	7.21935e-64 8.14162e-36 9.66333e-36 2.5741e-35 1.23835e-34 1.40508e-34 3.1743e-34 3.20621e-34 4.01544e-34 4.90403e-34	PREDICTED: Ciona intestinalis troponin C, skeletal muscle-like (LOC100185478), mRNA Ciona intestinalis cDNA, clone:ciad013j10, full insert sequence PREDICTED: Oryzias latipes troponin C, skeletal muscle-like (LOC101171577), mRNA Tetraodon nigroviridis full-length cDNA Tetraodon nigroviridis full-length cDNA PREDICTED: Xiphophorus maculatus troponin C, skeletal muscle-like (LOC102220172), mRNA Tet…	4.93497e-55 7.32415e-53 1.96708e-28 6.86578e-28 2.39639e-27 8.36423e-27 8.36423e-27 8.36423e-27 8.36423e-27 8.36423e-27
comp558967_c0_seq1_V2	-4.5601	NA	NA	NA	incomplete	complete	2203	1479	Y	0			No hits found		Tetraodon nigroviridis full-length cDNA	0.00306507
comp566484_c1_seq7_V2	-4.5601	Leucine rich repeat, ribonuclease inhibitor type Leucine rich repeat, ribonuclease inhibitor type Leucine rich repeat, ribonuclease inhibitor type	SMART SMART SMART	0.017 0.69 0.017	complete	complete	3263	2901	N	0			PREDICTED: uncharacterized protein LOC100179338 [Ciona intestinalis] PREDICTED: tropomodulin-3 isoform X1 [Monodelphis domestica] &gtgi|611969701|ref|XP_007480022.1| PREDICTED: tropomodulin-3 isoform X2 [Monodelphis domestica] PREDICTED: tropomodulin-3 [Mesocricetus auratus] PREDICTED: tropomodulin-3 [Sarcophilus harrisii] PREDICTED: tropomodulin-3 isoform X1 [Mus musculus] Tropomodulin-3 [Hetero…	8.73009e-109 1.29574e-36 6.46984e-36 8.48522e-36 3.16677e-35 3.24653e-35 4.02578e-35 5.58868e-35 6.5587e-35 6.9398e-35	PREDICTED: Dasypus novemcinctus tropomodulin 3 (ubiquitous) (TMOD3), mRNA PREDICTED: Nomascus leucogenys tropomodulin 3 (ubiquitous) (TMOD3), mRNA PREDICTED: Ochotona princeps tropomodulin 2 (neuronal) (TMOD2), mRNA PREDICTED: Odobenus rosmarus divergens tropomodulin 3 (ubiquitous) (TMOD3), mRNA PREDICTED: Spermophilus tridecemlineatus tropomodulin 2 (neuronal) (Tmod2), transcript variant X3, mRN…	3.07428e-05 3.07428e-05 0.000107303 0.000107303 0.000374524 0.000374524 0.000374524 0.000374524 0.00130722 0.00130722
comp555598_c0_seq1_V2	-4.56803	NA	NA	NA	complete	complete	15279	3915	N	0	MOLECULAR_FUNCTION	nucleic acid binding	hypothetical protein CGI_10000765 [Crassostrea gigas] PREDICTED: uncharacterized protein F54H12.2-like [Xenopus (Silurana) tropicalis] &gtgi|512874542|ref|XP_004918806.1| PREDICTED: uncharacterized protein F54H12.2-like [Xenopus (Silurana) tropicalis] PREDICTED: uncharacterized protein F54H12.2-like [Xenopus (Silurana) tropicalis] PREDICTED: uncharacterized protein F54H12.2-like [Xenopus (Siluran…	2.68256e-146 1.59108e-69 5.16293e-69 3.39896e-64 3.80049e-64 1.59751e-63 1.37149e-62 2.93272e-62 2.26881e-61 1.1129e-60	PREDICTED: Ciona intestinalis uncharacterized LOC100177838 (LOC100177838), misc_RNA PREDICTED: Ciona intestinalis uncharacterized LOC100180679 (LOC100180679), mRNA	0.000145196 0.00176885
comp562640_c0_seq1_V2	-4.57143	Homocysteine-binding domain profile.	PIRSF ProSiteProfiles PIRSF	1.60E-105 29.756 1.60E-105	incomplete	complete	5234	1122	N	0			PREDICTED: betaine--homocysteine S-methyltransferase 1-like [Ciona intestinalis] PREDICTED: betaine--homocysteine S-methyltransferase 1-like [Ciona intestinalis] PREDICTED: betaine--homocysteine S-methyltransferase 1-like [Saccoglossus kowalevskii] PREDICTED: betaine--homocysteine S-methyltransferase 1-like [Ciona intestinalis] hypothetical protein BRAFLDRAFT_248283 [Branchiostoma floridae] &gtgi…	5.63585e-126 1.07954e-116 2.69806e-116 5.13405e-115 5.08455e-112 5.11001e-110 5.30482e-110 2.09036e-109 2.52731e-108 2.62669e-106	PREDICTED: Bombyx mori myosin light chain kinase, smooth muscle-like (LOC101741803), mRNA PREDICTED: Metaseiulus occidentalis myosin light chain kinase, smooth muscle-like (LOC100907673), mRNA Bombyx mori mRNA, clone: fner32E09 PREDICTED: Ciona intestinalis myosin light chain kinase, smooth muscle-like (LOC100179969), mRNA PREDICTED: Apis dorsata serine/threonine-protein kinase PLK4-like (LOC1026…	1.51403e-30 1.51403e-30 1.51403e-30 7.84285e-28 1.41802e-24 4.94938e-24 6.02958e-23 2.10453e-22 2.10453e-22 2.56384e-21
comp556831_c0_seq2_V2	-4.58042	Neurotransmitter-gated ion-channel ligand binding domain Neurotransmitter-gated ion-channel transmembrane region Neurotransmitter-gated ion-channel ligand binding domain	Pfam Pfam Pfam	1.20E-55 4.10E-49 1.20E-55	incomplete	complete	1772	1512	Y	3			acetylcholine receptor subunit beta-like precursor [Ciona intestinalis] &gtgi|320089453|dbj|BAJ65319.1| nicotinic acetylcholine receptor subunit [Ciona intestinalis] cholinergic receptor, nicotinic, beta precursor [Ciona intestinalis] &gtgi|320089451|dbj|BAJ65318.1| nicotinic acetylcholine receptor subunit [Ciona intestinalis] PREDICTED: acetylcholine receptor subunit beta-like [Cynoglossus semil…	4.27063e-151 4.06142e-108 2.71975e-103 3.12077e-102 3.60837e-101 6.36313e-101 8.97747e-101 1.13218e-100 9.24914e-100 9.97947e-100	Ciona intestinalis acetylcholine receptor subunit beta-like (nachr), mRNA &gtgi|320089452|dbj|AB539793.1| Ciona intestinalis nAChR mRNA for nicotinic acetylcholine receptor subunit, completee cds, Ci-nAChR-BGDE3 Botryllus schlosseri clone subsf-532h24, completee sequence PREDICTED: Lepisosteus oculatus acetylcholine receptor subunit beta-like (LOC102696750), mRNA Gallus gallus cholinergic recepto…	1.88565e-17 8.01798e-16 1.35776e-06 1.65409e-05 1.65409e-05 0.000201509 0.000201509 0.000703337 0.000703337 0.00245489
comp547364_c0_seq3_V1	-4.59542	NA	NA	NA	incomplete	complete	206	87	N	0			No hits found		No hits found	NA
comp552019_c0_seq7_V1	-4.59697	NA	NA	NA	incomplete	complete	791	666	N	0			PREDICTED: uncharacterized protein LOC100179640 [Ciona intestinalis]	3.8226e-07	No hits found	NA
comp552019_c0_seq6_V2	-4.61016	NA	NA	NA	incomplete	complete	4088	672	N	0			PREDICTED: small nuclear ribonucleoprotein-associated protein B&apos-like isoform 1 [Ciona intestinalis] unnamed protein product [Oikopleura dioica] &gtgi|313241111|emb|CBY33408.1| unnamed protein product [Oikopleura dioica] Small nuclear ribonucleoprotein-associated protein B&apos [Crassostrea gigas] Small nuclear ribonucleoprotein-associated protein B&apos [Crassostrea gigas] PREDICTED: small n…	1.25782e-47 2.50352e-38 5.04897e-37 9.35546e-37 1.00733e-36 2.8933e-36 3.7391e-36 1.02557e-33 1.79802e-33 2.44932e-33	PREDICTED: Ciona intestinalis small nuclear ribonucleoprotein-associated protein B&apos-like, transcript variant 1 (LOC100178781), mRNA PREDICTED: Ciona intestinalis small nuclear ribonucleoprotein-associated protein B&apos-like, transcript variant 2 (LOC100178781), mRNA Gallus gallus finished cDNA, clone ChEST67k15 PREDICTED: Eptesicus fuscus small nuclear ribonucleoprotein polypeptide N (SNRPN)…	2.77273e-51 8.48934e-39 9.68633e-32 3.38086e-31 1.18004e-30 5.01765e-29 5.01765e-29 1.75133e-28 1.75133e-28 1.75133e-28
comp552019_c4_seq2_V2	-4.61252	NA	NA	NA	incomplete	complete	325	150	N	0			NA		No hits found	NA
comp553139_c1_seq1_V2	-4.6148	IQ motif profile. IQ calmodulin-binding motif IQ motif profile.	ProSiteProfiles Pfam ProSiteProfiles	10.274 2.10E-05 10.274	incomplete	complete	9150	2304	N	0	BIOLOGICAL_PROCESS MOLECULAR_FUNCTION BIOLOGICAL_PROCESS	intracellular signal transduction protein binding intracellular signal transduction	PREDICTED: sodium-coupled monocarboxylate transporter 1-like [Ciona intestinalis] PREDICTED: sodium-coupled monocarboxylate transporter 2-like [Ciona intestinalis] PREDICTED: sodium-coupled monocarboxylate transporter 2-like [Ciona intestinalis] PREDICTED: sodium-coupled monocarboxylate transporter 1-like [Ciona intestinalis] PREDICTED: sodium-coupled monocarboxylate transporter 1-like [Ciona int…	2.76334e-129 5.61302e-120 1.0158e-113 2.98229e-113 3.82014e-105 2.13698e-104 4.33771e-104 8.21759e-102 1.59704e-101 1.85432e-101	Halocynthia roretzi HrDoublecortin mRNA, completee cds Botryllus schlosseri clone subsf-531d19, completee sequence Ciona intestinalis cDNA, clone:ciad053l01, full insert sequence	2.32605e-37 0.000303092 0.000303092
comp529296_c0_seq1_V2	-4.61755	NA	NA	NA	incomplete	complete	546	189	N	0			rRNA intron-encoded homing endonuclease [Thalassiosira pseudonana CCMP1335] &gtgi|220969925|gb|EED88264.1| rRNA intron-encoded homing endonuclease, partial [Thalassiosira pseudonana CCMP1335] predicted protein, partial [Ostreococcus lucimarinus CCE9901] &gtgi|145352887|ref|XP_001420765.1| predicted protein, partial [Ostreococcus lucimarinus CCE9901] &gtgi|144579413|gb|ABO97475.1| predicted protei…	2.96494e-08 1.16512e-07 3.10336e-07 5.19622e-07 5.3974e-07 5.81759e-07 5.89421e-07 1.83262e-06 2.08863e-06 1.72727e-05	Uncultured heterolobosean clone LC103_5EP_3 18S ribosomal RNA gene, partial sequence Soil amoeba AND9 18S ribosomal RNA gene, partial sequence Vahlkampfia damariscottae SSU rRNA gene, strain CCAP 1588/7 Allovahlkampfia sp. SG-2014c 18S ribosomal RNA gene, partial sequence Allovahlkampfia sp. SG-2014d 18S ribosomal RNA gene, partial sequence Allovahlkampfia sp. SG-2014f 18S ribosomal RNA gene, par…	3.26597e-103 8.21534e-73 4.85569e-63 8.2226e-54 1.00172e-52 1.00172e-52 1.00172e-52 1.00172e-52 1.00172e-52 3.49634e-52
comp559767_c1_seq1_V2	-4.6224	FKBP-type peptidyl-prolyl cis-trans isomerase domain profile.	Coils ProSiteProfiles Coils	- 21.822 -	complete	complete	2728	1956	N	1	BIOLOGICAL_PROCESS BIOLOGICAL_PROCESS BIOLOGICAL_PROCESS	protein folding protein folding protein folding	PREDICTED: uncharacterized protein LOC101243068 [Ciona intestinalis] FKBP-type peptidyl-prolyl cis-trans isomerase [Ixodes scapularis] hypothetical protein TRIADDRAFT_21313 [Trichoplax adhaerens] &gtgi|190588025|gb|EDV28067.1| hypothetical protein TRIADDRAFT_21313 [Trichoplax adhaerens] LOC542519 [Zea mays] &gtgi|54111525|gb|AAV28625.1| immunophilin [Zea mays] &gtgi|195605690|gb|ACG24675.1| pepti…	2.34038e-43 1.01821e-30 1.32821e-30 3.57329e-29 5.8148e-29 7.94055e-29 1.04289e-28 1.24261e-28 1.25477e-28 1.39658e-28	PREDICTED: Ciona intestinalis uncharacterized LOC101243068 (LOC101243068), mRNA Plasmodium chabaudi chabaudi genome assembly PCHAS01 ,chromosome : 11 Plasmodium vinckei vinckei suppressor-tumorigenicity protein 13 partial mRNA Mus musculus BAC clone CH36-98A18 from chromosome y, completee sequence Plasmodium chabaudi chabaudi hypothetical protein (PC000154.05.0) partial mRNA Mus musculus BAC clon…	1.51532e-14 5.28899e-14 5.28899e-14 5.28899e-14 5.28899e-14 1.84604e-13 1.84604e-13 6.4433e-13 2.24893e-12 2.24893e-12
comp554513_c0_seq2_V2	-4.63536	Immunoglobulin EGF-like domain signature 1. Immunoglobulin	SMART ProSitePatterns SMART	4.00E-04 - 4.00E-04	incomplete	incomplete	1624	1449	Y	0			PREDICTED: neurogenic locus Notch protein-like [Ciona intestinalis] PREDICTED: neurogenic locus notch homolog protein 3-like, partial [Bubalus bubalis] PREDICTED: neurogenic locus notch homolog protein 3, partial [Elephantulus edwardii] PREDICTED: neurogenic locus notch homolog protein 3 [Chrysochloris asiatica] PREDICTED: neurogenic locus notch homolog protein 3, partial [Ictidomys tridecemlinea…	1.55563e-29 7.42536e-23 2.13491e-22 1.24529e-20 3.49641e-20 4.87105e-20 4.91452e-20 6.74662e-20 7.95623e-20 8.90804e-20	No hits found	NA
comp553253_c2_seq1_V2	-4.64486	NA	NA	NA	complete	complete	1737	1071	N	7			No hits found		Xenopus (Silurana) tropicalis clone CH216-16P4, completee sequence	5.65681e-05
comp556831_c0_seq4_V2	-4.64486	Neurotransmitter-gated ion-channel ligand binding domain Neurotransmitter-gated ion-channel transmembrane region Neurotransmitter-gated ion-channel ligand binding domain	Pfam Pfam Pfam	1.20E-55 4.10E-49 1.20E-55	incomplete	complete	1772	1512	Y	3	BIOLOGICAL_PROCESS CELLULAR_COMPONENT BIOLOGICAL_PROCESS	ion transport integral component of membrane ion transport	acetylcholine receptor subunit beta-like precursor [Ciona intestinalis] &gtgi|320089453|dbj|BAJ65319.1| nicotinic acetylcholine receptor subunit [Ciona intestinalis] cholinergic receptor, nicotinic, beta precursor [Ciona intestinalis] &gtgi|320089451|dbj|BAJ65318.1| nicotinic acetylcholine receptor subunit [Ciona intestinalis] PREDICTED: acetylcholine receptor subunit beta-like [Cynoglossus semil…	4.27063e-151 4.06142e-108 2.71975e-103 3.12077e-102 3.60837e-101 6.36313e-101 8.97747e-101 1.13218e-100 9.24914e-100 9.97947e-100	Ciona intestinalis acetylcholine receptor subunit beta-like (nachr), mRNA &gtgi|320089452|dbj|AB539793.1| Ciona intestinalis nAChR mRNA for nicotinic acetylcholine receptor subunit, completee cds, Ci-nAChR-BGDE3 Botryllus schlosseri clone subsf-532h24, completee sequence PREDICTED: Lepisosteus oculatus acetylcholine receptor subunit beta-like (LOC102696750), mRNA Gallus gallus cholinergic recepto…	1.88565e-17 8.01798e-16 1.35776e-06 1.65409e-05 1.65409e-05 0.000201509 0.000201509 0.000703337 0.000703337 0.00245489
comp563456_c0_seq2_V2	-4.64729	Low-density lipoprotein receptor domain class A CUB domain Low-density lipoprotein receptor domain class A	SMART Pfam SMART	0.0022 1.90E-09 0.0022	incomplete	complete	4722	2202	N	0			PREDICTED: enteropeptidase-like [Ciona intestinalis] EF-hand_1 domain-containing protein, partial [Hormiphora californensis] PREDICTED: calglandulin-like [Ciona intestinalis] calglandulin [Ictalurus punctatus] &gtgi|308324411|gb|ADO29340.1| calglandulin [Ictalurus punctatus] putative calmodulin variant 1 [Taeniopygia guttata] Calmodulin [Pteropus alecto] unnamed protein product [Macaca fascicular…	2.25252e-61 7.82823e-45 1.84653e-44 1.0308e-43 2.15616e-43 2.8677e-43 2.93732e-43 3.24866e-43 3.7038e-43 3.77606e-43	PREDICTED: Ciona intestinalis calglandulin-like (LOC100181538), mRNA PREDICTED: Python bivittatus calmodulin-like (LOC103064488), mRNA PREDICTED: Lepisosteus oculatus calglandulin-like (LOC102691846), mRNA Botryllus schlosseri clone subsf-560b6, completee sequence Chionodraco hamatus clone Ch684 microsatellite sequence PREDICTED: Sarcophilus harrisii calmodulin-like protein 6-like (LOC100914803),…	9.81862e-39 2.81557e-20 1.4585e-17 1.4585e-17 5.09067e-17 1.77682e-16 6.2017e-16 2.16461e-15 2.63703e-14 2.63703e-14
comp561856_c0_seq1_V1	-4.65631	Immunoglobulin Immunoglobulin Immunoglobulin	SMART SMART SMART	0.0035 9.60E-12 0.0035	complete	complete	4328	3966	N	0	MOLECULAR_FUNCTION MOLECULAR_FUNCTION MOLECULAR_FUNCTION	protein binding protein binding protein binding	PREDICTED: twitchin-like [Ciona intestinalis] Titin [Heterocephalus glaber] PREDICTED: titin-like [Alligator mississippiensis] PREDICTED: titin [Trichechus manatus latirostris] PREDICTED: titin-like isoform X1 [Chinchilla lanigera] PREDICTED: titin [Erinaceus europaeus] PREDICTED: titin-like isoform X2 [Chinchilla lanigera] PREDICTED: LOW QUALITY PROTEIN: titin [Ceratotherium simum simum] PREDICT…	0 2.91204e-143 1.53805e-134 3.04582e-133 4.23401e-133 6.25087e-133 8.8459e-133 1.33884e-132 1.36051e-132 1.51981e-132	PREDICTED: Ciona intestinalis muscle M-line assembly protein unc-89-like (LOC100177045), mRNA PREDICTED: Ciona intestinalis twitchin-like (LOC100184025), mRNA	2.57868e-20 1.25109e-11
[truncated: 82 more rows]

## Sheet: B2_vs_Ref
Contigs	z_score	InterProScan_Domains	InterProScan_Program	Value_Stats	complete_5	complete_3	Length_unigene	Length_of_predicted_protein	Signal_peptide	Transmembrane	GOTERMS_CATEGORIES	GOTERMS_Function	BLASTx	evalue_BLASTx	BLASTp	evalue_BLASTp
[truncated: 413 more rows]

## Sheet: B2_vs_A2
Contigs	z_score	InterProScan_Domains	InterProScan_Program	Value_Stats	complete_5	complete_3	Length_unigene	Length_of_predicted_protein	Signal_peptide	Transmembrane	GOTERMS_CATEGORIES	GOTERMS_Function	BLASTx	evalue_BLASTx	BLASTp	evalue_BLASTp
[truncated: 281 more rows]
