# Supplementary material for: Identification of differentially expressed genes from multipotent epithelia at the onset of an asexual development
Source: Sci Rep. 2016 Jun 6;6:27357. doi: 10.1038/srep27357 (PMC4893630; doi:10.1038/srep27357)
Supplement: Supplementary Data 2 [file srep27357-s3.xls]

## Sheet: MEA_Up _regulated_A2
Enrichment analysis report
Modular Enrichment Analysis for up-regulation at stage A2
Term-Term relationship	Relationship_Details	Support	List size	Reference Support	Reference size	Hyp	Hyp_c	Genes
GO:0046872,V$E12_Q6	metal ion binding (MF),V$E12_Q6	3	83	295	34208	0.0351965	0.0447392	CPA4,ZNF521,BMPR1B
GO:0003677,GO:0005634,V$LEF1_Q2,V$MAZ_Q6	DNA binding (MF),nucleus (CC),V$LEF1_Q2,V$MAZ_Q6	3	83	131	34208	0.00403353	0.00910064	H1F0,ZNF521,NEUROD4
GO:0008270,GO:0005515	zinc ion binding (MF),protein binding (MF)	4	83	514	34208	0.0365753	0.0463287	UTRN,ZXDA,SLC11A2,GPATCH8
GO:0005634	nucleus (CC)	21	83	5441	34208	0.0182349	0.0262263	SELP,UTRN,LHX4,ZXDA,SPR,PPP5C,H1F0,ZBED4,DEPDC1,A1CF,FKTN,NACC1,CSTA,SLC11A2,SUMO1,TSC2,ZNF521,NEUROD4,CLDN19,TTN,CSTB
GO:0005634,GO:0005622	nucleus (CC),intracellular (CC)	8	83	1127	34208	0.00603744	0.0119099	LHX4,ZXDA,DEPDC1,A1CF,CSTA,TSC2,ZNF521,CSTB
GO:0005634,GO:0005622,GO:0005515	nucleus (CC),intracellular (CC),protein binding (MF)	4	83	315	34208	0.00733111	0.0135027	ZXDA,DEPDC1,A1CF,TSC2
GO:0005634,GO:0005622,GO:0005737	nucleus (CC),intracellular (CC),cytoplasm (CC)	4	83	327	34208	0.00833616	0.0148244	A1CF,CSTA,TSC2,CSTB
GO:0005634,GO:0007165,GO:0005515	nucleus (CC),signal transduction (BP),protein binding (MF)	3	83	202	34208	0.0131884	0.0204336	PPP5C,DEPDC1,TSC2
GO:0005634,GO:0005794	nucleus (CC),Golgi apparatus (CC)	4	83	230	34208	0.00241524	0.00691986	PPP5C,H1F0,FKTN,TSC2
GO:0005634,GO:0016020	nucleus (CC),membrane (CC)	5	83	379	34208	0.00232816	0.00677795	SELP,FKTN,SLC11A2,SUMO1,TSC2
GO:0005634,GO:0016020,GO:0005515,GO:0005737	nucleus (CC),membrane (CC),protein binding (MF),cytoplasm (CC)	4	83	138	34208	0.000363961	0.00336897	SELP,SLC11A2,SUMO1,TSC2
GO:0005634,GO:0005488,GO:0005515,GO:0005737	nucleus (CC),binding (MF),protein binding (MF),cytoplasm (CC)	3	83	64	34208	0.00051572	0.0037235	SELP,PPP5C,TSC2
GO:0005634,V$MEIS1_01,V$LEF1_Q2	nucleus (CC),V$MEIS1_01,V$LEF1_Q2	3	83	143	34208	0.00514865	0.010682	H1F0,NEUROD4,TTN
GO:0005634,GO:0005515,GO:0005737	nucleus (CC),protein binding (MF),cytoplasm (CC)	8	83	1314	34208	0.0143992	0.0216588	SELP,UTRN,PPP5C,A1CF,SLC11A2,SUMO1,TSC2,TTN
GO:0005634,GO:0005515,GO:0005737,GO:0005886	nucleus (CC),protein binding (MF),cytoplasm (CC),plasma membrane (CC)	3	83	270	34208	0.0281341	0.0370671	SELP,UTRN,SLC11A2
GO:0005634,GO:0005515,GO:0005737,GO:0005624	nucleus (CC),protein binding (MF),cytoplasm (CC),membrane fraction (CC)	3	83	54	34208	0.000312435	0.00296813	SELP,UTRN,TSC2
GO:0005634,GO:0005515,GO:0005737,V$NFY_Q6_01	nucleus (CC),protein binding (MF),cytoplasm (CC),V$NFY_Q6_01	3	83	120	34208	0.00315339	0.00796067	SLC11A2,SUMO1,TTN
GO:0005634,GO:0005515,GO:0003676	nucleus (CC),protein binding (MF),nucleic acid binding (MF)	3	83	166	34208	0.00776264	0.0140116	ZXDA,A1CF,TTN
GO:0005634,V$LEF1_Q2	nucleus (CC),V$LEF1_Q2	5	83	769	34208	0.0392699	0.0492237	LHX4,H1F0,ZNF521,NEUROD4,TTN
GO:0005634,V$LEF1_Q2,V$FOXO4_01	nucleus (CC),V$LEF1_Q2,V$FOXO4_01	3	83	300	34208	0.0367091	0.0463356	LHX4,ZNF521,TTN
GO:0005634,V$LEF1_Q2,V$MAZ_Q6	nucleus (CC),V$LEF1_Q2,V$MAZ_Q6	4	83	312	34208	0.00709302	0.0131312	LHX4,H1F0,ZNF521,NEUROD4
GO:0005634,GO:0005737	nucleus (CC),cytoplasm (CC)	14	83	2439	34208	0.00210831	0.00629007	SELP,UTRN,SPR,PPP5C,ZBED4,A1CF,NACC1,CSTA,SLC11A2,SUMO1,TSC2,CLDN19,TTN,CSTB
GO:0005634,GO:0005737,GO:0005886	nucleus (CC),cytoplasm (CC),plasma membrane (CC)	4	83	407	34208	0.0173731	0.0253914	SELP,UTRN,SLC11A2,CLDN19
GO:0005634,GO:0005737,GO:0042802	nucleus (CC),cytoplasm (CC),identical protein binding (MF)	3	83	75	34208	0.000819943	0.00416901	PPP5C,CLDN19,TTN
GO:0005634,V$PITX2_Q2	nucleus (CC),V$PITX2_Q2	3	83	228	34208	0.0181669	0.0262329	UTRN,H1F0,NEUROD4
GO:0005634,V$FOXO4_01,V$MAZ_Q6	nucleus (CC),V$FOXO4_01,V$MAZ_Q6	3	83	234	34208	0.0194447	0.0271024	LHX4,SUMO1,ZNF521
GO:0005634,V$NFAT_Q4_01,V$MAZ_Q6	nucleus (CC),V$NFAT_Q4_01,V$MAZ_Q6	3	83	225	34208	0.0175462	0.025541	H1F0,ZNF521,CLDN19
GO:0005634,V$MAZ_Q6	nucleus (CC),V$MAZ_Q6	6	83	704	34208	0.00735985	0.0134868	LHX4,H1F0,SUMO1,ZNF521,NEUROD4,CLDN19
GO:0005622	intracellular (CC)	12	83	1962	34208	0.00268947	0.00729998	LHX4,ZXDA,PLXNB2,ENGASE,DEPDC1,A1CF,CSTA,TBC1D12,GPATCH8,TSC2,ZNF521,CSTB
GO:0005622,GO:0007165,GO:0005515,GO:0005096	intracellular (CC),signal transduction (BP),protein binding (MF),GTPase activator activity (MF)	3	83	26	34208	3.43943e-05	0.000776022	PLXNB2,DEPDC1,TSC2
GO:0005622,GO:0005515	intracellular (CC),protein binding (MF)	6	83	535	34208	0.00194336	0.00599619	ZXDA,PLXNB2,DEPDC1,A1CF,GPATCH8,TSC2
GO:0005622,GO:0005515,GO:0003676	intracellular (CC),protein binding (MF),nucleic acid binding (MF)	3	83	71	34208	0.000698881	0.00406929	ZXDA,A1CF,GPATCH8
GO:0005622,GO:0005737	intracellular (CC),cytoplasm (CC)	5	83	634	34208	0.0191476	0.0270011	ENGASE,A1CF,CSTA,TSC2,CSTB
GO:0005622,GO:0005096	intracellular (CC),GTPase activator activity (MF)	4	83	122	34208	0.000227624	0.00234778	PLXNB2,DEPDC1,TBC1D12,TSC2
GO:0007165	signal transduction (BP)	10	83	1176	34208	0.000555143	0.00385398	BAI1,PPP5C,KITLG,PLXNB2,DEPDC1,CHRNA7,ITLN2,TNFSF13,TSC2,ARRDC3
GO:0007165,GO:0005576	signal transduction (BP),extracellular region (CC)	3	83	212	34208	0.0149963	0.0223705	KITLG,ITLN2,TNFSF13
GO:0007165,GO:0016021	signal transduction (BP),integral to membrane (CC)	4	83	248	34208	0.00316536	0.00793539	BAI1,KITLG,PLXNB2,CHRNA7
GO:0007165,GO:0016021,GO:0005886	signal transduction (BP),integral to membrane (CC),plasma membrane (CC)	3	83	154	34208	0.00631885	0.0121984	BAI1,KITLG,CHRNA7
GO:0007165,GO:0016021,GO:0004872	signal transduction (BP),integral to membrane (CC),receptor activity (MF)	3	83	143	34208	0.00514865	0.010682	BAI1,PLXNB2,CHRNA7
GO:0007165,GO:0016020	signal transduction (BP),membrane (CC)	4	83	262	34208	0.00384864	0.00890614	PLXNB2,CHRNA7,TNFSF13,TSC2
GO:0007165,GO:0005515	signal transduction (BP),protein binding (MF)	6	83	493	34208	0.00128631	0.00504737	PPP5C,KITLG,PLXNB2,DEPDC1,TSC2,ARRDC3
GO:0007165,GO:0005515,GO:0005737	signal transduction (BP),protein binding (MF),cytoplasm (CC)	4	83	299	34208	0.00612052	0.0119433	PPP5C,KITLG,TSC2,ARRDC3
GO:0007165,V$E12_Q6	signal transduction (BP),V$E12_Q6	3	83	211	34208	0.0148095	0.0221835	CHRNA7,TNFSF13,ARRDC3
GO:0007165,GO:0008284	signal transduction (BP),positive regulation of cell proliferation (BP)	3	83	73	34208	0.000757873	0.00408346	KITLG,CHRNA7,TNFSF13
GO:0007165,V$MYC_Q2	signal transduction (BP),V$MYC_Q2	3	83	68	34208	0.000616025	0.00404336	CHRNA7,TSC2,ARRDC3
GO:0006955	immune response (BP)	4	83	382	34208	0.0140908	0.021373	OPRK1,TNFSF13,SEMA3C,HRH2
GO:0006955,GO:0004872	immune response (BP),receptor activity (MF)	3	83	85	34208	0.00117862	0.00494748	OPRK1,SEMA3C,HRH2
GO:0007155,GO:0016021,GO:0005886	cell adhesion (BP),integral to membrane (CC),plasma membrane (CC)	4	83	199	34208	0.00142652	0.00514974	BAI1,FAT4,KITLG,DPP4
GO:0007155,GO:0005515,GO:0005886	cell adhesion (BP),protein binding (MF),plasma membrane (CC)	3	83	111	34208	0.00252987	0.00702525	SELP,KITLG,DPP4
GO:0007155,GO:0005886	cell adhesion (BP),plasma membrane (CC)	5	83	331	34208	0.00128961	0.00500592	SELP,BAI1,FAT4,KITLG,DPP4
GO:0005615	extracellular space (CC)	6	83	784	34208	0.0120859	0.019136	SELP,KITLG,CETP,FKTN,TNFSF13,SEMA3C
GO:0005615,GO:0016020	extracellular space (CC),membrane (CC)	4	83	104	34208	0.000123171	0.00148216	SELP,FKTN,TNFSF13,SEMA3C
GO:0005576	extracellular region (CC)	11	83	1913	34208	0.00643287	0.0122871	CD163L1,CPA4,KITLG,CETP,DPP4,CHID1,ITLN2,TNFSF13,SEMA3C,HMCN1,TTN
GO:0005576,GO:0016021,GO:0005886	extracellular region (CC),integral to membrane (CC),plasma membrane (CC)	3	83	115	34208	0.00279653	0.00747813	CD163L1,KITLG,DPP4
GO:0005576,GO:0016020	extracellular region (CC),membrane (CC)	4	83	190	34208	0.00120338	0.00499335	CD163L1,DPP4,TNFSF13,SEMA3C
GO:0005576,V$MEIS1_01	extracellular region (CC),V$MEIS1_01	3	83	60	34208	0.000426546	0.00342185	CPA4,KITLG,TTN
GO:0005576,IPR007110,IPR003599	extracellular region (CC),Immunoglobulin-like,Immunoglobulin subtype	3	83	98	34208	0.00177435	0.00587653	SEMA3C,HMCN1,TTN
GO:0005576,V$TATA_01	extracellular region (CC),V$TATA_01	3	83	204	34208	0.0135394	0.0207106	CPA4,KITLG,SEMA3C
GO:0005576,V$E12_Q6	extracellular region (CC),V$E12_Q6	3	83	241	34208	0.0209969	0.0288208	CPA4,TNFSF13,TTN
GO:0005576,GO:0008284	extracellular region (CC),positive regulation of cell proliferation (BP)	3	83	112	34208	0.00259499	0.00715107	KITLG,DPP4,TNFSF13
GO:0005576,GO:0005102	extracellular region (CC),receptor binding (MF)	3	83	146	34208	0.00545353	0.0109985	DPP4,ITLN2,TNFSF13
Kegg:04060	Cytokine-cytokine receptor interaction	3	83	259	34208	0.0252929	0.0339433	KITLG,TNFSF13,BMPR1B
GO:0016740	transferase activity (MF)	5	83	616	34208	0.0171351	0.0251455	BHMT,FKTN,GSTT2,POLRMT,HS3ST3B1
GO:0016021	integral to membrane (CC)	25	83	4400	34208	2.86031e-05	0.000737551	BAI1,CD163L1,CYP2U1,FAT4,OPRK1,KITLG,PLXNB2,LRRC37A,OR14A16,DCST2,LAYN,DPP4,CHRNA7,SCN2B,PKD1L1,FKTN,IGSF3,GCNT7,ABCC11,DUOX1,CACHD1,GJA4,DCST1,CLDN19,KIAA1919
GO:0016021,GO:0016020	integral to membrane (CC),membrane (CC)	16	83	2933	34208	0.00166575	0.00572702	CD163L1,CYP2U1,PLXNB2,LRRC37A,DCST2,LAYN,DPP4,CHRNA7,SCN2B,PKD1L1,FKTN,IGSF3,GCNT7,ABCC11,CACHD1,DCST1
GO:0016021,GO:0016020,V$E12_Q6	integral to membrane (CC),membrane (CC),V$E12_Q6	3	83	264	34208	0.0265641	0.0353861	CHRNA7,SCN2B,IGSF3
GO:0016021,GO:0016020,GO:0006811	integral to membrane (CC),membrane (CC),ion transport (BP)	3	83	272	34208	0.0286682	0.0373618	CHRNA7,SCN2B,CACHD1
GO:0016021,GO:0005515,GO:0004872	integral to membrane (CC),protein binding (MF),receptor activity (MF)	3	83	190	34208	0.0111934	0.0182843	OPRK1,PLXNB2,DPP4
GO:0016021,GO:0005886	integral to membrane (CC),plasma membrane (CC)	12	83	1854	34208	0.00168155	0.00567326	BAI1,CD163L1,FAT4,OPRK1,KITLG,OR14A16,DPP4,CHRNA7,DUOX1,GJA4,CLDN19,KIAA1919
GO:0016021,GO:0005886,V$E12_Q6	integral to membrane (CC),plasma membrane (CC),V$E12_Q6	3	83	230	34208	0.0185874	0.0265219	CHRNA7,DUOX1,GJA4
GO:0016021,GO:0005886,GO:0005887	integral to membrane (CC),plasma membrane (CC),integral to plasma membrane (CC)	3	83	292	34208	0.0343049	0.0439151	BAI1,OPRK1,GJA4
GO:0016021,GO:0005886,GO:0030054	integral to membrane (CC),plasma membrane (CC),cell junction (CC)	4	83	164	34208	0.000697015	0.00412496	DPP4,CHRNA7,GJA4,CLDN19
GO:0016021,GO:0005886,GO:0008284	integral to membrane (CC),plasma membrane (CC),positive regulation of cell proliferation (BP)	3	83	54	34208	0.000312435	0.00296813	KITLG,DPP4,CHRNA7
GO:0016021,GO:0005886,GO:0016324	integral to membrane (CC),plasma membrane (CC),apical plasma membrane (CC)	3	83	87	34208	0.00126044	0.00505577	DPP4,DUOX1,KIAA1919
GO:0016021,GO:0005886,V$SP1_Q6	integral to membrane (CC),plasma membrane (CC),V$SP1_Q6	4	83	185	34208	0.00109062	0.00492144	OPRK1,KITLG,DUOX1,CLDN19
GO:0016021,V$E12_Q6	integral to membrane (CC),V$E12_Q6	5	83	420	34208	0.00361231	0.00869363	CHRNA7,SCN2B,IGSF3,DUOX1,GJA4
GO:0016021,V$NFAT_Q4_01	integral to membrane (CC),V$NFAT_Q4_01	3	83	266	34208	0.027082	0.0359434	SCN2B,IGSF3,CLDN19
GO:0016021,GO:0006811	integral to membrane (CC),ion transport (BP)	4	83	429	34208	0.020627	0.0284211	CHRNA7,SCN2B,CACHD1,KIAA1919
GO:0016021,GO:0007268	integral to membrane (CC),synaptic transmission (BP)	3	83	191	34208	0.0113525	0.0183778	OPRK1,CHRNA7,SCN2B
GO:0016021,GO:0006816	integral to membrane (CC),calcium ion transport (BP)	3	83	57	34208	0.000366637	0.0033089	CHRNA7,CACHD1,GJA4
GO:0005794	Golgi apparatus (CC)	8	83	958	34208	0.00227548	0.00667843	PPP5C,CUBN,H1F0,DPP4,FKTN,GCNT7,TSC2,HS3ST3B1
GO:0005794,GO:0016020	Golgi apparatus (CC),membrane (CC)	6	83	497	34208	0.00134025	0.00503991	CUBN,DPP4,FKTN,GCNT7,TSC2,HS3ST3B1
GO:0005794,GO:0016020,GO:0005783	Golgi apparatus (CC),membrane (CC),endoplasmic reticulum (CC)	3	83	117	34208	0.00293611	0.00762543	CUBN,DPP4,FKTN
GO:0005794,GO:0016020,GO:0005624,GO:0042803	Golgi apparatus (CC),membrane (CC),membrane fraction (CC),protein homodimerization activity (MF)	3	83	4	34208	5.49958e-08	9.92674e-06	CUBN,DPP4,TSC2
GO:0005794,GO:0016020,GO:0000139	Golgi apparatus (CC),membrane (CC),Golgi membrane (CC)	3	83	311	34208	0.0401531	0.0499836	FKTN,GCNT7,HS3ST3B1
GO:0016020	membrane (CC)	25	83	4065	34208	7.22798e-06	0.000326163	SELP,CD163L1,CYP2U1,PLXNB2,CUBN,LRRC37A,DCST2,LAYN,DPP4,CHRNA7,SCN2B,PKD1L1,FKTN,IGSF3,TNFSF13,GCNT7,ABCC11,SEMA3C,SLC11A2,SUMO1,TSC2,CACHD1,HS3ST3B1,DCST1,BMPR1B
GO:0016020,GO:0005488	membrane (CC),binding (MF)	3	83	163	34208	0.00738504	0.0134647	SELP,LAYN,TSC2
GO:0016020,GO:0005515	membrane (CC),protein binding (MF)	7	83	761	34208	0.00252371	0.00711764	SELP,PLXNB2,DPP4,SLC11A2,SUMO1,TSC2,BMPR1B
GO:0016020,GO:0005515,GO:0005886	membrane (CC),protein binding (MF),plasma membrane (CC)	4	83	200	34208	0.00145297	0.0051933	SELP,DPP4,SLC11A2,BMPR1B
GO:0016020,GO:0005515,GO:0005886,GO:0005887	membrane (CC),protein binding (MF),plasma membrane (CC),integral to plasma membrane (CC)	3	83	82	34208	0.00106233	0.00485443	SELP,SLC11A2,BMPR1B
GO:0016020,GO:0005515,GO:0005624	membrane (CC),protein binding (MF),membrane fraction (CC)	3	83	74	34208	0.000788519	0.00418611	SELP,DPP4,TSC2
GO:0016020,GO:0005515,GO:0004872	membrane (CC),protein binding (MF),receptor activity (MF)	3	83	136	34208	0.0044781	0.00973852	PLXNB2,DPP4,BMPR1B
GO:0016020,GO:0005515,GO:0030425	membrane (CC),protein binding (MF),dendrite (CC)	3	83	26	34208	3.43943e-05	0.000776022	SUMO1,TSC2,BMPR1B
GO:0016020,GO:0005515,GO:0001666	membrane (CC),protein binding (MF),response to hypoxia (BP)	3	83	24	34208	2.68686e-05	0.000746121	DPP4,SLC11A2,TSC2
GO:0016020,GO:0005737	membrane (CC),cytoplasm (CC)	5	83	672	34208	0.0238947	0.032307	SELP,CUBN,SLC11A2,SUMO1,TSC2
GO:0016020,GO:0005737,GO:0005886	membrane (CC),cytoplasm (CC),plasma membrane (CC)	3	83	126	34208	0.003617	0.00859038	SELP,CUBN,SLC11A2
GO:0016020,GO:0005737,GO:0005624	membrane (CC),cytoplasm (CC),membrane fraction (CC)	3	83	70	34208	0.000670519	0.00410267	SELP,CUBN,TSC2
GO:0016020,IPR007110,IPR003599	membrane (CC),Immunoglobulin-like,Immunoglobulin subtype	3	83	137	34208	0.00457043	0.00976287	SCN2B,IGSF3,SEMA3C
GO:0016020,GO:0005886	membrane (CC),plasma membrane (CC)	7	83	603	34208	0.000666894	0.00415084	SELP,CD163L1,CUBN,DPP4,CHRNA7,SLC11A2,BMPR1B
GO:0016020,GO:0005886,GO:0005624	membrane (CC),plasma membrane (CC),membrane fraction (CC)	3	83	88	34208	0.00130266	0.0049501	SELP,CUBN,DPP4
GO:0016020,GO:0005886,GO:0004872	membrane (CC),plasma membrane (CC),receptor activity (MF)	4	83	179	34208	0.000965369	0.00464664	CUBN,DPP4,CHRNA7,BMPR1B
GO:0016020,GO:0005886,GO:0004872,GO:0042803	membrane (CC),plasma membrane (CC),receptor activity (MF),protein homodimerization activity (MF)	3	83	15	34208	6.13618e-06	0.000316452	CUBN,DPP4,CHRNA7
GO:0016020,GO:0005886,GO:0016324	membrane (CC),plasma membrane (CC),apical plasma membrane (CC)	3	83	52	34208	0.000279349	0.00280125	CUBN,DPP4,SLC11A2
GO:0016020,GO:0005886,GO:0001666	membrane (CC),plasma membrane (CC),response to hypoxia (BP)	3	83	19	34208	1.29767e-05	0.000468459	DPP4,CHRNA7,SLC11A2
GO:0016020,GO:0005624	membrane (CC),membrane fraction (CC)	4	83	242	34208	0.0028998	0.00758571	SELP,CUBN,DPP4,TSC2
GO:0016020,V$E12_Q6	membrane (CC),V$E12_Q6	5	83	401	34208	0.00296647	0.00764926	CHRNA7,SCN2B,IGSF3,TNFSF13,BMPR1B
GO:0016020,V$E12_Q6,V$AML_Q6	membrane (CC),V$E12_Q6,V$AML_Q6	3	83	17	34208	9.13845e-06	0.000366554	SCN2B,TNFSF13,BMPR1B
GO:0016020,GO:0004872	membrane (CC),receptor activity (MF)	6	83	427	34208	0.000613274	0.00409985	PLXNB2,CUBN,DPP4,CHRNA7,SEMA3C,BMPR1B
GO:0016020,GO:0005887	membrane (CC),integral to plasma membrane (CC)	4	83	419	34208	0.0191048	0.0270463	SELP,SLC11A2,HS3ST3B1,BMPR1B
GO:0016020,GO:0009986	membrane (CC),cell surface (CC)	3	83	99	34208	0.00182662	0.00588759	LAYN,DPP4,SLC11A2
GO:0016020,GO:0008284	membrane (CC),positive regulation of cell proliferation (BP)	3	83	69	34208	0.000642903	0.00407172	DPP4,CHRNA7,TNFSF13
GO:0016020,V$NFAT_Q4_01	membrane (CC),V$NFAT_Q4_01	3	83	286	34208	0.0325576	0.0421265	SCN2B,IGSF3,HS3ST3B1
GO:0016020,GO:0005829	membrane (CC),cytosol (CC)	3	83	280	34208	0.0308585	0.0400716	CUBN,TNFSF13,TSC2
GO:0016020,GO:0006811	membrane (CC),ion transport (BP)	4	83	322	34208	0.00790704	0.0141309	CHRNA7,SCN2B,SLC11A2,CACHD1
GO:0016020,GO:0001666	membrane (CC),response to hypoxia (BP)	4	83	41	34208	3.04665e-06	0.000219968	DPP4,CHRNA7,SLC11A2,TSC2
GO:0016020,GO:0001666,GO:0042803	membrane (CC),response to hypoxia (BP),protein homodimerization activity (MF)	3	83	12	34208	2.9826e-06	0.00026918	DPP4,CHRNA7,TSC2
GO:0016020,GO:0042803	membrane (CC),protein homodimerization activity (MF)	4	83	110	34208	0.00015295	0.00178113	CUBN,DPP4,CHRNA7,TSC2
GO:0005488	binding (MF)	5	83	731	34208	0.0326714	0.0421228	SELP,PPP5C,LAYN,P4HA3,TSC2
GO:0005783	endoplasmic reticulum (CC)	6	83	1000	34208	0.0347444	0.0443205	CYP2U1,CUBN,DPP4,P4HA3,A1CF,FKTN
V$MEIS1_01	V$MEIS1_01	6	83	658	34208	0.00534762	0.0109687	CPA4,KITLG,H1F0,TNNC1,NEUROD4,TTN
V$MEIS1_01,GO:0005515,V$LEF1_Q2	V$MEIS1_01,protein binding (MF),V$LEF1_Q2	3	83	103	34208	0.00204528	0.0062046	KITLG,TNNC1,TTN
V$MEIS1_01,V$LEF1_Q2	V$MEIS1_01,V$LEF1_Q2	5	83	267	34208	0.000493232	0.00363381	KITLG,H1F0,TNNC1,NEUROD4,TTN
V$MEIS1_01,V$LEF1_Q2,V$PITX2_Q2	V$MEIS1_01,V$LEF1_Q2,V$PITX2_Q2	4	83	60	34208	1.41649e-05	0.000464867	KITLG,H1F0,TNNC1,NEUROD4
GO:0005524,GO:0000166,V$E12_Q6	ATP binding (MF),nucleotide binding (MF),V$E12_Q6	3	83	160	34208	0.0070186	0.0130604	CKM,TTN,BMPR1B
GO:0005515	protein binding (MF)	21	83	4463	34208	0.00187357	0.00593299	SELP,UTRN,ZXDA,PPP5C,OPRK1,KITLG,PLXNB2,DEPDC1,DPP4,A1CF,TNNC1,SLC11A2,GPATCH8,SUMO1,TNS4,TSC2,VIM,POLRMT,ARRDC3,TTN,BMPR1B
GO:0005515,V$LEF1_Q2	protein binding (MF),V$LEF1_Q2	6	83	708	34208	0.00755755	0.0137099	KITLG,TNNC1,VIM,ARRDC3,TTN,BMPR1B
GO:0005515,V$LEF1_Q2,GO:0005737	protein binding (MF),V$LEF1_Q2,cytoplasm (CC)	4	83	359	34208	0.0114468	0.0184478	KITLG,VIM,ARRDC3,TTN
GO:0005515,V$LEF1_Q2,GO:0005737,V$PAX4_03	protein binding (MF),V$LEF1_Q2,cytoplasm (CC),V$PAX4_03	3	83	94	34208	0.00157468	0.00551902	VIM,ARRDC3,TTN
GO:0005515,V$LEF1_Q2,GO:0005737,V$FOXO4_01	protein binding (MF),V$LEF1_Q2,cytoplasm (CC),V$FOXO4_01	3	83	122	34208	0.0033036	0.00816848	KITLG,ARRDC3,TTN
GO:0005515,V$LEF1_Q2,GO:0005886	protein binding (MF),V$LEF1_Q2,plasma membrane (CC)	3	83	204	34208	0.0135394	0.0207106	KITLG,VIM,BMPR1B
GO:0005515,V$LEF1_Q2,V$MEF2_02,V$PAX4_03	protein binding (MF),V$LEF1_Q2,V$MEF2_02,V$PAX4_03	3	83	31	34208	5.8944e-05	0.00101328	TNNC1,ARRDC3,TTN
GO:0005515,V$LEF1_Q2,V$TATA_01,V$TATA_C	protein binding (MF),V$LEF1_Q2,V$TATA_01,V$TATA_C	3	83	31	34208	5.8944e-05	0.00101328	KITLG,ARRDC3,BMPR1B
GO:0005515,V$LEF1_Q2,V$PAX4_03	protein binding (MF),V$LEF1_Q2,V$PAX4_03	4	83	165	34208	0.000713024	0.0040219	TNNC1,VIM,ARRDC3,TTN
GO:0005515,V$LEF1_Q2,V$PAX4_03,GO:0005829,GO:0030049	protein binding (MF),V$LEF1_Q2,V$PAX4_03,cytosol (CC),muscle filament sliding (BP)	3	83	3	34208	1.37731e-08	4.97209e-06	TNNC1,VIM,TTN
GO:0005515,V$LEF1_Q2,V$E12_Q6	protein binding (MF),V$LEF1_Q2,V$E12_Q6	3	83	222	34208	0.0169376	0.024957	ARRDC3,TTN,BMPR1B
GO:0005515,GO:0005737	protein binding (MF),cytoplasm (CC)	12	83	2292	34208	0.00913382	0.0156271	SELP,UTRN,PPP5C,KITLG,A1CF,SLC11A2,SUMO1,TNS4,TSC2,VIM,ARRDC3,TTN
GO:0005515,GO:0005737,GO:0005886	protein binding (MF),cytoplasm (CC),plasma membrane (CC)	5	83	573	34208	0.0129109	0.0201767	SELP,UTRN,KITLG,SLC11A2,VIM
GO:0005515,GO:0005737,GO:0005886,V$SP1_Q6	protein binding (MF),cytoplasm (CC),plasma membrane (CC),V$SP1_Q6	3	83	140	34208	0.00485432	0.010248	KITLG,SLC11A2,VIM
GO:0005515,GO:0005737,GO:0005886,GO:0005856	protein binding (MF),cytoplasm (CC),plasma membrane (CC),cytoskeleton (CC)	3	83	93	34208	0.00152708	0.00540467	UTRN,KITLG,VIM
GO:0005515,GO:0005737,V$TATA_01	protein binding (MF),cytoplasm (CC),V$TATA_01	3	83	155	34208	0.00643243	0.0123516	UTRN,KITLG,ARRDC3
GO:0005515,GO:0005737,V$NFY_Q6_01	protein binding (MF),cytoplasm (CC),V$NFY_Q6_01	4	83	180	34208	0.000985503	0.00468114	SLC11A2,SUMO1,ARRDC3,TTN
GO:0005515,GO:0005737,V$NFY_Q6_01,V$FOXO4_01	protein binding (MF),cytoplasm (CC),V$NFY_Q6_01,V$FOXO4_01	3	83	44	34208	0.000169765	0.00185713	SUMO1,ARRDC3,TTN
GO:0005515,GO:0005737,V$FOXO4_01	protein binding (MF),cytoplasm (CC),V$FOXO4_01	4	83	272	34208	0.00439376	0.00967164	KITLG,SUMO1,ARRDC3,TTN
GO:0005515,GO:0005737,GO:0005856	protein binding (MF),cytoplasm (CC),cytoskeleton (CC)	4	83	364	34208	0.0119918	0.0190706	UTRN,KITLG,TNS4,VIM
GO:0005515,GO:0005737,V$E4BP4_01	protein binding (MF),cytoplasm (CC),V$E4BP4_01	3	83	58	34208	0.00038596	0.00331742	UTRN,SUMO1,ARRDC3
GO:0005515,GO:0005737,GO:0042802	protein binding (MF),cytoplasm (CC),identical protein binding (MF)	3	83	131	34208	0.00403353	0.00910064	PPP5C,VIM,TTN
GO:0005515,GO:0005886	protein binding (MF),plasma membrane (CC)	8	83	1072	34208	0.00449616	0.00971924	SELP,UTRN,OPRK1,KITLG,DPP4,SLC11A2,VIM,BMPR1B
GO:0005515,GO:0005886,GO:0005624	protein binding (MF),plasma membrane (CC),membrane fraction (CC)	3	83	122	34208	0.0033036	0.00816848	SELP,UTRN,DPP4
GO:0005515,GO:0005886,V$TATA_01	protein binding (MF),plasma membrane (CC),V$TATA_01	3	83	75	34208	0.000819943	0.00416901	UTRN,KITLG,BMPR1B
GO:0005515,GO:0005886,GO:0004872	protein binding (MF),plasma membrane (CC),receptor activity (MF)	3	83	251	34208	0.0233294	0.0316614	OPRK1,DPP4,BMPR1B
GO:0005515,GO:0005886,GO:0005887	protein binding (MF),plasma membrane (CC),integral to plasma membrane (CC)	4	83	242	34208	0.0028998	0.00758571	SELP,OPRK1,SLC11A2,BMPR1B
GO:0005515,GO:0005886,V$SP1_Q6	protein binding (MF),plasma membrane (CC),V$SP1_Q6	4	83	224	34208	0.00219529	0.00649591	OPRK1,KITLG,SLC11A2,VIM
GO:0005515,GO:0005509	protein binding (MF),calcium ion binding (MF)	3	83	173	34208	0.00868749	0.0151506	UTRN,TNNC1,TTN
GO:0005515,GO:0005624	protein binding (MF),membrane fraction (CC)	4	83	196	34208	0.00134918	0.00496995	SELP,UTRN,DPP4,TSC2
GO:0005515,V$TATA_01	protein binding (MF),V$TATA_01	4	83	304	34208	0.0064833	0.0123183	UTRN,KITLG,ARRDC3,BMPR1B
GO:0005515,GO:0004872	protein binding (MF),receptor activity (MF)	4	83	362	34208	0.0117718	0.0188037	OPRK1,PLXNB2,DPP4,BMPR1B
GO:0005515,GO:0030054	protein binding (MF),cell junction (CC)	3	83	173	34208	0.00868749	0.0151506	UTRN,DPP4,TNS4
GO:0005515,V$PITX2_Q2	protein binding (MF),V$PITX2_Q2	3	83	180	34208	0.00967438	0.016244	UTRN,KITLG,TNNC1
GO:0005515,GO:0043025	protein binding (MF),neuronal cell body (CC)	3	83	99	34208	0.00182662	0.00588759	PPP5C,TSC2,BMPR1B
GO:0005515,GO:0003676	protein binding (MF),nucleic acid binding (MF)	4	83	192	34208	0.00125069	0.00507302	ZXDA,A1CF,GPATCH8,TTN
GO:0005515,GO:0042803	protein binding (MF),protein homodimerization activity (MF)	3	83	259	34208	0.0252929	0.0339433	DPP4,TNNC1,TSC2
V$AML1_01,V$AML1_Q6,V$LEF1_Q2,V$NFAT_Q4_01	V$AML1_01,V$AML1_Q6,V$LEF1_Q2,V$NFAT_Q4_01	3	83	34	34208	7.80585e-05	0.00122518	SCN2B,NRAS,VIM
V$LEF1_Q6,V$LEF1_Q2	V$LEF1_Q6,V$LEF1_Q2	3	83	206	34208	0.0138956	0.0211659	LHX4,ARRDC3,NEUROD4
V$LEF1_Q2	V$LEF1_Q2	13	83	2051	34208	0.00128557	0.0050999	LHX4,KITLG,CUBN,H1F0,SCN2B,TNNC1,NRAS,ZNF521,VIM,ARRDC3,NEUROD4,TTN,BMPR1B
V$LEF1_Q2,GO:0005737	V$LEF1_Q2,cytoplasm (CC)	5	83	703	34208	0.0282876	0.0371339	KITLG,CUBN,VIM,ARRDC3,TTN
V$LEF1_Q2,GO:0005737,GO:0005886	V$LEF1_Q2,cytoplasm (CC),plasma membrane (CC)	3	83	185	34208	0.0104177	0.0173309	KITLG,CUBN,VIM
V$LEF1_Q2,GO:0005737,GO:0005829	V$LEF1_Q2,cytoplasm (CC),cytosol (CC)	3	83	228	34208	0.0181669	0.0262329	CUBN,VIM,TTN
V$LEF1_Q2,GO:0005886	V$LEF1_Q2,plasma membrane (CC)	4	83	502	34208	0.0339907	0.0436677	KITLG,CUBN,VIM,BMPR1B
V$LEF1_Q2,GO:0005509,GO:0005829	V$LEF1_Q2,calcium ion binding (MF),cytosol (CC)	3	83	27	34208	3.86259e-05	0.000733891	CUBN,TNNC1,TTN
V$LEF1_Q2,V$MEF2_02	V$LEF1_Q2,V$MEF2_02	4	83	245	34208	0.00303059	0.00775918	LHX4,TNNC1,ARRDC3,TTN
V$LEF1_Q2,V$MEF2_02,V$FOXO4_01	V$LEF1_Q2,V$MEF2_02,V$FOXO4_01	3	83	131	34208	0.00403353	0.00910064	LHX4,ARRDC3,TTN
V$LEF1_Q2,V$TATA_01	V$LEF1_Q2,V$TATA_01	4	83	370	34208	0.0126674	0.0198823	KITLG,NRAS,ARRDC3,BMPR1B
V$LEF1_Q2,V$TATA_01,V$FOXO4_01	V$LEF1_Q2,V$TATA_01,V$FOXO4_01	3	83	193	34208	0.0116745	0.018731	KITLG,NRAS,ARRDC3
V$LEF1_Q2,V$PAX4_03	V$LEF1_Q2,V$PAX4_03	5	83	417	34208	0.00350418	0.00854736	TNNC1,ZNF521,VIM,ARRDC3,TTN
V$LEF1_Q2,V$PAX4_03,V$E12_Q6,V$FOXO4_01	V$LEF1_Q2,V$PAX4_03,V$E12_Q6,V$FOXO4_01	3	83	77	34208	0.000885155	0.00431812	ZNF521,ARRDC3,TTN
V$LEF1_Q2,V$PAX4_03,V$NFAT_Q4_01	V$LEF1_Q2,V$PAX4_03,V$NFAT_Q4_01	3	83	157	34208	0.00666323	0.0125283	ZNF521,VIM,ARRDC3
V$LEF1_Q2,V$STAT5A_03,V$STAT6_01	V$LEF1_Q2,V$STAT5A_03,V$STAT6_01	3	83	63	34208	0.000492405	0.0037033	KITLG,SCN2B,ARRDC3
V$LEF1_Q2,V$E12_Q6	V$LEF1_Q2,V$E12_Q6	5	83	614	34208	0.0169206	0.0250342	SCN2B,ZNF521,ARRDC3,TTN,BMPR1B
V$LEF1_Q2,V$E12_Q6,V$NFAT_Q4_01	V$LEF1_Q2,V$E12_Q6,V$NFAT_Q4_01	3	83	216	34208	0.0157567	0.0234081	SCN2B,ZNF521,ARRDC3
V$LEF1_Q2,V$FOXO3_01,V$FOXO4_01	V$LEF1_Q2,V$FOXO3_01,V$FOXO4_01	3	83	95	34208	0.0016232	0.00563438	KITLG,NRAS,ZNF521
V$LEF1_Q2,V$FOXO4_01	V$LEF1_Q2,V$FOXO4_01	6	83	686	34208	0.00651637	0.0123163	LHX4,KITLG,NRAS,ZNF521,ARRDC3,TTN
V$LEF1_Q2,V$FOXO4_01,V$MYOD_Q6	V$LEF1_Q2,V$FOXO4_01,V$MYOD_Q6	3	83	142	34208	0.00504938	0.0105978	NRAS,ZNF521,TTN
V$LEF1_Q2,V$FOXO4_01,V$NFAT_Q4_01,V$PAX4_04	V$LEF1_Q2,V$FOXO4_01,V$NFAT_Q4_01,V$PAX4_04	3	83	39	34208	0.000118175	0.00147108	NRAS,ZNF521,ARRDC3
V$LEF1_Q2,V$FOXO4_01,V$MAZ_Q6	V$LEF1_Q2,V$FOXO4_01,V$MAZ_Q6	3	83	263	34208	0.0263072	0.0351736	LHX4,NRAS,ZNF521
V$LEF1_Q2,V$NFAT_Q4_01	V$LEF1_Q2,V$NFAT_Q4_01	6	83	560	34208	0.00243986	0.00693534	H1F0,SCN2B,NRAS,ZNF521,VIM,ARRDC3
V$LEF1_Q2,V$NFAT_Q4_01,V$MAZ_Q6	V$LEF1_Q2,V$NFAT_Q4_01,V$MAZ_Q6	4	83	241	34208	0.00285708	0.00758386	H1F0,NRAS,ZNF521,VIM
V$LEF1_Q2,V$NFAT_Q4_01,V$MAZ_Q6,V$SP1_Q6	V$LEF1_Q2,V$NFAT_Q4_01,V$MAZ_Q6,V$SP1_Q6	3	83	114	34208	0.00272831	0.00735015	H1F0,NRAS,VIM
V$LEF1_Q2,GO:0005829	V$LEF1_Q2,cytosol (CC)	4	83	322	34208	0.00790704	0.0141309	CUBN,TNNC1,VIM,TTN
V$LEF1_Q2,V$MAZ_Q6	V$LEF1_Q2,V$MAZ_Q6	6	83	665	34208	0.00562407	0.0112794	LHX4,H1F0,NRAS,ZNF521,VIM,NEUROD4
V$LEF1_Q2,V$COREBINDINGFACTOR_Q6	V$LEF1_Q2,V$COREBINDINGFACTOR_Q6	3	83	83	34208	0.00110024	0.0047854	NRAS,VIM,BMPR1B
V$LEF1_Q2,V$AML_Q6	V$LEF1_Q2,V$AML_Q6	3	83	119	34208	0.0030799	0.00782989	SCN2B,VIM,BMPR1B
V$LEF1_Q2,V$TCF4_Q5	V$LEF1_Q2,V$TCF4_Q5	3	83	182	34208	0.00996786	0.0166592	LHX4,CUBN,NEUROD4
GO:0005737	cytoplasm (CC)	27	83	5302	34208	8.55422e-05	0.00123523	SELP,UTRN,PIM3,SPR,PPP5C,KITLG,DNAH11,CUBN,CEP44,ENGASE,ZBED4,BHMT,A1CF,TMOD3,NACC1,CSTA,SLC11A2,SUMO1,TNS4,TSC2,VIM,ARRDC3,CLDN19,MTMR1,CKM,TTN,CSTB
GO:0005737,GO:0005886	cytoplasm (CC),plasma membrane (CC)	8	83	1070	34208	0.00444651	0.00972842	SELP,UTRN,KITLG,CUBN,SLC11A2,VIM,CLDN19,MTMR1
GO:0005737,GO:0005886,GO:0005624	cytoplasm (CC),plasma membrane (CC),membrane fraction (CC)	3	83	111	34208	0.00252987	0.00702525	SELP,UTRN,CUBN
GO:0005737,GO:0005886,V$SP1_Q6	cytoplasm (CC),plasma membrane (CC),V$SP1_Q6	4	83	217	34208	0.00195665	0.00598602	KITLG,SLC11A2,VIM,CLDN19
GO:0005737,GO:0005509	cytoplasm (CC),calcium ion binding (MF)	3	83	202	34208	0.0131884	0.0204336	UTRN,CUBN,TTN
GO:0005737,GO:0005624	cytoplasm (CC),membrane fraction (CC)	4	83	192	34208	0.00125069	0.00507302	SELP,UTRN,CUBN,TSC2
GO:0005737,V$MEF2_02,V$E12_Q6	cytoplasm (CC),V$MEF2_02,V$E12_Q6	3	83	72	34208	0.000727996	0.00404318	ARRDC3,CKM,TTN
GO:0005737,V$TATA_01	cytoplasm (CC),V$TATA_01	4	83	330	34208	0.00860084	0.0151459	UTRN,KITLG,ARRDC3,CKM
GO:0005737,GO:0030054	cytoplasm (CC),cell junction (CC)	3	83	197	34208	0.0123342	0.0194438	UTRN,TNS4,CLDN19
GO:0005737,V$PITX2_Q2,GO:0005856	cytoplasm (CC),V$PITX2_Q2,cytoskeleton (CC)	3	83	39	34208	0.000118175	0.00147108	UTRN,KITLG,DNAH11
GO:0005737,V$NFY_Q6_01	cytoplasm (CC),V$NFY_Q6_01	5	83	312	34208	0.000992693	0.00459439	PIM3,SLC11A2,SUMO1,ARRDC3,TTN
GO:0005737,V$FOXO4_01	cytoplasm (CC),V$FOXO4_01	6	83	532	34208	0.00188939	0.00587992	KITLG,DNAH11,TMOD3,SUMO1,ARRDC3,TTN
GO:0005737,V$FOXO4_01,GO:0005856	cytoplasm (CC),V$FOXO4_01,cytoskeleton (CC)	3	83	65	34208	0.000539732	0.00382045	KITLG,DNAH11,TMOD3
GO:0005737,V$HNF1_01	cytoplasm (CC),V$HNF1_01	3	83	61	34208	0.000447827	0.00351446	KITLG,CLDN19,CKM
GO:0005737,GO:0005856	cytoplasm (CC),cytoskeleton (CC)	7	83	814	34208	0.00365665	0.00862777	UTRN,KITLG,DNAH11,CEP44,TMOD3,TNS4,VIM
GO:0005737,GO:0005856,GO:0003779	cytoplasm (CC),cytoskeleton (CC),actin binding (MF)	3	83	104	34208	0.00210237	0.00632464	UTRN,TMOD3,TNS4
GO:0005737,V$NRF1_Q6	cytoplasm (CC),V$NRF1_Q6	3	83	271	34208	0.0284004	0.037147	PIM3,TMOD3,ARRDC3
GO:0005737,GO:0005198	cytoplasm (CC),structural molecule activity (MF)	3	83	99	34208	0.00182662	0.00588759	CSTA,VIM,CLDN19
GO:0005737,GO:0043234	cytoplasm (CC),protein complex (CC)	3	83	139	34208	0.00475854	0.0101049	CUBN,BHMT,TSC2
GO:0005737,GO:0042802	cytoplasm (CC),identical protein binding (MF)	4	83	165	34208	0.000713024	0.0040219	PPP5C,VIM,CLDN19,TTN
V$AP1_C,V$NFAT_Q4_01	V$AP1_C,V$NFAT_Q4_01	3	83	229	34208	0.0183765	0.026325	IGSF3,NRAS,HS3ST3B1
IPR003596,IPR007110,IPR003599,IPR003598	Immunoglobulin V-set, subgroup,Immunoglobulin-like,Immunoglobulin subtype,Immunoglobulin subtype2	3	83	34	34208	7.80585e-05	0.00122518	IGSF3,HMCN1,TTN
IPR007110,V$E12_Q6,IPR003599	Immunoglobulin-like,V$E12_Q6,Immunoglobulin subtype	3	83	62	34208	0.000469776	0.00360828	SCN2B,IGSF3,TTN
IPR007110,IPR003599	Immunoglobulin-like,Immunoglobulin subtype	5	83	471	34208	0.00583846	0.0116447	SCN2B,IGSF3,SEMA3C,HMCN1,TTN
GO:0005886	plasma membrane (CC)	21	83	3575	34208	9.49727e-05	0.00131866	SELP,UTRN,BAI1,LY6E,CD163L1,FAT4,OPRK1,KITLG,CUBN,OR14A16,DPP4,CHRNA7,SLC11A2,DUOX1,VIM,GJA4,CLDN19,MTMR1,HRH2,BMPR1B,KIAA1919
GO:0005886,GO:0005509	plasma membrane (CC),calcium ion binding (MF)	4	83	251	34208	0.00330418	0.00811434	UTRN,FAT4,CUBN,DUOX1
GO:0005886,GO:0005624	plasma membrane (CC),membrane fraction (CC)	4	83	301	34208	0.00626396	0.0121575	SELP,UTRN,CUBN,DPP4
GO:0005886,V$E12_Q6	plasma membrane (CC),V$E12_Q6	4	83	517	34208	0.0372388	0.0468404	CHRNA7,DUOX1,GJA4,BMPR1B
GO:0005886,GO:0004872	plasma membrane (CC),receptor activity (MF)	8	83	1201	34208	0.00871215	0.0151206	BAI1,OPRK1,CUBN,OR14A16,DPP4,CHRNA7,HRH2,BMPR1B
GO:0005886,GO:0004872,GO:0004930,GO:0004871,GO:0005887	plasma membrane (CC),receptor activity (MF),G-protein coupled receptor activity (MF),signal transducer activity (MF),integral to plasma membrane (CC)	3	83	190	34208	0.0111934	0.0182843	BAI1,OPRK1,HRH2
GO:0005886,GO:0004872,GO:0005887	plasma membrane (CC),receptor activity (MF),integral to plasma membrane (CC)	4	83	421	34208	0.0194034	0.0271497	BAI1,OPRK1,HRH2,BMPR1B
GO:0005886,GO:0004872,Kegg:04080	plasma membrane (CC),receptor activity (MF),Neuroactive ligand-receptor interaction	3	83	235	34208	0.0196624	0.0273004	OPRK1,CHRNA7,HRH2
GO:0005886,GO:0005887	plasma membrane (CC),integral to plasma membrane (CC)	8	83	784	34208	0.000638134	0.00411368	SELP,BAI1,LY6E,OPRK1,SLC11A2,GJA4,HRH2,BMPR1B
GO:0005886,GO:0030054	plasma membrane (CC),cell junction (CC)	5	83	336	34208	0.00137762	0.00502343	UTRN,DPP4,CHRNA7,GJA4,CLDN19
GO:0005886,GO:0016324	plasma membrane (CC),apical plasma membrane (CC)	5	83	154	34208	3.79064e-05	0.000804953	CUBN,DPP4,SLC11A2,DUOX1,KIAA1919
GO:0005886,V$SP1_Q6	plasma membrane (CC),V$SP1_Q6	6	83	478	34208	0.0010987	0.00489668	OPRK1,KITLG,SLC11A2,DUOX1,VIM,CLDN19
GO:0005886,IPR000742	plasma membrane (CC),Epidermal growth factor-like, type 3	3	83	80	34208	0.000988995	0.00463672	SELP,FAT4,CUBN
GO:0005509	calcium ion binding (MF)	7	83	662	34208	0.00114717	0.00487209	UTRN,FAT4,CUBN,TNNC1,DUOX1,HMCN1,TTN
GO:0005509,IPR006210,IPR001881,IPR000742	calcium ion binding (MF),Epidermal growth factor-like,EGF-like calcium-binding,Epidermal growth factor-like, type 3	3	83	96	34208	0.00167265	0.00569648	FAT4,CUBN,HMCN1
GO:0005624	membrane fraction (CC)	5	83	523	34208	0.00896262	0.0154809	SELP,UTRN,CUBN,DPP4,TSC2
V$MEF2_02	V$MEF2_02	6	83	613	34208	0.00380262	0.00885643	LHX4,TNFSF13,TNNC1,ARRDC3,CKM,TTN
V$MEF2_02,V$E12_Q6	V$MEF2_02,V$E12_Q6	4	83	187	34208	0.0011348	0.00487692	TNFSF13,ARRDC3,CKM,TTN
V$MEF2_02,V$E12_Q6,V$MYOD_Q6,GO:0005829	V$MEF2_02,V$E12_Q6,V$MYOD_Q6,cytosol (CC)	3	83	15	34208	6.13618e-06	0.000316452	TNFSF13,CKM,TTN
V$MEF2_02,V$E12_Q6,V$MYOD_01,V$LMO2COM_01	V$MEF2_02,V$E12_Q6,V$MYOD_01,V$LMO2COM_01	3	83	8	34208	7.64554e-07	9.20014e-05	TNFSF13,ARRDC3,CKM
V$MEF2_02,GO:0005829	V$MEF2_02,cytosol (CC)	4	83	94	34208	8.32044e-05	0.00125153	TNFSF13,TNNC1,CKM,TTN
V$MEF2_02,GO:0005829,V$AMEF2_Q6	V$MEF2_02,cytosol (CC),V$AMEF2_Q6	3	83	20	34208	1.524e-05	0.00045847	TNNC1,CKM,TTN
V$MEF2_02,V$MEF2_01	V$MEF2_02,V$MEF2_01	3	83	76	34208	0.000852152	0.00421407	TNNC1,ARRDC3,CKM
V$TATA_01	V$TATA_01	8	83	1052	34208	0.00401851	0.00924001	UTRN,CPA4,KITLG,SEMA3C,NRAS,ARRDC3,CKM,BMPR1B
V$TATA_01,V$E12_Q6	V$TATA_01,V$E12_Q6	4	83	269	34208	0.00422508	0.00941515	CPA4,ARRDC3,CKM,BMPR1B
V$TATA_01,V$PAX4_04	V$TATA_01,V$PAX4_04	3	83	58	34208	0.00038596	0.00331742	SEMA3C,NRAS,ARRDC3
V$PAX4_03	V$PAX4_03	6	83	1033	34208	0.0396947	0.0495841	IGSF3,TNNC1,ZNF521,VIM,ARRDC3,TTN
V$PAX4_03,V$E12_Q6	V$PAX4_03,V$E12_Q6	4	83	384	34208	0.0143375	0.0216562	IGSF3,ZNF521,ARRDC3,TTN
V$PAX4_03,V$E12_Q6,V$NFAT_Q4_01	V$PAX4_03,V$E12_Q6,V$NFAT_Q4_01	3	83	133	34208	0.00420796	0.00943524	IGSF3,ZNF521,ARRDC3
V$PAX4_03,V$NFAT_Q4_01	V$PAX4_03,V$NFAT_Q4_01	4	83	299	34208	0.00612052	0.0119433	IGSF3,ZNF521,VIM,ARRDC3
V$E12_Q6	V$E12_Q6	12	83	1805	34208	0.00134092	0.00499045	CPA4,CHRNA7,SCN2B,IGSF3,TNFSF13,DUOX1,ZNF521,GJA4,ARRDC3,CKM,TTN,BMPR1B
V$E12_Q6,V$MYOD_Q6	V$E12_Q6,V$MYOD_Q6	5	83	462	34208	0.00538933	0.0109918	TNFSF13,ZNF521,GJA4,CKM,TTN
V$E12_Q6,V$MYOD_Q6,V$E47_02	V$E12_Q6,V$MYOD_Q6,V$E47_02	3	83	59	34208	0.000405927	0.00333045	TNFSF13,GJA4,TTN
V$E12_Q6,V$MYOD_Q6,V$LMO2COM_01	V$E12_Q6,V$MYOD_Q6,V$LMO2COM_01	3	83	83	34208	0.00110024	0.0047854	TNFSF13,ZNF521,CKM
V$E12_Q6,V$NFAT_Q4_01	V$E12_Q6,V$NFAT_Q4_01	4	83	429	34208	0.020627	0.0284211	SCN2B,IGSF3,ZNF521,ARRDC3
V$E12_Q6,V$LMO2COM_01	V$E12_Q6,V$LMO2COM_01	4	83	173	34208	0.000850603	0.00426483	TNFSF13,ZNF521,ARRDC3,CKM
V$HNF3_Q6	V$HNF3_Q6	5	83	630	34208	0.0186876	0.0265599	H1F0,TMOD3,RBM11,SEMA3C,NRAS
GO:0004872	receptor activity (MF)	10	83	1565	34208	0.00455859	0.00979555	BAI1,OPRK1,PLXNB2,CUBN,OR14A16,DPP4,CHRNA7,SEMA3C,HRH2,BMPR1B
GO:0005887	integral to plasma membrane (CC)	9	83	1016	34208	0.000798793	0.00417919	SELP,BAI1,LY6E,OPRK1,SLC11A2,HS3ST3B1,GJA4,HRH2,BMPR1B
GO:0005887,V$SP1_Q6	integral to plasma membrane (CC),V$SP1_Q6	3	83	125	34208	0.00353701	0.00856954	OPRK1,SLC11A2,HS3ST3B1
GO:0030054	cell junction (CC)	7	83	475	34208	0.000159319	0.00179731	UTRN,DPP4,CHRNA7,TNS4,HMCN1,GJA4,CLDN19
Kegg:04020	Calcium signaling pathway	3	83	175	34208	0.00896309	0.015408	CHRNA7,TNNC1,HRH2
GO:0005654,V$MAZ_Q6	nucleoplasm (CC),V$MAZ_Q6	3	83	146	34208	0.00545353	0.0109985	H1F0,TNFSF13,SUMO1
V$PITX2_Q2	V$PITX2_Q2	7	83	552	34208	0.000395262	0.00331836	UTRN,KITLG,DNAH11,H1F0,IGSF3,TNNC1,NEUROD4
GO:0008284	positive regulation of cell proliferation (BP)	5	83	361	34208	0.00188565	0.00591929	KITLG,DPP4,CHRNA7,TNFSF13,NACC1
GO:0001701	in utero embryonic development (BP)	3	83	179	34208	0.00952956	0.0160756	LY6E,CUBN,TTN
V$AP1_Q4,V$NFAT_Q4_01,V$SP1_Q6	V$AP1_Q4,V$NFAT_Q4_01,V$SP1_Q6	3	83	27	34208	3.86259e-05	0.000733891	NRAS,VIM,HS3ST3B1
V$FOXO3_01,V$FOXO4_01	V$FOXO3_01,V$FOXO4_01	4	83	158	34208	0.000606261	0.00412944	KITLG,SUMO1,NRAS,ZNF521
V$FOXO3_01,V$FOXO4_01,V$MAZ_Q6,V$FREAC2_01	V$FOXO3_01,V$FOXO4_01,V$MAZ_Q6,V$FREAC2_01	3	83	39	34208	0.000118175	0.00147108	SUMO1,NRAS,ZNF521
V$FOXO4_01	V$FOXO4_01	9	83	1518	34208	0.0112556	0.018303	LHX4,KITLG,DNAH11,TMOD3,SUMO1,NRAS,ZNF521,ARRDC3,TTN
V$FOXO4_01,V$MAZ_Q6	V$FOXO4_01,V$MAZ_Q6	4	83	441	34208	0.0225499	0.0307189	LHX4,SUMO1,NRAS,ZNF521
V$FOXO4_01,V$FREAC2_01	V$FOXO4_01,V$FREAC2_01	4	83	376	34208	0.013367	0.0206217	TMOD3,SUMO1,NRAS,ZNF521
V$FOXO4_01,V$GATA4_Q3	V$FOXO4_01,V$GATA4_Q3	3	83	88	34208	0.00130266	0.0049501	LHX4,TMOD3,ZNF521
V$MYOD_Q6	V$MYOD_Q6	6	83	761	34208	0.0105535	0.0174762	TNFSF13,NRAS,ZNF521,GJA4,CKM,TTN
V$MYOD_Q6,V$MAZ_Q6	V$MYOD_Q6,V$MAZ_Q6	3	83	270	34208	0.0281341	0.0370671	TNFSF13,NRAS,ZNF521
V$NFAT_Q4_01	V$NFAT_Q4_01	10	83	1426	34208	0.00235429	0.00679919	H1F0,C2orf16,SCN2B,IGSF3,NRAS,ZNF521,VIM,HS3ST3B1,ARRDC3,CLDN19
V$NFAT_Q4_01,V$MAZ_Q6	V$NFAT_Q4_01,V$MAZ_Q6	5	83	459	34208	0.00524523	0.0108202	H1F0,NRAS,ZNF521,VIM,CLDN19
V$NFAT_Q4_01,V$MAZ_Q6,V$SP1_Q6	V$NFAT_Q4_01,V$MAZ_Q6,V$SP1_Q6	4	83	209	34208	0.00170665	0.00570463	H1F0,NRAS,VIM,CLDN19
V$NFAT_Q4_01,V$SP1_Q6	V$NFAT_Q4_01,V$SP1_Q6	5	83	437	34208	0.00427088	0.00945881	H1F0,NRAS,VIM,HS3ST3B1,CLDN19
GO:0005829,GO:0042803	cytosol (CC),protein homodimerization activity (MF)	3	83	126	34208	0.003617	0.00859038	CUBN,TNNC1,TSC2
V$MAZ_Q6	V$MAZ_Q6	9	83	1702	34208	0.0220853	0.0302	LHX4,H1F0,TNFSF13,SUMO1,NRAS,ZNF521,VIM,NEUROD4,CLDN19
GO:0006811	ion transport (BP)	5	83	549	34208	0.0108925	0.0179552	CHRNA7,SCN2B,SLC11A2,CACHD1,KIAA1919
V$CREBP1_01,V$E4BP4_01,V$HLF_01	V$CREBP1_01,V$E4BP4_01,V$HLF_01	3	83	73	34208	0.000757873	0.00408346	TNFSF13,SUMO1,ARRDC3
V$E4BP4_01	V$E4BP4_01	4	83	236	34208	0.00264992	0.00724712	UTRN,TNFSF13,SUMO1,ARRDC3
GO:0042803	protein homodimerization activity (MF)	5	83	514	34208	0.00835393	0.0147832	CUBN,DPP4,CHRNA7,TNNC1,TSC2
V$E2A_Q2	V$E2A_Q2	3	83	177	34208	0.00924377	0.0156667	H1F0,ARRDC3,CKM
V$PAX4_04	V$PAX4_04	4	83	164	34208	0.000697015	0.00412496	SEMA3C,NRAS,ZNF521,ARRDC3
GO:0055114	oxidation-reduction process (BP)	3	83	233	34208	0.0192283	0.0270094	SPR,P4HA3,DUOX1
IPR000742	Epidermal growth factor-like, type 3	4	83	213	34208	0.00182869	0.00584208	SELP,FAT4,CUBN,HMCN1
GO:0002020	protease binding (MF)	3	83	47	34208	0.000206761	0.00219531	DPP4,CSTA,CSTB
Kegg:04360	Axon guidance	3	83	128	34208	0.00378028	0.00886157	PLXNB2,SEMA3C,NRAS
V$NKX3A_01	V$NKX3A_01	3	83	160	34208	0.0070186	0.0130604	CPA4,NRAS,ZNF521
V$AML_Q6	V$AML_Q6	4	83	297	34208	0.00597928	0.01186	SCN2B,TNFSF13,VIM,BMPR1B
GO:0005529	sugar binding (MF)	3	83	177	34208	0.00924377	0.0156667	SELP,LAYN,ITLN2

## Sheet: MEA_Down _regulated_A2
Enrichment analysis report
Modular Enrichment Analysis for down-regulation at stage A2
Term-Term relationship	Relationship_Details	Support	List size	Reference Support	Reference size	Hyp	Hypc	Genes
Items	Items_Details	Support	List size	Reference Support	Reference size	Hyp	Hyp_c	Genes
GO:0006355	regulation of transcription, DNA-dependent (BP)	18	238	1609	34208	0.0329483	0.0381195	TFEB,ZNF69,CUX2,ZNF654,HOXD13,E4F1,ZNF594,ATAD2,HIPK3,NOTCH2,NOTCH3,ZNF99,KLHL31,ZNF546,KCNH8,SNAI2,ZNF792,ZNF551
GO:0006355,GO:0046872,GO:0003677,GO:0008270,GO:0005634,GO:0005622,IPR007087,IPR015880	regulation of transcription, DNA-dependent (BP),metal ion binding (MF),DNA binding (MF),zinc ion binding (MF),nucleus (CC),intracellular (CC),Zinc finger, C2H2-type,Zinc finger, C2H2-like	8	238	526	34208	0.0317252	0.0369011	ZNF69,ZNF654,E4F1,ZNF594,ZNF99,ZNF546,ZNF792,ZNF551
GO:0006355,GO:0046872,GO:0008270,GO:0005634,GO:0005622,IPR007087,IPR015880	regulation of transcription, DNA-dependent (BP),metal ion binding (MF),zinc ion binding (MF),nucleus (CC),intracellular (CC),Zinc finger, C2H2-type,Zinc finger, C2H2-like	9	238	554	34208	0.0161244	0.0203652	ZNF69,ZNF654,E4F1,ZNF594,ZNF99,ZNF546,SNAI2,ZNF792,ZNF551
GO:0006355,GO:0003677,GO:0005634,GO:0003700	regulation of transcription, DNA-dependent (BP),DNA binding (MF),nucleus (CC),sequence-specific DNA binding transcription factor activity (MF)	5	238	273	34208	0.0427573	0.0481678	TFEB,ZNF69,CUX2,HOXD13,E4F1
GO:0006355,GO:0003677,GO:0005634,GO:0003700,V$SP1_Q6	regulation of transcription, DNA-dependent (BP),DNA binding (MF),nucleus (CC),sequence-specific DNA binding transcription factor activity (MF),V$SP1_Q6	3	238	67	34208	0.0114864	0.0152566	TFEB,HOXD13,E4F1
GO:0006355,GO:0005634,V$LEF1_Q2,GO:0007275	regulation of transcription, DNA-dependent (BP),nucleus (CC),V$LEF1_Q2,multicellular organismal development (BP)	3	238	62	34208	0.00930063	0.0127939	HOXD13,NOTCH2,NOTCH3
GO:0006355,GO:0005634,GO:0007275	regulation of transcription, DNA-dependent (BP),nucleus (CC),multicellular organismal development (BP)	4	238	167	34208	0.0296687	0.03466	HOXD13,NOTCH2,NOTCH3,SNAI2
GO:0006355,V$LEF1_Q2	regulation of transcription, DNA-dependent (BP),V$LEF1_Q2	5	238	266	34208	0.0389691	0.0443464	TFEB,HOXD13,NOTCH2,NOTCH3,KCNH8
GO:0006355,V$LEF1_Q2,GO:0005886	regulation of transcription, DNA-dependent (BP),V$LEF1_Q2,plasma membrane (CC)	3	238	20	34208	0.00034734	0.000938495	NOTCH2,NOTCH3,KCNH8
GO:0046872	metal ion binding (MF)	35	238	2879	34208	0.000864772	0.00187187	PXDN,MAT1A,B4GALT3,CPA4,ZNF69,ADH5,PDLIM7,ZC3HAV1,ZNF654,FOLH1,IREB2,BHMT,E4F1,ZNF594,CPA2,NPTX1,RNF149,DGKH,GPATCH8,PRDM16,FIBCD1,MMEL1,ZNF99,LTA4H,SMYD1,ZNF546,ADCY5,SNAI2,ZFYVE26,MAT2A,NAALAD2,ZNF792,ZNF551,ZDHHC6,PCLO
GO:0046872,GO:0008270	metal ion binding (MF),zinc ion binding (MF)	21	238	1809	34208	0.0154573	0.0196945	CPA4,ZNF69,ADH5,PDLIM7,ZC3HAV1,ZNF654,BHMT,E4F1,ZNF594,CPA2,RNF149,GPATCH8,PRDM16,ZNF99,LTA4H,SMYD1,ZNF546,SNAI2,ZNF792,ZNF551,ZDHHC6
GO:0046872,GO:0008270,GO:0005634,GO:0005622,GO:0000122,IPR007087,IPR015880	metal ion binding (MF),zinc ion binding (MF),nucleus (CC),intracellular (CC),negative regulation of transcription from RNA polymerase II promoter (BP),Zinc finger, C2H2-type,metal ion binding (MF),zinc ion binding (MF),nucleus (CC),intracellular (CC),negative regulation of transcription from RNA polymerase II promoter (BP),Zinc finger, C2H2-type,	3	238	57	34208	0.00738028	0.0105493	E4F1,PRDM16,SNAI2
GO:0046872,GO:0008270,GO:0005634,GO:0005622,IPR007087,IPR015880	metal ion binding (MF),zinc ion binding (MF),nucleus (CC),intracellular (CC),Zinc finger, C2H2-type,Zinc finger, C2H2-like	10	238	681	34208	0.0216449	0.0263411	ZNF69,ZNF654,E4F1,ZNF594,PRDM16,ZNF99,ZNF546,SNAI2,ZNF792,ZNF551
GO:0046872,GO:0008270,GO:0005634,GO:0005737	metal ion binding (MF),zinc ion binding (MF),nucleus (CC),cytoplasm (CC)	6	238	317	34208	0.0240923	0.0288643	ADH5,ZC3HAV1,E4F1,LTA4H,SMYD1,SNAI2
GO:0046872,GO:0008270,GO:0005622,GO:0005515,IPR007087	metal ion binding (MF),zinc ion binding (MF),intracellular (CC),protein binding (MF),Zinc finger, C2H2-type	3	238	90	34208	0.0250886	0.0299133	E4F1,GPATCH8,PRDM16
GO:0046872,GO:0008270,GO:0005622,GO:0003676,IPR007087	metal ion binding (MF),zinc ion binding (MF),intracellular (CC),nucleic acid binding (MF),Zinc finger, C2H2-type	6	238	354	34208	0.03818	0.043534	ZNF69,ZNF594,GPATCH8,PRDM16,SNAI2,ZNF551
GO:0046872,GO:0008270,GO:0005622,IPR007087	metal ion binding (MF),zinc ion binding (MF),intracellular (CC),Zinc finger, C2H2-type	11	238	719	34208	0.0124917	0.0163665	ZNF69,ZNF654,E4F1,ZNF594,GPATCH8,PRDM16,ZNF99,ZNF546,SNAI2,ZNF792,ZNF551
GO:0046872,GO:0008270,GO:0006508,GO:0008233,GO:0008237	metal ion binding (MF),zinc ion binding (MF),proteolysis (BP),peptidase activity (MF),metallopeptidase activity (MF)	3	238	59	34208	0.00811703	0.0114237	CPA4,CPA2,LTA4H
GO:0046872,GO:0008270,GO:0005515,V$SP1_Q6	metal ion binding (MF),zinc ion binding (MF),protein binding (MF),V$SP1_Q6	3	238	103	34208	0.0353903	0.0406467	PDLIM7,E4F1,PRDM16
GO:0046872,GO:0008270,GO:0005515,GO:0003676	metal ion binding (MF),zinc ion binding (MF),protein binding (MF),nucleic acid binding (MF)	3	238	74	34208	0.0150034	0.0191654	ZC3HAV1,GPATCH8,PRDM16
GO:0046872,GO:0008270,GO:0005737	metal ion binding (MF),zinc ion binding (MF),cytoplasm (CC)	8	238	489	34208	0.0218283	0.0265456	ADH5,PDLIM7,ZC3HAV1,BHMT,E4F1,LTA4H,SMYD1,SNAI2
GO:0046872,GO:0008270,V$TATA_01	metal ion binding (MF),zinc ion binding (MF),V$TATA_01	3	238	104	34208	0.0362601	0.0415359	CPA4,PDLIM7,SMYD1
GO:0046872,GO:0005634,GO:0005737	metal ion binding (MF),nucleus (CC),cytoplasm (CC)	8	238	490	34208	0.0220626	0.0268024	ADH5,ZC3HAV1,FOLH1,E4F1,DGKH,LTA4H,SMYD1,SNAI2
GO:0046872,GO:0005576	metal ion binding (MF),extracellular region (CC)	4	238	150	34208	0.0210421	0.0257248	PXDN,CPA4,CPA2,MMEL1
GO:0046872,GO:0005576,GO:0006508,GO:0008233	metal ion binding (MF),extracellular region (CC),proteolysis (BP),peptidase activity (MF)	3	238	64	34208	0.0101427	0.01374	CPA4,CPA2,MMEL1
GO:0046872,GO:0006508,GO:0008233	metal ion binding (MF),proteolysis (BP),peptidase activity (MF)	6	238	168	34208	0.00119076	0.00239254	CPA4,FOLH1,CPA2,MMEL1,LTA4H,NAALAD2
GO:0046872,GO:0006508,GO:0008233,GO:0016020	metal ion binding (MF),proteolysis (BP),peptidase activity (MF),membrane (CC)	3	238	36	34208	0.00200419	0.00358504	FOLH1,MMEL1,NAALAD2
GO:0046872,GO:0006508,GO:0008233,GO:0008237	metal ion binding (MF),proteolysis (BP),peptidase activity (MF),metallopeptidase activity (MF)	5	238	79	34208	0.000231692	0.000699509	CPA4,FOLH1,CPA2,LTA4H,NAALAD2
GO:0046872,GO:0006508,GO:0008233,GO:0008237,GO:0004180	metal ion binding (MF),proteolysis (BP),peptidase activity (MF),metallopeptidase activity (MF),carboxypeptidase activity (MF)	4	238	13	34208	1.55505e-06	1.96332e-05	CPA4,FOLH1,CPA2,NAALAD2
GO:0046872,GO:0016740	metal ion binding (MF),transferase activity (MF)	4	238	138	34208	0.0160104	0.020258	MAT1A,BHMT,DGKH,MAT2A
GO:0046872,GO:0016740,GO:0005524,GO:0000166	metal ion binding (MF),transferase activity (MF),ATP binding (MF),nucleotide binding (MF)	3	238	36	34208	0.00200419	0.00358504	MAT1A,DGKH,MAT2A
GO:0046872,GO:0016740,Kegg:00270	metal ion binding (MF),transferase activity (MF),Cysteine and methionine metabolism	3	238	7	34208	1.14022e-05	7.37218e-05	MAT1A,BHMT,MAT2A
GO:0046872,GO:0016021	metal ion binding (MF),integral to membrane (CC)	7	238	309	34208	0.00614157	0.00904305	B4GALT3,RNF149,FIBCD1,MMEL1,ADCY5,NAALAD2,ZDHHC6
GO:0046872,GO:0016021,GO:0016020	metal ion binding (MF),integral to membrane (CC),membrane (CC)	6	238	253	34208	0.00882399	0.0122401	B4GALT3,RNF149,FIBCD1,MMEL1,NAALAD2,ZDHHC6
GO:0046872,GO:0016020	metal ion binding (MF),membrane (CC)	8	238	430	34208	0.0109033	0.0145938	B4GALT3,FOLH1,RNF149,FIBCD1,MMEL1,NAALAD2,ZDHHC6,PCLO
GO:0046872,GO:0005515,GO:0005737,V$SP1_Q6	metal ion binding (MF),protein binding (MF),cytoplasm (CC),V$SP1_Q6	3	238	79	34208	0.0178473	0.0222339	PDLIM7,IREB2,E4F1
GO:0046872,GO:0005515,V$SP1_Q6	metal ion binding (MF),protein binding (MF),V$SP1_Q6	4	238	154	34208	0.0229115	0.0277173	PDLIM7,IREB2,E4F1,PRDM16
GO:0046872,V$LEF1_Q2,V$SP1_Q6	metal ion binding (MF),V$LEF1_Q2,V$SP1_Q6	3	238	111	34208	0.042654	0.0480671	IREB2,FIBCD1,MAT2A
GO:0046872,GO:0005737	metal ion binding (MF),cytoplasm (CC)	13	238	869	34208	0.00825367	0.0116019	B4GALT3,ADH5,PDLIM7,ZC3HAV1,FOLH1,IREB2,BHMT,E4F1,DGKH,LTA4H,SMYD1,SNAI2,ZFYVE26
GO:0046872,V$TATA_01	metal ion binding (MF),V$TATA_01	5	238	164	34208	0.00594086	0.00880729	CPA4,PDLIM7,NPTX1,SMYD1,MAT2A
GO:0046872,V$FOXO4_01,V$MYC_Q2,V$USF_02,V$MAX_01	metal ion binding (MF),V$FOXO4_01,V$MYC_Q2,V$USF_02,V$MAX_01	3	238	3	34208	3.32577e-07	6.99823e-06	NPTX1,ZFYVE26,MAT2A
GO:0046872,V$HSF1_01	metal ion binding (MF),V$HSF1_01	3	238	70	34208	0.0129278	0.0168299	CPA2,SMYD1,MAT2A
GO:0046872,V$SP1_Q6	metal ion binding (MF),V$SP1_Q6	6	238	365	34208	0.0432034	0.0486388	PDLIM7,IREB2,E4F1,PRDM16,FIBCD1,MAT2A
GO:0003677,GO:0005634,GO:0003700	DNA binding (MF),nucleus (CC),sequence-specific DNA binding transcription factor activity (MF)	8	238	497	34208	0.0237525	0.0285161	TFEB,EHF,ZNF69,CUX2,TBX15,HOXD13,E4F1,TBX5
GO:0003677,GO:0005634,GO:0003700,GO:0005737,V$SP1_Q6	DNA binding (MF),nucleus (CC),sequence-specific DNA binding transcription factor activity (MF),cytoplasm (CC),V$SP1_Q6	3	238	44	34208	0.00356885	0.00570228	TFEB,E4F1,TBX5
GO:0003677,GO:0005634,GO:0003700,GO:0043565	DNA binding (MF),nucleus (CC),sequence-specific DNA binding transcription factor activity (MF),sequence-specific DNA binding (MF)	4	238	170	34208	0.0313781	0.0365219	EHF,CUX2,HOXD13,TBX5
GO:0003677,GO:0005634,GO:0003700,GO:0043565,V$FOXO4_01	DNA binding (MF),nucleus (CC),sequence-specific DNA binding transcription factor activity (MF),sequence-specific DNA binding (MF),V$FOXO4_01	3	238	51	34208	0.00541525	0.00809722	EHF,HOXD13,TBX5
GO:0003677,GO:0005634,GO:0003700,GO:0045944,V$SP1_Q6	DNA binding (MF),nucleus (CC),sequence-specific DNA binding transcription factor activity (MF),positive regulation of transcription from RNA polymerase II promoter (BP),V$SP1_Q6	3	238	51	34208	0.00541525	0.00809722	TFEB,HOXD13,TBX5
GO:0003677,GO:0005634,GO:0003700,V$SP1_Q6	DNA binding (MF),nucleus (CC),sequence-specific DNA binding transcription factor activity (MF),V$SP1_Q6	4	238	125	34208	0.0114981	0.0152546	TFEB,HOXD13,E4F1,TBX5
GO:0003677,GO:0005634,V$MEIS1_01,GO:0005737	DNA binding (MF),nucleus (CC),V$MEIS1_01,cytoplasm (CC)	3	238	25	34208	0.000683014	0.00155401	TBX5,SMYD1,BANF1
GO:0003677,GO:0005634,V$LEF1_Q2,GO:0045944,V$SP1_Q6	DNA binding (MF),nucleus (CC),V$LEF1_Q2,positive regulation of transcription from RNA polymerase II promoter (BP),V$SP1_Q6	3	238	35	34208	0.00184659	0.00337796	TFEB,MYF5,HOXD13
GO:0003677,GO:0005634,V$ERR1_Q2,GO:0045944,V$SP1_Q6	DNA binding (MF),nucleus (CC),V$ERR1_Q2,positive regulation of transcription from RNA polymerase II promoter (BP),V$SP1_Q6	3	238	15	34208	0.000142242	0.000479947	TFEB,MYF5,TBX5
GO:0003677,GO:0005634,GO:0045944,V$SP1_Q6	DNA binding (MF),nucleus (CC),positive regulation of transcription from RNA polymerase II promoter (BP),V$SP1_Q6	4	238	67	34208	0.00124222	0.00247731	TFEB,MYF5,HOXD13,TBX5
GO:0003677,GO:0005634,GO:0046982	DNA binding (MF),nucleus (CC),protein heterodimerization activity (MF)	3	238	63	34208	0.00971634	0.0132868	TFEB,TBX15,MYF5
GO:0008270	zinc ion binding (MF)	25	238	1940	34208	0.00230456	0.00403501	CPA4,ZNF69,ADH5,PDLIM7,ZC3HAV1,ZNF654,BHMT,E4F1,ZNF594,CPA2,RNF149,OTOP3,GPATCH8,PRDM16,MMP14,ZNF99,LTA4H,SMYD1,ZNF546,ADAM23,MMP1,SNAI2,ZNF792,ZNF551,ZDHHC6
GO:0008270,GO:0005622	zinc ion binding (MF),intracellular (CC)	12	238	953	34208	0.0356449	0.0409121	ZNF69,ZNF654,E4F1,ZNF594,OTOP3,GPATCH8,PRDM16,ZNF99,ZNF546,SNAI2,ZNF792,ZNF551
GO:0008270,GO:0005576,GO:0006508	zinc ion binding (MF),extracellular region (CC),proteolysis (BP)	4	238	72	34208	0.00162284	0.0030689	CPA4,CPA2,ADAM23,MMP1
GO:0008270,GO:0005576,GO:0006508,GO:0008233	zinc ion binding (MF),extracellular region (CC),proteolysis (BP),peptidase activity (MF)	3	238	69	34208	0.0124364	0.0163125	CPA4,CPA2,MMP1
GO:0008270,GO:0005576,GO:0006508,GO:0008237	zinc ion binding (MF),extracellular region (CC),proteolysis (BP),metallopeptidase activity (MF)	3	238	33	34208	0.00155517	0.00295866	CPA4,CPA2,ADAM23
GO:0008270,GO:0006508	zinc ion binding (MF),proteolysis (BP)	6	238	152	34208	0.000709081	0.00161016	CPA4,CPA2,MMP14,LTA4H,ADAM23,MMP1
GO:0008270,GO:0006508,GO:0008233	zinc ion binding (MF),proteolysis (BP),peptidase activity (MF)	4	238	137	34208	0.0156293	0.0198337	CPA4,CPA2,LTA4H,MMP1
GO:0008270,GO:0006508,V$MEF2_02	zinc ion binding (MF),proteolysis (BP),V$MEF2_02	3	238	11	34208	5.2656e-05	0.000231713	CPA2,MMP14,ADAM23
GO:0008270,GO:0006508,GO:0008237	zinc ion binding (MF),proteolysis (BP),metallopeptidase activity (MF)	4	238	66	34208	0.0011744	0.00238592	CPA4,CPA2,LTA4H,ADAM23
GO:0008270,GO:0006508,GO:0004222	zinc ion binding (MF),proteolysis (BP),metalloendopeptidase activity (MF)	3	238	80	34208	0.0184496	0.0228612	MMP14,ADAM23,MMP1
GO:0008270,GO:0016021,GO:0016020	zinc ion binding (MF),integral to membrane (CC),membrane (CC)	3	238	109	34208	0.0407731	0.0462024	RNF149,OTOP3,ZDHHC6
GO:0008270,GO:0016020	zinc ion binding (MF),membrane (CC)	4	238	170	34208	0.0313781	0.0365219	RNF149,OTOP3,MMP14,ZDHHC6
GO:0008270,GO:0005515,GO:0005737,V$SP1_Q6	zinc ion binding (MF),protein binding (MF),cytoplasm (CC),V$SP1_Q6	3	238	63	34208	0.00971634	0.0132868	PDLIM7,E4F1,MMP14
GO:0008270,GO:0005515,V$SP1_Q6	zinc ion binding (MF),protein binding (MF),V$SP1_Q6	5	238	118	34208	0.00144497	0.00280275	PDLIM7,E4F1,PRDM16,MMP14,ADAM23
GO:0008270,GO:0005737	zinc ion binding (MF),cytoplasm (CC)	9	238	540	34208	0.0138788	0.0179536	ADH5,PDLIM7,ZC3HAV1,BHMT,E4F1,MMP14,LTA4H,SMYD1,SNAI2
GO:0005634	nucleus (CC)	55	238	5441	34208	0.00231244	0.00404678	SELP,TFEB,SREBF2,EHF,ZNF69,SPR,CUX2,ADH5,UPRT,ZC3HAV1,UBB,INVS,ARHGAP39,RANBP17,ZNF654,FOLH1,LGALS12,GHR,XPO6,TXNRD1,HSPB1,TBX15,MYF5,HOXD13,HOXD10,E4F1,ZNF594,HECW1,PKD1,DGKH,ATAD2,HIPK3,HCFC2,OIT3,TBX5,PRDM16,NOTCH2,NOTCH3,MYH6,ZNF99,LTA4H,SMYD1,FGF14,ZNF546,SNAI2,TNR,ZNF792,ZNF551,BANF1,RMI1,LRP1,NSL1,PALLD,GCC2,TTN
GO:0005634,GO:0005622,GO:0005515,V$SP1_Q6	nucleus (CC),intracellular (CC),protein binding (MF),V$SP1_Q6	3	238	66	34208	0.0110277	0.0147376	HSPB1,E4F1,PRDM16
GO:0005634,GO:0009615,GO:0005737	nucleus (CC),response to virus (BP),cytoplasm (CC)	3	238	34	34208	0.00169697	0.00317279	ZC3HAV1,HSPB1,BANF1
GO:0005634,GO:0005576	nucleus (CC),extracellular region (CC)	5	238	127	34208	0.00199656	0.00360856	GHR,NOTCH2,NOTCH3,TNR,TTN
GO:0005634,GO:0005576,GO:0005515	nucleus (CC),extracellular region (CC),protein binding (MF)	4	238	73	34208	0.00170766	0.0031842	GHR,NOTCH2,NOTCH3,TTN
GO:0005634,GO:0005576,GO:0005515,V$LEF1_Q2,GO:0005509,GO:0005829	nucleus (CC),extracellular region (CC),protein binding (MF),V$LEF1_Q2,calcium ion binding (MF),cytosol (CC)	3	238	4	34208	1.32345e-06	1.78102e-05	NOTCH2,NOTCH3,TTN
GO:0005634,GO:0005576,GO:0005515,GO:0005886,GO:0004872	nucleus (CC),extracellular region (CC),protein binding (MF),plasma membrane (CC),receptor activity (MF)	3	238	18	34208	0.000251192	0.000735981	GHR,NOTCH2,NOTCH3
GO:0005634,GO:0005576,GO:0005737,IPR003961	nucleus (CC),extracellular region (CC),cytoplasm (CC),Fibronectin, type III	3	238	3	34208	3.32577e-07	6.99823e-06	GHR,TNR,TTN
GO:0005634,GO:0005576,GO:0009986	nucleus (CC),extracellular region (CC),cell surface (CC)	3	238	21	34208	0.000403154	0.00103839	GHR,NOTCH2,TNR
GO:0005634,GO:0005576,IPR006210	nucleus (CC),extracellular region (CC),Epidermal growth factor-like	3	238	6	34208	6.54928e-06	4.95405e-05	NOTCH2,NOTCH3,TNR
GO:0005634,GO:0003700,GO:0005515,GO:0005737,V$SP1_Q6	nucleus (CC),sequence-specific DNA binding transcription factor activity (MF),protein binding (MF),cytoplasm (CC),V$SP1_Q6	3	238	48	34208	0.00456675	0.00700961	SREBF2,E4F1,TBX5
GO:0005634,GO:0003700,V$LEF1_Q2,GO:0043565,GO:0045944,GO:0003682	nucleus (CC),sequence-specific DNA binding transcription factor activity (MF),V$LEF1_Q2,sequence-specific DNA binding (MF),positive regulation of transcription from RNA polymerase II promoter (BP),chromatin binding (MF)	3	238	18	34208	0.000251192	0.000735981	SREBF2,HOXD13,HOXD10
GO:0005634,GO:0003700,V$LEF1_Q2,GO:0045944	nucleus (CC),sequence-specific DNA binding transcription factor activity (MF),V$LEF1_Q2,positive regulation of transcription from RNA polymerase II promoter (BP)	4	238	101	34208	0.00550853	0.008219	TFEB,SREBF2,HOXD13,HOXD10
GO:0005634,GO:0003700,V$LEF1_Q2,GO:0045944,V$E12_Q6	nucleus (CC),sequence-specific DNA binding transcription factor activity (MF),V$LEF1_Q2,positive regulation of transcription from RNA polymerase II promoter (BP),V$E12_Q6	3	238	31	34208	0.00129443	0.00255501	TFEB,SREBF2,HOXD10
GO:0005634,GO:0003700,V$LEF1_Q2,GO:0045944,V$SP1_Q6	nucleus (CC),sequence-specific DNA binding transcription factor activity (MF),V$LEF1_Q2,positive regulation of transcription from RNA polymerase II promoter (BP),V$SP1_Q6	3	238	39	34208	0.0025263	0.00430388	TFEB,SREBF2,HOXD13
GO:0005634,GO:0003700,GO:0005737,GO:0045944,V$SP1_Q6	nucleus (CC),sequence-specific DNA binding transcription factor activity (MF),cytoplasm (CC),positive regulation of transcription from RNA polymerase II promoter (BP),V$SP1_Q6	3	238	31	34208	0.00129443	0.00255501	TFEB,SREBF2,TBX5
GO:0005634,GO:0003700,GO:0005737,V$SP1_Q6	nucleus (CC),sequence-specific DNA binding transcription factor activity (MF),cytoplasm (CC),V$SP1_Q6	4	238	66	34208	0.0011744	0.00238592	TFEB,SREBF2,E4F1,TBX5
GO:0005634,GO:0003700,GO:0043565,GO:0045944,V$FOXO4_01	nucleus (CC),sequence-specific DNA binding transcription factor activity (MF),sequence-specific DNA binding (MF),positive regulation of transcription from RNA polymerase II promoter (BP),V$FOXO4_01	3	238	60	34208	0.00850103	0.0118441	HOXD13,HOXD10,TBX5
GO:0005634,GO:0003700,GO:0043565,GO:0045944,V$SP1_Q6	nucleus (CC),sequence-specific DNA binding transcription factor activity (MF),sequence-specific DNA binding (MF),positive regulation of transcription from RNA polymerase II promoter (BP),V$SP1_Q6	3	238	54	34208	0.00635235	0.00928646	SREBF2,HOXD13,TBX5
GO:0005634,GO:0003700,GO:0043565,GO:0045944,V$AML_Q6,V$OSF2_Q6	nucleus (CC),sequence-specific DNA binding transcription factor activity (MF),sequence-specific DNA binding (MF),positive regulation of transcription from RNA polymerase II promoter (BP),V$AML_Q6,V$OSF2_Q6	3	238	4	34208	1.32345e-06	1.78102e-05	SREBF2,HOXD10,TBX5
GO:0005634,GO:0003700,GO:0043565,V$PAX4_03	nucleus (CC),sequence-specific DNA binding transcription factor activity (MF),sequence-specific DNA binding (MF),V$PAX4_03	3	238	85	34208	0.0216289	0.0263308	SREBF2,EHF,TBX5
GO:0005634,GO:0003700,GO:0043565,V$E12_Q6,V$CDPCR3HD_01	nucleus (CC),sequence-specific DNA binding transcription factor activity (MF),sequence-specific DNA binding (MF),V$E12_Q6,V$CDPCR3HD_01	3	238	10	34208	3.84932e-05	0.000179153	SREBF2,EHF,HOXD10
GO:0005634,GO:0003700,GO:0043565,GO:0007275,V$FOXO4_01	nucleus (CC),sequence-specific DNA binding transcription factor activity (MF),sequence-specific DNA binding (MF),multicellular organismal development (BP),V$FOXO4_01	3	238	56	34208	0.00702742	0.0101241	EHF,HOXD13,HOXD10
GO:0005634,GO:0003700,GO:0043565,V$FOXO4_01	nucleus (CC),sequence-specific DNA binding transcription factor activity (MF),sequence-specific DNA binding (MF),V$FOXO4_01	4	238	137	34208	0.0156293	0.0198337	EHF,HOXD13,HOXD10,TBX5
GO:0005634,GO:0003700,V$ERR1_Q2,GO:0045944	nucleus (CC),sequence-specific DNA binding transcription factor activity (MF),V$ERR1_Q2,positive regulation of transcription from RNA polymerase II promoter (BP)	3	238	35	34208	0.00184659	0.00337796	TFEB,HOXD10,TBX5
GO:0005634,GO:0003700,GO:0045944	nucleus (CC),sequence-specific DNA binding transcription factor activity (MF),positive regulation of transcription from RNA polymerase II promoter (BP)	5	238	274	34208	0.0433159	0.0487497	TFEB,SREBF2,HOXD13,HOXD10,TBX5
GO:0005634,GO:0003700,GO:0045944,V$SP1_Q6	nucleus (CC),sequence-specific DNA binding transcription factor activity (MF),positive regulation of transcription from RNA polymerase II promoter (BP),V$SP1_Q6	4	238	83	34208	0.0027315	0.00459484	TFEB,SREBF2,HOXD13,TBX5
GO:0005634,GO:0003700,V$E12_Q6	nucleus (CC),sequence-specific DNA binding transcription factor activity (MF),V$E12_Q6	4	238	179	34208	0.0368485	0.0421959	TFEB,SREBF2,EHF,HOXD10
GO:0005634,GO:0003700,V$SP1_Q6	nucleus (CC),sequence-specific DNA binding transcription factor activity (MF),V$SP1_Q6	5	238	213	34208	0.0169858	0.0213213	TFEB,SREBF2,HOXD13,E4F1,TBX5
GO:0005634,GO:0016021,GO:0016020,GO:0005515	nucleus (CC),integral to membrane (CC),membrane (CC),protein binding (MF)	4	238	70	34208	0.00146207	0.00282802	SREBF2,GHR,PKD1,LRP1
GO:0005634,GO:0016021,GO:0016020,GO:0005515,GO:0005737	nucleus (CC),integral to membrane (CC),membrane (CC),protein binding (MF),cytoplasm (CC)	3	238	32	34208	0.00142104	0.00275943	SREBF2,GHR,LRP1
GO:0005634,GO:0016021,GO:0016020,GO:0005515,GO:0005886,GO:0005887	nucleus (CC),integral to membrane (CC),membrane (CC),protein binding (MF),plasma membrane (CC),integral to plasma membrane (CC)	3	238	10	34208	3.84932e-05	0.000179153	GHR,PKD1,LRP1
GO:0005634,GO:0016021,GO:0005515	nucleus (CC),integral to membrane (CC),protein binding (MF)	5	238	96	34208	0.000571075	0.00136179	SREBF2,GHR,PKD1,NOTCH3,LRP1
GO:0005634,GO:0016021,GO:0005515,V$LEF1_Q2	nucleus (CC),integral to membrane (CC),protein binding (MF),V$LEF1_Q2	3	238	18	34208	0.000251192	0.000735981	SREBF2,NOTCH3,LRP1
GO:0005634,GO:0016021,GO:0005515,GO:0005886	nucleus (CC),integral to membrane (CC),protein binding (MF),plasma membrane (CC)	4	238	39	34208	0.000155198	0.000512701	GHR,PKD1,NOTCH3,LRP1
GO:0005634,GO:0016021,GO:0005515,GO:0005886,GO:0004872	nucleus (CC),integral to membrane (CC),protein binding (MF),plasma membrane (CC),receptor activity (MF)	3	238	17	34208	0.000210406	0.000643637	GHR,NOTCH3,LRP1
GO:0005634,GO:0016020	nucleus (CC),membrane (CC)	8	238	379	34208	0.0053003	0.00797341	SELP,SREBF2,INVS,FOLH1,GHR,PKD1,LRP1,GCC2
GO:0005634,GO:0016020,GO:0005515	nucleus (CC),membrane (CC),protein binding (MF)	7	238	191	34208	0.000402578	0.0010557	SELP,SREBF2,INVS,GHR,PKD1,LRP1,GCC2
GO:0005634,GO:0016020,GO:0005515,V$LEF1_Q2,GO:0005737,V$HNF4_01_B	nucleus (CC),membrane (CC),protein binding (MF),V$LEF1_Q2,cytoplasm (CC),V$HNF4_01_B	3	238	4	34208	1.32345e-06	1.78102e-05	SREBF2,INVS,LRP1
GO:0005634,GO:0016020,GO:0005515,GO:0005737	nucleus (CC),membrane (CC),protein binding (MF),cytoplasm (CC)	6	238	138	34208	0.000425966	0.00108667	SELP,SREBF2,INVS,GHR,LRP1,GCC2
GO:0005634,GO:0016020,GO:0005515,GO:0005737,GO:0005886,GO:0005887	nucleus (CC),membrane (CC),protein binding (MF),cytoplasm (CC),plasma membrane (CC),integral to plasma membrane (CC)	3	238	12	34208	6.98472e-05	0.000281333	SELP,GHR,LRP1
GO:0005634,GO:0016020,GO:0005515,GO:0005737,V$HNF4_01_B	nucleus (CC),membrane (CC),protein binding (MF),cytoplasm (CC),V$HNF4_01_B	4	238	8	34208	1.56472e-07	5.43272e-06	SREBF2,INVS,LRP1,GCC2
GO:0005634,GO:0016020,GO:0005515,GO:0005886,GO:0005887	nucleus (CC),membrane (CC),protein binding (MF),plasma membrane (CC),integral to plasma membrane (CC)	4	238	16	34208	3.8938e-06	3.54836e-05	SELP,GHR,PKD1,LRP1
GO:0005634,GO:0016020,GO:0005737	nucleus (CC),membrane (CC),cytoplasm (CC)	7	238	225	34208	0.00105718	0.00220984	SELP,SREBF2,INVS,FOLH1,GHR,LRP1,GCC2
GO:0005634,GO:0016020,GO:0005737,GO:0005886,GO:0005624,GO:0005887	nucleus (CC),membrane (CC),cytoplasm (CC),plasma membrane (CC),membrane fraction (CC),integral to plasma membrane (CC)	3	238	4	34208	1.32345e-06	1.78102e-05	SELP,FOLH1,LRP1
GO:0005634,GO:0016020,GO:0005737,GO:0005886,GO:0005887	nucleus (CC),membrane (CC),cytoplasm (CC),plasma membrane (CC),integral to plasma membrane (CC)	4	238	13	34208	1.55505e-06	1.96332e-05	SELP,FOLH1,GHR,LRP1
GO:0005634,GO:0016020,GO:0005886,GO:0005887	nucleus (CC),membrane (CC),plasma membrane (CC),integral to plasma membrane (CC)	5	238	19	34208	1.67854e-07	5.71361e-06	SELP,FOLH1,GHR,PKD1,LRP1
GO:0005634,GO:0005488	nucleus (CC),binding (MF)	4	238	187	34208	0.0421435	0.0475845	SELP,RANBP17,PKD1,LTA4H
GO:0005634,V$MEIS1_01,GO:0005515,GO:0005737,V$PAX4_03	nucleus (CC),V$MEIS1_01,protein binding (MF),cytoplasm (CC),V$PAX4_03	3	238	26	34208	0.000768153	0.00170308	SREBF2,TBX5,TTN
GO:0005634,V$MEIS1_01,V$LEF1_Q2,GO:0005737	nucleus (CC),V$MEIS1_01,V$LEF1_Q2,cytoplasm (CC)	3	238	57	34208	0.00738028	0.0105493	SREBF2,HCFC2,TTN
GO:0005634,V$MEIS1_01,GO:0005737	nucleus (CC),V$MEIS1_01,cytoplasm (CC)	6	238	137	34208	0.000409795	0.00104772	SREBF2,HCFC2,TBX5,SMYD1,BANF1,TTN
GO:0005634,V$MEIS1_01,GO:0005737,V$SP1_Q6	nucleus (CC),V$MEIS1_01,cytoplasm (CC),V$SP1_Q6	3	238	58	34208	0.00774346	0.0109691	SREBF2,HCFC2,TBX5
GO:0005634,V$MEIS1_01,GO:0005737,V$HSF2_01	nucleus (CC),V$MEIS1_01,cytoplasm (CC),V$HSF2_01	3	238	6	34208	6.54928e-06	4.95405e-05	SREBF2,TBX5,SMYD1
GO:0005634,GO:0005524,GO:0000166,GO:0005737,V$MEF2_02	nucleus (CC),ATP binding (MF),nucleotide binding (MF),cytoplasm (CC),V$MEF2_02	3	238	21	34208	0.000403154	0.00103839	HIPK3,MYH6,TTN
GO:0005634,GO:0005515,V$LEF1_Q2	nucleus (CC),protein binding (MF),V$LEF1_Q2	7	238	357	34208	0.0129202	0.0168642	SREBF2,INVS,MYF5,NOTCH2,NOTCH3,LRP1,TTN
GO:0005634,GO:0005515,V$LEF1_Q2,GO:0005737,V$PAX4_03	nucleus (CC),protein binding (MF),V$LEF1_Q2,cytoplasm (CC),V$PAX4_03	3	238	51	34208	0.00541525	0.00809722	SREBF2,LRP1,TTN
GO:0005634,GO:0005515,V$LEF1_Q2,GO:0005737,V$E12_Q6,V$NFY_Q6_01,V$MYOD_Q6	nucleus (CC),protein binding (MF),V$LEF1_Q2,cytoplasm (CC),V$E12_Q6,V$NFY_Q6_01,V$MYOD_Q6	3	238	6	34208	6.54928e-06	4.95405e-05	SREBF2,INVS,TTN
GO:0005634,GO:0005515,V$LEF1_Q2,GO:0005886,GO:0005509,GO:0004872,GO:0007275,IPR006210,IPR001881,IPR000742	nucleus (CC),protein binding (MF),V$LEF1_Q2,plasma membrane (CC),calcium ion binding (MF),receptor activity (MF),multicellular organismal development (BP),Epidermal growth factor-like, EGF-like calcium-binding,Epidermal growth factor-like, type 3	3	238	3	34208	3.32577e-07	6.99823e-06	NOTCH2,NOTCH3,LRP1
GO:0005634,GO:0005515,V$LEF1_Q2,GO:0005509	nucleus (CC),protein binding (MF),V$LEF1_Q2,calcium ion binding (MF)	4	238	13	34208	1.55505e-06	1.96332e-05	NOTCH2,NOTCH3,LRP1,TTN
GO:0005634,GO:0005515,V$LEF1_Q2,GO:0005509,V$PAX4_03	nucleus (CC),protein binding (MF),V$LEF1_Q2,calcium ion binding (MF),V$PAX4_03	3	238	6	34208	6.54928e-06	4.95405e-05	NOTCH2,LRP1,TTN
GO:0005634,GO:0005515,V$LEF1_Q2,V$PAX4_03	nucleus (CC),protein binding (MF),V$LEF1_Q2,V$PAX4_03	4	238	88	34208	0.00337401	0.00547153	SREBF2,NOTCH2,LRP1,TTN
GO:0005634,GO:0005515,V$LEF1_Q2,GO:0005654,GO:0007275	nucleus (CC),protein binding (MF),V$LEF1_Q2,nucleoplasm (CC),multicellular organismal development (BP)	3	238	12	34208	6.98472e-05	0.000281333	MYF5,NOTCH2,NOTCH3
GO:0005634,GO:0005515,V$LEF1_Q2,GO:0007275	nucleus (CC),protein binding (MF),V$LEF1_Q2,multicellular organismal development (BP)	4	238	54	34208	0.000549977	0.00131419	MYF5,NOTCH2,NOTCH3,LRP1
GO:0005634,GO:0005515,V$LEF1_Q2,IPR002110,IPR020683	nucleus (CC),protein binding (MF),V$LEF1_Q2,Ankyrin repeat,Ankyrin repeat-containing domain	3	238	10	34208	3.84932e-05	0.000179153	INVS,NOTCH2,NOTCH3
GO:0005634,GO:0005515,GO:0005737,GO:0005886	nucleus (CC),protein binding (MF),cytoplasm (CC),plasma membrane (CC)	6	238	270	34208	0.0118851	0.0157081	SELP,UBB,GHR,XPO6,HSPB1,LRP1
GO:0005634,GO:0005515,GO:0005737,V$PAX4_03	nucleus (CC),protein binding (MF),cytoplasm (CC),V$PAX4_03	4	238	136	34208	0.015254	0.0194498	SREBF2,TBX5,LRP1,TTN
GO:0005634,GO:0005515,GO:0005737,V$PAX4_03,V$SP1_Q6	nucleus (CC),protein binding (MF),cytoplasm (CC),V$PAX4_03,V$SP1_Q6	3	238	68	34208	0.0119559	0.0157597	SREBF2,TBX5,LRP1
GO:0005634,GO:0005515,GO:0005737,V$PAX4_03,V$P53_DECAMER_Q2	nucleus (CC),protein binding (MF),cytoplasm (CC),V$PAX4_03,V$P53_DECAMER_Q2	3	238	16	34208	0.000174169	0.00055992	TBX5,LRP1,TTN
GO:0005634,GO:0005515,GO:0005737,V$NFY_Q6_01	nucleus (CC),protein binding (MF),cytoplasm (CC),V$NFY_Q6_01	4	238	120	34208	0.0100099	0.0136024	SREBF2,UBB,INVS,TTN
GO:0005634,GO:0005515,GO:0005737,V$FOXO4_01	nucleus (CC),protein binding (MF),cytoplasm (CC),V$FOXO4_01	4	238	166	34208	0.0291114	0.0341585	GHR,TBX5,GCC2,TTN
GO:0005634,GO:0005515,GO:0005737,V$HSF1_01,V$SP1_Q6	nucleus (CC),protein binding (MF),cytoplasm (CC),V$HSF1_01,V$SP1_Q6	3	238	17	34208	0.000210406	0.000643637	SREBF2,HSPB1,LRP1
GO:0005634,GO:0005515,GO:0005737,V$HNF4_01	nucleus (CC),protein binding (MF),cytoplasm (CC),V$HNF4_01	3	238	19	34208	0.00029676	0.000834293	TBX5,LRP1,GCC2
GO:0005634,GO:0005515,GO:0005737,V$GATA1_02	nucleus (CC),protein binding (MF),cytoplasm (CC),V$GATA1_02	3	238	26	34208	0.000768153	0.00170308	XPO6,TBX5,TTN
GO:0005634,GO:0005515,GO:0005737,V$GATA3_01	nucleus (CC),protein binding (MF),cytoplasm (CC),V$GATA3_01	3	238	27	34208	0.000859753	0.00186217	XPO6,TBX5,LRP1
GO:0005634,GO:0005515,GO:0005737,GO:0030018	nucleus (CC),protein binding (MF),cytoplasm (CC),Z disc (CC)	3	238	16	34208	0.000174169	0.00055992	HSPB1,PALLD,TTN
GO:0005634,GO:0005515,GO:0005737,GO:0005819	nucleus (CC),protein binding (MF),cytoplasm (CC),spindle (CC)	3	238	46	34208	0.00404907	0.00631553	INVS,HSPB1,E4F1
GO:0005634,GO:0005515,GO:0005886	nucleus (CC),protein binding (MF),plasma membrane (CC)	9	238	312	34208	0.000365292	0.000976363	SELP,UBB,GHR,XPO6,HSPB1,PKD1,NOTCH2,NOTCH3,LRP1
GO:0005634,GO:0005515,GO:0005886,GO:0004872	nucleus (CC),protein binding (MF),plasma membrane (CC),receptor activity (MF)	4	238	39	34208	0.000155198	0.000512701	GHR,NOTCH2,NOTCH3,LRP1
GO:0005634,GO:0005515,GO:0005886,GO:0004872,GO:0005887	nucleus (CC),protein binding (MF),plasma membrane (CC),receptor activity (MF),integral to plasma membrane (CC)	3	238	21	34208	0.000403154	0.00103839	GHR,NOTCH2,LRP1
GO:0005634,GO:0005515,GO:0005886,GO:0005887	nucleus (CC),protein binding (MF),plasma membrane (CC),integral to plasma membrane (CC)	5	238	33	34208	3.16428e-06	3.39086e-05	SELP,GHR,PKD1,NOTCH2,LRP1
GO:0005634,GO:0005515,GO:0005886,GO:0005887,IPR000742	nucleus (CC),protein binding (MF),plasma membrane (CC),integral to plasma membrane (CC),Epidermal growth factor-like, type 3	3	238	5	34208	3.29159e-06	3.14832e-05	SELP,NOTCH2,LRP1
GO:0005634,GO:0005515,GO:0005886,GO:0005654,GO:0005829	nucleus (CC),protein binding (MF),plasma membrane (CC),nucleoplasm (CC),cytosol (CC)	3	238	23	34208	0.000531346	0.00128203	UBB,NOTCH2,NOTCH3
GO:0005634,GO:0005515,GO:0005886,GO:0009986	nucleus (CC),protein binding (MF),plasma membrane (CC),cell surface (CC)	3	238	25	34208	0.000683014	0.00155401	GHR,HSPB1,NOTCH2
GO:0005634,GO:0005515,GO:0005886,GO:0005829	nucleus (CC),protein binding (MF),plasma membrane (CC),cytosol (CC)	4	238	132	34208	0.0138098	0.0178776	UBB,HSPB1,NOTCH2,NOTCH3
GO:0005634,GO:0005515,GO:0005886,GO:0005829,GO:0006916	nucleus (CC),protein binding (MF),plasma membrane (CC),cytosol (CC),anti-apoptosis (BP)	3	238	19	34208	0.00029676	0.000834293	UBB,HSPB1,NOTCH2
GO:0005634,GO:0005515,GO:0005886,V$MAZ_Q6	nucleus (CC),protein binding (MF),plasma membrane (CC),V$MAZ_Q6	3	238	54	34208	0.00635235	0.00928646	HSPB1,NOTCH3,LRP1
GO:0005634,GO:0005515,GO:0005886,GO:0019901	nucleus (CC),protein binding (MF),plasma membrane (CC),protein kinase binding (MF)	3	238	28	34208	0.000958001	0.00202076	GHR,HSPB1,PKD1
GO:0005634,GO:0005515,GO:0005886,IPR000742	nucleus (CC),protein binding (MF),plasma membrane (CC),Epidermal growth factor-like, type 3	4	238	12	34208	1.08249e-06	1.7645e-05	SELP,NOTCH2,NOTCH3,LRP1
GO:0005634,GO:0005515,GO:0043565,V$SP1_Q6	nucleus (CC),protein binding (MF),sequence-specific DNA binding (MF),V$SP1_Q6	3	238	74	34208	0.0150034	0.0191654	SREBF2,TBX5,PRDM16
GO:0005634,GO:0005515,V$COUP_01	nucleus (CC),protein binding (MF),V$COUP_01	3	238	49	34208	0.00483989	0.00734444	INVS,TBX5,PRDM16
GO:0005634,GO:0005515,V$ERR1_Q2,V$SP1_Q6	nucleus (CC),protein binding (MF),V$ERR1_Q2,V$SP1_Q6	3	238	58	34208	0.00774346	0.0109691	MYF5,TBX5,PRDM16
GO:0005634,GO:0005515,GO:0045944,V$SP1_Q6	nucleus (CC),protein binding (MF),positive regulation of transcription from RNA polymerase II promoter (BP),V$SP1_Q6	3	238	83	34208	0.0203235	0.024934	SREBF2,MYF5,TBX5
GO:0005634,GO:0005515,V$PAX4_03	nucleus (CC),protein binding (MF),V$PAX4_03	5	238	207	34208	0.015198	0.0193998	SREBF2,TBX5,NOTCH2,LRP1,TTN
GO:0005634,GO:0005515,V$E12_Q6,V$HNF4_01_B	nucleus (CC),protein binding (MF),V$E12_Q6,V$HNF4_01_B	3	238	18	34208	0.000251192	0.000735981	SREBF2,INVS,PRDM16
GO:0005634,GO:0005515,V$MAZ_Q6,V$AP2ALPHA_01	nucleus (CC),protein binding (MF),V$MAZ_Q6,V$AP2ALPHA_01	3	238	26	34208	0.000768153	0.00170308	PRDM16,NOTCH3,LRP1
GO:0005634,GO:0005515,V$SP1_Q6,V$HNF4_01	nucleus (CC),protein binding (MF),V$SP1_Q6,V$HNF4_01	3	238	23	34208	0.000531346	0.00128203	TBX5,PRDM16,LRP1
GO:0005634,GO:0005515,V$SP1_Q6,V$HNF4_01_B	nucleus (CC),protein binding (MF),V$SP1_Q6,V$HNF4_01_B	3	238	24	34208	0.000604144	0.00142209	SREBF2,PRDM16,LRP1
GO:0005634,GO:0005515,V$HNF4_01	nucleus (CC),protein binding (MF),V$HNF4_01	4	238	43	34208	0.000227843	0.000689087	TBX5,PRDM16,LRP1,GCC2
GO:0005634,GO:0005515,V$HNF4_01,V$HNF4_01_B	nucleus (CC),protein binding (MF),V$HNF4_01,V$HNF4_01_B	3	238	22	34208	0.000464418	0.00115921	PRDM16,LRP1,GCC2
GO:0005634,GO:0005515,V$HNF4_01_B	nucleus (CC),protein binding (MF),V$HNF4_01_B	5	238	45	34208	1.52184e-05	9.33538e-05	SREBF2,INVS,PRDM16,LRP1,GCC2
GO:0005634,V$IK2_01,V$PAX4_03	nucleus (CC),V$IK2_01,V$PAX4_03	3	238	33	34208	0.00155517	0.00295866	EHF,LRP1,TTN
GO:0005634,V$LEF1_Q2	nucleus (CC),V$LEF1_Q2	14	238	769	34208	0.00107428	0.00220966	TFEB,SREBF2,INVS,TXNRD1,MYF5,HOXD13,HOXD10,DGKH,HCFC2,NOTCH2,NOTCH3,FGF14,LRP1,TTN
GO:0005634,V$LEF1_Q2,V$OCT_C	nucleus (CC),V$LEF1_Q2,V$OCT_C	3	238	85	34208	0.0216289	0.0263308	SREBF2,MYF5,FGF14
GO:0005634,V$LEF1_Q2,GO:0005737	nucleus (CC),V$LEF1_Q2,cytoplasm (CC)	8	238	342	34208	0.00287078	0.00480586	TFEB,SREBF2,INVS,TXNRD1,DGKH,HCFC2,LRP1,TTN
GO:0005634,V$LEF1_Q2,GO:0005737,V$E12_Q6,V$MYOD_Q6	nucleus (CC),V$LEF1_Q2,cytoplasm (CC),V$E12_Q6,V$MYOD_Q6	4	238	37	34208	0.000125985	0.000440061	TFEB,SREBF2,INVS,TTN
GO:0005634,V$LEF1_Q2,GO:0005737,V$SP1_Q6	nucleus (CC),V$LEF1_Q2,cytoplasm (CC),V$SP1_Q6	5	238	129	34208	0.00213748	0.0038058	TFEB,SREBF2,TXNRD1,HCFC2,LRP1
GO:0005634,V$LEF1_Q2,V$AP4_Q5	nucleus (CC),V$LEF1_Q2,V$AP4_Q5	5	238	176	34208	0.00794557	0.0112279	MYF5,HOXD10,HCFC2,FGF14,LRP1
GO:0005634,V$LEF1_Q2,V$AP4_Q5,GO:0007275	nucleus (CC),V$LEF1_Q2,V$AP4_Q5,multicellular organismal development (BP)	3	238	44	34208	0.00356885	0.00570228	MYF5,HOXD10,LRP1
GO:0005634,V$LEF1_Q2,V$AP4_Q5,V$NFAT_Q4_01	nucleus (CC),V$LEF1_Q2,V$AP4_Q5,V$NFAT_Q4_01	3	238	81	34208	0.019063	0.0235373	MYF5,HOXD10,FGF14
GO:0005634,V$LEF1_Q2,V$AP4_Q5,V$MAZ_Q6	nucleus (CC),V$LEF1_Q2,V$AP4_Q5,V$MAZ_Q6	3	238	106	34208	0.0380327	0.0433802	HCFC2,FGF14,LRP1
GO:0005634,V$LEF1_Q2,V$AP4_Q5,V$SP1_Q6	nucleus (CC),V$LEF1_Q2,V$AP4_Q5,V$SP1_Q6	3	238	87	34208	0.0229791	0.0277411	MYF5,HCFC2,LRP1
GO:0005634,V$LEF1_Q2,V$AP4_Q5,V$FREAC2_01	nucleus (CC),V$LEF1_Q2,V$AP4_Q5,V$FREAC2_01	3	238	60	34208	0.00850103	0.0118441	HOXD10,FGF14,LRP1
GO:0005634,V$LEF1_Q2,GO:0005886	nucleus (CC),V$LEF1_Q2,plasma membrane (CC)	4	238	85	34208	0.00297742	0.00491798	DGKH,NOTCH2,NOTCH3,LRP1
GO:0005634,V$LEF1_Q2,V$ERR1_Q2,GO:0045944	nucleus (CC),V$LEF1_Q2,V$ERR1_Q2,positive regulation of transcription from RNA polymerase II promoter (BP)	3	238	30	34208	0.00117516	0.00236394	TFEB,MYF5,HOXD10
GO:0005634,V$LEF1_Q2,GO:0045944	nucleus (CC),V$LEF1_Q2,positive regulation of transcription from RNA polymerase II promoter (BP)	5	238	154	34208	0.00456685	0.00700358	TFEB,SREBF2,MYF5,HOXD13,HOXD10
GO:0005634,V$LEF1_Q2,GO:0045944,GO:0007275	nucleus (CC),V$LEF1_Q2,positive regulation of transcription from RNA polymerase II promoter (BP),multicellular organismal development (BP)	3	238	51	34208	0.00541525	0.00809722	MYF5,HOXD13,HOXD10
GO:0005634,V$LEF1_Q2,GO:0045944,V$SP1_Q6	nucleus (CC),V$LEF1_Q2,positive regulation of transcription from RNA polymerase II promoter (BP),V$SP1_Q6	4	238	61	34208	0.00087371	0.00188067	TFEB,SREBF2,MYF5,HOXD13
GO:0005634,V$LEF1_Q2,GO:0045944,V$SP1_Q6,IPR001092	nucleus (CC),V$LEF1_Q2,positive regulation of transcription from RNA polymerase II promoter (BP),V$SP1_Q6,Helix-loop-helix DNA-binding domain	3	238	9	34208	2.70845e-05	0.000139729	TFEB,SREBF2,MYF5
GO:0005634,V$LEF1_Q2,V$E12_Q6	nucleus (CC),V$LEF1_Q2,V$E12_Q6	5	238	236	34208	0.0251144	0.0299339	TFEB,SREBF2,INVS,HOXD10,TTN
GO:0005634,V$LEF1_Q2,GO:0007275	nucleus (CC),V$LEF1_Q2,multicellular organismal development (BP)	6	238	150	34208	0.000661579	0.00154161	MYF5,HOXD13,HOXD10,NOTCH2,NOTCH3,LRP1
GO:0005634,V$LEF1_Q2,GO:0007275,V$SP1_Q6	nucleus (CC),V$LEF1_Q2,multicellular organismal development (BP),V$SP1_Q6	3	238	56	34208	0.00702742	0.0101241	MYF5,HOXD13,LRP1
GO:0005634,V$LEF1_Q2,GO:0007275,V$EVI1_04	nucleus (CC),V$LEF1_Q2,multicellular organismal development (BP),V$EVI1_04	3	238	21	34208	0.000403154	0.00103839	HOXD10,NOTCH2,LRP1
GO:0005634,V$LEF1_Q2,V$SREBP_Q3	nucleus (CC),V$LEF1_Q2,V$SREBP_Q3	3	238	49	34208	0.00483989	0.00734444	SREBF2,HOXD10,NOTCH2
GO:0005634,V$LEF1_Q2,GO:0005829	nucleus (CC),V$LEF1_Q2,cytosol (CC)	4	238	118	34208	0.0094515	0.012986	TXNRD1,NOTCH2,NOTCH3,TTN
GO:0005634,V$LEF1_Q2,V$HSF1_01,V$SP1_Q6	nucleus (CC),V$LEF1_Q2,V$HSF1_01,V$SP1_Q6	3	238	31	34208	0.00129443	0.00255501	SREBF2,HOXD13,LRP1
GO:0005634,V$LEF1_Q2,V$SP1_Q6	nucleus (CC),V$LEF1_Q2,V$SP1_Q6	7	238	294	34208	0.00471092	0.00719908	TFEB,SREBF2,TXNRD1,MYF5,HOXD13,HCFC2,LRP1
GO:0005634,V$LEF1_Q2,V$GFI1_01	nucleus (CC),V$LEF1_Q2,V$GFI1_01	3	238	86	34208	0.0222984	0.0270321	SREBF2,HOXD10,FGF14
GO:0005634,V$LEF1_Q2,V$P53_DECAMER_Q2	nucleus (CC),V$LEF1_Q2,V$P53_DECAMER_Q2	3	238	46	34208	0.00404907	0.00631553	HOXD10,LRP1,TTN
GO:0005634,V$LEF1_Q2,V$CREBP1_01,V$E4BP4_01	nucleus (CC),V$LEF1_Q2,V$CREBP1_01,V$E4BP4_01	3	238	26	34208	0.000768153	0.00170308	TFEB,SREBF2,FGF14
GO:0005634,V$LEF1_Q2,V$CRX_Q4	nucleus (CC),V$LEF1_Q2,V$CRX_Q4	3	238	59	34208	0.00811703	0.0114237	HOXD10,NOTCH2,FGF14
GO:0005634,V$LEF1_Q2,V$FREAC2_01	nucleus (CC),V$LEF1_Q2,V$FREAC2_01	4	238	171	34208	0.0319606	0.0371625	TFEB,HOXD10,FGF14,LRP1
GO:0005634,V$LEF1_Q2,V$GATA1_01	nucleus (CC),V$LEF1_Q2,V$GATA1_01	3	238	47	34208	0.00430318	0.00664619	SREBF2,HOXD10,LRP1
GO:0005634,V$OCT_C	nucleus (CC),V$OCT_C	4	238	168	34208	0.0302322	0.0352946	SREBF2,EHF,MYF5,FGF14
GO:0005634,V$OCT_C,V$OCT1_B,V$OCT_Q6,V$OCT1_Q5_01	nucleus (CC),V$OCT_C,V$OCT1_B,V$OCT_Q6,V$OCT1_Q5_01	3	238	53	34208	0.00602999	0.00890142	SREBF2,EHF,FGF14
GO:0005634,GO:0005737	nucleus (CC),cytoplasm (CC)	31	238	2439	34208	0.000859472	0.00188508	SELP,TFEB,SREBF2,SPR,ADH5,UPRT,ZC3HAV1,UBB,INVS,RANBP17,FOLH1,GHR,XPO6,TXNRD1,HSPB1,E4F1,HECW1,DGKH,HIPK3,HCFC2,TBX5,MYH6,LTA4H,SMYD1,SNAI2,TNR,BANF1,LRP1,PALLD,GCC2,TTN
GO:0005634,GO:0005737,GO:0005886	nucleus (CC),cytoplasm (CC),plasma membrane (CC)	8	238	407	34208	0.00800115	0.0113019	SELP,UBB,FOLH1,GHR,XPO6,HSPB1,DGKH,LRP1
GO:0005634,GO:0005737,GO:0005886,V$ZIC1_01	nucleus (CC),cytoplasm (CC),plasma membrane (CC),V$ZIC1_01	3	238	12	34208	6.98472e-05	0.000281333	GHR,DGKH,LRP1
GO:0005634,GO:0005737,V$E12_Q6,GO:0005516	nucleus (CC),cytoplasm (CC),V$E12_Q6,calmodulin binding (MF)	3	238	10	34208	3.84932e-05	0.000179153	INVS,MYH6,TTN
GO:0005634,GO:0005737,GO:0009986	nucleus (CC),cytoplasm (CC),cell surface (CC)	3	238	33	34208	0.00155517	0.00295866	GHR,HSPB1,TNR
GO:0005634,GO:0005737,GO:0005829,GO:0030018	nucleus (CC),cytoplasm (CC),cytosol (CC),Z disc (CC)	3	238	9	34208	2.70845e-05	0.000139729	HSPB1,MYH6,TTN
GO:0005634,GO:0005737,GO:0007596,GO:0030168	nucleus (CC),cytoplasm (CC),blood coagulation (BP),platelet activation (BP)	3	238	50	34208	0.00512269	0.00771626	SELP,DGKH,TTN
GO:0005634,GO:0005737,V$HSF1_01	nucleus (CC),cytoplasm (CC),V$HSF1_01	4	238	69	34208	0.001386	0.00271262	SREBF2,HSPB1,SMYD1,LRP1
GO:0005634,GO:0005737,V$SP1_Q6	nucleus (CC),cytoplasm (CC),V$SP1_Q6	8	238	461	34208	0.0159623	0.0202414	TFEB,SREBF2,TXNRD1,HSPB1,E4F1,HCFC2,TBX5,LRP1
GO:0005634,GO:0005737,V$GATA_C,V$GATA1_02	nucleus (CC),cytoplasm (CC),V$GATA_C,V$GATA1_02	3	238	13	34208	9.03348e-05	0.000338341	XPO6,TBX5,MYH6
GO:0005634,GO:0005737,V$GATA1_02	nucleus (CC),cytoplasm (CC),V$GATA1_02	4	238	38	34208	0.000140042	0.000481411	XPO6,TBX5,MYH6,TTN
GO:0005634,GO:0005737,GO:0016491	nucleus (CC),cytoplasm (CC),oxidoreductase activity (MF)	3	238	54	34208	0.00635235	0.00928646	SPR,ADH5,TXNRD1
GO:0005634,GO:0005737,GO:0019901	nucleus (CC),cytoplasm (CC),protein kinase binding (MF)	3	238	106	34208	0.0380327	0.0433802	GHR,HSPB1,MYH6
GO:0005634,GO:0005737,GO:0006916	nucleus (CC),cytoplasm (CC),anti-apoptosis (BP)	3	238	76	34208	0.0161075	0.0203513	UBB,HSPB1,HIPK3
GO:0005634,GO:0005737,IPR003961	nucleus (CC),cytoplasm (CC),Fibronectin, type III	4	238	9	34208	2.8011e-07	7.84308e-06	GHR,HCFC2,TNR,TTN
GO:0005634,GO:0005737,GO:0016032	nucleus (CC),cytoplasm (CC),viral reproduction (BP)	3	238	92	34208	0.026551	0.0314517	UBB,HCFC2,BANF1
GO:0005634,GO:0005737,V$AMEF2_Q6	nucleus (CC),cytoplasm (CC),V$AMEF2_Q6	3	238	37	34208	0.00216992	0.00383017	MYH6,SMYD1,TTN
GO:0005634,GO:0005737,GO:0007568	nucleus (CC),cytoplasm (CC),aging (BP)	3	238	32	34208	0.00142104	0.00275943	SREBF2,ADH5,LRP1
GO:0005634,GO:0005737,GO:0030018	nucleus (CC),cytoplasm (CC),Z disc (CC)	4	238	21	34208	1.2459e-05	7.85076e-05	HSPB1,MYH6,PALLD,TTN
GO:0005634,V$CREB_Q3	nucleus (CC),V$CREB_Q3	3	238	101	34208	0.0336835	0.0388793	SREBF2,E4F1,FGF14
GO:0005634,V$AP4_Q5	nucleus (CC),V$AP4_Q5	7	238	387	34208	0.0192272	0.0237315	GHR,MYF5,HOXD10,HCFC2,SMYD1,FGF14,LRP1
GO:0005634,GO:0005886	nucleus (CC),plasma membrane (CC)	11	238	504	34208	0.000879661	0.00189231	SELP,UBB,FOLH1,GHR,XPO6,HSPB1,PKD1,DGKH,NOTCH2,NOTCH3,LRP1
GO:0005634,GO:0005886,GO:0005887	nucleus (CC),plasma membrane (CC),integral to plasma membrane (CC)	6	238	55	34208	2.3214e-06	2.68663e-05	SELP,FOLH1,GHR,PKD1,NOTCH2,LRP1
GO:0005634,GO:0043565	nucleus (CC),sequence-specific DNA binding (MF)	8	238	538	34208	0.0355043	0.0407642	SREBF2,EHF,CUX2,HOXD13,HOXD10,TBX5,PRDM16,SNAI2
GO:0005634,GO:0043565,V$ERR1_Q2,V$HNF4_01	nucleus (CC),sequence-specific DNA binding (MF),V$ERR1_Q2,V$HNF4_01	3	238	13	34208	9.03348e-05	0.000338341	HOXD10,TBX5,PRDM16
GO:0005634,GO:0043565,V$E12_Q6	nucleus (CC),sequence-specific DNA binding (MF),V$E12_Q6	4	238	127	34208	0.012131	0.0159723	SREBF2,EHF,HOXD10,PRDM16
GO:0005634,GO:0043565,V$E12_Q6,V$TATA_C	nucleus (CC),sequence-specific DNA binding (MF),V$E12_Q6,V$TATA_C	3	238	13	34208	9.03348e-05	0.000338341	EHF,HOXD10,PRDM16
GO:0005634,GO:0043565,GO:0007275	nucleus (CC),sequence-specific DNA binding (MF),multicellular organismal development (BP)	4	238	167	34208	0.0296687	0.03466	EHF,HOXD13,HOXD10,SNAI2
GO:0005634,GO:0043565,GO:0007275,GO:0003682	nucleus (CC),sequence-specific DNA binding (MF),multicellular organismal development (BP),chromatin binding (MF)	3	238	23	34208	0.000531346	0.00128203	HOXD13,HOXD10,SNAI2
GO:0005634,GO:0043565,V$SP1_Q6	nucleus (CC),sequence-specific DNA binding (MF),V$SP1_Q6	4	238	138	34208	0.0160104	0.020258	SREBF2,HOXD13,TBX5,PRDM16
GO:0005634,GO:0043565,GO:0003682	nucleus (CC),sequence-specific DNA binding (MF),chromatin binding (MF)	4	238	62	34208	0.000928916	0.00198596	SREBF2,HOXD13,HOXD10,SNAI2
GO:0005634,V$ERR1_Q2	nucleus (CC),V$ERR1_Q2	6	238	261	34208	0.010184	0.0137851	TFEB,MYF5,HOXD10,ATAD2,TBX5,PRDM16
GO:0005634,V$ERR1_Q2,V$PAX4_02,GO:0045944,V$NFAT_Q4_01	nucleus (CC),V$ERR1_Q2,V$PAX4_02,positive regulation of transcription from RNA polymerase II promoter (BP),V$NFAT_Q4_01	3	238	8	34208	1.81497e-05	0.000105554	MYF5,HOXD10,TBX5
GO:0005634,V$ERR1_Q2,GO:0045944	nucleus (CC),V$ERR1_Q2,positive regulation of transcription from RNA polymerase II promoter (BP)	4	238	49	34208	0.000378611	0.0010027	TFEB,MYF5,HOXD10,TBX5
GO:0005634,V$ERR1_Q2,V$E12_Q6	nucleus (CC),V$ERR1_Q2,V$E12_Q6	3	238	87	34208	0.0229791	0.0277411	TFEB,HOXD10,PRDM16
GO:0005634,V$ERR1_Q2,V$SP1_Q6	nucleus (CC),V$ERR1_Q2,V$SP1_Q6	4	238	98	34208	0.00495275	0.00749279	TFEB,MYF5,TBX5,PRDM16
GO:0005634,GO:0005509	nucleus (CC),calcium ion binding (MF)	5	238	102	34208	0.000752408	0.00169304	OIT3,NOTCH2,NOTCH3,LRP1,TTN
GO:0005634,GO:0005509,IPR006210,IPR001881	nucleus (CC),calcium ion binding (MF),Epidermal growth factor-like,EGF-like calcium-binding	4	238	9	34208	2.8011e-07	7.84308e-06	OIT3,NOTCH2,NOTCH3,LRP1
GO:0005634,GO:0045944,V$SP1_Q6	nucleus (CC),positive regulation of transcription from RNA polymerase II promoter (BP),V$SP1_Q6	5	238	126	34208	0.0019287	0.00350967	TFEB,SREBF2,MYF5,HOXD13,TBX5
GO:0005634,V$PAX4_03,V$E12_Q6,V$NFY_Q6_01	nucleus (CC),V$PAX4_03,V$E12_Q6,V$NFY_Q6_01	3	238	29	34208	0.00106308	0.00218791	SREBF2,EHF,TTN
GO:0005634,V$PAX4_03,GO:0007275,V$EVI1_04	nucleus (CC),V$PAX4_03,multicellular organismal development (BP),V$EVI1_04	3	238	9	34208	2.70845e-05	0.000139729	EHF,NOTCH2,LRP1
GO:0005634,V$POU3F2_02	nucleus (CC),V$POU3F2_02	3	238	96	34208	0.0296098	0.0346262	UBB,MYF5,HOXD10
GO:0005634,V$E12_Q6,V$TATA_C	nucleus (CC),V$E12_Q6,V$TATA_C	4	238	31	34208	6.20182e-05	0.00026453	EHF,INVS,HOXD10,PRDM16
GO:0005634,V$E12_Q6,V$NFY_Q6_01	nucleus (CC),V$E12_Q6,V$NFY_Q6_01	4	238	96	34208	0.00460394	0.00705112	SREBF2,EHF,INVS,TTN
GO:0005634,V$E12_Q6,V$CEBP_Q2	nucleus (CC),V$E12_Q6,V$CEBP_Q2	3	238	25	34208	0.000683014	0.00155401	EHF,PRDM16,TTN
GO:0005634,GO:0000122,GO:0003713,V$SP1_Q6	nucleus (CC),negative regulation of transcription from RNA polymerase II promoter (BP),transcription coactivator activity (MF),V$SP1_Q6	3	238	13	34208	9.03348e-05	0.000338341	E4F1,HCFC2,PRDM16
GO:0005634,GO:0009986	nucleus (CC),cell surface (CC)	4	238	47	34208	0.000322213	0.000896414	GHR,HSPB1,NOTCH2,TNR
GO:0005634,GO:0007275	nucleus (CC),multicellular organismal development (BP)	8	238	480	34208	0.0197986	0.0243935	EHF,MYF5,HOXD13,HOXD10,NOTCH2,NOTCH3,SNAI2,LRP1
GO:0005634,GO:0007275,V$OCT1_04,V$EVI1_04	nucleus (CC),multicellular organismal development (BP),V$OCT1_04,V$EVI1_04	3	238	12	34208	6.98472e-05	0.000281333	EHF,HOXD10,NOTCH2
GO:0005634,GO:0007275,V$EVI1_04	nucleus (CC),multicellular organismal development (BP),V$EVI1_04	4	238	24	34208	2.17603e-05	0.000121271	EHF,HOXD10,NOTCH2,LRP1
GO:0005634,GO:0001701	nucleus (CC),in utero embryonic development (BP)	3	238	107	34208	0.0389353	0.0443224	PKD1,MYH6,TTN
GO:0005634,V$OLF1_01,V$ZIC2_01,V$ZIC3_01	nucleus (CC),V$OLF1_01,V$ZIC2_01,V$ZIC3_01	3	238	6	34208	6.54928e-06	4.95405e-05	GHR,HOXD13,LRP1
GO:0005634,V$NFY_01,V$NFY_Q6_01	nucleus (CC),V$NFY_01,V$NFY_Q6_01	3	238	86	34208	0.0222984	0.0270321	SREBF2,EHF,UBB
GO:0005634,V$CEBP_Q3	nucleus (CC),V$CEBP_Q3	3	238	91	34208	0.0258142	0.0306731	HOXD10,DGKH,TBX5
GO:0005634,V$FOXO4_01,V$NFAT_Q4_01,V$GATA_C	nucleus (CC),V$FOXO4_01,V$NFAT_Q4_01,V$GATA_C	3	238	36	34208	0.00200419	0.00358504	HOXD10,TBX5,FGF14
GO:0005634,V$FOXO4_01,V$HNF4_01	nucleus (CC),V$FOXO4_01,V$HNF4_01	3	238	37	34208	0.00216992	0.00383017	HOXD10,TBX5,GCC2
GO:0005634,V$FOXO4_01,V$P53_DECAMER_Q2	nucleus (CC),V$FOXO4_01,V$P53_DECAMER_Q2	3	238	41	34208	0.00291682	0.00484092	HOXD10,TBX5,TTN
GO:0005634,V$FOXO4_01,V$CEBP_Q2	nucleus (CC),V$FOXO4_01,V$CEBP_Q2	3	238	38	34208	0.00234391	0.0040609	EHF,FGF14,TTN
GO:0005634,GO:0005829	nucleus (CC),cytosol (CC)	11	238	863	34208	0.0401363	0.0455701	UBB,ARHGAP39,TXNRD1,HSPB1,NOTCH2,NOTCH3,MYH6,LTA4H,BANF1,NSL1,TTN
GO:0005634,V$HSF1_01	nucleus (CC),V$HSF1_01	5	238	148	34208	0.00386062	0.0060652	SREBF2,HSPB1,HOXD13,SMYD1,LRP1
GO:0005634,V$HSF1_01,V$SP1_Q6	nucleus (CC),V$HSF1_01,V$SP1_Q6	4	238	60	34208	0.000820856	0.00180381	SREBF2,HSPB1,HOXD13,LRP1
GO:0005634,V$MAZ_Q6,V$CEBPB_01	nucleus (CC),V$MAZ_Q6,V$CEBPB_01	3	238	39	34208	0.0025263	0.00430388	PRDM16,FGF14,LRP1
GO:0005634,V$HNF4_01	nucleus (CC),V$HNF4_01	5	238	78	34208	0.000218254	0.000663554	HOXD10,TBX5,PRDM16,LRP1,GCC2
GO:0005634,V$HNF4_01,V$SRY_02,V$P53_DECAMER_Q2,V$GATA3_01	nucleus (CC),V$HNF4_01,V$SRY_02,V$P53_DECAMER_Q2,V$GATA3_01	3	238	3	34208	3.32577e-07	6.99823e-06	HOXD10,TBX5,LRP1
GO:0005634,V$GATA_C	nucleus (CC),V$GATA_C	5	238	126	34208	0.0019287	0.00350967	XPO6,HOXD10,TBX5,MYH6,FGF14
GO:0005634,V$GATA_C,V$GATA3_01	nucleus (CC),V$GATA_C,V$GATA3_01	3	238	27	34208	0.000859753	0.00186217	XPO6,HOXD10,TBX5
GO:0005634,V$YY1_01	nucleus (CC),V$YY1_01	3	238	89	34208	0.0243742	0.0291416	MYF5,HOXD10,TNR
GO:0005634,V$P53_DECAMER_Q2	nucleus (CC),V$P53_DECAMER_Q2	4	238	89	34208	0.0035138	0.00566648	HOXD10,TBX5,LRP1,TTN
GO:0005634,V$CEBP_Q2	nucleus (CC),V$CEBP_Q2	5	238	73	34208	0.000159723	0.000525648	EHF,ATAD2,PRDM16,FGF14,TTN
GO:0005634,V$CEBP_Q2,V$CEBPB_02	nucleus (CC),V$CEBP_Q2,V$CEBPB_02	3	238	38	34208	0.00234391	0.0040609	EHF,ATAD2,FGF14
GO:0005634,V$CEBP_Q2,V$CEBPB_01	nucleus (CC),V$CEBP_Q2,V$CEBPB_01	3	238	20	34208	0.00034734	0.000938495	EHF,PRDM16,FGF14
GO:0005634,V$HLF_01	nucleus (CC),V$HLF_01	3	238	92	34208	0.026551	0.0314517	TFEB,SREBF2,ATAD2
GO:0005634,V$ALPHACP1_01	nucleus (CC),V$ALPHACP1_01	3	238	85	34208	0.0216289	0.0263308	EHF,UBB,HOXD10
GO:0005634,V$TEF_Q6	nucleus (CC),V$TEF_Q6	3	238	85	34208	0.0216289	0.0263308	HOXD10,TNR,TTN
GO:0005634,V$NFKB_Q6	nucleus (CC),V$NFKB_Q6	3	238	91	34208	0.0258142	0.0306731	EHF,XPO6,LRP1
GO:0005634,GO:0007507	nucleus (CC),heart development (BP)	3	238	87	34208	0.0229791	0.0277411	PKD1,TBX5,SMYD1
GO:0005634,GO:0046982	nucleus (CC),protein heterodimerization activity (MF)	4	238	144	34208	0.0184195	0.0229056	TFEB,TBX15,MYF5,MYH6
GO:0005634,GO:0019901	nucleus (CC),protein kinase binding (MF)	4	238	140	34208	0.01679	0.0210831	GHR,HSPB1,PKD1,MYH6
GO:0005634,V$GATA1_03	nucleus (CC),V$GATA1_03	3	238	88	34208	0.0236711	0.0284282	EHF,XPO6,TBX5
GO:0005634,V$NKX62_Q2	nucleus (CC),V$NKX62_Q2	3	238	89	34208	0.0243742	0.0291416	LGALS12,TBX5,TNR
GO:0005634,GO:0006916	nucleus (CC),anti-apoptosis (BP)	4	238	101	34208	0.00550853	0.008219	UBB,HSPB1,HIPK3,NOTCH2
GO:0005634,IPR006210	nucleus (CC),Epidermal growth factor-like	5	238	11	34208	6.97946e-09	6.92363e-07	OIT3,NOTCH2,NOTCH3,TNR,LRP1
GO:0005634,V$GATA3_01	nucleus (CC),V$GATA3_01	4	238	73	34208	0.00170766	0.0031842	XPO6,HOXD10,TBX5,LRP1
GO:0005634,V$TFIIA_Q6	nucleus (CC),V$TFIIA_Q6	3	238	98	34208	0.031206	0.0363459	TFEB,PRDM16,FGF14
GO:0005634,V$EVI1_04	nucleus (CC),V$EVI1_04	5	238	81	34208	0.000260448	0.000760534	EHF,HOXD10,HIPK3,NOTCH2,LRP1
GO:0005634,V$CEBPB_01	nucleus (CC),V$CEBPB_01	5	238	87	34208	0.000363131	0.000971334	EHF,LGALS12,PRDM16,FGF14,LRP1
GO:0005634,GO:0005529	nucleus (CC),sugar binding (MF)	3	238	12	34208	6.98472e-05	0.000281333	SELP,LGALS12,PKD1
GO:0005634,V$AP3_Q6	nucleus (CC),V$AP3_Q6	3	238	83	34208	0.0203235	0.024934	HOXD10,MYH6,LRP1
GO:0005634,V$NFKB_C	nucleus (CC),V$NFKB_C	3	238	94	34208	0.028058	0.0329893	EHF,XPO6,TNR
GO:0005622,GO:0016021	intracellular (CC),integral to membrane (CC)	4	238	92	34208	0.0039567	0.0061993	IL1RAPL2,SIRPG,OTOP3,SEC14L4
GO:0005622,GO:0016021,GO:0016020	intracellular (CC),integral to membrane (CC),membrane (CC)	3	238	56	34208	0.00702742	0.0101241	IL1RAPL2,SIRPG,OTOP3
GO:0005622,GO:0016020	intracellular (CC),membrane (CC)	4	238	155	34208	0.0233941	0.0282029	IL1RAPL2,SIRPG,OTOP3,DMBT1
GO:0005622,GO:0045087	intracellular (CC),innate immune response (BP)	3	238	57	34208	0.00738028	0.0105493	IL1RAPL2,TLR4,DMBT1
GO:0009615	response to virus (BP)	5	238	144	34208	0.00343562	0.00555847	ZC3HAV1,HSPB1,DMBT1,ODC1,BANF1
GO:0009615,GO:0005737	response to virus (BP),cytoplasm (CC)	4	238	61	34208	0.00087371	0.00188067	ZC3HAV1,HSPB1,DMBT1,BANF1
GO:0009615,GO:0005829	response to virus (BP),cytosol (CC)	3	238	40	34208	0.00271723	0.0045864	HSPB1,ODC1,BANF1
GO:0006954,GO:0005886,GO:0005887	inflammatory response (BP),plasma membrane (CC),integral to plasma membrane (CC)	3	238	48	34208	0.00456675	0.00700961	SELP,CCR1,S1PR3
GO:0007165	signal transduction (BP)	22	238	1176	34208	2.83337e-05	0.000144882	BAI1,ANGPTL7,CHRNA1,RASD2,ARHGAP39,TXNRD1,KCNK10,IL1RAPL2,ITLN2,GNRH1,FCN1,TLR4,FIBCD1,CHRNA3,CHRND,FGF14,ANGPT1,OXT,TNR,FCN3,CHRNA6,CHRNB4
GO:0007165,GO:0005615	signal transduction (BP),extracellular space (CC)	5	238	160	34208	0.00536049	0.00804653	GNRH1,FCN1,FIBCD1,ANGPT1,OXT
GO:0007165,GO:0005615,GO:0005576	signal transduction (BP),extracellular space (CC),extracellular region (CC)	4	238	138	34208	0.0160104	0.020258	GNRH1,FCN1,ANGPT1,OXT
GO:0007165,GO:0005615,GO:0005102,IPR002181	signal transduction (BP),extracellular space (CC),receptor binding (MF),Fibrinogen, alpha/beta/gamma chain, C-terminal globular	3	238	19	34208	0.00029676	0.000834293	FCN1,FIBCD1,ANGPT1
GO:0007165,GO:0005576	signal transduction (BP),extracellular region (CC)	7	238	212	34208	0.000747448	0.00168735	ANGPTL7,ITLN2,GNRH1,FCN1,ANGPT1,OXT,TNR
GO:0007165,GO:0005576,GO:0005102	signal transduction (BP),extracellular region (CC),receptor binding (MF)	4	238	65	34208	0.00110922	0.00226675	ANGPTL7,ITLN2,FCN1,ANGPT1
GO:0007165,GO:0005576,GO:0005102,IPR002181	signal transduction (BP),extracellular region (CC),receptor binding (MF),Fibrinogen, alpha/beta/gamma chain, C-terminal globular	3	238	21	34208	0.000403154	0.00103839	ANGPTL7,FCN1,ANGPT1
GO:0007165,GO:0005576,IPR002181	signal transduction (BP),extracellular region (CC),Fibrinogen, alpha/beta/gamma chain, C-terminal globular	4	238	23	34208	1.8233e-05	0.000104983	ANGPTL7,FCN1,ANGPT1,TNR
GO:0007165,GO:0016021	signal transduction (BP),integral to membrane (CC)	9	238	248	34208	6.57828e-05	0.000279215	BAI1,CHRNA1,KCNK10,IL1RAPL2,FIBCD1,CHRNA3,CHRND,CHRNA6,CHRNB4
GO:0007165,GO:0016021,GO:0016020	signal transduction (BP),integral to membrane (CC),membrane (CC)	5	238	147	34208	0.00375103	0.00595772	CHRNA1,KCNK10,IL1RAPL2,FIBCD1,CHRND
GO:0007165,GO:0016021,GO:0016020,V$LEF1_Q2	signal transduction (BP),integral to membrane (CC),membrane (CC),V$LEF1_Q2	3	238	27	34208	0.000859753	0.00186217	CHRNA1,KCNK10,FIBCD1
GO:0007165,GO:0016021,GO:0016020,GO:0005886,GO:0006810,V$E12_Q6,GO:0006811,GO:0007268	signal transduction (BP),integral to membrane (CC),membrane (CC),plasma membrane (CC),transport (BP),V$E12_Q6,ion transport (BP),synaptic transmission (BP)	3	238	4	34208	1.32345e-06	1.78102e-05	CHRNA1,KCNK10,CHRND
GO:0007165,GO:0016021,GO:0016020,GO:0004872	signal transduction (BP),integral to membrane (CC),membrane (CC),receptor activity (MF)	3	238	71	34208	0.0134301	0.0174121	CHRNA1,IL1RAPL2,CHRND
GO:0007165,GO:0016021,GO:0005886	signal transduction (BP),integral to membrane (CC),plasma membrane (CC)	7	238	154	34208	0.000107773	0.000393467	BAI1,CHRNA1,KCNK10,CHRNA3,CHRND,CHRNA6,CHRNB4
GO:0007165,GO:0016021,GO:0005886,GO:0006810,GO:0004872,GO:0030054,GO:0045211,Kegg:04080,GO:0006811,GO:0007268,GO:0005216,GO:0045202,GO:0005230,IPR006201,GO:0004889,GO:0005892,IPR002394	signal transduction (BP),integral to membrane (CC),plasma membrane (CC),transport (BP),receptor activity (MF),cell junction (CC),postsynaptic membrane (CC),Neuroactive ligand-receptor interaction,ion transport (BP),synaptic transmission (BP),ion channel activity (MF),synapse (CC),extracellular ligand-gated ion channel activity, Nicotinic acetylcholine receptor(MF),Neurotransmitter-gated ion-chann…	3	238	4	34208	1.32345e-06	1.78102e-05	CHRNA1,CHRND,CHRNA6
GO:0007165,GO:0016021,GO:0005886,GO:0006810,GO:0006811,GO:0007268	signal transduction (BP),integral to membrane (CC),plasma membrane (CC),transport (BP),ion transport (BP),synaptic transmission (BP)	4	238	12	34208	1.08249e-06	1.7645e-05	CHRNA1,KCNK10,CHRND,CHRNA6
GO:0007165,GO:0016021,GO:0005886,GO:0004872	signal transduction (BP),integral to membrane (CC),plasma membrane (CC),receptor activity (MF)	6	238	114	34208	0.00015181	0.000508278	BAI1,CHRNA1,CHRNA3,CHRND,CHRNA6,CHRNB4
GO:0007165,GO:0016021,GO:0005886,GO:0004872,GO:0042166,GO:0030054,GO:0045211,Kegg:04080,GO:0006811,GO:0007268,GO:0005216,GO:0045202,GO:0005230,IPR006201,GO:0004889,GO:0005892,IPR002394	signal transduction (BP),integral to membrane (CC),plasma membrane (CC),receptor activity (MF),acetylcholine binding (MF),cell junction (CC),postsynaptic membrane (CC),Neuroactive ligand-receptor interaction,ion transport (BP),synaptic transmission (BP),ion channel activity (MF),synapse (CC),extracellular ligand-gated ion channel activity (MF),Neurotransmitter-gated ion-channel,acetylcholine-acti…	3	238	6	34208	6.54928e-06	4.95405e-05	CHRNA1,CHRND,CHRNB4
GO:0007165,GO:0016021,GO:0005886,GO:0004872,GO:0042166,GO:0030054,GO:0045211,Kegg:04080,GO:0006811,GO:0007268,GO:0045202,GO:0042391,GO:0005230,IPR006201,GO:0004889,GO:0005892,IPR002394	signal transduction (BP),integral to membrane (CC),plasma membrane (CC),receptor activity (MF),acetylcholine binding (MF),cell junction (CC),postsynaptic membrane (CC),Neuroactive ligand-receptor interaction,ion transport (BP),synaptic transmission (BP),synapse (CC),regulation of membrane potential (BP),extracellular ligand-gated ion channel activity (MF),Nicotinic acetylcholine receptor	3	238	4	34208	1.32345e-06	1.78102e-05	CHRNA1,CHRNA3,CHRND
GO:0007165,GO:0016021,GO:0005886,GO:0004872,GO:0042166,GO:0030054,GO:0045211,Kegg:04080,GO:0006811,GO:0007268,GO:0045202,GO:0005230,IPR006201,GO:0004889,GO:0005892,IPR002394	signal transduction (BP),integral to membrane (CC),plasma membrane (CC),receptor activity (MF),acetylcholine binding (MF),cell junction (CC),postsynaptic membrane (CC),Neuroactive ligand-receptor interaction,ion transport (BP),synaptic transmission (BP),synapse (CC),extracellular ligand-gated ion channel activity (MF),Neurotransmitter-gated ion-channel,acetylcholine-activated cation-selective cha…	4	238	9	34208	2.8011e-07	7.84308e-06	CHRNA1,CHRNA3,CHRND,CHRNB4
GO:0007165,GO:0016021,GO:0005886,GO:0004872,GO:0042166,GO:0030054,GO:0045211,Kegg:04080,GO:0006811,GO:0007268,GO:0045202,GO:0005230,IPR006201,GO:0004889,GO:0005892,IPR002394,GO:0015464	signal transduction (BP),integral to membrane (CC),plasma membrane (CC),receptor activity (MF),acetylcholine binding (MF),cell junction (CC),postsynaptic membrane (CC),Neuroactive ligand-receptor interaction,ion transport (BP),synaptic transmission (BP),synapse (CC),extracellular ligand-gated ion channel activity (MF),Neurotransmitter-gated ion-channel,acetylcholine-activated cation-selective cha…	3	238	7	34208	1.14022e-05	7.37218e-05	CHRNA1,CHRNA3,CHRNB4
GO:0007165,GO:0016021,GO:0005886,GO:0004872,GO:0030054,GO:0045211,Kegg:04080,GO:0006811,GO:0034220,GO:0007268,GO:0006812,GO:0045202,GO:0005230,IPR006201,GO:0004889,GO:0005892,IPR002394	signal transduction (BP),integral to membrane (CC),plasma membrane (CC),receptor activity (MF),cell junction (CC),postsynaptic membrane (CC),Neuroactive ligand-receptor interaction,ion transport (BP),ion transmembrane transport (BP),synaptic transmission (BP),cation transport (BP),synapse (CC),extracellular ligand-gated ion channel activity (MF),Neurotransmitter-gated ion-channel,acetylcholine-ac…	3	238	4	34208	1.32345e-06	1.78102e-05	CHRNA3,CHRND,CHRNA6
GO:0007165,GO:0016021,GO:0005886,GO:0004872,GO:0030054,GO:0045211,Kegg:04080,GO:0006811,GO:0007268,GO:0005216,GO:0045202,GO:0005230,IPR006201,GO:0004889,GO:0005892,IPR002394	signal transduction (BP),integral to membrane (CC),plasma membrane (CC),receptor activity (MF),cell junction (CC),postsynaptic membrane (CC),Neuroactive ligand-receptor interaction,ion transport (BP),synaptic transmission (BP),ion channel activity (MF),synapse (CC),extracellular ligand-gated ion channel activity (MF),Neurotransmitter-gated ion-channel,acetylcholine-activated cation-selective chan…	4	238	8	34208	1.56472e-07	5.43272e-06	CHRNA1,CHRND,CHRNA6,CHRNB4
GO:0007165,GO:0016021,GO:0005886,GO:0004872,GO:0030054,GO:0045211,Kegg:04080,GO:0006811,GO:0007268,GO:0005216,GO:0045202,GO:0005230,IPR006201,GO:0004889,GO:0005892,IPR002394,GO:0015464	signal transduction (BP),integral to membrane (CC),plasma membrane (CC),receptor activity (MF),cell junction (CC),postsynaptic membrane (CC),Neuroactive ligand-receptor interaction,ion transport (BP),synaptic transmission (BP),ion channel activity (MF),synapse (CC),extracellular ligand-gated ion channel activity (MF),Neurotransmitter-gated ion-channel,acetylcholine-activated cation-selective chan…	3	238	6	34208	6.54928e-06	4.95405e-05	CHRNA1,CHRNA6,CHRNB4
GO:0007165,GO:0016021,GO:0005886,GO:0004872,GO:0030054,GO:0045211,Kegg:04080,GO:0006811,GO:0007268,GO:0045202,GO:0005230,IPR006201,GO:0004889,GO:0005892,IPR002394	signal transduction (BP),integral to membrane (CC),plasma membrane (CC),receptor activity (MF),cell junction (CC),postsynaptic membrane (CC),Neuroactive ligand-receptor interaction,ion transport (BP),synaptic transmission (BP),synapse (CC),extracellular ligand-gated ion channel activity (MF),Neurotransmitter-gated ion-channel,acetylcholine-activated cation-selective channel activity (MF),acetylch…	5	238	11	34208	6.97946e-09	6.92363e-07	CHRNA1,CHRNA3,CHRND,CHRNA6,CHRNB4
GO:0007165,GO:0016021,GO:0005886,GO:0004872,GO:0030054,GO:0045211,Kegg:04080,GO:0006811,GO:0007268,GO:0045202,GO:0005230,IPR006201,GO:0004889,GO:0005892,IPR002394,GO:0015464	signal transduction (BP),integral to membrane (CC),plasma membrane (CC),receptor activity (MF),cell junction (CC),postsynaptic membrane (CC),Neuroactive ligand-receptor interaction,ion transport (BP),synaptic transmission (BP),synapse (CC),extracellular ligand-gated ion channel activity (MF),Neurotransmitter-gated ion-channel,acetylcholine-activated cation-selective channel activity (MF),acetylch…	4	238	9	34208	2.8011e-07	7.84308e-06	CHRNA1,CHRNA3,CHRNA6,CHRNB4
GO:0007165,GO:0016021,GO:0005886,GO:0006811,GO:0007268	signal transduction (BP),integral to membrane (CC),plasma membrane (CC),ion transport (BP),synaptic transmission (BP)	6	238	21	34208	5.29483e-09	5.93021e-07	CHRNA1,KCNK10,CHRNA3,CHRND,CHRNA6,CHRNB4
GO:0007165,GO:0016021,GO:0004872	signal transduction (BP),integral to membrane (CC),receptor activity (MF)	7	238	143	34208	6.76915e-05	0.000286966	BAI1,CHRNA1,IL1RAPL2,CHRNA3,CHRND,CHRNA6,CHRNB4
GO:0007165,V$LEF1_Q2	signal transduction (BP),V$LEF1_Q2	6	238	229	34208	0.0055252	0.00824034	CHRNA1,TXNRD1,KCNK10,FIBCD1,FGF14,ANGPT1
GO:0007165,V$LEF1_Q2,V$TCF11MAFG_01,V$SP1_Q6	signal transduction (BP),V$LEF1_Q2,V$TCF11MAFG_01,V$SP1_Q6	3	238	5	34208	3.29159e-06	3.14832e-05	TXNRD1,FIBCD1,ANGPT1
GO:0007165,V$LEF1_Q2,V$AP4_Q5	signal transduction (BP),V$LEF1_Q2,V$AP4_Q5	3	238	50	34208	0.00512269	0.00771626	CHRNA1,FGF14,ANGPT1
GO:0007165,V$LEF1_Q2,GO:0005886,V$E12_Q6	signal transduction (BP),V$LEF1_Q2,plasma membrane (CC),V$E12_Q6	3	238	35	34208	0.00184659	0.00337796	CHRNA1,KCNK10,ANGPT1
GO:0007165,V$LEF1_Q2,GO:0006810	signal transduction (BP),V$LEF1_Q2,transport (BP)	3	238	10	34208	3.84932e-05	0.000179153	CHRNA1,TXNRD1,KCNK10
GO:0007165,V$LEF1_Q2,V$FOXO4_01	signal transduction (BP),V$LEF1_Q2,V$FOXO4_01	3	238	91	34208	0.0258142	0.0306731	KCNK10,FGF14,ANGPT1
GO:0007165,V$LEF1_Q2,V$MAZ_Q6	signal transduction (BP),V$LEF1_Q2,V$MAZ_Q6	3	238	73	34208	0.0144679	0.0185428	KCNK10,FIBCD1,FGF14
GO:0007165,V$LEF1_Q2,V$SP1_Q6	signal transduction (BP),V$LEF1_Q2,V$SP1_Q6	4	238	79	34208	0.0022821	0.00400175	TXNRD1,KCNK10,FIBCD1,ANGPT1
GO:0007165,V$AP4_Q5	signal transduction (BP),V$AP4_Q5	4	238	124	34208	0.0111897	0.0149369	CHRNA1,IL1RAPL2,FGF14,ANGPT1
GO:0007165,V$AP4_Q5,V$CEBPB_02	signal transduction (BP),V$AP4_Q5,V$CEBPB_02	3	238	7	34208	1.14022e-05	7.37218e-05	IL1RAPL2,FGF14,ANGPT1
GO:0007165,GO:0005886	signal transduction (BP),plasma membrane (CC)	10	238	449	34208	0.0012877	0.00256653	BAI1,CHRNA1,RASD2,KCNK10,TLR4,CHRNA3,CHRND,ANGPT1,CHRNA6,CHRNB4
GO:0007165,GO:0005886,V$E12_Q6	signal transduction (BP),plasma membrane (CC),V$E12_Q6	5	238	88	34208	0.000382847	0.00101006	CHRNA1,RASD2,KCNK10,CHRND,ANGPT1
GO:0007165,GO:0005886,V$E12_Q6,V$MYOD_Q6	signal transduction (BP),plasma membrane (CC),V$E12_Q6,V$MYOD_Q6	3	238	26	34208	0.000768153	0.00170308	RASD2,CHRND,ANGPT1
GO:0007165,GO:0005886,GO:0004872	signal transduction (BP),plasma membrane (CC),receptor activity (MF)	7	238	178	34208	0.000263017	0.000767391	BAI1,CHRNA1,TLR4,CHRNA3,CHRND,CHRNA6,CHRNB4
GO:0007165,GO:0005886,GO:0004872,GO:0005887	signal transduction (BP),plasma membrane (CC),receptor activity (MF),integral to plasma membrane (CC)	3	238	88	34208	0.0236711	0.0284282	BAI1,TLR4,CHRNB4
GO:0007165,GO:0005886,GO:0007626	signal transduction (BP),plasma membrane (CC),locomotory behavior (BP)	3	238	5	34208	3.29159e-06	3.14832e-05	RASD2,CHRNA3,CHRNB4
GO:0007165,GO:0006810	signal transduction (BP),transport (BP)	5	238	53	34208	3.41634e-05	0.00016945	CHRNA1,TXNRD1,KCNK10,CHRND,CHRNA6
GO:0007165,GO:0004872	signal transduction (BP),receptor activity (MF)	8	238	242	34208	0.000314174	0.000879686	BAI1,CHRNA1,IL1RAPL2,TLR4,CHRNA3,CHRND,CHRNA6,CHRNB4
GO:0007165,GO:0005102	signal transduction (BP),receptor binding (MF)	6	238	103	34208	8.67236e-05	0.000338319	ANGPTL7,ITLN2,FCN1,FIBCD1,ANGPT1,FCN3
GO:0007165,GO:0005102,IPR002181	signal transduction (BP),receptor binding (MF),Fibrinogen, alpha/beta/gamma chain, C-terminal globular	4	238	22	34208	1.51446e-05	9.33963e-05	ANGPTL7,FCN1,FIBCD1,ANGPT1
GO:0007165,V$PU1_Q6	signal transduction (BP),V$PU1_Q6	3	238	61	34208	0.00889555	0.0123049	TLR4,FGF14,ANGPT1
GO:0007165,V$MAZ_Q6	signal transduction (BP),V$MAZ_Q6	4	238	174	34208	0.0337459	0.0389256	KCNK10,FIBCD1,FGF14,OXT
GO:0007165,V$TCF11_01	signal transduction (BP),V$TCF11_01	3	238	21	34208	0.000403154	0.00103839	TXNRD1,ANGPT1,TNR
GO:0007165,V$VDR_Q6	signal transduction (BP),V$VDR_Q6	3	238	18	34208	0.000251192	0.000735981	BAI1,FGF14,TNR
GO:0007165,V$FOXJ2_01	signal transduction (BP),V$FOXJ2_01	3	238	19	34208	0.00029676	0.000834293	KCNK10,ANGPT1,TNR
GO:0007165,GO:0045121	signal transduction (BP),membrane raft (CC)	3	238	42	34208	0.00312521	0.00511586	TLR4,ANGPT1,TNR
GO:0007165,V$TFIIA_Q6	signal transduction (BP),V$TFIIA_Q6	3	238	17	34208	0.000210406	0.000643637	CHRND,FGF14,ANGPT1
GO:0007165,GO:0006979	signal transduction (BP),response to oxidative stress (BP)	3	238	10	34208	3.84932e-05	0.000179153	ANGPTL7,TXNRD1,TLR4
GO:0007165,IPR002181	signal transduction (BP),Fibrinogen, alpha/beta/gamma chain, C-terminal globular	5	238	24	34208	5.96378e-07	1.0898e-05	ANGPTL7,FCN1,FIBCD1,ANGPT1,TNR
GO:0006955,GO:0016021,GO:0005886	immune response (BP),integral to membrane (CC),plasma membrane (CC)	3	238	100	34208	0.0328466	0.0380144	PTGER4,HFE,MR1
GO:0006955,GO:0005515,GO:0005886,GO:0005887	immune response (BP),protein binding (MF),plasma membrane (CC),integral to plasma membrane (CC)	3	238	29	34208	0.00106308	0.00218791	HFE,CCR1,TLR4
GO:0006955,GO:0005886	immune response (BP),plasma membrane (CC)	5	238	171	34208	0.00706065	0.0101594	PTGER4,HFE,CCR1,TLR4,MR1
GO:0006955,GO:0005886,GO:0004872	immune response (BP),plasma membrane (CC),receptor activity (MF)	3	238	77	34208	0.0166763	0.0209631	PTGER4,CCR1,TLR4
GO:0007155	cell adhesion (BP)	23	238	556	34208	1.04931e-11	4.55399e-09	SELP,BAI1,ACAN,COL21A1,LGALS4,NCAM2,LAMB4,MFGE8,SIRPG,CCR1,RS1,COL28A1,FN1,ITGA10,CDH13,ADAM23,ITGA6,COL6A5,COL11A1,TNR,SLURP1,PTPRU,COL12A1
GO:0007155,GO:0005615	cell adhesion (BP),extracellular space (CC)	7	238	66	34208	3.96815e-07	8.01012e-06	SELP,MFGE8,RS1,FN1,CDH13,SLURP1,COL12A1
GO:0007155,GO:0005615,GO:0005576	cell adhesion (BP),extracellular space (CC),extracellular region (CC)	5	238	57	34208	4.87327e-05	0.0002206	MFGE8,RS1,FN1,SLURP1,COL12A1
GO:0007155,GO:0005615,GO:0005576,GO:0031012	cell adhesion (BP),extracellular space (CC),extracellular region (CC),extracellular matrix (CC)	3	238	20	34208	0.00034734	0.000938495	MFGE8,FN1,COL12A1
GO:0007155,GO:0005615,GO:0016020	cell adhesion (BP),extracellular space (CC),membrane (CC)	3	238	13	34208	9.03348e-05	0.000338341	SELP,MFGE8,CDH13
GO:0007155,GO:0005576	cell adhesion (BP),extracellular region (CC)	13	238	156	34208	8.32957e-11	2.62912e-08	ACAN,COL21A1,LAMB4,MFGE8,RS1,COL28A1,FN1,ADAM23,COL6A5,COL11A1,TNR,SLURP1,COL12A1
GO:0007155,GO:0005576,GO:0005515	cell adhesion (BP),extracellular region (CC),protein binding (MF)	3	238	41	34208	0.00291682	0.00484092	ACAN,FN1,ADAM23
GO:0007155,GO:0005576,Kegg:04510,Kegg:04512	cell adhesion (BP),extracellular region (CC),Focal adhesion,ECM-receptor interaction	4	238	28	34208	4.10231e-05	0.00018991	LAMB4,FN1,COL11A1,TNR
GO:0007155,GO:0005576,Kegg:04510,Kegg:04512,Kegg:05146	cell adhesion (BP),extracellular region (CC),Focal adhesion,ECM-receptor interaction,Amoebiasis	3	238	12	34208	6.98472e-05	0.000281333	LAMB4,FN1,COL11A1
GO:0007155,GO:0005576,V$SP1_Q6	cell adhesion (BP),extracellular region (CC),V$SP1_Q6	3	238	18	34208	0.000251192	0.000735981	MFGE8,ADAM23,COL12A1
GO:0007155,GO:0005576,GO:0005198,GO:0005581,IPR003129	cell adhesion (BP),extracellular region (CC),structural molecule activity (MF),collagen (CC),Laminin G, thrombospondin-type, N-terminal	3	238	10	34208	3.84932e-05	0.000179153	COL21A1,COL11A1,COL12A1
GO:0007155,GO:0005576,IPR002035,GO:0005581	cell adhesion (BP),extracellular region (CC),Laminin G, thrombospondin-type, N-terminal	4	238	10	34208	4.64298e-07	8.80897e-06	COL21A1,COL28A1,COL6A5,COL12A1
GO:0007155,GO:0005576,GO:0005201	cell adhesion (BP),extracellular region (CC),extracellular matrix structural constituent (MF)	3	238	19	34208	0.00029676	0.000834293	ACAN,FN1,COL11A1
GO:0007155,GO:0005576,GO:0031012	cell adhesion (BP),extracellular region (CC),extracellular matrix (CC)	5	238	35	34208	4.27935e-06	3.86925e-05	ACAN,COL21A1,MFGE8,FN1,COL12A1
GO:0007155,GO:0005576,GO:0005578	cell adhesion (BP),extracellular region (CC),proteinaceous extracellular matrix (CC)	3	238	33	34208	0.00155517	0.00295866	ACAN,FN1,TNR
GO:0007155,GO:0005576,IPR006210	cell adhesion (BP),extracellular region (CC),Epidermal growth factor-like	3	238	33	34208	0.00155517	0.00295866	ACAN,MFGE8,TNR
GO:0007155,GO:0005576,IPR000742	cell adhesion (BP),extracellular region (CC),Epidermal growth factor-like, type 3	3	238	29	34208	0.00106308	0.00218791	ACAN,MFGE8,ADAM23
GO:0007155,GO:0005576,IPR003961	cell adhesion (BP),extracellular region (CC),Fibronectin, type III	3	238	15	34208	0.000142242	0.000479947	FN1,TNR,COL12A1
GO:0007155,GO:0005576,GO:0005178	cell adhesion (BP),extracellular region (CC),integrin binding (MF)	3	238	20	34208	0.00034734	0.000938495	MFGE8,ADAM23,TNR
GO:0007155,GO:0005576,GO:0005604	cell adhesion (BP),extracellular region (CC),basement membrane (CC)	3	238	23	34208	0.000531346	0.00128203	ACAN,LAMB4,COL28A1
GO:0007155,GO:0005576,GO:0030199	cell adhesion (BP),extracellular region (CC),collagen fibril organization (BP)	3	238	7	34208	1.14022e-05	7.37218e-05	ACAN,COL11A1,COL12A1
GO:0007155,GO:0005576,GO:0005581	cell adhesion (BP),extracellular region (CC),collagen (CC)	5	238	25	34208	7.41252e-07	1.29981e-05	COL21A1,COL28A1,COL6A5,COL11A1,COL12A1
GO:0007155,GO:0016021,GO:0016020,GO:0005886	cell adhesion (BP),integral to membrane (CC),membrane (CC),plasma membrane (CC)	5	238	61	34208	6.76936e-05	0.000286625	NCAM2,SIRPG,ITGA10,CDH13,ITGA6
GO:0007155,GO:0016021,GO:0016020,GO:0005886,V$PAX4_03	cell adhesion (BP),integral to membrane (CC),membrane (CC),plasma membrane (CC),V$PAX4_03	3	238	8	34208	1.81497e-05	0.000105554	NCAM2,ITGA10,ITGA6
GO:0007155,GO:0016021,GO:0016020,GO:0005886,V$E12_Q6	cell adhesion (BP),integral to membrane (CC),membrane (CC),plasma membrane (CC),V$E12_Q6	3	238	21	34208	0.000403154	0.00103839	NCAM2,CDH13,ITGA6
GO:0007155,GO:0016021,GO:0016020,GO:0005886,GO:0034329	cell adhesion (BP),integral to membrane (CC),membrane (CC),plasma membrane (CC),cell junction assembly (BP)	3	238	12	34208	6.98472e-05	0.000281333	SIRPG,CDH13,ITGA6
GO:0007155,GO:0016021,GO:0005886	cell adhesion (BP),integral to membrane (CC),plasma membrane (CC)	6	238	199	34208	0.00279435	0.00468468	BAI1,NCAM2,SIRPG,ITGA10,CDH13,ITGA6
GO:0007155,GO:0016021,GO:0005886,GO:0004872	cell adhesion (BP),integral to membrane (CC),plasma membrane (CC),receptor activity (MF)	3	238	61	34208	0.00889555	0.0123049	BAI1,ITGA10,ITGA6
GO:0007155,GO:0016021,GO:0005886,GO:0008285	cell adhesion (BP),integral to membrane (CC),plasma membrane (CC),negative regulation of cell proliferation (BP)	3	238	8	34208	1.81497e-05	0.000105554	BAI1,SIRPG,CDH13
GO:0007155,GO:0016020	cell adhesion (BP),membrane (CC)	8	238	163	34208	2.00707e-05	0.000113679	SELP,NCAM2,MFGE8,SIRPG,ITGA10,CDH13,ITGA6,PTPRU
GO:0007155,GO:0016020,GO:0005515,GO:0005886	cell adhesion (BP),membrane (CC),protein binding (MF),plasma membrane (CC)	4	238	37	34208	0.000125985	0.000440061	SELP,SIRPG,ITGA6,PTPRU
GO:0007155,GO:0016020,GO:0005515,GO:0005886,GO:0007596,GO:0050900	cell adhesion (BP),membrane (CC),protein binding (MF),plasma membrane (CC),blood coagulation (BP),leukocyte migration (BP)	3	238	8	34208	1.81497e-05	0.000105554	SELP,SIRPG,ITGA6
GO:0007155,GO:0016020,GO:0005886	cell adhesion (BP),membrane (CC),plasma membrane (CC)	7	238	81	34208	1.6217e-06	2.01091e-05	SELP,NCAM2,SIRPG,ITGA10,CDH13,ITGA6,PTPRU
GO:0007155,GO:0016020,GO:0005886,GO:0004872	cell adhesion (BP),membrane (CC),plasma membrane (CC),receptor activity (MF)	3	238	38	34208	0.00234391	0.0040609	ITGA10,ITGA6,PTPRU
GO:0007155,GO:0016020,GO:0005886,GO:0008285	cell adhesion (BP),membrane (CC),plasma membrane (CC),negative regulation of cell proliferation (BP)	3	238	10	34208	3.84932e-05	0.000179153	SIRPG,CDH13,PTPRU
GO:0007155,GO:0016020,GO:0005886,Kegg:04514	cell adhesion (BP),membrane (CC),plasma membrane (CC),Cell adhesion molecules (CAMs)	3	238	24	34208	0.000604144	0.00142209	SELP,NCAM2,ITGA6
GO:0007155,GO:0016020,V$FOXO4_01	cell adhesion (BP),membrane (CC),V$FOXO4_01	3	238	23	34208	0.000531346	0.00128203	MFGE8,ITGA10,PTPRU
GO:0007155,GO:0016020,GO:0009897	cell adhesion (BP),membrane (CC),external side of plasma membrane (CC)	3	238	18	34208	0.000251192	0.000735981	SELP,MFGE8,ITGA6
GO:0007155,GO:0005515	cell adhesion (BP),protein binding (MF)	8	238	161	34208	1.83601e-05	0.00010554	SELP,ACAN,SIRPG,CCR1,FN1,ADAM23,ITGA6,PTPRU
GO:0007155,GO:0005515,GO:0005886	cell adhesion (BP),protein binding (MF),plasma membrane (CC)	6	238	111	34208	0.000131137	0.000455308	SELP,SIRPG,CCR1,ADAM23,ITGA6,PTPRU
GO:0007155,GO:0005515,GO:0005886,GO:0004872	cell adhesion (BP),protein binding (MF),plasma membrane (CC),receptor activity (MF)	3	238	41	34208	0.00291682	0.00484092	CCR1,ITGA6,PTPRU
GO:0007155,GO:0005515,GO:0005886,GO:0005887	cell adhesion (BP),protein binding (MF),plasma membrane (CC),integral to plasma membrane (CC)	4	238	39	34208	0.000155198	0.000512701	SELP,CCR1,ADAM23,PTPRU
GO:0007155,GO:0005515,GO:0005886,GO:0009897	cell adhesion (BP),protein binding (MF),plasma membrane (CC),external side of plasma membrane (CC)	3	238	17	34208	0.000210406	0.000643637	SELP,CCR1,ITGA6
GO:0007155,GO:0005515,GO:0007596,GO:0050900	cell adhesion (BP),protein binding (MF),blood coagulation (BP),leukocyte migration (BP)	4	238	19	34208	8.15745e-06	6.01331e-05	SELP,SIRPG,FN1,ITGA6
GO:0007155,GO:0005515,IPR000742	cell adhesion (BP),protein binding (MF),Epidermal growth factor-like, type 3	3	238	18	34208	0.000251192	0.000735981	SELP,ACAN,ADAM23
GO:0007155,V$LEF1_Q2	cell adhesion (BP),V$LEF1_Q2	4	238	106	34208	0.00652472	0.00951042	CCR1,CDH13,COL11A1,COL12A1
GO:0007155,GO:0005737	cell adhesion (BP),cytoplasm (CC)	4	238	121	34208	0.0102969	0.0139162	SELP,COL21A1,CDH13,TNR
GO:0007155,IPR003596,IPR007110,IPR003599	cell adhesion (BP),Immunoglobulin V-set, subgroup,Immunoglobulin-like,Immunoglobulin subtype	3	238	22	34208	0.000464418	0.00115921	ACAN,NCAM2,SIRPG
GO:0007155,GO:0005886	cell adhesion (BP),plasma membrane (CC)	11	238	331	34208	2.3138e-05	0.000128331	SELP,BAI1,LGALS4,NCAM2,SIRPG,CCR1,ITGA10,CDH13,ADAM23,ITGA6,PTPRU
GO:0007155,GO:0005886,GO:0004872	cell adhesion (BP),plasma membrane (CC),receptor activity (MF)	5	238	85	34208	0.00032601	0.000904802	BAI1,CCR1,ITGA10,ITGA6,PTPRU
GO:0007155,GO:0005886,GO:0004872,GO:0005887	cell adhesion (BP),plasma membrane (CC),receptor activity (MF),integral to plasma membrane (CC)	3	238	42	34208	0.00312521	0.00511586	BAI1,CCR1,PTPRU
GO:0007155,GO:0005886,GO:0005887	cell adhesion (BP),plasma membrane (CC),integral to plasma membrane (CC)	5	238	102	34208	0.000752408	0.00169304	SELP,BAI1,CCR1,ADAM23,PTPRU
GO:0007155,GO:0005886,GO:0008285	cell adhesion (BP),plasma membrane (CC),negative regulation of cell proliferation (BP)	4	238	20	34208	1.01412e-05	7.12757e-05	BAI1,SIRPG,CDH13,PTPRU
GO:0007155,V$MEF2_02	cell adhesion (BP),V$MEF2_02	3	238	37	34208	0.00216992	0.00383017	MFGE8,ITGA10,ADAM23
GO:0007155,V$E12_Q6	cell adhesion (BP),V$E12_Q6	4	238	95	34208	0.00443591	0.00683598	NCAM2,CDH13,ITGA6,COL12A1
GO:0007155,V$E12_Q6,V$MYOD_Q6	cell adhesion (BP),V$E12_Q6,V$MYOD_Q6	3	238	32	34208	0.00142104	0.00275943	CDH13,ITGA6,COL12A1
GO:0007155,Kegg:04810,Kegg:04510,Kegg:04512	cell adhesion (BP),Regulation of actin cytoskeleton,Focal adhesion,ECM-receptor interaction	3	238	21	34208	0.000403154	0.00103839	FN1,ITGA10,ITGA6
GO:0007155,Kegg:04510,Kegg:05200,Kegg:05222,Kegg:04512	cell adhesion (BP),Focal adhesion,Pathways in cancer,Small cell lung cancer,ECM-receptor interaction	3	238	15	34208	0.000142242	0.000479947	LAMB4,FN1,ITGA6
GO:0007155,Kegg:04510,Kegg:04512	cell adhesion (BP),Focal adhesion,ECM-receptor interaction	6	238	48	34208	1.02341e-06	1.73332e-05	LAMB4,FN1,ITGA10,ITGA6,COL11A1,TNR
GO:0007155,V$FOXO4_01	cell adhesion (BP),V$FOXO4_01	4	238	76	34208	0.00198051	0.00358889	MFGE8,FN1,ITGA10,PTPRU
GO:0007155,V$MAZ_Q6	cell adhesion (BP),V$MAZ_Q6	4	238	93	34208	0.00411233	0.0063941	NCAM2,ITGA10,COL11A1,COL12A1
GO:0007155,V$SP1_Q6	cell adhesion (BP),V$SP1_Q6	4	238	67	34208	0.00124222	0.00247731	MFGE8,ADAM23,ITGA6,COL12A1
GO:0007155,V$SP1_Q6,GO:0005178	cell adhesion (BP),V$SP1_Q6,integrin binding (MF)	3	238	6	34208	6.54928e-06	4.95405e-05	MFGE8,ADAM23,ITGA6
GO:0007155,V$GFI1_01	cell adhesion (BP),V$GFI1_01	3	238	29	34208	0.00106308	0.00218791	FN1,ITGA10,CDH13
GO:0007155,IPR002035	cell adhesion (BP),von Willebrand factor, type A	5	238	22	34208	3.73716e-07	7.63259e-06	COL21A1,COL28A1,ITGA10,COL6A5,COL12A1
GO:0007155,IPR000742	cell adhesion (BP),Epidermal growth factor-like, type 3	4	238	57	34208	0.000675847	0.00156854	SELP,ACAN,MFGE8,ADAM23
GO:0007155,IPR003961	cell adhesion (BP),Fibronectin, type III	5	238	52	34208	3.11159e-05	0.000155669	NCAM2,FN1,TNR,PTPRU,COL12A1
GO:0007155,GO:0005178	cell adhesion (BP),integrin binding (MF)	4	238	39	34208	0.000155198	0.000512701	MFGE8,ADAM23,ITGA6,TNR
GO:0007155,GO:0005604	cell adhesion (BP),basement membrane (CC)	4	238	30	34208	5.43115e-05	0.000234539	ACAN,LAMB4,COL28A1,ITGA6
GO:0007155,GO:0005529	cell adhesion (BP),sugar binding (MF)	3	238	27	34208	0.000859753	0.00186217	SELP,ACAN,LGALS4
GO:0007155,GO:0009897	cell adhesion (BP),external side of plasma membrane (CC)	4	238	35	34208	0.000100975	0.000371777	SELP,MFGE8,CCR1,ITGA6
GO:0005615	extracellular space (CC)	19	238	784	34208	2.91206e-06	3.25102e-05	SELP,PXDN,GPX3,GHR,WNT16,CTRB2,MFGE8,GNRH1,RS1,FCN1,FN1,CDH13,FIBCD1,ANGPT1,OXT,SLURP1,FBN1,EBI3,COL12A1
GO:0005615,GO:0005576	extracellular space (CC),extracellular region (CC)	16	238	688	34208	2.95805e-05	0.000150813	PXDN,GPX3,GHR,WNT16,CTRB2,MFGE8,GNRH1,RS1,FCN1,FN1,ANGPT1,OXT,SLURP1,FBN1,EBI3,COL12A1
GO:0005615,GO:0005576,GO:0005886	extracellular space (CC),extracellular region (CC),plasma membrane (CC)	4	238	153	34208	0.022435	0.0271788	GHR,WNT16,ANGPT1,EBI3
GO:0005615,GO:0005576,GO:0005886,V$NF1_Q6	extracellular space (CC),extracellular region (CC),plasma membrane (CC),V$NF1_Q6	3	238	9	34208	2.70845e-05	0.000139729	GHR,WNT16,ANGPT1
GO:0005615,GO:0005576,V$E12_Q6	extracellular space (CC),extracellular region (CC),V$E12_Q6	3	238	107	34208	0.0389353	0.0443224	WNT16,ANGPT1,COL12A1
GO:0005615,GO:0005576,GO:0007275	extracellular space (CC),extracellular region (CC),multicellular organismal development (BP)	4	238	88	34208	0.00337401	0.00547153	WNT16,GNRH1,RS1,ANGPT1
GO:0005615,GO:0005576,GO:0005102	extracellular space (CC),extracellular region (CC),receptor binding (MF)	3	238	106	34208	0.0380327	0.0433802	WNT16,FCN1,ANGPT1
GO:0005615,GO:0005576,V$FOXO4_01	extracellular space (CC),extracellular region (CC),V$FOXO4_01	4	238	68	34208	0.00131274	0.00258234	GHR,MFGE8,FN1,ANGPT1
GO:0005615,GO:0005576,V$FOXO4_01,GO:0001525	extracellular space (CC),extracellular region (CC),V$FOXO4_01,angiogenesis (BP)	3	238	9	34208	2.70845e-05	0.000139729	MFGE8,FN1,ANGPT1
GO:0005615,GO:0005576,V$MAZ_Q6	extracellular space (CC),extracellular region (CC),V$MAZ_Q6	3	238	95	34208	0.0288283	0.0338377	OXT,FBN1,COL12A1
GO:0005615,GO:0005576,V$SP1_Q6	extracellular space (CC),extracellular region (CC),V$SP1_Q6	3	238	70	34208	0.0129278	0.0168299	MFGE8,ANGPT1,COL12A1
GO:0005615,GO:0005576,GO:0005201,GO:0031012,GO:0005578	extracellular space (CC),extracellular region (CC),extracellular matrix structural constituent (MF),extracellular matrix (CC),proteinaceous extracellular matrix (CC)	3	238	9	34208	2.70845e-05	0.000139729	PXDN,FN1,FBN1
GO:0005615,GO:0005576,GO:0031012	extracellular space (CC),extracellular region (CC),extracellular matrix (CC)	5	238	81	34208	0.000260448	0.000760534	PXDN,MFGE8,FN1,FBN1,COL12A1
GO:0005615,GO:0005576,GO:0005578	extracellular space (CC),extracellular region (CC),proteinaceous extracellular matrix (CC)	4	238	85	34208	0.00297742	0.00491798	PXDN,WNT16,FN1,FBN1
GO:0005615,GO:0005576,IPR003961	extracellular space (CC),extracellular region (CC),Fibronectin, type III	4	238	17	34208	5.06409e-06	4.44003e-05	GHR,FN1,EBI3,COL12A1
GO:0005615,GO:0005576,GO:0007565	extracellular space (CC),extracellular region (CC),female pregnancy (BP)	3	238	18	34208	0.000251192	0.000735981	GPX3,GNRH1,OXT
GO:0005615,GO:0016021,GO:0016020	extracellular space (CC),integral to membrane (CC),membrane (CC)	3	238	47	34208	0.00430318	0.00664619	GHR,CDH13,FIBCD1
GO:0005615,GO:0005625	extracellular space (CC),soluble fraction (CC)	3	238	61	34208	0.00889555	0.0123049	SELP,GPX3,GNRH1
GO:0005615,GO:0016020	extracellular space (CC),membrane (CC)	5	238	104	34208	0.000821466	0.001804	SELP,GHR,MFGE8,CDH13,FIBCD1
GO:0005615,GO:0016020,GO:0005737,GO:0005886	extracellular space (CC),membrane (CC),cytoplasm (CC),plasma membrane (CC)	3	238	12	34208	6.98472e-05	0.000281333	SELP,GHR,CDH13
GO:0005615,V$LEF1_Q2	extracellular space (CC),V$LEF1_Q2	4	238	120	34208	0.0100099	0.0136024	CDH13,FIBCD1,ANGPT1,COL12A1
GO:0005615,V$LEF1_Q2,V$E12_Q6,V$MYOD_Q6	extracellular space (CC),V$LEF1_Q2,V$E12_Q6,V$MYOD_Q6	3	238	14	34208	0.000114381	0.000403999	CDH13,ANGPT1,COL12A1
GO:0005615,V$LEF1_Q2,V$SP1_Q6	extracellular space (CC),V$LEF1_Q2,V$SP1_Q6	3	238	25	34208	0.000683014	0.00155401	FIBCD1,ANGPT1,COL12A1
GO:0005615,GO:0005737	extracellular space (CC),cytoplasm (CC)	5	238	154	34208	0.00456685	0.00700358	SELP,GHR,WNT16,CDH13,OXT
GO:0005615,GO:0005737,GO:0005886	extracellular space (CC),cytoplasm (CC),plasma membrane (CC)	4	238	55	34208	0.000589901	0.00140283	SELP,GHR,WNT16,CDH13
GO:0005615,V$AP4_Q5,GO:0005886	extracellular space (CC),V$AP4_Q5,plasma membrane (CC)	3	238	19	34208	0.00029676	0.000834293	GHR,CDH13,ANGPT1
GO:0005615,GO:0005886	extracellular space (CC),plasma membrane (CC)	6	238	186	34208	0.00199594	0.00360933	SELP,GHR,WNT16,CDH13,ANGPT1,EBI3
GO:0005615,GO:0005886,V$E12_Q6	extracellular space (CC),plasma membrane (CC),V$E12_Q6	3	238	36	34208	0.00200419	0.00358504	WNT16,CDH13,ANGPT1
GO:0005615,V$ERR1_Q2	extracellular space (CC),V$ERR1_Q2	3	238	45	34208	0.00380433	0.0059876	RS1,CDH13,ANGPT1
GO:0005615,GO:0005509	extracellular space (CC),calcium ion binding (MF)	3	238	71	34208	0.0134301	0.0174121	FCN1,CDH13,FBN1
GO:0005615,V$AREB6_01	extracellular space (CC),V$AREB6_01	3	238	59	34208	0.00811703	0.0114237	GNRH1,FN1,CDH13
GO:0005615,V$E12_Q6	extracellular space (CC),V$E12_Q6	4	238	122	34208	0.0105892	0.0142172	WNT16,CDH13,ANGPT1,COL12A1
GO:0005615,GO:0005102	extracellular space (CC),receptor binding (MF)	4	238	117	34208	0.00918009	0.0126783	WNT16,FCN1,FIBCD1,ANGPT1
GO:0005615,GO:0007596,GO:0050900	extracellular space (CC),blood coagulation (BP),leukocyte migration (BP)	3	238	15	34208	0.000142242	0.000479947	SELP,FN1,ANGPT1
GO:0005615,V$MAZ_Q6	extracellular space (CC),V$MAZ_Q6	4	238	107	34208	0.00674184	0.00976948	FIBCD1,OXT,FBN1,COL12A1
GO:0005615,V$SP1_Q6	extracellular space (CC),V$SP1_Q6	4	238	79	34208	0.0022821	0.00400175	MFGE8,FIBCD1,ANGPT1,COL12A1
GO:0005615,V$GFI1_01	extracellular space (CC),V$GFI1_01	3	238	22	34208	0.000464418	0.00115921	FN1,CDH13,ANGPT1
GO:0005615,GO:0014070	extracellular space (CC),response to organic cyclic compound (BP)	3	238	26	34208	0.000768153	0.00170308	SELP,GPX3,OXT
GO:0005615,IPR000742	extracellular space (CC),Epidermal growth factor-like, type 3	3	238	51	34208	0.00541525	0.00809722	SELP,MFGE8,FBN1	SELP,MFGE8,FBN1
GO:0005576	extracellular region (CC)	43	238	1913	34208	9.0053e-12	4.46663e-09	PXDN,ACAN,ANGPTL7,CPA4,MASP2,PRSS36,COL21A1,GPX3,GLIPR2,GHR,SPINT1,CPA2,WNT16,LAMB4,CTRB2,MFGE8,ITLN2,GNRH1,RS1,FCN1,F13B,COL28A1,FN1,NOTCH2,HMCN1,NOTCH3,DMBT1,MMEL1,ADAM23,COL6A5,COL11A1,MMP1,ANGPT1,OXT,TNR,SLURP1,FBN1,EBI3,CLEC11A,PRRG3,COL12A1,TTN,MR1
GO:0005576,GO:0006508	extracellular region (CC),proteolysis (BP)	9	238	192	34208	8.80211e-06	6.42036e-05	ACAN,CPA4,MASP2,PRSS36,CPA2,CTRB2,MMEL1,ADAM23,MMP1
GO:0005576,GO:0006508,GO:0008233	extracellular region (CC),proteolysis (BP),peptidase activity (MF)	7	238	171	34208	0.000205897	0.000648118	CPA4,MASP2,PRSS36,CPA2,CTRB2,MMEL1,MMP1
GO:0005576,GO:0006508,GO:0008233,IPR001314,IPR001254,GO:0004252	extracellular region (CC),proteolysis (BP),peptidase activity (MF),Peptidase S1A, chymotrypsin-type,Peptidase S1/S6, chymotrypsin/Hap,serine-type endopeptidase activity (MF)	3	238	72	34208	0.0139435	0.0179436	MASP2,PRSS36,CTRB2
GO:0005576,GO:0006508,GO:0005515	extracellular region (CC),proteolysis (BP),protein binding (MF)	3	238	38	34208	0.00234391	0.0040609	ACAN,MASP2,ADAM23
GO:0005576,GO:0006508,GO:0005509	extracellular region (CC),proteolysis (BP),calcium ion binding (MF)	3	238	38	34208	0.00234391	0.0040609	ACAN,MASP2,MMP1
GO:0005576,GO:0006508,GO:0005578	extracellular region (CC),proteolysis (BP),proteinaceous extracellular matrix (CC)	3	238	42	34208	0.00312521	0.00511586	ACAN,PRSS36,MMP1
GO:0005576,GO:0006508,GO:0004222	extracellular region (CC),proteolysis (BP),metalloendopeptidase activity (MF)	3	238	49	34208	0.00483989	0.00734444	MMEL1,ADAM23,MMP1
GO:0005576,GO:0030198	extracellular region (CC),extracellular matrix organization (BP)	4	238	46	34208	0.000296399	0.000852607	PXDN,SPINT1,COL11A1,TNR
GO:0005576,GO:0016021	extracellular region (CC),integral to membrane (CC)	5	238	171	34208	0.00706065	0.0101594	GHR,NOTCH3,MMEL1,PRRG3,MR1
GO:0005576,GO:0016021,GO:0016020	extracellular region (CC),integral to membrane (CC),membrane (CC)	4	238	81	34208	0.00249987	0.0042968	GHR,MMEL1,PRRG3,MR1
GO:0005576,GO:0016020	extracellular region (CC),membrane (CC)	7	238	190	34208	0.000390096	0.00102841	GLIPR2,GHR,MFGE8,DMBT1,MMEL1,PRRG3,MR1
GO:0005576,GO:0005488	extracellular region (CC),binding (MF)	3	238	99	34208	0.0320207	0.0371951	ACAN,FBN1,CLEC11A
GO:0005576,GO:0005783	extracellular region (CC),endoplasmic reticulum (CC)	3	238	61	34208	0.00889555	0.0123049	PXDN,MMEL1,MR1
GO:0005576,V$MEIS1_01	extracellular region (CC),V$MEIS1_01	3	238	60	34208	0.00850103	0.0118441	CPA4,COL11A1,TTN
GO:0005576,GO:0005515	extracellular region (CC),protein binding (MF)	9	238	362	34208	0.00105052	0.00219856	ACAN,MASP2,GHR,FN1,NOTCH2,NOTCH3,ADAM23,FBN1,TTN
GO:0005576,GO:0005515,GO:0005886	extracellular region (CC),protein binding (MF),plasma membrane (CC)	4	238	136	34208	0.015254	0.0194498	GHR,NOTCH2,NOTCH3,ADAM23
GO:0005576,GO:0005515,GO:0005886,GO:0005887	extracellular region (CC),protein binding (MF),plasma membrane (CC),integral to plasma membrane (CC)	3	238	47	34208	0.00430318	0.00664619	GHR,NOTCH2,ADAM23
GO:0005576,GO:0005515,GO:0005886,IPR000742	extracellular region (CC),protein binding (MF),plasma membrane (CC),Epidermal growth factor-like, type 3	3	238	19	34208	0.00029676	0.000834293	NOTCH2,NOTCH3,ADAM23
GO:0005576,GO:0005515,GO:0005509	extracellular region (CC),protein binding (MF),calcium ion binding (MF)	6	238	52	34208	1.65888e-06	2.04242e-05	ACAN,MASP2,NOTCH2,NOTCH3,FBN1,TTN
GO:0005576,GO:0005515,GO:0005509,IPR006210	extracellular region (CC),protein binding (MF),calcium ion binding (MF),Epidermal growth factor-like	5	238	24	34208	5.96378e-07	1.0898e-05	ACAN,MASP2,NOTCH2,NOTCH3,FBN1
GO:0005576,GO:0005515,GO:0005509,IPR006210,IPR001881	extracellular region (CC),protein binding (MF),calcium ion binding (MF),Epidermal growth factor-like, EGF-like calcium-binding	4	238	23	34208	1.8233e-05	0.000104983	MASP2,NOTCH2,NOTCH3,FBN1
GO:0005576,GO:0005515,GO:0005509,IPR006210,IPR001881,IPR000742	extracellular region (CC),protein binding (MF),calcium ion binding (MF),Epidermal growth factor-likeEGF-like calcium-binding, Epidermal growth factor-like, type 3	3	238	20	34208	0.00034734	0.000938495	NOTCH2,NOTCH3,FBN1
GO:0005576,GO:0005515,GO:0005509,IPR006210,IPR000742	extracellular region (CC),protein binding (MF),calcium ion binding (MF),Epidermal growth factor-like, Epidermal growth factor-like, type 3	4	238	21	34208	1.2459e-05	7.85076e-05	ACAN,NOTCH2,NOTCH3,FBN1
GO:0005576,GO:0005515,V$FOXO4_01,IPR003961	extracellular region (CC),protein binding (MF),V$FOXO4_01,Fibronectin, type III	3	238	5	34208	3.29159e-06	3.14832e-05	GHR,FN1,TTN
GO:0005576,GO:0005515,GO:0005201,GO:0031012,GO:0005578	extracellular region (CC),protein binding (MF),extracellular matrix structural constituent (MF),extracellular matrix (CC),proteinaceous extracellular matrix (CC)	3	238	5	34208	3.29159e-06	3.14832e-05	ACAN,FN1,FBN1
GO:0005576,GO:0005515,IPR000742	extracellular region (CC),protein binding (MF),Epidermal growth factor-like, type 3	5	238	33	34208	3.16428e-06	3.39086e-05	ACAN,NOTCH2,NOTCH3,ADAM23,FBN1
GO:0005576,V$LEF1_Q2	extracellular region (CC),V$LEF1_Q2	7	238	234	34208	0.00132503	0.00260356	CPA2,NOTCH2,NOTCH3,COL11A1,ANGPT1,COL12A1,TTN
GO:0005576,V$LEF1_Q2,GO:0005886,GO:0007275	extracellular region (CC),V$LEF1_Q2,plasma membrane (CC),multicellular organismal development (BP)	3	238	20	34208	0.00034734	0.000938495	NOTCH2,NOTCH3,ANGPT1
GO:0005576,V$LEF1_Q2,V$E12_Q6,V$MYOD_Q6	extracellular region (CC),V$LEF1_Q2,V$E12_Q6,V$MYOD_Q6	3	238	25	34208	0.000683014	0.00155401	ANGPT1,COL12A1,TTN
GO:0005576,V$LEF1_Q2,V$NFAT_Q4_01	extracellular region (CC),V$LEF1_Q2,V$NFAT_Q4_01	3	238	74	34208	0.0150034	0.0191654	CPA2,ANGPT1,COL12A1
GO:0005576,V$LEF1_Q2,V$MAZ_Q6	extracellular region (CC),V$LEF1_Q2,V$MAZ_Q6	3	238	64	34208	0.0101427	0.01374	NOTCH3,COL11A1,COL12A1
GO:0005576,V$LEF1_Q2,V$LHX3_01	extracellular region (CC),V$LEF1_Q2,V$LHX3_01	3	238	12	34208	6.98472e-05	0.000281333	NOTCH2,ANGPT1,COL12A1
GO:0005576,V$LEF1_Q2,Kegg:04974	extracellular region (CC),V$LEF1_Q2,Protein digestion and absorption	3	238	12	34208	6.98472e-05	0.000281333	CPA2,COL11A1,COL12A1
GO:0005576,GO:0044419	extracellular region (CC),interspecies interaction between organisms (BP)	3	238	25	34208	0.000683014	0.00155401	MFGE8,DMBT1,MMP1
GO:0005576,GO:0005737	extracellular region (CC),cytoplasm (CC)	9	238	274	34208	0.000140091	0.000481103	PRSS36,COL21A1,GHR,WNT16,DMBT1,OXT,TNR,CLEC11A,TTN
GO:0005576,GO:0005737,V$NF1_Q6	extracellular region (CC),cytoplasm (CC),V$NF1_Q6	3	238	25	34208	0.000683014	0.00155401	GHR,WNT16,DMBT1
GO:0005576,GO:0005737,GO:0005578	extracellular region (CC),cytoplasm (CC),proteinaceous extracellular matrix (CC)	4	238	26	34208	3.02824e-05	0.000152599	PRSS36,WNT16,DMBT1,TNR
GO:0005576,IPR003596,IPR007110,GO:0005509,IPR003599	extracellular region (CC),Immunoglobulin V-set, subgroup,Immunoglobulin-like,calcium ion binding (MF),Immunoglobulin subtype	3	238	3	34208	3.32577e-07	6.99823e-06	ACAN,HMCN1,TTN
GO:0005576,IPR007110	extracellular region (CC),Immunoglobulin-like	5	238	131	34208	0.00228551	0.00400369	PXDN,ACAN,HMCN1,TTN,MR1
GO:0005576,IPR007110,IPR003599	extracellular region (CC),Immunoglobulin-like, Immunoglobulin subtype,	4	238	98	34208	0.00495275	0.00749279	PXDN,ACAN,HMCN1,TTN
GO:0005576,IPR007110,IPR003599,IPR003598	extracellular region (CC),Immunoglobulin-like,Immunoglobulin subtype,Immunoglobulin subtype 2	3	238	60	34208	0.00850103	0.0118441	PXDN,HMCN1,TTN
GO:0005576,GO:0005886	extracellular region (CC),plasma membrane (CC)	8	238	344	34208	0.00297422	0.00492676	GHR,WNT16,NOTCH2,NOTCH3,ADAM23,ANGPT1,EBI3,MR1
GO:0005576,GO:0005886,GO:0007275	extracellular region (CC),plasma membrane (CC),multicellular organismal development (BP)	4	238	46	34208	0.000296399	0.000852607	WNT16,NOTCH2,NOTCH3,ANGPT1
GO:0005576,GO:0005509	extracellular region (CC),calcium ion binding (MF)	10	238	176	34208	4.86178e-07	9.17397e-06	ACAN,MASP2,FCN1,NOTCH2,HMCN1,NOTCH3,MMP1,FBN1,PRRG3,TTN
GO:0005576,GO:0005509,GO:0005578	extracellular region (CC),calcium ion binding (MF),proteinaceous extracellular matrix (CC)	3	238	46	34208	0.00404907	0.00631553	ACAN,MMP1,FBN1
GO:0005576,GO:0005509,IPR006210	extracellular region (CC),calcium ion binding (MF),Epidermal growth factor-like	6	238	73	34208	1.22807e-05	7.85242e-05	ACAN,MASP2,NOTCH2,HMCN1,NOTCH3,FBN1
GO:0005576,GO:0005509,IPR006210,IPR001881	extracellular region (CC),calcium ion binding (MF),Epidermal growth factor-like, EGF-like calcium-binding	5	238	72	34208	0.000149624	0.0005029	MASP2,NOTCH2,HMCN1,NOTCH3,FBN1
GO:0005576,GO:0005509,IPR006210,IPR001881,IPR000742	extracellular region (CC),calcium ion binding (MF),Epidermal growth factor-like EGF-like calcium-binding Epidermal growth factor-like, type 3	4	238	68	34208	0.00131274	0.00258234	NOTCH2,HMCN1,NOTCH3,FBN1
GO:0005576,GO:0005509,IPR006210,IPR000742	extracellular region (CC),calcium ion binding (MF),Epidermal growth factor-like Epidermal growth factor-like, type 3Epidermal growth factor-like, type 3,basement membrane (CC)	5	238	69	34208	0.000122234	0.000429552	ACAN,NOTCH2,HMCN1,NOTCH3,FBN1
GO:0005576,GO:0005509,IPR006210,IPR000742,GO:0005604	extracellular region (CC),calcium ion binding (MF),Epidermal growth factor-like	3	238	9	34208	2.70845e-05	0.000139729	ACAN,HMCN1,FBN1
GO:0005576,V$MEF2_02	extracellular region (CC),V$MEF2_02	4	238	60	34208	0.000820856	0.00180381	CPA2,MFGE8,ADAM23,TTN
GO:0005576,V$TATA_01,V$GFI1_01	extracellular region (CC),V$TATA_01,V$GFI1_01	3	238	18	34208	0.000251192	0.000735981	FN1,DMBT1,ANGPT1
GO:0005576,V$STAT5A_03	extracellular region (CC),V$STAT5A_03	3	238	28	34208	0.000958001	0.00202076	FN1,ADAM23,ANGPT1
GO:0005576,V$E12_Q6	extracellular region (CC),V$E12_Q6	5	238	241	34208	0.0271611	0.0321087	CPA4,WNT16,ANGPT1,COL12A1,TTN
GO:0005576,V$E12_Q6,V$GATA1_02	extracellular region (CC),V$E12_Q6,V$GATA1_02	3	238	12	34208	6.98472e-05	0.000281333	WNT16,ANGPT1,TTN
GO:0005576,GO:0007275	extracellular region (CC),multicellular organismal development (BP)	7	238	150	34208	9.1424e-05	0.000342052	WNT16,GNRH1,RS1,NOTCH2,NOTCH3,DMBT1,ANGPT1
GO:0005576,GO:0007275,GO:0030154	extracellular region (CC),multicellular organismal development (BP),cell differentiation (BP)	3	238	56	34208	0.00702742	0.0101241	NOTCH2,DMBT1,ANGPT1
GO:0005576,GO:0007275,V$NF1_Q6	extracellular region (CC),multicellular organismal development (BP),V$NF1_Q6	3	238	12	34208	6.98472e-05	0.000281333	WNT16,DMBT1,ANGPT1
GO:0005576,GO:0007275,GO:0006916	extracellular region (CC),multicellular organismal development (BP),anti-apoptosis (BP)	3	238	6	34208	6.54928e-06	4.95405e-05	GNRH1,NOTCH2,ANGPT1
GO:0005576,GO:0007275,GO:0042246	extracellular region (CC),multicellular organismal development (BP),tissue regeneration (BP)	3	238	4	34208	1.32345e-06	1.78102e-05	NOTCH2,NOTCH3,DMBT1
GO:0005576,GO:0005102	extracellular region (CC),receptor binding (MF)	5	238	146	34208	0.00364368	0.00580847	ANGPTL7,WNT16,ITLN2,FCN1,ANGPT1
GO:0005576,Kegg:05200	extracellular region (CC),Pathways in cancer	4	238	87	34208	0.00323805	0.00528065	WNT16,LAMB4,FN1,MMP1
GO:0005576,Kegg:05200,GO:0005578	extracellular region (CC),Pathways in cancer,proteinaceous extracellular matrix (CC)	3	238	29	34208	0.00106308	0.00218791	WNT16,FN1,MMP1
GO:0005576,V$FOXO4_01	extracellular region (CC),V$FOXO4_01	5	238	156	34208	0.00482141	0.00735176	GHR,MFGE8,FN1,ANGPT1,TTN
GO:0005576,V$FOXO4_01,GO:0007596	extracellular region (CC),V$FOXO4_01,blood coagulation (BP)	3	238	19	34208	0.00029676	0.000834293	FN1,ANGPT1,TTN
GO:0005576,V$NFAT_Q4_01	extracellular region (CC),V$NFAT_Q4_01	5	238	208	34208	0.0154868	0.0197177	SPINT1,CPA2,FN1,ANGPT1,COL12A1
GO:0005576,GO:0043627	extracellular region (CC),response to estrogen stimulus (BP)	3	238	20	34208	0.00034734	0.000938495	MFGE8,DMBT1,ANGPT1
GO:0005576,GO:0007596	extracellular region (CC),blood coagulation (BP)	5	238	128	34208	0.00206614	0.00369014	F13B,FN1,MMP1,ANGPT1,TTN
GO:0005576,GO:0007596,GO:0050900	extracellular region (CC),blood coagulation (BP),leukocyte migration (BP)	3	238	18	34208	0.000251192	0.000735981	FN1,MMP1,ANGPT1
GO:0005576,V$PEA3_Q6	extracellular region (CC),V$PEA3_Q6	3	238	26	34208	0.000768153	0.00170308	DMBT1,MMP1,MR1
GO:0005576,V$MAZ_Q6	extracellular region (CC),V$MAZ_Q6	6	238	189	34208	0.00216254	0.00384451	SPINT1,NOTCH3,COL11A1,OXT,FBN1,COL12A1
GO:0005576,V$SP1_Q6	extracellular region (CC),V$SP1_Q6	4	238	163	34208	0.0274774	0.0324164	MFGE8,ADAM23,ANGPT1,COL12A1
GO:0005576,GO:0014070	extracellular region (CC),response to organic cyclic compound (BP)	3	238	28	34208	0.000958001	0.00202076	ACAN,GPX3,OXT
GO:0005576,V$NF1_Q6	extracellular region (CC),V$NF1_Q6	4	238	99	34208	0.00513363	0.00772603	GHR,WNT16,DMBT1,ANGPT1
GO:0005576,IPR000436	extracellular region (CC),Sushi/SCR/CCP	3	238	34	34208	0.00169697	0.00317279	ACAN,MASP2,F13B
GO:0005576,GO:0007601	extracellular region (CC),visual perception (BP)	3	238	25	34208	0.000683014	0.00155401	RS1,HMCN1,COL11A1
GO:0005576,GO:0001501,GO:0031012	extracellular region (CC),skeletal system development (BP),extracellular matrix (CC)	3	238	14	34208	0.000114381	0.000403999	ACAN,FBN1,COL12A1
GO:0005576,GO:0005201	extracellular region (CC),extracellular matrix structural constituent (MF)	5	238	63	34208	7.90811e-05	0.000313436	PXDN,ACAN,FN1,COL11A1,FBN1
GO:0005576,GO:0005201,GO:0031012,GO:0005578	extracellular region (CC),extracellular matrix structural constituent (MF),extracellular matrix (CC),proteinaceous extracellular matrix (CC)	4	238	13	34208	1.55505e-06	1.96332e-05	PXDN,ACAN,FN1,FBN1
GO:0005576,GO:0031012	extracellular region (CC),extracellular matrix (CC)	7	238	134	34208	4.48157e-05	0.000205277	PXDN,ACAN,COL21A1,MFGE8,FN1,FBN1,COL12A1
GO:0005576,GO:0031012,IPR006210,IPR000742	extracellular region (CC),extracellular matrix (CC),Epidermal growth factor-like,Epidermal growth factor-like, type 3	3	238	20	34208	0.00034734	0.000938495	ACAN,MFGE8,FBN1
GO:0005576,GO:0005578	extracellular region (CC),proteinaceous extracellular matrix (CC)	9	238	197	34208	1.08187e-05	7.55784e-05	PXDN,ACAN,PRSS36,WNT16,FN1,DMBT1,MMP1,TNR,FBN1
GO:0005576,GO:0005578,IPR006210	extracellular region (CC),proteinaceous extracellular matrix (CC),Epidermal growth factor-like	3	238	26	34208	0.000768153	0.00170308	ACAN,TNR,FBN1
GO:0005576,IPR006210	extracellular region (CC),Epidermal growth factor-like	8	238	119	34208	1.97038e-06	2.38368e-05	ACAN,MASP2,MFGE8,NOTCH2,HMCN1,NOTCH3,TNR,FBN1
GO:0005576,IPR006210,IPR000742	extracellular region (CC),Epidermal growth factor-like,Epidermal growth factor-like, type 3	6	238	97	34208	6.20483e-05	0.000264333	ACAN,MFGE8,NOTCH2,HMCN1,NOTCH3,FBN1
GO:0005576,IPR000742	extracellular region (CC),Epidermal growth factor-like, type 3	7	238	116	34208	1.76964e-05	0.000107416	ACAN,MFGE8,NOTCH2,HMCN1,NOTCH3,ADAM23,FBN1
GO:0005576,IPR003961	extracellular region (CC),Fibronectin, type III	6	238	42	34208	4.53003e-07	8.78673e-06	GHR,FN1,TNR,EBI3,COL12A1,TTN
GO:0005576,GO:0005604	extracellular region (CC),basement membrane (CC)	5	238	58	34208	5.30297e-05	0.000232473	ACAN,LAMB4,COL28A1,HMCN1,FBN1
GO:0005576,GO:0005581	extracellular region (CC),collagen (CC)	6	238	75	34208	1.43591e-05	8.95062e-05	COL21A1,FCN1,COL28A1,COL6A5,COL11A1,COL12A1
GO:0005576,GO:0005529	extracellular region (CC),sugar binding (MF)	4	238	52	34208	0.000475947	0.00118288	ACAN,ITLN2,FCN1,CLEC11A
GO:0005576,GO:0006979	extracellular region (CC),response to oxidative stress (BP)	3	238	16	34208	0.000174169	0.00055992	PXDN,ANGPTL7,GPX3
V$PBX1_02	V$PBX1_02	4	238	110	34208	0.00742177	0.0105738	HOXD13,HOXD10,MMP1,MR1
GO:0006508	proteolysis (BP)	18	238	543	34208	6.00835e-08	2.78147e-06	ACAN,CPA4,MASP2,PRSS36,FOLH1,DPP6,CTSF,CPA2,CTRB2,USP9Y,MMP14,MMEL1,BACE1,LTA4H,ADAM23,MMP1,NAALAD2,TMPRSS15
GO:0006508,GO:0008233	proteolysis (BP),peptidase activity (MF)	14	238	461	34208	5.02769e-06	4.45309e-05	CPA4,MASP2,PRSS36,FOLH1,CTSF,CPA2,CTRB2,USP9Y,MMEL1,BACE1,LTA4H,MMP1,NAALAD2,TMPRSS15
GO:0006508,GO:0008233,GO:0016021,GO:0016020	proteolysis (BP),peptidase activity (MF),integral to membrane (CC),membrane (CC)	4	238	65	34208	0.00110922	0.00226675	MMEL1,BACE1,NAALAD2,TMPRSS15
GO:0006508,GO:0008233,GO:0016020	proteolysis (BP),peptidase activity (MF),membrane (CC)	5	238	94	34208	0.000518635	0.00127438	FOLH1,MMEL1,BACE1,NAALAD2,TMPRSS15
GO:0006508,GO:0008233,GO:0005737	proteolysis (BP),peptidase activity (MF),cytoplasm (CC)	4	238	120	34208	0.0100099	0.0136024	PRSS36,FOLH1,USP9Y,LTA4H
GO:0006508,GO:0008233,IPR001314,IPR001254,GO:0004252	proteolysis (BP),peptidase activity (MF),Peptidase S1A, chymotrypsin-type,Peptidase S1/S6, chymotrypsin/Hap,serine-type endopeptidase activity (MF)	4	238	97	34208	0.00477621	0.00728923	MASP2,PRSS36,CTRB2,TMPRSS15
GO:0006508,GO:0016021,GO:0016020	proteolysis (BP),integral to membrane (CC),membrane (CC)	5	238	72	34208	0.000149624	0.0005029	DPP6,MMEL1,BACE1,NAALAD2,TMPRSS15
GO:0006508,GO:0016020	proteolysis (BP),membrane (CC)	7	238	111	34208	1.32748e-05	8.30451e-05	FOLH1,DPP6,MMP14,MMEL1,BACE1,NAALAD2,TMPRSS15
GO:0006508,GO:0016020,GO:0005887	proteolysis (BP),membrane (CC),integral to plasma membrane (CC)	3	238	19	34208	0.00029676	0.000834293	FOLH1,MMP14,BACE1
GO:0006508,GO:0005488	proteolysis (BP),binding (MF)	3	238	18	34208	0.000251192	0.000735981	ACAN,USP9Y,LTA4H
GO:0006508,GO:0005515	proteolysis (BP),protein binding (MF)	4	238	143	34208	0.0180032	0.0224121	ACAN,MASP2,MMP14,ADAM23
GO:0006508,GO:0005515,GO:0005509	proteolysis (BP),protein binding (MF),calcium ion binding (MF)	3	238	19	34208	0.00029676	0.000834293	ACAN,MASP2,MMP14
GO:0006508,V$LEF1_Q2	proteolysis (BP),V$LEF1_Q2	3	238	56	34208	0.00702742	0.0101241	CPA2,MMP14,BACE1
GO:0006508,GO:0005737	proteolysis (BP),cytoplasm (CC)	5	238	151	34208	0.00420316	0.00652363	PRSS36,FOLH1,USP9Y,MMP14,LTA4H
GO:0006508,GO:0005509	proteolysis (BP),calcium ion binding (MF)	4	238	54	34208	0.000549977	0.00131419	ACAN,MASP2,MMP14,MMP1
GO:0006508,GO:0005887	proteolysis (BP),integral to plasma membrane (CC)	4	238	39	34208	0.000155198	0.000512701	FOLH1,MMP14,BACE1,ADAM23
GO:0006508,GO:0008237	proteolysis (BP),metallopeptidase activity (MF)	6	238	89	34208	3.82148e-05	0.000186876	CPA4,FOLH1,CPA2,LTA4H,ADAM23,NAALAD2
GO:0006508,GO:0004222	proteolysis (BP),metalloendopeptidase activity (MF)	4	238	98	34208	0.00495275	0.00749279	MMP14,MMEL1,ADAM23,MMP1
GO:0003700,GO:0005515,GO:0005737,V$PAX4_03,V$SP1_Q6,V$OSF2_Q6	sequence-specific DNA binding transcription factor activity (MF),protein binding (MF),cytoplasm (CC),V$PAX4_03,V$SP1_Q6,V$OSF2_Q6	3	238	3	34208	3.32577e-07	6.99823e-06	SREBF2,TBX5,MMP14
GO:0003700,GO:0005515,GO:0005737,V$SP1_Q6	sequence-specific DNA binding transcription factor activity (MF),protein binding (MF),cytoplasm (CC),V$SP1_Q6	4	238	49	34208	0.000378611	0.0010027	SREBF2,E4F1,TBX5,MMP14
GO:0003700,V$LEF1_Q2	sequence-specific DNA binding transcription factor activity (MF),V$LEF1_Q2	5	238	244	34208	0.0284385	0.0334141	TFEB,SREBF2,HOXD13,HOXD10,MMP14
GO:0003700,V$LEF1_Q2,GO:0005737,V$SP1_Q6	sequence-specific DNA binding transcription factor activity (MF),V$LEF1_Q2,cytoplasm (CC),V$SP1_Q6	3	238	30	34208	0.00117516	0.00236394	TFEB,SREBF2,MMP14
GO:0003700,V$LEF1_Q2,V$SP1_Q6	sequence-specific DNA binding transcription factor activity (MF),V$LEF1_Q2,V$SP1_Q6	4	238	101	34208	0.00550853	0.008219	TFEB,SREBF2,HOXD13,MMP14
GO:0003700,V$LEF1_Q2,V$SREBP1_Q6,V$OSF2_Q6	sequence-specific DNA binding transcription factor activity (MF),V$LEF1_Q2,V$SREBP1_Q6,V$OSF2_Q6	3	238	5	34208	3.29159e-06	3.14832e-05	SREBF2,HOXD10,MMP14
GO:0003700,V$LEF1_Q2,V$SRF_Q4	sequence-specific DNA binding transcription factor activity (MF),V$LEF1_Q2,V$SRF_Q4	3	238	25	34208	0.000683014	0.00155401	HOXD13,HOXD10,MMP14
GO:0003700,V$LEF1_Q2,V$EN1_01	sequence-specific DNA binding transcription factor activity (MF),V$LEF1_Q2,V$EN1_01	3	238	20	34208	0.00034734	0.000938495	TFEB,HOXD10,MMP14
GO:0003700,GO:0005737,V$SP1_Q6	sequence-specific DNA binding transcription factor activity (MF),cytoplasm (CC),V$SP1_Q6	5	238	69	34208	0.000122234	0.000429552	TFEB,SREBF2,E4F1,TBX5,MMP14
GO:0003700,V$PAX4_03	sequence-specific DNA binding transcription factor activity (MF),V$PAX4_03	4	238	134	34208	0.0145205	0.0185965	SREBF2,EHF,TBX5,MMP14
GO:0003700,V$NFAT_Q4_01,V$OSF2_Q6	sequence-specific DNA binding transcription factor activity (MF),V$NFAT_Q4_01,V$OSF2_Q6	3	238	17	34208	0.000210406	0.000643637	HOXD10,TBX5,MMP14
GO:0003700,V$SP1_Q6	sequence-specific DNA binding transcription factor activity (MF),V$SP1_Q6	6	238	218	34208	0.00436298	0.00673257	TFEB,SREBF2,HOXD13,E4F1,TBX5,MMP14
GO:0003700,V$OSF2_Q6	sequence-specific DNA binding transcription factor activity (MF),V$OSF2_Q6	4	238	33	34208	7.97789e-05	0.00031405	SREBF2,HOXD10,TBX5,MMP14
GO:0030198	extracellular matrix organization (BP)	5	238	73	34208	0.000159723	0.000525648	PXDN,SPINT1,MYF5,COL11A1,TNR
GO:0007399,GO:0016021	nervous system development (BP),integral to membrane (CC)	3	238	85	34208	0.0216289	0.0263308	SCN2A,CHRNA3,FUT9
GO:0008283,GO:0005515,V$SP1_Q6	cell proliferation (BP),protein binding (MF),V$SP1_Q6	3	238	42	34208	0.00312521	0.00511586	E4F1,LRP1,LRP2
GO:0008283,V$IK2_01,V$PAX4_03,V$IK1_01	cell proliferation (BP),V$IK2_01,V$PAX4_03,V$IK1_01	3	238	4	34208	1.32345e-06	1.78102e-05	EHF,LRP1,LRP2
GO:0016740	transferase activity (MF)	9	238	616	34208	0.0293505	0.0344157	MAT1A,ILVBL,UPRT,BHMT,PIP5KL1,DGKH,UCK1,MAT2A,CHST8
GO:0016740,GO:0005524,GO:0000166	transferase activity (MF),ATP binding (MF),nucleotide binding (MF)	5	238	160	34208	0.00536049	0.00804653	MAT1A,PIP5KL1,DGKH,UCK1,MAT2A
GO:0016740,GO:0005524,GO:0000166,GO:0005829	transferase activity (MF),ATP binding (MF),nucleotide binding (MF),cytosol (CC)	3	238	65	34208	0.0105798	0.0142321	MAT1A,UCK1,MAT2A
GO:0016021	integral to membrane (CC)	80	238	4400	34208	1.08276e-16	3.75934e-13	BAI1,JPH3,SREBF2,B4GALT3,PAQR6,CHRNA1,ILVBL,PTGER4,KCNS3,OPRM1,ELFN2,SLC39A1,STARD3,SLC17A6,SLC5A12,KCNU1,HFE,CACNG2,GHR,FUT6,SLC22A16,DPP6,BAI2,FUT5,FAM57A,NCAM2,DGAT2L6,RYR3,EPHX4,CLEC4C,TMEM168,KCNK10,IL1RAPL2,SIRPG,GJC1,LRIG1,PKD1,RNF149,GJA10,ROBO4,SLC16A6,ITGA10,SCN2A,OTOP3,CDH13,RTL1,FIBCD1,CHRNA3,NOTCH3,MMEL1,CHRND,KCNT2,TMEM8C,BACE1,ITGA6,PTGDR,ADCY5,ABCC6,KCNH8,SLC22A7,MFSD6,SLC7A14,NAA…
GO:0016021,GO:0005794	integral to membrane (CC),Golgi apparatus (CC)	12	238	421	34208	4.4295e-05	0.000203698	SREBF2,B4GALT3,KCNS3,OPRM1,FUT6,FUT5,MMEL1,BACE1,FUT9,GALNT13,LRP2,CHST8
GO:0016021,GO:0005794,GO:0032580,GO:0016020,GO:0005975,GO:0016757,Kegg:00601	integral to membrane (CC),Golgi apparatus (CC),Golgi cisterna membrane (CC),membrane (CC),carbohydrate metabolic process (BP),transferase activity, transferring glycosyl groups (MF),Glycosphingolipid biosynthesis - lacto and neolacto series	3	238	7	34208	1.14022e-05	7.37218e-05	B4GALT3,FUT5,FUT9
GO:0016021,GO:0005794,GO:0032580,GO:0016020,GO:0016757,GO:0006486,GO:0042355,GO:0008417,Kegg:00601,GO:0046920	integral to membrane (CC),Golgi apparatus (CC),Golgi cisterna membrane (CC),membrane (CC),transferase activity, transferring glycosyl groups (MF),protein glycosylation (BP),L-fucose catabolic process (BP),fucosyltransferase activity (MF),Glycosphingolipid biosynthesis - lacto and neolacto series,alpha-(1->3)-fucosyltransferase activity (MF)	3	238	5	34208	3.29159e-06	3.14832e-05	FUT6,FUT5,FUT9
GO:0016021,GO:0005794,GO:0032580,GO:0016020,GO:0016757,Kegg:00601	integral to membrane (CC),Golgi apparatus (CC),Golgi cisterna membrane (CC),membrane (CC),transferase activity, transferring glycosyl groups (MF),Glycosphingolipid biosynthesis - lacto and neolacto series	4	238	10	34208	4.64298e-07	8.80897e-06	B4GALT3,FUT6,FUT5,FUT9
GO:0016021,GO:0005794,GO:0016020	integral to membrane (CC),Golgi apparatus (CC),membrane (CC)	11	238	348	34208	3.65149e-05	0.000179829	SREBF2,B4GALT3,KCNS3,FUT6,FUT5,MMEL1,BACE1,FUT9,GALNT13,LRP2,CHST8
GO:0016021,GO:0005794,GO:0016020,GO:0005783	integral to membrane (CC),Golgi apparatus (CC),membrane (CC),endoplasmic reticulum (CC)	4	238	95	34208	0.00443591	0.00683598	SREBF2,MMEL1,BACE1,LRP2
GO:0016021,GO:0005794,GO:0016020,GO:0005783,V$LEF1_Q2	integral to membrane (CC),Golgi apparatus (CC),membrane (CC),endoplasmic reticulum (CC),V$LEF1_Q2	3	238	12	34208	6.98472e-05	0.000281333	SREBF2,BACE1,LRP2
GO:0016021,GO:0005794,GO:0016020,V$LEF1_Q2	integral to membrane (CC),Golgi apparatus (CC),membrane (CC),V$LEF1_Q2	4	238	34	34208	8.99242e-05	0.000347294	SREBF2,KCNS3,BACE1,LRP2
GO:0016021,GO:0005794,GO:0016020,V$LEF1_Q2,V$SP1_Q6	integral to membrane (CC),Golgi apparatus (CC),membrane (CC),V$LEF1_Q2,V$SP1_Q6	3	238	15	34208	0.000142242	0.000479947	SREBF2,KCNS3,LRP2
GO:0016021,GO:0005794,GO:0016020,GO:0005737	integral to membrane (CC),Golgi apparatus (CC),membrane (CC),cytoplasm (CC)	3	238	37	34208	0.00216992	0.00383017	SREBF2,B4GALT3,KCNS3
GO:0016021,GO:0005794,GO:0016020,V$E12_Q6	integral to membrane (CC),Golgi apparatus (CC),membrane (CC),V$E12_Q6	4	238	41	34208	0.000189015	0.000602073	SREBF2,BACE1,FUT9,CHST8
GO:0016021,GO:0005794,GO:0016020,V$MAZ_Q6	integral to membrane (CC),Golgi apparatus (CC),membrane (CC),V$MAZ_Q6	3	238	31	34208	0.00129443	0.00255501	KCNS3,BACE1,CHST8
GO:0016021,GO:0005794,GO:0016020,GO:0016757	integral to membrane (CC),Golgi apparatus (CC),membrane (CC),transferase activity, transferring glycosyl groups (MF)	5	238	78	34208	0.000218254	0.000663554	B4GALT3,FUT6,FUT5,FUT9,GALNT13
GO:0016021,GO:0005794,GO:0016020,GO:0006486	integral to membrane (CC),Golgi apparatus (CC),membrane (CC),protein glycosylation (BP)	4	238	49	34208	0.000378611	0.0010027	FUT6,FUT5,FUT9,LRP2
GO:0016021,GO:0005794,GO:0005783	integral to membrane (CC),Golgi apparatus (CC),endoplasmic reticulum (CC)	5	238	121	34208	0.00161444	0.00306637	SREBF2,OPRM1,MMEL1,BACE1,LRP2
GO:0016021,GO:0005794,GO:0005783,GO:0005624	integral to membrane (CC),Golgi apparatus (CC),endoplasmic reticulum (CC),membrane fraction (CC)	3	238	16	34208	0.000174169	0.00055992	OPRM1,BACE1,LRP2
GO:0016021,GO:0005794,GO:0005886	integral to membrane (CC),Golgi apparatus (CC),plasma membrane (CC)	3	238	100	34208	0.0328466	0.0380144	KCNS3,OPRM1,LRP2
GO:0016021,GO:0005794,V$MAZ_Q6	integral to membrane (CC),Golgi apparatus (CC),V$MAZ_Q6	4	238	40	34208	0.000171506	0.000559651	KCNS3,OPRM1,BACE1,CHST8
GO:0016021,GO:0005794,V$CHX10_01,V$LHX3_01	integral to membrane (CC),Golgi apparatus (CC),V$CHX10_01,V$LHX3_01	3	238	8	34208	1.81497e-05	0.000105554	OPRM1,LRP2,CHST8
GO:0016021,GO:0016020	integral to membrane (CC),membrane (CC)	57	238	2933	34208	7.38264e-13	5.1265e-10	SREBF2,B4GALT3,PAQR6,CHRNA1,ILVBL,KCNS3,ELFN2,SLC39A1,STARD3,SLC17A6,SLC5A12,KCNU1,HFE,GHR,FUT6,DPP6,FUT5,FAM57A,NCAM2,DGAT2L6,RYR3,EPHX4,CLEC4C,TMEM168,KCNK10,IL1RAPL2,SIRPG,LRIG1,PKD1,RNF149,ITGA10,SCN2A,OTOP3,CDH13,RTL1,FIBCD1,MMEL1,CHRND,KCNT2,TMEM8C,BACE1,ITGA6,KCNH8,MFSD6,SLC7A14,NAALAD2,FUT9,GALNT13,SLC5A7,ZDHHC6,LRP1,TMPRSS15,LRP2,PRRG3,CHST8,TMC5,MR1
GO:0016021,GO:0016020,GO:0005783,GO:0005886	integral to membrane (CC),membrane (CC),endoplasmic reticulum (CC),plasma membrane (CC)	3	238	39	34208	0.0025263	0.00430388	SLC39A1,LRP2,MR1
GO:0016021,GO:0016020,GO:0005783,GO:0005624	integral to membrane (CC),membrane (CC),endoplasmic reticulum (CC),membrane fraction (CC)	3	238	39	34208	0.0025263	0.00430388	SLC39A1,BACE1,LRP2
GO:0016021,GO:0016020,V$MEIS1_01,V$LEF1_Q2,V$E12_Q6	integral to membrane (CC),membrane (CC),V$MEIS1_01,V$LEF1_Q2,V$E12_Q6	4	238	13	34208	1.55505e-06	1.96332e-05	SREBF2,CHRNA1,KCNK10,BACE1
GO:0016021,GO:0016020,GO:0005515	integral to membrane (CC),membrane (CC),protein binding (MF)	8	238	375	34208	0.00498025	0.00752128	SREBF2,HFE,GHR,SIRPG,PKD1,ITGA6,LRP1,LRP2
GO:0016021,GO:0016020,GO:0005515,V$LEF1_Q2,V$PAX4_03,V$SP1_Q6	integral to membrane (CC),membrane (CC),protein binding (MF),V$LEF1_Q2,V$PAX4_03,V$SP1_Q6	3	238	5	34208	3.29159e-06	3.14832e-05	SREBF2,LRP1,LRP2
GO:0016021,GO:0016020,GO:0005515,GO:0005737	integral to membrane (CC),membrane (CC),protein binding (MF),cytoplasm (CC)	4	238	76	34208	0.00198051	0.00358889	SREBF2,HFE,GHR,LRP1
GO:0016021,GO:0016020,GO:0005515,GO:0005737,GO:0005886,GO:0005887	integral to membrane (CC),membrane (CC),protein binding (MF),cytoplasm (CC),plasma membrane (CC),integral to plasma membrane (CC)	3	238	16	34208	0.000174169	0.00055992	HFE,GHR,LRP1
GO:0016021,GO:0016020,GO:0005515,V$AP4_Q5,GO:0005886,GO:0004872	integral to membrane (CC),membrane (CC),protein binding (MF),V$AP4_Q5,plasma membrane (CC),receptor activity (MF)	3	238	10	34208	3.84932e-05	0.000179153	GHR,ITGA6,LRP1
GO:0016021,GO:0016020,GO:0005515,GO:0005886	integral to membrane (CC),membrane (CC),protein binding (MF),plasma membrane (CC)	7	238	128	34208	3.34324e-05	0.000166539	HFE,GHR,SIRPG,PKD1,ITGA6,LRP1,LRP2
GO:0016021,GO:0016020,GO:0005515,GO:0005886,V$PAX4_03,GO:0004872,V$SP1_Q6,V$CACBINDINGPROTEIN_Q6	integral to membrane (CC),membrane (CC),protein binding (MF),plasma membrane (CC),V$PAX4_03,receptor activity (MF),V$SP1_Q6,V$CACBINDINGPROTEIN_Q6	3	238	3	34208	3.32577e-07	6.99823e-06	ITGA6,LRP1,LRP2
GO:0016021,GO:0016020,GO:0005515,GO:0005886,GO:0004872	integral to membrane (CC),membrane (CC),protein binding (MF),plasma membrane (CC),receptor activity (MF)	4	238	56	34208	0.000631839	0.00147826	GHR,ITGA6,LRP1,LRP2
GO:0016021,GO:0016020,GO:0005515,GO:0005886,GO:0005887	integral to membrane (CC),membrane (CC),protein binding (MF),plasma membrane (CC),integral to plasma membrane (CC)	4	238	48	34208	0.000349599	0.000938028	HFE,GHR,PKD1,LRP1
GO:0016021,GO:0016020,GO:0005515,GO:0005886,GO:0006898	integral to membrane (CC),membrane (CC),protein binding (MF),plasma membrane (CC),receptor-mediated endocytosis (BP)	3	238	5	34208	3.29159e-06	3.14832e-05	HFE,LRP1,LRP2
GO:0016021,GO:0016020,GO:0005515,V$PAX4_03,V$SP1_Q6	integral to membrane (CC),membrane (CC),protein binding (MF),V$PAX4_03,V$SP1_Q6	4	238	15	34208	2.93638e-06	3.21613e-05	SREBF2,ITGA6,LRP1,LRP2
GO:0016021,GO:0016020,GO:0006813,GO:0005249,GO:0008076,GO:0006811	integral to membrane (CC),membrane (CC),potassium ion transport (BP),voltage-gated potassium channel activity (MF),voltage-gated potassium channel complex (CC),ion transport (BP)	3	238	18	34208	0.000251192	0.000735981	KCNS3,KCNU1,KCNT2
GO:0016021,GO:0016020,GO:0006813,GO:0005249,GO:0005886,GO:0006811	integral to membrane (CC),membrane (CC),potassium ion transport (BP),voltage-gated potassium channel activity (MF),plasma membrane (CC),ion transport (BP)	3	238	19	34208	0.00029676	0.000834293	KCNS3,KCNT2,KCNH8
GO:0016021,GO:0016020,GO:0006813,GO:0005249,GO:0055085,GO:0006811,GO:0005244	integral to membrane (CC),membrane (CC),potassium ion transport (BP),voltage-gated potassium channel activity (MF),transmembrane transport (BP),ion transport (BP),voltage-gated ion channel activity (MF)	3	238	17	34208	0.000210406	0.000643637	KCNS3,KCNU1,KCNH8
GO:0016021,GO:0016020,GO:0006813,GO:0005249,GO:0006811	integral to membrane (CC),membrane (CC),potassium ion transport (BP),voltage-gated potassium channel activity (MF),ion transport (BP)	4	238	21	34208	1.2459e-05	7.85076e-05	KCNS3,KCNU1,KCNT2,KCNH8
GO:0016021,GO:0016020,GO:0006813,V$LEF1_Q2,GO:0005886,GO:0006811,GO:0007268,GO:0005244	integral to membrane (CC),membrane (CC),potassium ion transport (BP),V$LEF1_Q2,plasma membrane (CC),ion transport (BP),synaptic transmission (BP),voltage-gated ion channel activity (MF)	3	238	5	34208	3.29159e-06	3.14832e-05	KCNS3,KCNK10,KCNH8
GO:0016021,GO:0016020,GO:0006813,GO:0005886,GO:0006811	integral to membrane (CC),membrane (CC),potassium ion transport (BP),plasma membrane (CC),ion transport (BP)	4	238	36	34208	0.000112979	0.000409035	KCNS3,KCNK10,KCNT2,KCNH8
GO:0016021,GO:0016020,GO:0006813,GO:0006811	integral to membrane (CC),membrane (CC),potassium ion transport (BP),ion transport (BP)	5	238	48	34208	2.09696e-05	0.000118192	KCNS3,KCNU1,KCNK10,KCNT2,KCNH8
GO:0016021,GO:0016020,GO:0006813,GO:0006811,GO:0071805	integral to membrane (CC),membrane (CC),potassium ion transport (BP),ion transport (BP),potassium ion transmembrane transport (BP)	3	238	17	34208	0.000210406	0.000643637	KCNU1,KCNK10,KCNT2
GO:0016021,GO:0016020,GO:0006813,GO:0006811,GO:0005244	integral to membrane (CC),membrane (CC),potassium ion transport (BP),ion transport (BP),voltage-gated ion channel activity (MF)	4	238	31	34208	6.20182e-05	0.00026453	KCNS3,KCNU1,KCNK10,KCNH8
GO:0016021,GO:0016020,V$IK2_01	integral to membrane (CC),membrane (CC),V$IK2_01	3	238	26	34208	0.000768153	0.00170308	LRP1,LRP2,CHST8
GO:0016021,GO:0016020,V$LEF1_Q2	integral to membrane (CC),membrane (CC),V$LEF1_Q2	13	238	281	34208	1.0275e-07	4.0084e-06	SREBF2,CHRNA1,KCNS3,STARD3,SLC17A6,RYR3,KCNK10,CDH13,FIBCD1,BACE1,KCNH8,LRP1,LRP2
GO:0016021,GO:0016020,V$LEF1_Q2,GO:0005737	integral to membrane (CC),membrane (CC),V$LEF1_Q2,cytoplasm (CC)	5	238	27	34208	1.1136e-06	1.79834e-05	SREBF2,KCNS3,STARD3,CDH13,LRP1
GO:0016021,GO:0016020,V$LEF1_Q2,GO:0005737,V$AP4_Q5,GO:0005886	integral to membrane (CC),membrane (CC),V$LEF1_Q2,cytoplasm (CC),V$AP4_Q5,plasma membrane (CC)	3	238	5	34208	3.29159e-06	3.14832e-05	KCNS3,CDH13,LRP1
GO:0016021,GO:0016020,V$LEF1_Q2,GO:0005737,V$MYOD_Q6	integral to membrane (CC),membrane (CC),V$LEF1_Q2,cytoplasm (CC),V$MYOD_Q6	3	238	9	34208	2.70845e-05	0.000139729	SREBF2,KCNS3,CDH13
GO:0016021,GO:0016020,V$LEF1_Q2,GO:0005737,V$SP1_Q6	integral to membrane (CC),membrane (CC),V$LEF1_Q2,cytoplasm (CC),V$SP1_Q6	4	238	9	34208	2.8011e-07	7.84308e-06	SREBF2,KCNS3,STARD3,LRP1
GO:0016021,GO:0016020,V$LEF1_Q2,GO:0005737,V$AP4_01	integral to membrane (CC),membrane (CC),V$LEF1_Q2,cytoplasm (CC),V$AP4_01	3	238	3	34208	3.32577e-07	6.99823e-06	STARD3,CDH13,LRP1
GO:0016021,GO:0016020,V$LEF1_Q2,V$AP4_Q5,GO:0005886	integral to membrane (CC),membrane (CC),V$LEF1_Q2,V$AP4_Q5,plasma membrane (CC)	4	238	16	34208	3.8938e-06	3.54836e-05	CHRNA1,KCNS3,CDH13,LRP1
GO:0016021,GO:0016020,V$LEF1_Q2,GO:0005886	integral to membrane (CC),membrane (CC),V$LEF1_Q2,plasma membrane (CC)	7	238	81	34208	1.6217e-06	2.01091e-05	CHRNA1,KCNS3,KCNK10,CDH13,KCNH8,LRP1,LRP2
GO:0016021,GO:0016020,V$LEF1_Q2,GO:0005886,GO:0005509	integral to membrane (CC),membrane (CC),V$LEF1_Q2,plasma membrane (CC),calcium ion binding (MF)	3	238	9	34208	2.70845e-05	0.000139729	CDH13,LRP1,LRP2
GO:0016021,GO:0016020,V$LEF1_Q2,GO:0005886,V$PAX4_03,V$SP1_Q6	integral to membrane (CC),membrane (CC),V$LEF1_Q2,plasma membrane (CC),V$PAX4_03,V$SP1_Q6	3	238	5	34208	3.29159e-06	3.14832e-05	KCNK10,LRP1,LRP2
GO:0016021,GO:0016020,V$LEF1_Q2,GO:0005886,V$E12_Q6	integral to membrane (CC),membrane (CC),V$LEF1_Q2,plasma membrane (CC),V$E12_Q6	3	238	29	34208	0.00106308	0.00218791	CHRNA1,KCNK10,CDH13
GO:0016021,GO:0016020,V$LEF1_Q2,GO:0005886,GO:0004872	integral to membrane (CC),membrane (CC),V$LEF1_Q2,plasma membrane (CC),receptor activity (MF)	3	238	33	34208	0.00155517	0.00295866	CHRNA1,LRP1,LRP2
GO:0016021,GO:0016020,V$LEF1_Q2,GO:0005886,V$MAZ_Q6,V$SP1_Q6	integral to membrane (CC),membrane (CC),V$LEF1_Q2,plasma membrane (CC),V$MAZ_Q6,V$SP1_Q6	3	238	13	34208	9.03348e-05	0.000338341	KCNS3,KCNK10,LRP1
GO:0016021,GO:0016020,V$LEF1_Q2,GO:0005886,V$SP1_Q6	integral to membrane (CC),membrane (CC),V$LEF1_Q2,plasma membrane (CC),V$SP1_Q6	4	238	23	34208	1.8233e-05	0.000104983	KCNS3,KCNK10,LRP1,LRP2
GO:0016021,GO:0016020,V$LEF1_Q2,GO:0005886,V$SP1_Q6,V$CACBINDINGPROTEIN_Q6	integral to membrane (CC),membrane (CC),V$LEF1_Q2,plasma membrane (CC),V$SP1_Q6,V$CACBINDINGPROTEIN_Q6	3	238	4	34208	1.32345e-06	1.78102e-05	KCNS3,LRP1,LRP2
GO:0016021,GO:0016020,V$LEF1_Q2,GO:0005886,GO:0006811,GO:0007268	integral to membrane (CC),membrane (CC),V$LEF1_Q2,plasma membrane (CC),ion transport (BP),synaptic transmission (BP)	4	238	12	34208	1.08249e-06	1.7645e-05	CHRNA1,KCNS3,KCNK10,KCNH8
GO:0016021,GO:0016020,V$LEF1_Q2,GO:0005886,V$CACCCBINDINGFACTOR_Q6	integral to membrane (CC),membrane (CC),V$LEF1_Q2,plasma membrane (CC),V$CACCCBINDINGFACTOR_Q6	3	238	6	34208	6.54928e-06	4.95405e-05	KCNK10,KCNH8,LRP1
GO:0016021,GO:0016020,V$LEF1_Q2,GO:0005509	integral to membrane (CC),membrane (CC),V$LEF1_Q2,calcium ion binding (MF)	4	238	16	34208	3.8938e-06	3.54836e-05	RYR3,CDH13,LRP1,LRP2
GO:0016021,GO:0016020,V$LEF1_Q2,GO:0005509,GO:0004872	integral to membrane (CC),membrane (CC),V$LEF1_Q2,calcium ion binding (MF),receptor activity (MF)	3	238	5	34208	3.29159e-06	3.14832e-05	RYR3,LRP1,LRP2
GO:0016021,GO:0016020,V$LEF1_Q2,GO:0005624,GO:0005768	integral to membrane (CC),membrane (CC),V$LEF1_Q2,membrane fraction (CC),endosome (CC)	3	238	4	34208	1.32345e-06	1.78102e-05	BACE1,LRP1,LRP2
GO:0016021,GO:0016020,V$LEF1_Q2,GO:0006810	integral to membrane (CC),membrane (CC),V$LEF1_Q2,transport (BP)	3	238	33	34208	0.00155517	0.00295866	CHRNA1,STARD3,KCNK10
GO:0016021,GO:0016020,V$LEF1_Q2,GO:0055085,GO:0006811	integral to membrane (CC),membrane (CC),V$LEF1_Q2,transmembrane transport (BP),ion transport (BP)	4	238	28	34208	4.10231e-05	0.00018991	KCNS3,SLC17A6,RYR3,KCNH8
GO:0016021,GO:0016020,V$LEF1_Q2,V$PAX4_03,V$SP1_Q6	integral to membrane (CC),membrane (CC),V$LEF1_Q2,V$PAX4_03,V$SP1_Q6	4	238	16	34208	3.8938e-06	3.54836e-05	SREBF2,KCNK10,LRP1,LRP2
GO:0016021,GO:0016020,V$LEF1_Q2,V$PAX4_03,V$SP1_Q6,V$HNF4_01_B	integral to membrane (CC),membrane (CC),V$LEF1_Q2,V$PAX4_03,V$SP1_Q6,V$HNF4_01_B	3	238	4	34208	1.32345e-06	1.78102e-05	SREBF2,KCNK10,LRP1
GO:0016021,GO:0016020,V$LEF1_Q2,V$E12_Q6	integral to membrane (CC),membrane (CC),V$LEF1_Q2,V$E12_Q6	7	238	79	34208	1.36795e-06	1.8128e-05	SREBF2,CHRNA1,SLC17A6,RYR3,KCNK10,CDH13,BACE1
GO:0016021,GO:0016020,V$LEF1_Q2,V$E12_Q6,V$MAZ_Q6	integral to membrane (CC),membrane (CC),V$LEF1_Q2,V$E12_Q6,V$MAZ_Q6	3	238	29	34208	0.00106308	0.00218791	SLC17A6,KCNK10,BACE1
GO:0016021,GO:0016020,V$LEF1_Q2,V$E12_Q6,GO:0006811	integral to membrane (CC),membrane (CC),V$LEF1_Q2,V$E12_Q6,ion transport (BP)	4	238	13	34208	1.55505e-06	1.96332e-05	CHRNA1,SLC17A6,RYR3,KCNK10
GO:0016021,GO:0016020,V$LEF1_Q2,V$E12_Q6,GO:0031410	integral to membrane (CC),membrane (CC),V$LEF1_Q2,V$E12_Q6,cytoplasmic vesicle (CC)	3	238	8	34208	1.81497e-05	0.000105554	SREBF2,SLC17A6,BACE1
GO:0016021,GO:0016020,V$LEF1_Q2,GO:0004872	integral to membrane (CC),membrane (CC),V$LEF1_Q2,receptor activity (MF)	4	238	57	34208	0.000675847	0.00156854	CHRNA1,RYR3,LRP1,LRP2
GO:0016021,GO:0016020,V$LEF1_Q2,V$FOXO4_01,V$MAZ_Q6,GO:0006811	integral to membrane (CC),membrane (CC),V$LEF1_Q2,V$FOXO4_01,V$MAZ_Q6,ion transport (BP)	3	238	5	34208	3.29159e-06	3.14832e-05	KCNS3,SLC17A6,KCNK10
GO:0016021,GO:0016020,V$LEF1_Q2,V$TEF1_Q6	integral to membrane (CC),membrane (CC),V$LEF1_Q2,V$TEF1_Q6	3	238	24	34208	0.000604144	0.00142209	CHRNA1,STARD3,SLC17A6
GO:0016021,GO:0016020,V$LEF1_Q2,V$MAZ_Q6	integral to membrane (CC),membrane (CC),V$LEF1_Q2,V$MAZ_Q6	6	238	77	34208	1.67127e-05	0.00010216	KCNS3,SLC17A6,KCNK10,FIBCD1,BACE1,LRP1
GO:0016021,GO:0016020,V$LEF1_Q2,V$MAZ_Q6,V$SP1_Q6	integral to membrane (CC),membrane (CC),V$LEF1_Q2,V$MAZ_Q6,V$SP1_Q6	4	238	39	34208	0.000155198	0.000512701	KCNS3,KCNK10,FIBCD1,LRP1
GO:0016021,GO:0016020,V$LEF1_Q2,V$SP1_Q6	integral to membrane (CC),membrane (CC),V$LEF1_Q2,V$SP1_Q6	7	238	87	34208	2.63052e-06	2.98469e-05	SREBF2,KCNS3,STARD3,KCNK10,FIBCD1,LRP1,LRP2
GO:0016021,GO:0016020,V$LEF1_Q2,V$SP1_Q6,GO:0005768	integral to membrane (CC),membrane (CC),V$LEF1_Q2,V$SP1_Q6,endosome (CC)	3	238	6	34208	6.54928e-06	4.95405e-05	STARD3,LRP1,LRP2
GO:0016021,GO:0016020,V$LEF1_Q2,V$SP1_Q6,GO:0008202,GO:0006629	integral to membrane (CC),membrane (CC),V$LEF1_Q2,V$SP1_Q6,steroid metabolic process (BP),lipid metabolic process (BP)	3	238	3	34208	3.32577e-07	6.99823e-06	SREBF2,STARD3,LRP2
GO:0016021,GO:0016020,V$LEF1_Q2,V$SP1_Q6,V$MIF1_01	integral to membrane (CC),membrane (CC),V$LEF1_Q2,V$SP1_Q6,V$MIF1_01	3	238	6	34208	6.54928e-06	4.95405e-05	KCNK10,FIBCD1,LRP2
GO:0016021,GO:0016020,V$LEF1_Q2,GO:0006811	integral to membrane (CC),membrane (CC),V$LEF1_Q2,ion transport (BP)	6	238	43	34208	5.23412e-07	9.77036e-06	CHRNA1,KCNS3,SLC17A6,RYR3,KCNK10,KCNH8
GO:0016021,GO:0016020,V$LEF1_Q2,V$GFI1_01	integral to membrane (CC),membrane (CC),V$LEF1_Q2,V$GFI1_01	3	238	13	34208	9.03348e-05	0.000338341	SREBF2,CDH13,LRP2
GO:0016021,GO:0016020,V$LEF1_Q2,V$OCT1_04	integral to membrane (CC),membrane (CC),V$LEF1_Q2,V$OCT1_04	3	238	11	34208	5.2656e-05	0.000231713	KCNS3,SLC17A6,CDH13
GO:0016021,GO:0016020,V$LEF1_Q2,GO:0005768	integral to membrane (CC),membrane (CC),V$LEF1_Q2,endosome (CC)	4	238	8	34208	1.56472e-07	5.43272e-06	STARD3,BACE1,LRP1,LRP2
GO:0016021,GO:0016020,V$LEF1_Q2,V$ELK1_02	integral to membrane (CC),membrane (CC),V$LEF1_Q2,V$ELK1_02	3	238	18	34208	0.000251192	0.000735981	CHRNA1,STARD3,BACE1
GO:0016021,GO:0016020,V$LEF1_Q2,Kegg:05010	integral to membrane (CC),membrane (CC),V$LEF1_Q2,Alzheimer's disease	3	238	7	34208	1.14022e-05	7.37218e-05	RYR3,BACE1,LRP1
GO:0016021,GO:0016020,GO:0005737	integral to membrane (CC),membrane (CC),cytoplasm (CC)	8	238	220	34208	0.000164979	0.00054243	SREBF2,B4GALT3,KCNS3,STARD3,HFE,GHR,CDH13,LRP1
GO:0016021,GO:0016020,GO:0005737,V$AP4_Q5,GO:0005886	integral to membrane (CC),membrane (CC),cytoplasm (CC),V$AP4_Q5,plasma membrane (CC)	4	238	11	34208	7.25623e-07	1.28539e-05	KCNS3,GHR,CDH13,LRP1
GO:0016021,GO:0016020,GO:0005737,GO:0005886	integral to membrane (CC),membrane (CC),cytoplasm (CC),plasma membrane (CC)	5	238	67	34208	0.000106232	0.000388659	KCNS3,HFE,GHR,CDH13,LRP1
GO:0016021,GO:0016020,V$AP1_C	integral to membrane (CC),membrane (CC),V$AP1_C	3	238	110	34208	0.0417082	0.047185	KCNK10,GALNT13,LRP1
GO:0016021,GO:0016020,V$AP4_Q5	integral to membrane (CC),membrane (CC),V$AP4_Q5	8	238	148	34208	9.95595e-06	7.12723e-05	CHRNA1,KCNS3,GHR,IL1RAPL2,CDH13,ITGA6,SLC5A7,LRP1
GO:0016021,GO:0016020,V$AP4_Q5,GO:0005886	integral to membrane (CC),membrane (CC),V$AP4_Q5,plasma membrane (CC)	7	238	51	34208	6.4455e-08	2.94457e-06	CHRNA1,KCNS3,GHR,CDH13,ITGA6,SLC5A7,LRP1
GO:0016021,GO:0016020,V$AP4_Q5,GO:0005886,V$E12_Q6	integral to membrane (CC),membrane (CC),V$AP4_Q5,plasma membrane (CC),V$E12_Q6	3	238	20	34208	0.00034734	0.000938495	CHRNA1,CDH13,ITGA6
GO:0016021,GO:0016020,V$AP4_Q5,GO:0005886,GO:0004872	integral to membrane (CC),membrane (CC),V$AP4_Q5,plasma membrane (CC),receptor activity (MF)	4	238	22	34208	1.51446e-05	9.33963e-05	CHRNA1,GHR,ITGA6,LRP1
GO:0016021,GO:0016020,V$AP4_Q5,GO:0005886,V$MYOD_Q6	integral to membrane (CC),membrane (CC),V$AP4_Q5,plasma membrane (CC),V$MYOD_Q6	3	238	19	34208	0.00029676	0.000834293	KCNS3,CDH13,ITGA6
GO:0016021,GO:0016020,V$AP4_Q5,GO:0005886,V$SP1_Q6,V$CACBINDINGPROTEIN_Q6	integral to membrane (CC),membrane (CC),V$AP4_Q5,plasma membrane (CC),V$SP1_Q6,V$CACBINDINGPROTEIN_Q6	3	238	4	34208	1.32345e-06	1.78102e-05	KCNS3,ITGA6,LRP1
GO:0016021,GO:0016020,V$AP4_Q5,GO:0005886,GO:0006811,GO:0007268	integral to membrane (CC),membrane (CC),V$AP4_Q5,plasma membrane (CC),ion transport (BP),synaptic transmission (BP)	3	238	10	34208	3.84932e-05	0.000179153	CHRNA1,KCNS3,SLC5A7
GO:0016021,GO:0016020,V$AP4_Q5,GO:0004872	integral to membrane (CC),membrane (CC),V$AP4_Q5,receptor activity (MF)	5	238	29	34208	1.61964e-06	2.0228e-05	CHRNA1,GHR,IL1RAPL2,ITGA6,LRP1
GO:0016021,GO:0016020,IPR007110	integral to membrane (CC),membrane (CC),Immunoglobulin-like	6	238	154	34208	0.000759178	0.00170606	HFE,NCAM2,IL1RAPL2,SIRPG,LRIG1,MR1
GO:0016021,GO:0016020,IPR007110,GO:0005886	integral to membrane (CC),membrane (CC),Immunoglobulin-like,plasma membrane (CC)	4	238	55	34208	0.000589901	0.00140283	HFE,NCAM2,SIRPG,MR1
GO:0016021,GO:0016020,IPR007110,GO:0005886,IPR003597	integral to membrane (CC),membrane (CC),Immunoglobulin-like,plasma membrane (CC)	3	238	26	34208	0.000768153	0.00170308	HFE,SIRPG,MR1
GO:0016021,GO:0016020,IPR007110,IPR003599	Immunoglobulin-like,Immunoglobulin C1-set, Immunoglobulin C1-set	4	238	110	34208	0.00742177	0.0105738	NCAM2,IL1RAPL2,SIRPG,LRIG1
GO:0016021,GO:0016020,GO:0005886	integral to membrane (CC),membrane (CC),plasma membrane (CC)	21	238	437	34208	5.34404e-12	3.09242e-09	CHRNA1,KCNS3,SLC39A1,SLC5A12,HFE,GHR,FAM57A,NCAM2,KCNK10,SIRPG,PKD1,ITGA10,CDH13,CHRND,KCNT2,ITGA6,KCNH8,SLC5A7,LRP1,LRP2,MR1
GO:0016021,GO:0016020,GO:0005886,GO:0005624	integral to membrane (CC),membrane (CC),plasma membrane (CC),membrane fraction (CC)	3	238	65	34208	0.0105798	0.0142321	SLC39A1,LRP1,LRP2
GO:0016021,GO:0016020,GO:0005886,GO:0055085	integral to membrane (CC),membrane (CC),plasma membrane (CC),transmembrane transport (BP)	5	238	166	34208	0.00624703	0.00919054	KCNS3,SLC39A1,SLC5A12,KCNH8,SLC5A7
GO:0016021,GO:0016020,GO:0005886,GO:0055085,GO:0006811	integral to membrane (CC),membrane (CC),plasma membrane (CC),transmembrane transport (BP),ion transport (BP)	4	238	114	34208	0.00839651	0.0117789	KCNS3,SLC5A12,KCNH8,SLC5A7
GO:0016021,GO:0016020,GO:0005886,GO:0055085,GO:0006811,GO:0007268	integral to membrane (CC),membrane (CC),plasma membrane (CC),transmembrane transport (BP),ion transport (BP),synaptic transmission (BP)	3	238	35	34208	0.00184659	0.00337796	KCNS3,KCNH8,SLC5A7
GO:0016021,GO:0016020,GO:0005886,V$PAX4_03	integral to membrane (CC),membrane (CC),plasma membrane (CC),V$PAX4_03	6	238	42	34208	4.53003e-07	8.78673e-06	NCAM2,KCNK10,ITGA10,ITGA6,LRP1,LRP2
GO:0016021,GO:0016020,GO:0005886,V$PAX4_03,V$E12_Q6	integral to membrane (CC),membrane (CC),plasma membrane (CC),V$PAX4_03,V$E12_Q6	3	238	19	34208	0.00029676	0.000834293	NCAM2,KCNK10,ITGA6
GO:0016021,GO:0016020,GO:0005886,V$PAX4_03,GO:0004872	integral to membrane (CC),membrane (CC),plasma membrane (CC),V$PAX4_03,receptor activity (MF)	4	238	16	34208	3.8938e-06	3.54836e-05	ITGA10,ITGA6,LRP1,LRP2
GO:0016021,GO:0016020,GO:0005886,V$PAX4_03,V$MAZ_Q6	integral to membrane (CC),membrane (CC),plasma membrane (CC),V$PAX4_03,V$MAZ_Q6	4	238	17	34208	5.06409e-06	4.44003e-05	NCAM2,KCNK10,ITGA10,LRP1
GO:0016021,GO:0016020,GO:0005886,V$PAX4_03,V$SP1_Q6	integral to membrane (CC),membrane (CC),plasma membrane (CC),V$PAX4_03,V$SP1_Q6	4	238	18	34208	6.47543e-06	5.3658e-05	KCNK10,ITGA6,LRP1,LRP2
GO:0016021,GO:0016020,GO:0005886,V$PAX4_03,V$SP1_Q6,V$AR_Q2	integral to membrane (CC),membrane (CC),plasma membrane (CC),V$PAX4_03,V$SP1_Q6,V$AR_Q2	3	238	3	34208	3.32577e-07	6.99823e-06	KCNK10,ITGA6,LRP1
GO:0016021,GO:0016020,GO:0005886,V$PAX4_03,V$FOXM1_01	integral to membrane (CC),membrane (CC),plasma membrane (CC),V$PAX4_03,V$FOXM1_01	3	238	6	34208	6.54928e-06	4.95405e-05	NCAM2,LRP1,LRP2
GO:0016021,GO:0016020,GO:0005886,V$E12_Q6	integral to membrane (CC),membrane (CC),plasma membrane (CC),V$E12_Q6	6	238	79	34208	1.9368e-05	0.000110602	CHRNA1,NCAM2,KCNK10,CDH13,CHRND,ITGA6
GO:0016021,GO:0016020,GO:0005886,V$E12_Q6,GO:0004872	integral to membrane (CC),membrane (CC),plasma membrane (CC),V$E12_Q6,receptor activity (MF)	3	238	27	34208	0.000859753	0.00186217	CHRNA1,CHRND,ITGA6
GO:0016021,GO:0016020,GO:0005886,V$E12_Q6,V$MYOD_Q6	integral to membrane (CC),membrane (CC),plasma membrane (CC),V$E12_Q6,V$MYOD_Q6	3	238	22	34208	0.000464418	0.00115921	CDH13,CHRND,ITGA6
GO:0016021,GO:0016020,GO:0005886,GO:0004872	integral to membrane (CC),membrane (CC),plasma membrane (CC),receptor activity (MF)	7	238	135	34208	4.69899e-05	0.000214953	CHRNA1,GHR,ITGA10,CHRND,ITGA6,LRP1,LRP2
GO:0016021,GO:0016020,GO:0005886,GO:0004872,Kegg:04080	integral to membrane (CC),membrane (CC),plasma membrane (CC),receptor activity (MF),Neuroactive ligand-receptor interaction	3	238	34	34208	0.00169697	0.00317279	CHRNA1,GHR,CHRND
GO:0016021,GO:0016020,GO:0005886,V$FOXO4_01	integral to membrane (CC),membrane (CC),plasma membrane (CC),V$FOXO4_01	4	238	70	34208	0.00146207	0.00282802	KCNS3,GHR,KCNK10,ITGA10
GO:0016021,GO:0016020,GO:0005886,V$FOXO4_01,V$MAZ_Q6	integral to membrane (CC),membrane (CC),plasma membrane (CC),V$FOXO4_01,V$MAZ_Q6	3	238	20	34208	0.00034734	0.000938495	KCNS3,KCNK10,ITGA10
GO:0016021,GO:0016020,GO:0005886,V$MYOD_Q6	integral to membrane (CC),membrane (CC),plasma membrane (CC),V$MYOD_Q6	4	238	35	34208	0.000100975	0.000371777	KCNS3,CDH13,CHRND,ITGA6
GO:0016021,GO:0016020,GO:0005886,V$MAZ_Q6	integral to membrane (CC),membrane (CC),plasma membrane (CC),V$MAZ_Q6	5	238	71	34208	0.000140021	0.000483253	KCNS3,NCAM2,KCNK10,ITGA10,LRP1
GO:0016021,GO:0016020,GO:0005886,V$SP1_Q6	integral to membrane (CC),membrane (CC),plasma membrane (CC),V$SP1_Q6	5	238	71	34208	0.000140021	0.000483253	KCNS3,KCNK10,ITGA6,LRP1,LRP2
GO:0016021,GO:0016020,GO:0005886,V$SP1_Q6,V$CACBINDINGPROTEIN_Q6	integral to membrane (CC),membrane (CC),plasma membrane (CC),V$SP1_Q6,V$CACBINDINGPROTEIN_Q6	4	238	7	34208	7.86665e-08	3.25155e-06	KCNS3,ITGA6,LRP1,LRP2
GO:0016021,GO:0016020,GO:0005886,GO:0006811	integral to membrane (CC),membrane (CC),plasma membrane (CC),ion transport (BP)	9	238	148	34208	1.03976e-06	1.75245e-05	CHRNA1,KCNS3,SLC5A12,HFE,KCNK10,CHRND,KCNT2,KCNH8,SLC5A7
GO:0016021,GO:0016020,GO:0005886,GO:0006811,GO:0007268	integral to membrane (CC),membrane (CC),plasma membrane (CC),ion transport (BP),synaptic transmission (BP)	6	238	52	34208	1.65888e-06	2.04242e-05	CHRNA1,KCNS3,KCNK10,CHRND,KCNH8,SLC5A7
GO:0016021,GO:0016020,GO:0005886,GO:0006811,GO:0005216	integral to membrane (CC),membrane (CC),plasma membrane (CC),ion transport (BP),ion channel activity (MF)	3	238	63	34208	0.00971634	0.0132868	CHRNA1,CHRND,KCNT2
GO:0016021,GO:0016020,GO:0005886,V$GFI1_01	integral to membrane (CC),membrane (CC),plasma membrane (CC),V$GFI1_01	3	238	18	34208	0.000251192	0.000735981	ITGA10,CDH13,LRP2
GO:0016021,GO:0016020,GO:0005886,GO:0006812	integral to membrane (CC),membrane (CC),plasma membrane (CC),cation transport (BP)	3	238	14	34208	0.000114381	0.000403999	SLC39A1,PKD1,CHRND
GO:0016021,GO:0016020,GO:0005886,V$ZIC1_01	integral to membrane (CC),membrane (CC),plasma membrane (CC),V$ZIC1_01	3	238	9	34208	2.70845e-05	0.000139729	GHR,KCNK10,LRP1
GO:0016021,GO:0016020,GO:0005886,GO:0007160	integral to membrane (CC),membrane (CC),plasma membrane (CC),cell-matrix adhesion (BP)	3	238	14	34208	0.000114381	0.000403999	PKD1,ITGA10,ITGA6
GO:0016021,GO:0016020,IPR003591	integral to membrane (CC),membrane (CC),Leucine-rich repeat, typical subtype	3	238	60	34208	0.00850103	0.0118441	ELFN2,LRIG1,PKD1
GO:0016021,GO:0016020,GO:0005509	integral to membrane (CC),membrane (CC),calcium ion binding (MF)	5	238	86	34208	0.000344192	0.000951461	RYR3,CDH13,LRP1,LRP2,PRRG3
GO:0016021,GO:0016020,GO:0005624	integral to membrane (CC),membrane (CC),membrane fraction (CC)	5	238	151	34208	0.00420316	0.00652363	SLC39A1,SCN2A,BACE1,LRP1,LRP2
GO:0016021,GO:0016020,GO:0005624,GO:0005887	integral to membrane (CC),membrane (CC),membrane fraction (CC),integral to plasma membrane (CC)	3	238	42	34208	0.00312521	0.00511586	SCN2A,BACE1,LRP1
GO:0016021,GO:0016020,GO:0055085	integral to membrane (CC),membrane (CC),transmembrane transport (BP)	10	238	334	34208	0.000128573	0.000448199	KCNS3,SLC39A1,SLC17A6,SLC5A12,KCNU1,RYR3,SCN2A,KCNH8,MFSD6,SLC5A7
GO:0016021,GO:0016020,GO:0055085,GO:0006811	integral to membrane (CC),membrane (CC),transmembrane transport (BP),ion transport (BP)	8	238	168	34208	2.49413e-05	0.000137237	KCNS3,SLC17A6,SLC5A12,KCNU1,RYR3,SCN2A,KCNH8,SLC5A7
GO:0016021,GO:0016020,GO:0055085,GO:0006811,GO:0006814	integral to membrane (CC),membrane (CC),transmembrane transport (BP),ion transport (BP),sodium ion transport (BP)	4	238	47	34208	0.000322213	0.000896414	SLC17A6,SLC5A12,SCN2A,SLC5A7
GO:0016021,GO:0016020,GO:0055085,GO:0006811,GO:0006814,GO:0015293	integral to membrane (CC),membrane (CC),transmembrane transport (BP),ion transport (BP),sodium ion transport (BP),symporter activity (MF)	3	238	28	34208	0.000958001	0.00202076	SLC17A6,SLC5A12,SLC5A7
GO:0016021,GO:0016020,GO:0055085,GO:0006811,GO:0005216	integral to membrane (CC),membrane (CC),transmembrane transport (BP),ion transport (BP),ion channel activity (MF)	3	238	63	34208	0.00971634	0.0132868	KCNU1,RYR3,SCN2A
GO:0016021,GO:0016020,GO:0055085,GO:0006811,GO:0005244	integral to membrane (CC),membrane (CC),transmembrane transport (BP),ion transport (BP),voltage-gated ion channel activity (MF)	4	238	45	34208	0.000272101	0.000788594	KCNS3,KCNU1,SCN2A,KCNH8
GO:0016021,GO:0016020,V$PAX4_03	integral to membrane (CC),membrane (CC),V$PAX4_03	7	238	104	34208	8.65211e-06	6.32424e-05	SREBF2,NCAM2,KCNK10,ITGA10,ITGA6,LRP1,LRP2
GO:0016021,GO:0016020,V$PAX4_03,V$E12_Q6	integral to membrane (CC),membrane (CC),V$PAX4_03,V$E12_Q6	4	238	40	34208	0.000171506	0.000559651	SREBF2,NCAM2,KCNK10,ITGA6
GO:0016021,GO:0016020,V$PAX4_03,V$E12_Q6,V$SP1_Q6	integral to membrane (CC),membrane (CC),V$PAX4_03,V$E12_Q6,V$SP1_Q6	3	238	23	34208	0.000531346	0.00128203	SREBF2,KCNK10,ITGA6
GO:0016021,GO:0016020,V$PAX4_03,V$SP1_Q6	integral to membrane (CC),membrane (CC),V$PAX4_03,V$SP1_Q6	5	238	45	34208	1.52184e-05	9.33538e-05	SREBF2,KCNK10,ITGA6,LRP1,LRP2
GO:0016021,GO:0016020,V$PAX4_03,V$GFI1_01	integral to membrane (CC),membrane (CC),V$PAX4_03,V$GFI1_01	3	238	10	34208	3.84932e-05	0.000179153	SREBF2,ITGA10,LRP2
GO:0016021,GO:0016020,V$AREB6_01	integral to membrane (CC),membrane (CC),V$AREB6_01	3	238	102	34208	0.0345314	0.0397787	KCNS3,OTOP3,CDH13
GO:0016021,GO:0016020,V$E12_Q6	integral to membrane (CC),membrane (CC),V$E12_Q6	13	238	264	34208	4.97275e-08	2.43174e-06	SREBF2,CHRNA1,SLC17A6,NCAM2,RYR3,KCNK10,LRIG1,CDH13,CHRND,BACE1,ITGA6,FUT9,CHST8
GO:0016021,GO:0016020,V$E12_Q6,GO:0004872	integral to membrane (CC),membrane (CC),V$E12_Q6,receptor activity (MF)	4	238	51	34208	0.000441729	0.00111866	CHRNA1,RYR3,CHRND,ITGA6
GO:0016021,GO:0016020,V$E12_Q6,GO:0004872,GO:0006811,GO:0005216	integral to membrane (CC),membrane (CC),V$E12_Q6,receptor activity (MF),ion transport (BP),ion channel activity (MF)	3	238	9	34208	2.70845e-05	0.000139729	CHRNA1,RYR3,CHRND
GO:0016021,GO:0016020,V$E12_Q6,GO:0030054,GO:0006811,GO:0045202	integral to membrane (CC),membrane (CC),V$E12_Q6,cell junction (CC),ion transport (BP),synapse (CC)	3	238	7	34208	1.14022e-05	7.37218e-05	CHRNA1,SLC17A6,CHRND
GO:0016021,GO:0016020,V$E12_Q6,V$FOXO4_01,V$MAZ_Q6	integral to membrane (CC),membrane (CC),V$E12_Q6,V$FOXO4_01,V$MAZ_Q6	3	238	19	34208	0.00029676	0.000834293	SLC17A6,KCNK10,CHST8
GO:0016021,GO:0016020,V$E12_Q6,V$MYOD_Q6	integral to membrane (CC),membrane (CC),V$E12_Q6,V$MYOD_Q6	4	238	63	34208	0.000986532	0.00207214	SREBF2,CDH13,CHRND,ITGA6
GO:0016021,GO:0016020,V$E12_Q6,V$MAZ_Q6	integral to membrane (CC),membrane (CC),V$E12_Q6,V$MAZ_Q6	5	238	67	34208	0.000106232	0.000388659	SLC17A6,NCAM2,KCNK10,BACE1,CHST8
GO:0016021,GO:0016020,V$E12_Q6,GO:0006811	integral to membrane (CC),membrane (CC),V$E12_Q6,ion transport (BP)	5	238	46	34208	1.69779e-05	0.000103416	CHRNA1,SLC17A6,RYR3,KCNK10,CHRND
GO:0016021,GO:0016020,GO:0004872	integral to membrane (CC),membrane (CC),receptor activity (MF)	10	238	318	34208	8.60519e-05	0.000336455	PAQR6,CHRNA1,GHR,RYR3,IL1RAPL2,ITGA10,CHRND,ITGA6,LRP1,LRP2
GO:0016021,GO:0016020,GO:0004872,V$ZIC3_01	integral to membrane (CC),membrane (CC),receptor activity (MF),V$ZIC3_01	3	238	13	34208	9.03348e-05	0.000338341	PAQR6,GHR,LRP1
GO:0016021,GO:0016020,GO:0005887	integral to membrane (CC),membrane (CC),integral to plasma membrane (CC)	6	238	191	34208	0.00227929	0.00400693	HFE,GHR,PKD1,SCN2A,BACE1,LRP1
GO:0016021,GO:0016020,GO:0009986	integral to membrane (CC),membrane (CC),cell surface (CC)	4	238	66	34208	0.0011744	0.00238592	CHRNA1,ELFN2,GHR,BACE1
GO:0016021,GO:0016020,V$PITX2_Q2	integral to membrane (CC),membrane (CC),V$PITX2_Q2	3	238	74	34208	0.0150034	0.0191654	OTOP3,FIBCD1,LRP2
GO:0016021,GO:0016020,V$OLF1_01	integral to membrane (CC),membrane (CC),V$OLF1_01	3	238	47	34208	0.00430318	0.00664619	SLC17A6,GHR,LRP1
GO:0016021,GO:0016020,V$FOXO4_01	integral to membrane (CC),membrane (CC),V$FOXO4_01	6	238	194	34208	0.00246324	0.00424646	KCNS3,SLC17A6,GHR,KCNK10,ITGA10,CHST8
GO:0016021,GO:0016020,V$FOXO4_01,V$MAZ_Q6	integral to membrane (CC),membrane (CC),V$FOXO4_01,V$MAZ_Q6	5	238	48	34208	2.09696e-05	0.000118192	KCNS3,SLC17A6,KCNK10,ITGA10,CHST8
GO:0016021,GO:0016020,V$MYOD_Q6	integral to membrane (CC),membrane (CC),V$MYOD_Q6	5	238	102	34208	0.000752408	0.00169304	SREBF2,KCNS3,CDH13,CHRND,ITGA6
GO:0016021,GO:0016020,V$MYOD_Q6,V$SP1_Q6	integral to membrane (CC),membrane (CC),V$MYOD_Q6,V$SP1_Q6	3	238	41	34208	0.00291682	0.00484092	SREBF2,KCNS3,ITGA6
GO:0016021,GO:0016020,V$HSF1_01	integral to membrane (CC),membrane (CC),V$HSF1_01	3	238	55	34208	0.0066848	0.00969896	SREBF2,LRP1,CHST8
GO:0016021,GO:0016020,V$TEF1_Q6	integral to membrane (CC),membrane (CC),V$TEF1_Q6	4	238	65	34208	0.00110922	0.00226675	PAQR6,CHRNA1,STARD3,SLC17A6
GO:0016021,GO:0016020,V$MAZ_Q6	integral to membrane (CC),membrane (CC),V$MAZ_Q6	9	238	212	34208	1.93962e-05	0.000110581	KCNS3,SLC17A6,NCAM2,KCNK10,ITGA10,FIBCD1,BACE1,LRP1,CHST8
GO:0016021,GO:0016020,V$MAZ_Q6,V$EVI1_04	integral to membrane (CC),membrane (CC),V$MAZ_Q6,V$EVI1_04	3	238	9	34208	2.70845e-05	0.000139729	SLC17A6,NCAM2,LRP1
GO:0016021,GO:0016020,V$SP1_Q6	integral to membrane (CC),membrane (CC),V$SP1_Q6	8	238	289	34208	0.00100388	0.00210475	SREBF2,KCNS3,STARD3,KCNK10,FIBCD1,ITGA6,LRP1,LRP2
GO:0016021,GO:0016020,GO:0006811	integral to membrane (CC),membrane (CC),ion transport (BP)	13	238	272	34208	7.04346e-08	3.17596e-06	CHRNA1,KCNS3,SLC17A6,SLC5A12,KCNU1,HFE,RYR3,KCNK10,SCN2A,CHRND,KCNT2,KCNH8,SLC5A7
GO:0016021,GO:0016020,GO:0006811,GO:0005216	integral to membrane (CC),membrane (CC),ion transport (BP),ion channel activity (MF)	6	238	107	34208	0.000107113	0.000391469	CHRNA1,KCNU1,RYR3,SCN2A,CHRND,KCNT2
GO:0016021,GO:0016020,GO:0006811,GO:0005244	integral to membrane (CC),membrane (CC),ion transport (BP),voltage-gated ion channel activity (MF)	5	238	75	34208	0.000181475	0.000581794	KCNS3,KCNU1,KCNK10,SCN2A,KCNH8
GO:0016021,GO:0016020,V$GFI1_01	integral to membrane (CC),membrane (CC),V$GFI1_01	4	238	35	34208	0.000100975	0.000371777	SREBF2,ITGA10,CDH13,LRP2
GO:0016021,GO:0016020,V$CHX10_01	integral to membrane (CC),membrane (CC),V$CHX10_01	4	238	86	34208	0.00310587	0.0051107	ITGA10,OTOP3,LRP2,CHST8
GO:0016021,GO:0016020,V$P53_DECAMER_Q2	integral to membrane (CC),membrane (CC),V$P53_DECAMER_Q2	3	238	22	34208	0.000464418	0.00115921	ILVBL,NCAM2,LRP1
GO:0016021,GO:0016020,V$SREBP1_01	integral to membrane (CC),membrane (CC),V$SREBP1_01	3	238	45	34208	0.00380433	0.0059876	ILVBL,STARD3,IL1RAPL2
GO:0016021,GO:0016020,GO:0031410	integral to membrane (CC),membrane (CC),cytoplasmic vesicle (CC)	4	238	72	34208	0.00162284	0.0030689	SREBF2,SLC17A6,HFE,BACE1
GO:0016021,GO:0016020,V$NRF1_Q6	integral to membrane (CC),membrane (CC),V$NRF1_Q6	3	238	72	34208	0.0139435	0.0179436	ILVBL,RNF149,LRP1
GO:0016021,GO:0016020,V$PAX2_02	integral to membrane (CC),membrane (CC),V$PAX2_02	3	238	27	34208	0.000859753	0.00186217	STARD3,KCNK10,CHST8
GO:0016021,GO:0016020,V$NF1_Q6	integral to membrane (CC),membrane (CC),V$NF1_Q6	3	238	88	34208	0.0236711	0.0284282	PAQR6,STARD3,GHR
GO:0016021,GO:0016020,GO:0030424	integral to membrane (CC),membrane (CC),axon (CC)	3	238	32	34208	0.00142104	0.00275943	NCAM2,SCN2A,BACE1
GO:0016021,GO:0016020,GO:0005529	integral to membrane (CC),membrane (CC),sugar binding (MF)	3	238	62	34208	0.00930063	0.0127939	CLEC4C,PKD1,GALNT13
GO:0016021,GO:0016020,IPR002172	integral to membrane (CC),membrane (CC),Low-density lipoprotein (LDL) receptor class A repeat	3	238	26	34208	0.000768153	0.00170308	LRP1,TMPRSS15,LRP2
GO:0016021,IPR017452,GO:0005886,GO:0004872,GO:0004930,GO:0004871,Kegg:04080	integral to membrane (CC),GPCR, rhodopsin-like superfamily,plasma membrane (CC),receptor activity (MF),G-protein coupled receptor activity (MF),signal transducer activity (MF),Neuroactive ligand-receptor interaction	3	238	75	34208	0.0155499	0.019769	PTGER4,OPRM1,PTGDR
GO:0016021,GO:0005783	integral to membrane (CC),endoplasmic reticulum (CC)	9	238	581	34208	0.0211917	0.0258893	JPH3,SREBF2,OPRM1,SLC39A1,DGAT2L6,MMEL1,BACE1,LRP2,MR1
GO:0016021,GO:0005783,GO:0005886	integral to membrane (CC),endoplasmic reticulum (CC),plasma membrane (CC)	5	238	121	34208	0.00161444	0.00306637	JPH3,OPRM1,SLC39A1,LRP2,MR1
GO:0016021,GO:0005783,GO:0005886,GO:0005624	integral to membrane (CC),endoplasmic reticulum (CC),plasma membrane (CC),membrane fraction (CC)	3	238	20	34208	0.00034734	0.000938495	OPRM1,SLC39A1,LRP2
GO:0016021,GO:0005783,GO:0005886,V$CHX10_01,V$LHX3_01	integral to membrane (CC),endoplasmic reticulum (CC),plasma membrane (CC),V$CHX10_01,V$LHX3_01	3	238	3	34208	3.32577e-07	6.99823e-06	JPH3,OPRM1,LRP2
GO:0016021,GO:0005783,GO:0005624	integral to membrane (CC),endoplasmic reticulum (CC),membrane fraction (CC)	4	238	51	34208	0.000441729	0.00111866	OPRM1,SLC39A1,BACE1,LRP2
GO:0016021,GO:0005783,V$E12_Q6	integral to membrane (CC),endoplasmic reticulum (CC),V$E12_Q6	3	238	64	34208	0.0101427	0.01374	JPH3,SREBF2,BACE1
GO:0016021,GO:0005783,V$MAZ_Q6	integral to membrane (CC),endoplasmic reticulum (CC),V$MAZ_Q6	3	238	41	34208	0.00291682	0.00484092	JPH3,OPRM1,BACE1
GO:0016021,V$MEIS1_01	integral to membrane (CC),V$MEIS1_01	6	238	117	34208	0.00017498	0.000562009	SREBF2,CHRNA1,KCNK10,SLC16A6,BACE1,ADCY5
GO:0016021,V$MEIS1_01,GO:0005886	integral to membrane (CC),V$MEIS1_01,plasma membrane (CC)	4	238	68	34208	0.00131274	0.00258234	CHRNA1,KCNK10,SLC16A6,ADCY5
GO:0016021,V$MEIS1_01,GO:0005886,V$E12_Q6	integral to membrane (CC),V$MEIS1_01,plasma membrane (CC),V$E12_Q6	3	238	27	34208	0.000859753	0.00186217	CHRNA1,KCNK10,SLC16A6
GO:0016021,V$MEIS1_01,GO:0005886,GO:0007268	integral to membrane (CC),V$MEIS1_01,plasma membrane (CC),synaptic transmission (BP)	3	238	19	34208	0.00029676	0.000834293	CHRNA1,KCNK10,ADCY5
GO:0016021,V$MEIS1_01,GO:0005624	integral to membrane (CC),V$MEIS1_01,membrane fraction (CC)	3	238	14	34208	0.000114381	0.000403999	SLC16A6,BACE1,ADCY5
GO:0016021,V$MEIS1_01,V$E12_Q6	integral to membrane (CC),V$MEIS1_01,V$E12_Q6	5	238	37	34208	5.68129e-06	4.85848e-05	SREBF2,CHRNA1,KCNK10,SLC16A6,BACE1
GO:0016021,V$MEIS1_01,V$E12_Q6,V$MAZ_Q6	integral to membrane (CC),V$MEIS1_01,V$E12_Q6,V$MAZ_Q6	3	238	18	34208	0.000251192	0.000735981	KCNK10,SLC16A6,BACE1
GO:0016021,GO:0005524,GO:0000166,GO:0005886	integral to membrane (CC),ATP binding (MF),nucleotide binding (MF),plasma membrane (CC)	3	238	78	34208	0.0172562	0.021575	KCNT2,ADCY5,ABCC6
GO:0016021,GO:0005515	integral to membrane (CC),protein binding (MF)	12	238	602	34208	0.00113365	0.00231531	SREBF2,HFE,CACNG2,GHR,SIRPG,PKD1,NOTCH3,ITGA6,PTGDR,LRP4,LRP1,LRP2
GO:0016021,GO:0005515,V$LEF1_Q2	integral to membrane (CC),protein binding (MF),V$LEF1_Q2	4	238	97	34208	0.00477621	0.00728923	SREBF2,NOTCH3,LRP1,LRP2
GO:0016021,GO:0005515,V$LEF1_Q2,GO:0005886,GO:0005509,GO:0004872,IPR006210,IPR001881,IPR000742	integral to membrane (CC),protein binding (MF),V$LEF1_Q2,plasma membrane (CC),calcium ion binding (MF),receptor activity (MF),Epidermal growth factor-like,EGF-like calcium-binding,Epidermal growth factor-like, type 3	3	238	4	34208	1.32345e-06	1.78102e-05	NOTCH3,LRP1,LRP2
GO:0016021,GO:0005515,V$AP4_Q5,GO:0005886	integral to membrane (CC),protein binding (MF),V$AP4_Q5,plasma membrane (CC)	4	238	34	34208	8.99242e-05	0.000347294	CACNG2,GHR,ITGA6,LRP1
GO:0016021,GO:0005515,V$AP4_Q5,GO:0005886,V$PAX4_03,V$CACBINDINGPROTEIN_Q6	integral to membrane (CC),protein binding (MF),V$AP4_Q5,plasma membrane (CC),V$PAX4_03,V$CACBINDINGPROTEIN_Q6	3	238	3	34208	3.32577e-07	6.99823e-06	CACNG2,ITGA6,LRP1
GO:0016021,GO:0005515,GO:0005886	integral to membrane (CC),protein binding (MF),plasma membrane (CC)	11	238	345	34208	3.37589e-05	0.000167684	HFE,CACNG2,GHR,SIRPG,PKD1,NOTCH3,ITGA6,PTGDR,LRP4,LRP1,LRP2
GO:0016021,GO:0005515,GO:0005886,GO:0005509,GO:0004872,IPR006210,IPR001881	integral to membrane (CC),protein binding (MF),plasma membrane (CC),calcium ion binding (MF),receptor activity (MF),Epidermal growth factor-like,EGF-like calcium-binding	4	238	10	34208	4.64298e-07	8.80897e-06	NOTCH3,LRP4,LRP1,LRP2
GO:0016021,GO:0005515,GO:0005886,GO:0005509,GO:0004872,IPR006210,IPR001881,IPR002172,IPR000033	integral to membrane (CC),protein binding (MF),plasma membrane (CC),calcium ion binding (MF),receptor activity (MF),Epidermal growth factor-like,EGF-like calcium-binding,Low-density lipoprotein (LDL) receptor class A repeat,LDLR class B repeat	3	238	5	34208	3.29159e-06	3.14832e-05	LRP4,LRP1,LRP2
GO:0016021,GO:0005515,GO:0005886,V$ETS2_B	integral to membrane (CC),protein binding (MF),plasma membrane (CC),V$ETS2_B	3	238	35	34208	0.00184659	0.00337796	HFE,CACNG2,LRP2
GO:0016021,GO:0005515,GO:0005886,V$PAX4_03,V$CACBINDINGPROTEIN_Q6	integral to membrane (CC),protein binding (MF),plasma membrane (CC),V$PAX4_03,V$CACBINDINGPROTEIN_Q6	4	238	5	34208	1.13621e-08	8.9657e-07	CACNG2,ITGA6,LRP1,LRP2
GO:0016021,GO:0005515,GO:0005886,GO:0004872	integral to membrane (CC),protein binding (MF),plasma membrane (CC),receptor activity (MF)	7	238	159	34208	0.000131473	0.000456018	GHR,NOTCH3,ITGA6,PTGDR,LRP4,LRP1,LRP2
GO:0016021,GO:0005515,GO:0005886,GO:0004872,GO:0006897	integral to membrane (CC),protein binding (MF),plasma membrane (CC),receptor activity (MF),endocytosis (BP)	3	238	7	34208	1.14022e-05	7.37218e-05	GHR,LRP4,LRP2
GO:0016021,GO:0005515,GO:0005886,V$MAZ_Q6	integral to membrane (CC),protein binding (MF),plasma membrane (CC),V$MAZ_Q6	3	238	59	34208	0.00811703	0.0114237	CACNG2,NOTCH3,LRP1
GO:0016021,GO:0005515,V$PAX4_03	integral to membrane (CC),protein binding (MF),V$PAX4_03	5	238	49	34208	2.32207e-05	0.00012838	SREBF2,CACNG2,ITGA6,LRP1,LRP2
GO:0016021,GO:0005515,V$PAX4_03,V$GATA1_01	integral to membrane (CC),protein binding (MF),V$PAX4_03,V$GATA1_01	3	238	6	34208	6.54928e-06	4.95405e-05	SREBF2,CACNG2,LRP1
GO:0016021,GO:0000166,GO:0055085	integral to membrane (CC),nucleotide binding (MF),transmembrane transport (BP)	3	238	80	34208	0.0184496	0.0228612	KCNU1,ADCY5,ABCC6
GO:0016021,V$LEF1_Q6,V$LEF1_Q2	integral to membrane (CC),V$LEF1_Q6,V$LEF1_Q2	3	238	35	34208	0.00184659	0.00337796	SLC17A6,ROBO4,KCNH8
GO:0016021,V$LEF1_Q2	integral to membrane (CC),V$LEF1_Q2	17	238	427	34208	1.00804e-08	8.74977e-07	SREBF2,CHRNA1,KCNS3,STARD3,SLC17A6,BAI2,RYR3,KCNK10,ROBO4,CDH13,FIBCD1,NOTCH3,BACE1,KCNH8,LRP1,LRP2,GRID2
GO:0016021,V$LEF1_Q2,V$AP4_Q5	integral to membrane (CC),V$LEF1_Q2,V$AP4_Q5	5	238	81	34208	0.000260448	0.000760534	CHRNA1,KCNS3,ROBO4,CDH13,LRP1
GO:0016021,V$LEF1_Q2,V$AP4_Q5,GO:0004872	integral to membrane (CC),V$LEF1_Q2,V$AP4_Q5,receptor activity (MF)	3	238	19	34208	0.00029676	0.000834293	CHRNA1,ROBO4,LRP1
GO:0016021,V$LEF1_Q2,V$AP4_Q5,V$MAZ_Q6	integral to membrane (CC),V$LEF1_Q2,V$AP4_Q5,V$MAZ_Q6	3	238	36	34208	0.00200419	0.00358504	KCNS3,ROBO4,LRP1
GO:0016021,V$LEF1_Q2,GO:0005886	integral to membrane (CC),V$LEF1_Q2,plasma membrane (CC)	10	238	218	34208	3.37333e-06	3.20882e-05	CHRNA1,KCNS3,BAI2,KCNK10,CDH13,NOTCH3,KCNH8,LRP1,LRP2,GRID2
GO:0016021,V$LEF1_Q2,GO:0005886,GO:0005509	integral to membrane (CC),V$LEF1_Q2,plasma membrane (CC),calcium ion binding (MF)	4	238	34	34208	8.99242e-05	0.000347294	CDH13,NOTCH3,LRP1,LRP2
GO:0016021,V$LEF1_Q2,GO:0005886,GO:0006810,V$E12_Q6,GO:0006811	integral to membrane (CC),V$LEF1_Q2,plasma membrane (CC),transport (BP),V$E12_Q6,ion transport (BP)	3	238	9	34208	2.70845e-05	0.000139729	CHRNA1,KCNK10,GRID2
GO:0016021,V$LEF1_Q2,GO:0005886,V$PAX4_03	integral to membrane (CC),V$LEF1_Q2,plasma membrane (CC),V$PAX4_03	4	238	42	34208	0.000207777	0.00064991	BAI2,KCNK10,LRP1,LRP2
GO:0016021,V$LEF1_Q2,GO:0005886,V$PAX4_03,GO:0004872	integral to membrane (CC),V$LEF1_Q2,plasma membrane (CC),V$PAX4_03,receptor activity (MF)	3	238	19	34208	0.00029676	0.000834293	BAI2,LRP1,LRP2
GO:0016021,V$LEF1_Q2,GO:0005886,V$PAX4_03,V$MAZ_Q6	integral to membrane (CC),V$LEF1_Q2,plasma membrane (CC),V$PAX4_03,V$MAZ_Q6	3	238	19	34208	0.00029676	0.000834293	BAI2,KCNK10,LRP1
GO:0016021,V$LEF1_Q2,GO:0005886,V$AREB6_01,V$MYOD_Q6	integral to membrane (CC),V$LEF1_Q2,plasma membrane (CC),V$AREB6_01,V$MYOD_Q6	3	238	13	34208	9.03348e-05	0.000338341	KCNS3,CDH13,GRID2
GO:0016021,V$LEF1_Q2,GO:0005886,V$E12_Q6	integral to membrane (CC),V$LEF1_Q2,plasma membrane (CC),V$E12_Q6	5	238	76	34208	0.000193164	0.000611363	CHRNA1,BAI2,KCNK10,CDH13,GRID2
GO:0016021,V$LEF1_Q2,GO:0005886,V$E12_Q6,GO:0004872	integral to membrane (CC),V$LEF1_Q2,plasma membrane (CC),V$E12_Q6,receptor activity (MF)	3	238	29	34208	0.00106308	0.00218791	CHRNA1,BAI2,GRID2
GO:0016021,V$LEF1_Q2,GO:0005886,V$E12_Q6,V$MYOD_Q6	integral to membrane (CC),V$LEF1_Q2,plasma membrane (CC),V$E12_Q6,V$MYOD_Q6	3	238	25	34208	0.000683014	0.00155401	BAI2,CDH13,GRID2
GO:0016021,V$LEF1_Q2,GO:0005886,V$E12_Q6,V$MAZ_Q6	integral to membrane (CC),V$LEF1_Q2,plasma membrane (CC),V$E12_Q6,V$MAZ_Q6	3	238	36	34208	0.00200419	0.00358504	BAI2,KCNK10,GRID2
GO:0016021,V$LEF1_Q2,GO:0005886,GO:0004872	integral to membrane (CC),V$LEF1_Q2,plasma membrane (CC),receptor activity (MF)	6	238	78	34208	1.8001e-05	0.000108884	CHRNA1,BAI2,NOTCH3,LRP1,LRP2,GRID2
GO:0016021,V$LEF1_Q2,GO:0005886,GO:0004872,V$MAZ_Q6	integral to membrane (CC),V$LEF1_Q2,plasma membrane (CC),receptor activity (MF),V$MAZ_Q6	4	238	26	34208	3.02824e-05	0.000152599	BAI2,NOTCH3,LRP1,GRID2
GO:0016021,V$LEF1_Q2,GO:0005886,V$FOXO4_01,V$MAZ_Q6,GO:0006811	integral to membrane (CC),V$LEF1_Q2,plasma membrane (CC),V$FOXO4_01,V$MAZ_Q6,ion transport (BP)	3	238	8	34208	1.81497e-05	0.000105554	KCNS3,KCNK10,GRID2
GO:0016021,V$LEF1_Q2,GO:0005886,V$MYOD_Q6	integral to membrane (CC),V$LEF1_Q2,plasma membrane (CC),V$MYOD_Q6	4	238	39	34208	0.000155198	0.000512701	KCNS3,BAI2,CDH13,GRID2
GO:0016021,V$LEF1_Q2,GO:0005886,V$MYOD_Q6,V$MAZ_Q6	integral to membrane (CC),V$LEF1_Q2,plasma membrane (CC),V$MYOD_Q6,V$MAZ_Q6	3	238	22	34208	0.000464418	0.00115921	KCNS3,BAI2,GRID2
GO:0016021,V$LEF1_Q2,GO:0005886,V$MAZ_Q6	integral to membrane (CC),V$LEF1_Q2,plasma membrane (CC),V$MAZ_Q6	6	238	68	34208	8.12822e-06	6.08215e-05	KCNS3,BAI2,KCNK10,NOTCH3,LRP1,GRID2
GO:0016021,V$LEF1_Q2,GO:0005886,GO:0006811	integral to membrane (CC),V$LEF1_Q2,plasma membrane (CC),ion transport (BP)	5	238	52	34208	3.11159e-05	0.000155669	CHRNA1,KCNS3,KCNK10,KCNH8,GRID2
GO:0016021,V$LEF1_Q2,GO:0005886,V$AP4_01	integral to membrane (CC),V$LEF1_Q2,plasma membrane (CC),V$AP4_01	3	238	12	34208	6.98472e-05	0.000281333	BAI2,CDH13,LRP1
GO:0016021,V$LEF1_Q2,GO:0005886,V$MIF1_01	integral to membrane (CC),V$LEF1_Q2,plasma membrane (CC),V$MIF1_01	3	238	6	34208	6.54928e-06	4.95405e-05	KCNK10,LRP2,GRID2
GO:0016021,V$LEF1_Q2,GO:0005886,V$AP2ALPHA_01	integral to membrane (CC),V$LEF1_Q2,plasma membrane (CC),V$AP2ALPHA_01	3	238	11	34208	5.2656e-05	0.000231713	NOTCH3,KCNH8,LRP1
GO:0016021,V$LEF1_Q2,V$ERR1_Q2,V$E12_Q6	integral to membrane (CC),V$LEF1_Q2,V$ERR1_Q2,V$E12_Q6	3	238	24	34208	0.000604144	0.00142209	RYR3,CDH13,GRID2
GO:0016021,V$LEF1_Q2,GO:0005509	integral to membrane (CC),V$LEF1_Q2,calcium ion binding (MF)	5	238	41	34208	9.54845e-06	6.90671e-05	RYR3,CDH13,NOTCH3,LRP1,LRP2
GO:0016021,V$LEF1_Q2,GO:0005509,GO:0004872	integral to membrane (CC),V$LEF1_Q2,calcium ion binding (MF),receptor activity (MF)	4	238	8	34208	1.56472e-07	5.43272e-06	RYR3,NOTCH3,LRP1,LRP2
GO:0016021,V$LEF1_Q2,GO:0006810	integral to membrane (CC),V$LEF1_Q2,transport (BP)	4	238	45	34208	0.000272101	0.000788594	CHRNA1,STARD3,KCNK10,GRID2
GO:0016021,V$LEF1_Q2,GO:0006810,V$PAX2_02	integral to membrane (CC),V$LEF1_Q2,transport (BP),V$PAX2_02	3	238	3	34208	3.32577e-07	6.99823e-06	STARD3,KCNK10,GRID2
GO:0016021,V$LEF1_Q2,V$PAX4_03	integral to membrane (CC),V$LEF1_Q2,V$PAX4_03	5	238	63	34208	7.90811e-05	0.000313436	SREBF2,BAI2,KCNK10,LRP1,LRP2
GO:0016021,V$LEF1_Q2,V$PAX4_03,V$E12_Q6	integral to membrane (CC),V$LEF1_Q2,V$PAX4_03,V$E12_Q6	3	238	33	34208	0.00155517	0.00295866	SREBF2,BAI2,KCNK10
GO:0016021,V$LEF1_Q2,V$E12_Q6	integral to membrane (CC),V$LEF1_Q2,V$E12_Q6	9	238	129	34208	3.26049e-07	8.98445e-06	SREBF2,CHRNA1,SLC17A6,BAI2,RYR3,KCNK10,CDH13,BACE1,GRID2
GO:0016021,V$LEF1_Q2,V$E12_Q6,GO:0004872	integral to membrane (CC),V$LEF1_Q2,V$E12_Q6,receptor activity (MF)	4	238	39	34208	0.000155198	0.000512701	CHRNA1,BAI2,RYR3,GRID2
GO:0016021,V$LEF1_Q2,V$E12_Q6,GO:0004872,GO:0006811,GO:0005216	integral to membrane (CC),V$LEF1_Q2,V$E12_Q6,receptor activity (MF),ion transport (BP),ion channel activity (MF)	3	238	7	34208	1.14022e-05	7.37218e-05	CHRNA1,RYR3,GRID2
GO:0016021,V$LEF1_Q2,V$E12_Q6,GO:0030054,GO:0006811,GO:0045202	integral to membrane (CC),V$LEF1_Q2,V$E12_Q6,cell junction (CC),ion transport (BP),synapse (CC)	3	238	7	34208	1.14022e-05	7.37218e-05	CHRNA1,SLC17A6,GRID2
GO:0016021,V$LEF1_Q2,V$E12_Q6,V$FOXO4_01,V$MAZ_Q6,GO:0006811	integral to membrane (CC),V$LEF1_Q2,V$E12_Q6,V$FOXO4_01,V$MAZ_Q6,ion transport (BP)	3	238	7	34208	1.14022e-05	7.37218e-05	SLC17A6,KCNK10,GRID2
GO:0016021,V$LEF1_Q2,V$E12_Q6,V$MYOD_Q6	integral to membrane (CC),V$LEF1_Q2,V$E12_Q6,V$MYOD_Q6	4	238	44	34208	0.000249267	0.000746726	SREBF2,BAI2,CDH13,GRID2
GO:0016021,V$LEF1_Q2,V$E12_Q6,V$MAZ_Q6	integral to membrane (CC),V$LEF1_Q2,V$E12_Q6,V$MAZ_Q6	5	238	56	34208	4.47099e-05	0.000205063	SLC17A6,BAI2,KCNK10,BACE1,GRID2
GO:0016021,V$LEF1_Q2,V$E12_Q6,GO:0006811	integral to membrane (CC),V$LEF1_Q2,V$E12_Q6,ion transport (BP)	5	238	22	34208	3.73716e-07	7.63259e-06	CHRNA1,SLC17A6,RYR3,KCNK10,GRID2
GO:0016021,V$LEF1_Q2,V$E12_Q6,V$SREBP1_Q6	integral to membrane (CC),V$LEF1_Q2,V$E12_Q6,V$SREBP1_Q6	3	238	8	34208	1.81497e-05	0.000105554	SREBF2,KCNK10,GRID2
GO:0016021,V$LEF1_Q2,V$HNF3_Q6,GO:0004872,V$MAZ_Q6	integral to membrane (CC),V$LEF1_Q2,V$HNF3_Q6,receptor activity (MF),V$MAZ_Q6	3	238	6	34208	6.54928e-06	4.95405e-05	BAI2,ROBO4,GRID2
GO:0016021,V$LEF1_Q2,GO:0004872	integral to membrane (CC),V$LEF1_Q2,receptor activity (MF)	8	238	104	34208	7.07699e-07	1.26656e-05	CHRNA1,BAI2,RYR3,ROBO4,NOTCH3,LRP1,LRP2,GRID2
GO:0016021,V$LEF1_Q2,GO:0004872,GO:0007275,V$MAZ_Q6	integral to membrane (CC),V$LEF1_Q2,receptor activity (MF),multicellular organismal development (BP),V$MAZ_Q6	3	238	9	34208	2.70845e-05	0.000139729	ROBO4,NOTCH3,LRP1
GO:0016021,V$LEF1_Q2,GO:0004872,V$MAZ_Q6	integral to membrane (CC),V$LEF1_Q2,receptor activity (MF),V$MAZ_Q6	5	238	30	34208	1.93257e-06	2.34611e-05	BAI2,ROBO4,NOTCH3,LRP1,GRID2
GO:0016021,V$LEF1_Q2,GO:0005887,V$MAZ_Q6	integral to membrane (CC),V$LEF1_Q2,integral to plasma membrane (CC),V$MAZ_Q6	3	238	20	34208	0.00034734	0.000938495	BACE1,LRP1,GRID2
GO:0016021,V$LEF1_Q2,V$PITX2_Q2,V$MIF1_01	integral to membrane (CC),V$LEF1_Q2,V$PITX2_Q2,V$MIF1_01	3	238	5	34208	3.29159e-06	3.14832e-05	FIBCD1,LRP2,GRID2
GO:0016021,V$LEF1_Q2,V$OLF1_01,V$MAZ_Q6	integral to membrane (CC),V$LEF1_Q2,V$OLF1_01,V$MAZ_Q6	3	238	20	34208	0.00034734	0.000938495	SLC17A6,BAI2,LRP1
GO:0016021,V$LEF1_Q2,V$FOXO4_01,V$MAZ_Q6	integral to membrane (CC),V$LEF1_Q2,V$FOXO4_01,V$MAZ_Q6	5	238	40	34208	8.43163e-06	6.20225e-05	KCNS3,SLC17A6,KCNK10,ROBO4,GRID2
GO:0016021,V$LEF1_Q2,V$FOXO4_01,V$MAZ_Q6,GO:0006811	integral to membrane (CC),V$LEF1_Q2,V$FOXO4_01,V$MAZ_Q6,ion transport (BP)	4	238	9	34208	2.8011e-07	7.84308e-06	KCNS3,SLC17A6,KCNK10,GRID2
GO:0016021,V$LEF1_Q2,V$MYOD_Q6	integral to membrane (CC),V$LEF1_Q2,V$MYOD_Q6	5	238	66	34208	9.88605e-05	0.000366713	SREBF2,KCNS3,BAI2,CDH13,GRID2
GO:0016021,V$LEF1_Q2,V$MAZ_Q6	integral to membrane (CC),V$LEF1_Q2,V$MAZ_Q6	10	238	123	34208	1.65983e-08	1.12999e-06	KCNS3,SLC17A6,BAI2,KCNK10,ROBO4,FIBCD1,NOTCH3,BACE1,LRP1,GRID2
GO:0016021,V$LEF1_Q2,V$MAZ_Q6,V$MIF1_01	integral to membrane (CC),V$LEF1_Q2,V$MAZ_Q6,V$MIF1_01	3	238	4	34208	1.32345e-06	1.78102e-05	KCNK10,FIBCD1,GRID2
GO:0016021,V$LEF1_Q2,GO:0006811	integral to membrane (CC),V$LEF1_Q2,ion transport (BP)	7	238	67	34208	4.40502e-07	8.73957e-06	CHRNA1,KCNS3,SLC17A6,RYR3,KCNK10,KCNH8,GRID2
GO:0016021,V$LEF1_Q2,V$AP4_01	integral to membrane (CC),V$LEF1_Q2,V$AP4_01	4	238	15	34208	2.93638e-06	3.21613e-05	STARD3,BAI2,CDH13,LRP1
GO:0016021,V$LEF1_Q2,V$GATA1_01	integral to membrane (CC),V$LEF1_Q2,V$GATA1_01	3	238	11	34208	5.2656e-05	0.000231713	SREBF2,LRP1,GRID2
GO:0016021,V$LEF1_Q2,V$MIF1_01	integral to membrane (CC),V$LEF1_Q2,V$MIF1_01	4	238	10	34208	4.64298e-07	8.80897e-06	KCNK10,FIBCD1,LRP2,GRID2
GO:0016021,V$OCT_C,V$GATA1_01	integral to membrane (CC),V$OCT_C,V$GATA1_01	3	238	5	34208	3.29159e-06	3.14832e-05	SREBF2,CACNG2,GRID2
GO:0016021,V$TCF11MAFG_01	integral to membrane (CC),V$TCF11MAFG_01	4	238	58	34208	0.000721981	0.00163198	SLC16A6,FIBCD1,ABCC6,LRP1
GO:0016021,V$TCF11MAFG_01,GO:0005886,GO:0005624	integral to membrane (CC),V$TCF11MAFG_01,plasma membrane (CC),membrane fraction (CC)	3	238	3	34208	3.32577e-07	6.99823e-06	SLC16A6,ABCC6,LRP1
GO:0016021,V$TCF11MAFG_01,V$MAZ_Q6	integral to membrane (CC),V$TCF11MAFG_01,V$MAZ_Q6	3	238	23	34208	0.000531346	0.00128203	SLC16A6,FIBCD1,LRP1
GO:0016021,V$AP1_C	integral to membrane (CC),V$AP1_C	4	238	187	34208	0.0421435	0.0475845	KCNK10,SLC16A6,GALNT13,LRP1
GO:0016021,V$AP1_C,GO:0005886,V$MAZ_Q6	integral to membrane (CC),V$AP1_C,plasma membrane (CC),V$MAZ_Q6	3	238	37	34208	0.00216992	0.00383017	KCNK10,SLC16A6,LRP1
GO:0016021,V$AP4_Q5	integral to membrane (CC),V$AP4_Q5	10	238	224	34208	4.29244e-06	3.86097e-05	CHRNA1,KCNS3,CACNG2,GHR,IL1RAPL2,ROBO4,CDH13,ITGA6,SLC5A7,LRP1
GO:0016021,V$AP4_Q5,GO:0005886	integral to membrane (CC),V$AP4_Q5,plasma membrane (CC)	8	238	123	34208	2.52656e-06	2.89512e-05	CHRNA1,KCNS3,CACNG2,GHR,CDH13,ITGA6,SLC5A7,LRP1
GO:0016021,V$AP4_Q5,GO:0005886,V$FOXO4_01	integral to membrane (CC),V$AP4_Q5,plasma membrane (CC),V$FOXO4_01	3	238	34	34208	0.00169697	0.00317279	KCNS3,CACNG2,GHR
GO:0016021,V$AP4_Q5,GO:0005886,V$MAZ_Q6,V$CACBINDINGPROTEIN_Q6	integral to membrane (CC),V$AP4_Q5,plasma membrane (CC),V$MAZ_Q6,V$CACBINDINGPROTEIN_Q6	3	238	6	34208	6.54928e-06	4.95405e-05	KCNS3,CACNG2,LRP1
GO:0016021,V$AP4_Q5,GO:0005886,GO:0006811,GO:0007268	integral to membrane (CC),V$AP4_Q5,plasma membrane (CC),ion transport (BP),synaptic transmission (BP)	4	238	18	34208	6.47543e-06	5.3658e-05	CHRNA1,KCNS3,CACNG2,SLC5A7
GO:0016021,V$AP4_Q5,GO:0005886,V$CACBINDINGPROTEIN_Q6	integral to membrane (CC),V$AP4_Q5,plasma membrane (CC),V$CACBINDINGPROTEIN_Q6	4	238	9	34208	2.8011e-07	7.84308e-06	KCNS3,CACNG2,ITGA6,LRP1
GO:0016021,V$AP4_Q5,GO:0004872	integral to membrane (CC),V$AP4_Q5,receptor activity (MF)	6	238	49	34208	1.15946e-06	1.86373e-05	CHRNA1,GHR,IL1RAPL2,ROBO4,ITGA6,LRP1
GO:0016021,V$AP4_Q5,V$FOXO4_01	integral to membrane (CC),V$AP4_Q5,V$FOXO4_01	4	238	63	34208	0.000986532	0.00207214	KCNS3,CACNG2,GHR,ROBO4
GO:0016021,V$AP4_Q5,V$FOXO4_01,V$MAZ_Q6	integral to membrane (CC),V$AP4_Q5,V$FOXO4_01,V$MAZ_Q6	3	238	19	34208	0.00029676	0.000834293	KCNS3,CACNG2,ROBO4
GO:0016021,V$AP4_Q5,V$MAZ_Q6	integral to membrane (CC),V$AP4_Q5,V$MAZ_Q6	4	238	62	34208	0.000928916	0.00198596	KCNS3,CACNG2,ROBO4,LRP1
GO:0016021,V$AP4_Q5,V$CEBP_C	integral to membrane (CC),V$AP4_Q5,V$CEBP_C	3	238	10	34208	3.84932e-05	0.000179153	CACNG2,IL1RAPL2,ROBO4
GO:0016021,IPR007110	integral to membrane (CC),Immunoglobulin-like	7	238	277	34208	0.00341054	0.00552305	HFE,NCAM2,IL1RAPL2,SIRPG,LRIG1,ROBO4,MR1
GO:0016021,IPR007110,IPR003599	integral to membrane (CC),Immunoglobulin-like	5	238	211	34208	0.0163752	0.0206594	NCAM2,IL1RAPL2,SIRPG,LRIG1,ROBO4
GO:0016021,GO:0005886	integral to membrane (CC),plasma membrane (CC), Immunoglobulin subtype	42	238	1854	34208	1.28073e-11	4.94078e-09	BAI1,JPH3,CHRNA1,PTGER4,KCNS3,OPRM1,SLC39A1,SLC5A12,HFE,CACNG2,GHR,SLC22A16,BAI2,FAM57A,NCAM2,KCNK10,SIRPG,GJC1,PKD1,GJA10,SLC16A6,ITGA10,CDH13,CHRNA3,NOTCH3,CHRND,KCNT2,ITGA6,PTGDR,ADCY5,ABCC6,KCNH8,SLC22A7,LRP4,SLC5A7,CHRNA6,CHRNB4,LRP1,LRP2,MR1,GRID2,MGAM
GO:0016021,GO:0005886,GO:0005789	integral to membrane (CC),plasma membrane (CC),endoplasmic reticulum membrane (CC)	3	238	85	34208	0.0216289	0.0263308	JPH3,SLC39A1,GJC1
GO:0016021,GO:0005886,V$ERR1_Q2,V$AREB6_01,V$E12_Q6	integral to membrane (CC),plasma membrane (CC),V$ERR1_Q2,V$AREB6_01,V$E12_Q6	3	238	12	34208	6.98472e-05	0.000281333	SLC16A6,CDH13,GRID2
GO:0016021,GO:0005886,GO:0005509	integral to membrane (CC),plasma membrane (CC),calcium ion binding (MF)	5	238	137	34208	0.00277441	0.00466026	CDH13,NOTCH3,LRP4,LRP1,LRP2
GO:0016021,GO:0005886,GO:0005624	integral to membrane (CC),plasma membrane (CC),membrane fraction (CC)	8	238	144	34208	8.14446e-06	6.0812e-05	OPRM1,SLC39A1,SLC16A6,ADCY5,ABCC6,SLC22A7,LRP1,LRP2
GO:0016021,GO:0005886,GO:0005624,GO:0055085	integral to membrane (CC),plasma membrane (CC),membrane fraction (CC),transmembrane transport (BP)	5	238	57	34208	4.87327e-05	0.0002206	SLC39A1,SLC16A6,ADCY5,ABCC6,SLC22A7
GO:0016021,GO:0005886,GO:0005624,GO:0004872	integral to membrane (CC),plasma membrane (CC),membrane fraction (CC),receptor activity (MF)	3	238	41	34208	0.00291682	0.00484092	OPRM1,LRP1,LRP2
GO:0016021,GO:0005886,GO:0005624,GO:0005887	integral to membrane (CC),plasma membrane (CC),membrane fraction (CC),integral to plasma membrane (CC)	4	238	61	34208	0.00087371	0.00188067	OPRM1,SLC16A6,SLC22A7,LRP1
GO:0016021,GO:0005886,GO:0005624,GO:0005887,V$MAZ_Q6	integral to membrane (CC),plasma membrane (CC),membrane fraction (CC),integral to plasma membrane (CC),V$MAZ_Q6	3	238	10	34208	3.84932e-05	0.000179153	OPRM1,SLC16A6,LRP1
GO:0016021,GO:0005886,GO:0005624,GO:0005768	integral to membrane (CC),plasma membrane (CC),membrane fraction (CC),endosome (CC)	3	238	13	34208	9.03348e-05	0.000338341	ADCY5,LRP1,LRP2
GO:0016021,GO:0005886,GO:0005624,V$NKX25_02	integral to membrane (CC),plasma membrane (CC),membrane fraction (CC),V$NKX25_02	3	238	5	34208	3.29159e-06	3.14832e-05	SLC16A6,LRP1,LRP2
GO:0016021,GO:0005886,V$ETS2_B	integral to membrane (CC),plasma membrane (CC),V$ETS2_B	4	238	92	34208	0.0039567	0.0061993	JPH3,HFE,CACNG2,LRP2
GO:0016021,GO:0005886,V$ETS2_B,V$CHX10_01	integral to membrane (CC),plasma membrane (CC),V$ETS2_B,V$CHX10_01	3	238	14	34208	0.000114381	0.000403999	JPH3,CACNG2,LRP2
GO:0016021,GO:0005886,V$STAT4_01,V$MAZ_Q6	integral to membrane (CC),plasma membrane (CC),V$STAT4_01,V$MAZ_Q6	3	238	8	34208	1.81497e-05	0.000105554	OPRM1,KCNK10,GRID2
GO:0016021,GO:0005886,V$TATA_01	integral to membrane (CC),plasma membrane (CC),V$TATA_01	4	238	89	34208	0.0035138	0.00566648	CACNG2,ABCC6,SLC5A7,GRID2
GO:0016021,GO:0005886,V$TATA_01,GO:0006810	integral to membrane (CC),plasma membrane (CC),V$TATA_01,transport (BP)	3	238	12	34208	6.98472e-05	0.000281333	CACNG2,ABCC6,GRID2
GO:0016021,GO:0005886,V$TATA_01,GO:0005215	integral to membrane (CC),plasma membrane (CC),V$TATA_01,transporter activity (MF)	3	238	11	34208	5.2656e-05	0.000231713	ABCC6,SLC5A7,GRID2
GO:0016021,GO:0005886,V$TATA_01,GO:0006811	integral to membrane (CC),plasma membrane (CC),V$TATA_01,ion transport (BP)	3	238	25	34208	0.000683014	0.00155401	CACNG2,SLC5A7,GRID2
GO:0016021,GO:0005886,GO:0006810	integral to membrane (CC),plasma membrane (CC),transport (BP)	8	238	107	34208	8.79676e-07	1.53479e-05	CHRNA1,CACNG2,KCNK10,GJC1,CHRND,ABCC6,CHRNA6,GRID2
GO:0016021,GO:0005886,GO:0006810,V$E12_Q6,GO:0004872,GO:0030054,GO:0045211,Kegg:04080,GO:0006811,GO:0005216,GO:0045202	integral to membrane (CC),plasma membrane (CC),transport (BP),V$E12_Q6,receptor activity (MF),cell junction (CC),postsynaptic membrane (CC),Neuroactive ligand-receptor interaction,ion transport (BP),ion channel activity (MF),synapse (CC)	3	238	7	34208	1.14022e-05	7.37218e-05	CHRNA1,CHRND,GRID2
GO:0016021,GO:0005886,GO:0006810,V$E12_Q6,GO:0006811	integral to membrane (CC),plasma membrane (CC),transport (BP),V$E12_Q6,ion transport (BP)	4	238	16	34208	3.8938e-06	3.54836e-05	CHRNA1,KCNK10,CHRND,GRID2
GO:0016021,GO:0005886,GO:0006810,GO:0004872,GO:0030054,GO:0045211,Kegg:04080,GO:0006811,GO:0005216,GO:0045202	integral to membrane (CC),plasma membrane (CC),transport (BP),receptor activity (MF),cell junction (CC),postsynaptic membrane (CC),Neuroactive ligand-receptor interaction,ion transport (BP),ion channel activity (MF),synapse (CC)	4	238	18	34208	6.47543e-06	5.3658e-05	CHRNA1,CHRND,CHRNA6,GRID2
GO:0016021,GO:0005886,GO:0006810,GO:0030054	integral to membrane (CC),plasma membrane (CC),transport (BP),cell junction (CC)	5	238	31	34208	2.29118e-06	2.66053e-05	CHRNA1,GJC1,CHRND,CHRNA6,GRID2
GO:0016021,GO:0005886,GO:0006810,GO:0030054,GO:0007268	integral to membrane (CC),plasma membrane (CC),transport (BP),cell junction (CC),synaptic transmission (BP)	4	238	19	34208	8.15745e-06	6.01331e-05	CHRNA1,GJC1,CHRND,CHRNA6
GO:0016021,GO:0005886,GO:0006810,V$FOXO4_01,V$MAZ_Q6,GO:0006811	integral to membrane (CC),plasma membrane (CC),transport (BP),V$FOXO4_01,V$MAZ_Q6,ion transport (BP)	3	238	7	34208	1.14022e-05	7.37218e-05	CACNG2,KCNK10,GRID2
GO:0016021,GO:0005886,GO:0006810,GO:0006811	integral to membrane (CC),plasma membrane (CC),transport (BP),ion transport (BP)	6	238	56	34208	2.58492e-06	2.94257e-05	CHRNA1,CACNG2,KCNK10,CHRND,CHRNA6,GRID2
GO:0016021,GO:0005886,GO:0006810,GO:0006811,GO:0007268	integral to membrane (CC),plasma membrane (CC),transport (BP),ion transport (BP),synaptic transmission (BP)	5	238	24	34208	5.96378e-07	1.0898e-05	CHRNA1,CACNG2,KCNK10,CHRND,CHRNA6
GO:0016021,GO:0005886,GO:0006810,GO:0007268	integral to membrane (CC),plasma membrane (CC),transport (BP),synaptic transmission (BP)	6	238	29	34208	4.42415e-08	2.32737e-06	CHRNA1,CACNG2,KCNK10,GJC1,CHRND,CHRNA6
GO:0016021,GO:0005886,GO:0055085	integral to membrane (CC),plasma membrane (CC),transmembrane transport (BP)	11	238	320	34208	1.69544e-05	0.000103454	KCNS3,SLC39A1,SLC5A12,SLC22A16,GJA10,SLC16A6,ADCY5,ABCC6,KCNH8,SLC22A7,SLC5A7
GO:0016021,GO:0005886,GO:0055085,GO:0005215	integral to membrane (CC),plasma membrane (CC),transmembrane transport (BP),transporter activity (MF)	3	238	67	34208	0.0114864	0.0152566	SLC5A12,ABCC6,SLC5A7
GO:0016021,GO:0005886,GO:0055085,GO:0006811	integral to membrane (CC),plasma membrane (CC),transmembrane transport (BP),ion transport (BP)	5	238	197	34208	0.0125064	0.0163796	KCNS3,SLC5A12,SLC22A16,KCNH8,SLC5A7
GO:0016021,GO:0005886,GO:0055085,GO:0007268	integral to membrane (CC),plasma membrane (CC),transmembrane transport (BP),synaptic transmission (BP)	5	238	84	34208	0.000308564	0.000865376	KCNS3,GJA10,ADCY5,KCNH8,SLC5A7
GO:0016021,GO:0005886,GO:0055085,GO:0015293	integral to membrane (CC),plasma membrane (CC),transmembrane transport (BP),symporter activity (MF)	3	238	67	34208	0.0114864	0.0152566	SLC5A12,SLC16A6,SLC5A7
GO:0016021,GO:0005886,GO:0055085,IPR020846	integral to membrane (CC),plasma membrane (CC),transmembrane transport (BP),Major facilitator superfamily domain	3	238	45	34208	0.00380433	0.0059876	SLC22A16,SLC16A6,SLC22A7
GO:0016021,GO:0005886,GO:0005215	integral to membrane (CC),plasma membrane (CC),transporter activity (MF)	4	238	92	34208	0.0039567	0.0061993	SLC5A12,ABCC6,SLC5A7,GRID2
GO:0016021,GO:0005886,GO:0005215,GO:0006811	integral to membrane (CC),plasma membrane (CC),transporter activity (MF),ion transport (BP)	3	238	55	34208	0.0066848	0.00969896	SLC5A12,SLC5A7,GRID2
GO:0016021,GO:0005886,V$PAX4_03	integral to membrane (CC),plasma membrane (CC),V$PAX4_03	8	238	102	34208	6.09754e-07	1.09692e-05	CACNG2,BAI2,NCAM2,KCNK10,ITGA10,ITGA6,LRP1,LRP2
GO:0016021,GO:0005886,V$PAX4_03,V$E12_Q6	integral to membrane (CC),plasma membrane (CC),V$PAX4_03,V$E12_Q6	4	238	48	34208	0.000349599	0.000938028	BAI2,NCAM2,KCNK10,ITGA6
GO:0016021,GO:0005886,V$PAX4_03,V$E12_Q6,V$MAZ_Q6	integral to membrane (CC),plasma membrane (CC),V$PAX4_03,V$E12_Q6,V$MAZ_Q6	3	238	19	34208	0.00029676	0.000834293	BAI2,NCAM2,KCNK10
GO:0016021,GO:0005886,V$PAX4_03,GO:0004872	integral to membrane (CC),plasma membrane (CC),V$PAX4_03,receptor activity (MF)	5	238	38	34208	6.50512e-06	5.37757e-05	BAI2,ITGA10,ITGA6,LRP1,LRP2
GO:0016021,GO:0005886,V$PAX4_03,GO:0004872,V$MAZ_Q6	integral to membrane (CC),plasma membrane (CC),V$PAX4_03,receptor activity (MF),V$MAZ_Q6	3	238	15	34208	0.000142242	0.000479947	BAI2,ITGA10,LRP1
GO:0016021,GO:0005886,V$PAX4_03,V$FOXO4_01,V$MAZ_Q6	integral to membrane (CC),plasma membrane (CC),V$PAX4_03,V$FOXO4_01,V$MAZ_Q6	3	238	10	34208	3.84932e-05	0.000179153	CACNG2,KCNK10,ITGA10
GO:0016021,GO:0005886,V$PAX4_03,V$MAZ_Q6	integral to membrane (CC),plasma membrane (CC),V$PAX4_03,V$MAZ_Q6	6	238	38	34208	2.44007e-07	7.30339e-06	CACNG2,BAI2,NCAM2,KCNK10,ITGA10,LRP1
GO:0016021,GO:0005886,V$PAX4_03,V$MAZ_Q6,V$P53_DECAMER_Q2	integral to membrane (CC),plasma membrane (CC),V$PAX4_03,V$MAZ_Q6,V$P53_DECAMER_Q2	3	238	4	34208	1.32345e-06	1.78102e-05	CACNG2,NCAM2,LRP1
GO:0016021,GO:0005886,V$PAX4_03,V$CHX10_01	integral to membrane (CC),plasma membrane (CC),V$PAX4_03,V$CHX10_01	3	238	15	34208	0.000142242	0.000479947	CACNG2,ITGA10,LRP2
GO:0016021,GO:0005886,V$PAX4_03,Kegg:05410,Kegg:05412,Kegg:05414	integral to membrane (CC),plasma membrane (CC),V$PAX4_03,Hypertrophic cardiomyopathy (HCM),Arrhythmogenic right ventricular cardiomyopathy (ARVC),Dilated cardiomyopathy	3	238	7	34208	1.14022e-05	7.37218e-05	CACNG2,ITGA10,ITGA6
GO:0016021,GO:0005886,V$AREB6_01	integral to membrane (CC),plasma membrane (CC),V$AREB6_01	4	238	97	34208	0.00477621	0.00728923	KCNS3,SLC16A6,CDH13,GRID2
GO:0016021,GO:0005886,V$AREB6_01,V$FOXO4_01,V$MAZ_Q6	integral to membrane (CC),plasma membrane (CC),V$AREB6_01,V$FOXO4_01,V$MAZ_Q6	3	238	11	34208	5.2656e-05	0.000231713	KCNS3,SLC16A6,GRID2
GO:0016021,GO:0005886,V$E12_Q6	integral to membrane (CC),plasma membrane (CC),V$E12_Q6	10	238	230	34208	5.42131e-06	4.68229e-05	JPH3,CHRNA1,BAI2,NCAM2,KCNK10,SLC16A6,CDH13,CHRND,ITGA6,GRID2
GO:0016021,GO:0005886,V$E12_Q6,GO:0004872	integral to membrane (CC),plasma membrane (CC),V$E12_Q6,receptor activity (MF)	5	238	78	34208	0.000218254	0.000663554	CHRNA1,BAI2,CHRND,ITGA6,GRID2
GO:0016021,GO:0005886,V$E12_Q6,GO:0004872,V$MYOD_Q6	integral to membrane (CC),plasma membrane (CC),V$E12_Q6,receptor activity (MF),V$MYOD_Q6	4	238	24	34208	2.17603e-05	0.000121271	BAI2,CHRND,ITGA6,GRID2
GO:0016021,GO:0005886,V$E12_Q6,GO:0004872,V$MYOD_Q6,V$E2A_Q2	integral to membrane (CC),plasma membrane (CC),V$E12_Q6,receptor activity (MF),V$MYOD_Q6,V$E2A_Q2	3	238	6	34208	6.54928e-06	4.95405e-05	BAI2,CHRND,ITGA6
GO:0016021,GO:0005886,V$E12_Q6,V$FOXO4_01,V$MAZ_Q6	integral to membrane (CC),plasma membrane (CC),V$E12_Q6,V$FOXO4_01,V$MAZ_Q6	4	238	24	34208	2.17603e-05	0.000121271	JPH3,KCNK10,SLC16A6,GRID2
GO:0016021,GO:0005886,V$E12_Q6,V$FOXO4_01,V$MAZ_Q6,V$PAX2_02	integral to membrane (CC),plasma membrane (CC),V$E12_Q6,V$FOXO4_01,V$MAZ_Q6,V$PAX2_02	3	238	5	34208	3.29159e-06	3.14832e-05	KCNK10,SLC16A6,GRID2
GO:0016021,GO:0005886,V$E12_Q6,V$MYOD_Q6	integral to membrane (CC),plasma membrane (CC),V$E12_Q6,V$MYOD_Q6	5	238	65	34208	9.18882e-05	0.000342313	BAI2,CDH13,CHRND,ITGA6,GRID2
GO:0016021,GO:0005886,V$E12_Q6,V$MAZ_Q6	integral to membrane (CC),plasma membrane (CC),V$E12_Q6,V$MAZ_Q6	6	238	78	34208	1.8001e-05	0.000108884	JPH3,BAI2,NCAM2,KCNK10,SLC16A6,GRID2
GO:0016021,GO:0005886,V$E12_Q6,V$MYB_Q6	integral to membrane (CC),plasma membrane (CC),V$E12_Q6,V$MYB_Q6	3	238	6	34208	6.54928e-06	4.95405e-05	JPH3,SLC16A6,CDH13
GO:0016021,GO:0005886,V$HNF3_Q6,V$MAZ_Q6	integral to membrane (CC),plasma membrane (CC),V$HNF3_Q6,V$MAZ_Q6	3	238	25	34208	0.000683014	0.00155401	CACNG2,BAI2,GRID2
GO:0016021,GO:0005886,GO:0007186,GO:0004872,GO:0004930,GO:0004871	integral to membrane (CC),plasma membrane (CC),G-protein coupled receptor signaling pathway (BP),receptor activity (MF),G-protein coupled receptor activity (MF),signal transducer activity (MF)	4	238	142	34208	0.0175929	0.0219801	BAI1,OPRM1,BAI2,PTGDR
GO:0016021,GO:0005886,GO:0004872	integral to membrane (CC),plasma membrane (CC),receptor activity (MF)	18	238	902	34208	6.89197e-05	0.000291106	BAI1,CHRNA1,PTGER4,OPRM1,GHR,BAI2,ITGA10,CHRNA3,NOTCH3,CHRND,ITGA6,PTGDR,LRP4,CHRNA6,CHRNB4,LRP1,LRP2,GRID2
GO:0016021,GO:0005886,GO:0004872,GO:0005887	integral to membrane (CC),plasma membrane (CC),receptor activity (MF),integral to plasma membrane (CC)	6	238	162	34208	0.000987464	0.00207159	BAI1,OPRM1,GHR,CHRNB4,LRP1,GRID2
GO:0016021,GO:0005886,GO:0004872,GO:0005887,Kegg:04080	integral to membrane (CC),plasma membrane (CC),receptor activity (MF),integral to plasma membrane (CC),Neuroactive ligand-receptor interaction	4	238	83	34208	0.0027315	0.00459484	OPRM1,GHR,CHRNB4,GRID2
GO:0016021,GO:0005886,GO:0004872,GO:0005887,V$MAZ_Q6	integral to membrane (CC),plasma membrane (CC),receptor activity (MF),integral to plasma membrane (CC),V$MAZ_Q6	3	238	28	34208	0.000958001	0.00202076	OPRM1,LRP1,GRID2
GO:0016021,GO:0005886,GO:0004872,GO:0030054,GO:0045211,Kegg:04080,GO:0006811,GO:0005216,GO:0045202	integral to membrane (CC),plasma membrane (CC),receptor activity (MF),cell junction (CC),postsynaptic membrane (CC),Neuroactive ligand-receptor interaction,ion transport (BP),ion channel activity (MF),synapse (CC)	5	238	36	34208	4.94148e-06	4.39918e-05	CHRNA1,CHRND,CHRNA6,CHRNB4,GRID2
GO:0016021,GO:0005886,GO:0004872,GO:0030054,GO:0045211,Kegg:04080,GO:0006811,GO:0045202	integral to membrane (CC),plasma membrane (CC),receptor activity (MF),cell junction (CC),postsynaptic membrane (CC),Neuroactive ligand-receptor interaction,ion transport (BP),synapse (CC)	6	238	41	34208	3.90551e-07	7.92978e-06	CHRNA1,CHRNA3,CHRND,CHRNA6,CHRNB4,GRID2
GO:0016021,GO:0005886,GO:0004872,Kegg:04080	integral to membrane (CC),plasma membrane (CC),receptor activity (MF),Neuroactive ligand-receptor interaction	10	238	150	34208	1.09875e-07	4.19216e-06	CHRNA1,PTGER4,OPRM1,GHR,CHRNA3,CHRND,PTGDR,CHRNA6,CHRNB4,GRID2
GO:0016021,GO:0005886,GO:0004872,Kegg:04080,GO:0007626	integral to membrane (CC),plasma membrane (CC),receptor activity (MF),Neuroactive ligand-receptor interaction,locomotory behavior (BP)	3	238	11	34208	5.2656e-05	0.000231713	OPRM1,CHRNA3,CHRNB4
GO:0016021,GO:0005886,GO:0004872,V$OLF1_01	integral to membrane (CC),plasma membrane (CC),receptor activity (MF),V$OLF1_01	3	238	12	34208	6.98472e-05	0.000281333	GHR,BAI2,LRP1
GO:0016021,GO:0005886,GO:0004872,V$FOXO4_01	integral to membrane (CC),plasma membrane (CC),receptor activity (MF),V$FOXO4_01	3	238	68	34208	0.0119559	0.0157597	GHR,ITGA10,GRID2
GO:0016021,GO:0005886,GO:0004872,V$MAZ_Q6	integral to membrane (CC),plasma membrane (CC),receptor activity (MF),V$MAZ_Q6	6	238	65	34208	6.24154e-06	5.27266e-05	OPRM1,BAI2,ITGA10,NOTCH3,LRP1,GRID2
GO:0016021,GO:0005886,GO:0004872,V$CHX10_01	integral to membrane (CC),plasma membrane (CC),receptor activity (MF),V$CHX10_01	3	238	25	34208	0.000683014	0.00155401	OPRM1,ITGA10,LRP2
GO:0016021,GO:0005886,GO:0004872,GO:0043025	integral to membrane (CC),plasma membrane (CC),receptor activity (MF),neuronal cell body (CC)	3	238	26	34208	0.000768153	0.00170308	GHR,CHRNA3,LRP1
GO:0016021,GO:0005886,GO:0005887	integral to membrane (CC),plasma membrane (CC),integral to plasma membrane (CC)	10	238	292	34208	4.23374e-05	0.000195733	BAI1,OPRM1,HFE,GHR,PKD1,SLC16A6,SLC22A7,CHRNB4,LRP1,GRID2
GO:0016021,GO:0005886,GO:0005887,V$FOXO4_01	integral to membrane (CC),plasma membrane (CC),integral to plasma membrane (CC),V$FOXO4_01	3	238	39	34208	0.0025263	0.00430388	GHR,SLC16A6,GRID2
GO:0016021,GO:0005886,GO:0005887,V$MAZ_Q6	integral to membrane (CC),plasma membrane (CC),integral to plasma membrane (CC),V$MAZ_Q6	4	238	48	34208	0.000349599	0.000938028	OPRM1,SLC16A6,LRP1,GRID2
GO:0016021,GO:0005886,GO:0005887,V$MAZ_Q6,V$FREAC2_01	integral to membrane (CC),plasma membrane (CC),integral to plasma membrane (CC),V$MAZ_Q6,V$FREAC2_01	3	238	8	34208	1.81497e-05	0.000105554	SLC16A6,LRP1,GRID2
GO:0016021,GO:0005886,GO:0005887,GO:0006811	integral to membrane (CC),plasma membrane (CC),integral to plasma membrane (CC),ion transport (BP)	3	238	63	34208	0.00971634	0.0132868	HFE,CHRNB4,GRID2
GO:0016021,GO:0005886,GO:0030054	integral to membrane (CC),plasma membrane (CC),cell junction (CC)	8	238	164	34208	2.09749e-05	0.00011803	CHRNA1,GJC1,GJA10,CHRNA3,CHRND,CHRNA6,CHRNB4,GRID2
GO:0016021,GO:0005886,GO:0030054,GO:0007268	integral to membrane (CC),plasma membrane (CC),cell junction (CC),synaptic transmission (BP)	7	238	50	34208	5.59378e-08	2.62454e-06	CHRNA1,GJC1,GJA10,CHRNA3,CHRND,CHRNA6,CHRNB4
GO:0016021,GO:0005886,GO:0007275	integral to membrane (CC),plasma membrane (CC),multicellular organismal development (BP)	3	238	87	34208	0.0229791	0.0277411	SLC22A16,NOTCH3,LRP1
GO:0016021,GO:0005886,GO:0016324	integral to membrane (CC),plasma membrane (CC),apical plasma membrane (CC)	4	238	87	34208	0.00323805	0.00528065	SLC5A12,ABCC6,LRP2,MGAM
GO:0016021,GO:0005886,V$AP1FJ_Q2,V$FOXO4_01,V$MAZ_Q6	integral to membrane (CC),plasma membrane (CC),V$AP1FJ_Q2,V$FOXO4_01,V$MAZ_Q6	3	238	4	34208	1.32345e-06	1.78102e-05	CACNG2,KCNK10,SLC16A6
GO:0016021,GO:0005886,V$OLF1_01	integral to membrane (CC),plasma membrane (CC),V$OLF1_01	4	238	45	34208	0.000272101	0.000788594	GHR,BAI2,GJC1,LRP1
GO:0016021,GO:0005886,V$FOXO4_01	integral to membrane (CC),plasma membrane (CC),V$FOXO4_01	8	238	176	34208	3.47772e-05	0.000172249	JPH3,KCNS3,CACNG2,GHR,KCNK10,SLC16A6,ITGA10,GRID2
GO:0016021,GO:0005886,V$FOXO4_01,V$MAZ_Q6	integral to membrane (CC),plasma membrane (CC),V$FOXO4_01,V$MAZ_Q6	7	238	45	34208	2.6176e-08	1.62291e-06	JPH3,KCNS3,CACNG2,KCNK10,SLC16A6,ITGA10,GRID2
GO:0016021,GO:0005886,V$FOXO4_01,V$MAZ_Q6,GO:0006811	integral to membrane (CC),plasma membrane (CC),V$FOXO4_01,V$MAZ_Q6,ion transport (BP)	4	238	13	34208	1.55505e-06	1.96332e-05	KCNS3,CACNG2,KCNK10,GRID2
GO:0016021,GO:0005886,V$FOXO4_01,V$MAZ_Q6,GO:0006811,GO:0007268,GO:0005244	integral to membrane (CC),plasma membrane (CC),V$FOXO4_01,V$MAZ_Q6,ion transport (BP),synaptic transmission (BP),voltage-gated ion channel activity (MF)	3	238	4	34208	1.32345e-06	1.78102e-05	KCNS3,CACNG2,KCNK10
GO:0016021,GO:0005886,V$FOXO4_01,V$MAZ_Q6,V$CHX10_01	integral to membrane (CC),plasma membrane (CC),V$FOXO4_01,V$MAZ_Q6,V$CHX10_01	3	238	12	34208	6.98472e-05	0.000281333	JPH3,CACNG2,ITGA10
GO:0016021,GO:0005886,V$FOXO4_01,V$MAZ_Q6,V$FREAC2_01	integral to membrane (CC),plasma membrane (CC),V$FOXO4_01,V$MAZ_Q6,V$FREAC2_01	3	238	10	34208	3.84932e-05	0.000179153	CACNG2,SLC16A6,GRID2
GO:0016021,GO:0005886,V$MYOD_Q6	integral to membrane (CC),plasma membrane (CC),V$MYOD_Q6	6	238	102	34208	8.21446e-05	0.000322996	KCNS3,BAI2,CDH13,CHRND,ITGA6,GRID2
GO:0016021,GO:0005886,V$MYOD_Q6,GO:0006811	integral to membrane (CC),plasma membrane (CC),V$MYOD_Q6,ion transport (BP)	3	238	23	34208	0.000531346	0.00128203	KCNS3,CHRND,GRID2
GO:0016021,GO:0005886,GO:0008285	integral to membrane (CC),plasma membrane (CC),negative regulation of cell proliferation (BP)	4	238	24	34208	2.17603e-05	0.000121271	BAI1,OPRM1,SIRPG,CDH13
GO:0016021,GO:0005886,V$PU1_Q6	integral to membrane (CC),plasma membrane (CC),V$PU1_Q6	3	238	57	34208	0.00738028	0.0105493	SLC16A6,MR1,GRID2
GO:0016021,GO:0005886,V$TFIII_Q6	integral to membrane (CC),plasma membrane (CC),V$TFIII_Q6	3	238	14	34208	0.000114381	0.000403999	JPH3,ABCC6,LRP1
GO:0016021,GO:0005886,V$MAZ_Q6	integral to membrane (CC),plasma membrane (CC),V$MAZ_Q6	12	238	194	34208	1.34016e-08	9.69379e-07	JPH3,KCNS3,OPRM1,CACNG2,BAI2,NCAM2,KCNK10,SLC16A6,ITGA10,NOTCH3,LRP1,GRID2
GO:0016021,GO:0005886,V$MAZ_Q6,V$CHX10_01	integral to membrane (CC),plasma membrane (CC),V$MAZ_Q6,V$CHX10_01	4	238	27	34208	3.53552e-05	0.000174366	JPH3,OPRM1,CACNG2,ITGA10
GO:0016021,GO:0005886,V$MAZ_Q6,V$FREAC2_01	integral to membrane (CC),plasma membrane (CC),V$MAZ_Q6,V$FREAC2_01	4	238	19	34208	8.15745e-06	6.01331e-05	CACNG2,SLC16A6,LRP1,GRID2
GO:0016021,GO:0005886,V$MAZ_Q6,V$FREAC2_01,V$GATA1_01	integral to membrane (CC),plasma membrane (CC),V$MAZ_Q6,V$FREAC2_01,V$GATA1_01	3	238	3	34208	3.32577e-07	6.99823e-06	CACNG2,LRP1,GRID2
GO:0016021,GO:0005886,GO:0006811	integral to membrane (CC),plasma membrane (CC),ion transport (BP)	15	238	304	34208	4.43288e-09	5.13032e-07	CHRNA1,KCNS3,SLC5A12,HFE,CACNG2,SLC22A16,KCNK10,CHRNA3,CHRND,KCNT2,KCNH8,SLC5A7,CHRNA6,CHRNB4,GRID2
GO:0016021,GO:0005886,GO:0006811,GO:0007268	integral to membrane (CC),plasma membrane (CC),ion transport (BP),synaptic transmission (BP)	10	238	122	34208	1.53416e-08	1.06532e-06	CHRNA1,KCNS3,CACNG2,KCNK10,CHRNA3,CHRND,KCNH8,SLC5A7,CHRNA6,CHRNB4
GO:0016021,GO:0005886,GO:0006811,GO:0007268,GO:0005244	integral to membrane (CC),plasma membrane (CC),ion transport (BP),synaptic transmission (BP),voltage-gated ion channel activity (MF)	4	238	71	34208	0.00154099	0.00295598	KCNS3,CACNG2,KCNK10,KCNH8
GO:0016021,GO:0005886,GO:0006811,GO:0007268,GO:0007271	integral to membrane (CC),plasma membrane (CC),ion transport (BP),synaptic transmission (BP),synaptic transmission, cholinergic (BP)	3	238	6	34208	6.54928e-06	4.95405e-05	CHRNA3,SLC5A7,CHRNB4
GO:0016021,GO:0005886,GO:0006811,GO:0005216	integral to membrane (CC),plasma membrane (CC),ion transport (BP),ion channel activity (MF)	6	238	108	34208	0.000112761	0.000409954	CHRNA1,CHRND,KCNT2,CHRNA6,CHRNB4,GRID2
GO:0016021,GO:0005886,GO:0034220,GO:0006812	integral to membrane (CC),plasma membrane (CC),ion transmembrane transport (BP),cation transport (BP)	4	238	21	34208	1.2459e-05	7.85076e-05	PKD1,CHRNA3,CHRND,CHRNA6
GO:0016021,GO:0005886,V$CHX10_01	integral to membrane (CC),plasma membrane (CC),V$CHX10_01	5	238	76	34208	0.000193164	0.000611363	JPH3,OPRM1,CACNG2,ITGA10,LRP2
GO:0016021,GO:0005886,GO:0007268	integral to membrane (CC),plasma membrane (CC),synaptic transmission (BP)	13	238	182	34208	5.6813e-10	9.86274e-08	CHRNA1,KCNS3,CACNG2,KCNK10,GJC1,GJA10,CHRNA3,CHRND,ADCY5,KCNH8,SLC5A7,CHRNA6,CHRNB4
GO:0016021,GO:0005886,GO:0007268,V$CACCCBINDINGFACTOR_Q6	integral to membrane (CC),plasma membrane (CC),synaptic transmission (BP),V$CACCCBINDINGFACTOR_Q6	3	238	9	34208	2.70845e-05	0.000139729	KCNK10,ADCY5,KCNH8
GO:0016021,GO:0005886,GO:0006812	integral to membrane (CC),plasma membrane (CC),cation transport (BP)	5	238	37	34208	5.68129e-06	4.85848e-05	SLC39A1,PKD1,CHRNA3,CHRND,CHRNA6
GO:0016021,GO:0005886,Kegg:05414	integral to membrane (CC),plasma membrane (CC),Dilated cardiomyopathy	4	238	40	34208	0.000171506	0.000559651	CACNG2,ITGA10,ITGA6,ADCY5
GO:0016021,GO:0005886,V$CACCCBINDINGFACTOR_Q6	integral to membrane (CC),plasma membrane (CC),V$CACCCBINDINGFACTOR_Q6	4	238	26	34208	3.02824e-05	0.000152599	KCNK10,ADCY5,KCNH8,LRP1
GO:0016021,GO:0005886,V$HNF4ALPHA_Q6	integral to membrane (CC),plasma membrane (CC),V$HNF4ALPHA_Q6	3	238	18	34208	0.000251192	0.000735981	BAI2,KCNK10,ABCC6
GO:0016021,GO:0005886,V$CACBINDINGPROTEIN_Q6	integral to membrane (CC),plasma membrane (CC),V$CACBINDINGPROTEIN_Q6	5	238	19	34208	1.67854e-07	5.71361e-06	KCNS3,CACNG2,ITGA6,LRP1,LRP2
GO:0016021,GO:0005886,IPR000203,GO:0007218	integral to membrane (CC),plasma membrane (CC),GPS domain,neuropeptide signaling pathway (BP)	3	238	32	34208	0.00142104	0.00275943	BAI1,BAI2,PKD1
GO:0016021,V$ERR1_Q2	integral to membrane (CC),V$ERR1_Q2	5	238	185	34208	0.00972753	0.0132864	ILVBL,RYR3,SLC16A6,CDH13,GRID2
GO:0016021,V$ERR1_Q2,V$E12_Q6	integral to membrane (CC),V$ERR1_Q2,V$E12_Q6	4	238	62	34208	0.000928916	0.00198596	RYR3,SLC16A6,CDH13,GRID2
GO:0016021,GO:0005509	integral to membrane (CC),calcium ion binding (MF)	7	238	196	34208	0.000469866	0.00117197	RYR3,CDH13,NOTCH3,LRP4,LRP1,LRP2,PRRG3
GO:0016021,GO:0005509,GO:0004872	integral to membrane (CC),calcium ion binding (MF),receptor activity (MF)	5	238	28	34208	1.34802e-06	1.80707e-05	RYR3,NOTCH3,LRP4,LRP1,LRP2
GO:0016021,GO:0005624	integral to membrane (CC),membrane fraction (CC)	10	238	232	34208	5.85078e-06	4.95461e-05	OPRM1,SLC39A1,SLC16A6,SCN2A,BACE1,ADCY5,ABCC6,SLC22A7,LRP1,LRP2
GO:0016021,GO:0005624,GO:0055085	integral to membrane (CC),membrane fraction (CC),transmembrane transport (BP)	6	238	72	34208	1.13368e-05	7.88806e-05	SLC39A1,SLC16A6,SCN2A,ADCY5,ABCC6,SLC22A7
GO:0016021,GO:0005624,GO:0055085,GO:0005887	integral to membrane (CC),membrane fraction (CC),transmembrane transport (BP),integral to plasma membrane (CC)	3	238	39	34208	0.0025263	0.00430388	SLC16A6,SCN2A,SLC22A7
GO:0016021,GO:0005624,GO:0005887	integral to membrane (CC),membrane fraction (CC),integral to plasma membrane (CC)	6	238	79	34208	1.9368e-05	0.000110602	OPRM1,SLC16A6,SCN2A,BACE1,SLC22A7,LRP1
GO:0016021,GO:0005624,GO:0005887,V$MAZ_Q6	integral to membrane (CC),membrane fraction (CC),integral to plasma membrane (CC),V$MAZ_Q6	4	238	12	34208	1.08249e-06	1.7645e-05	OPRM1,SLC16A6,BACE1,LRP1
GO:0016021,GO:0005624,GO:0005768	integral to membrane (CC),membrane fraction (CC),endosome (CC)	4	238	15	34208	2.93638e-06	3.21613e-05	BACE1,ADCY5,LRP1,LRP2
GO:0016021,V$ETS2_B	integral to membrane (CC),V$ETS2_B	5	238	173	34208	0.0074059	0.0105642	JPH3,HFE,CACNG2,ROBO4,LRP2
GO:0016021,V$ETS2_B,V$FOXO4_01,V$MAZ_Q6	integral to membrane (CC),V$ETS2_B,V$FOXO4_01,V$MAZ_Q6	3	238	13	34208	9.03348e-05	0.000338341	JPH3,CACNG2,ROBO4
GO:0016021,GO:0006810	integral to membrane (CC),transport (BP)	10	238	275	34208	2.5497e-05	0.000140072	CHRNA1,STARD3,CACNG2,KCNK10,GJC1,CHRND,ABCC6,CHRNA6,SEC14L4,GRID2
GO:0016021,GO:0006810,GO:0005215	integral to membrane (CC),transport (BP),transporter activity (MF)	3	238	49	34208	0.00483989	0.00734444	ABCC6,SEC14L4,GRID2
GO:0016021,GO:0006810,V$SP1_Q6	integral to membrane (CC),transport (BP),V$SP1_Q6	3	238	46	34208	0.00404907	0.00631553	STARD3,KCNK10,SEC14L4
GO:0016021,GO:0055085	integral to membrane (CC),transmembrane transport (BP)	16	238	490	34208	4.06398e-07	8.15614e-06	KCNS3,SLC39A1,SLC17A6,SLC5A12,KCNU1,SLC22A16,RYR3,GJA10,SLC16A6,SCN2A,ADCY5,ABCC6,KCNH8,SLC22A7,MFSD6,SLC5A7
GO:0016021,GO:0055085,V$E12_Q6	integral to membrane (CC),transmembrane transport (BP),V$E12_Q6	3	238	73	34208	0.0144679	0.0185428	SLC17A6,RYR3,SLC16A6
GO:0016021,GO:0055085,V$FOXO4_01,V$MAZ_Q6	integral to membrane (CC),transmembrane transport (BP),V$FOXO4_01,V$MAZ_Q6	3	238	12	34208	6.98472e-05	0.000281333	KCNS3,SLC17A6,SLC16A6
GO:0016021,GO:0055085,GO:0006811	integral to membrane (CC),transmembrane transport (BP),ion transport (BP)	9	238	252	34208	7.43506e-05	0.000296378	KCNS3,SLC17A6,SLC5A12,KCNU1,SLC22A16,RYR3,SCN2A,KCNH8,SLC5A7
GO:0016021,GO:0055085,GO:0015293	integral to membrane (CC),transmembrane transport (BP),symporter activity (MF)	4	238	79	34208	0.0022821	0.00400175	SLC17A6,SLC5A12,SLC16A6,SLC5A7
GO:0016021,GO:0055085,IPR020846	integral to membrane (CC),transmembrane transport (BP),Major facilitator superfamily domain	5	238	68	34208	0.000114018	0.00041108	SLC17A6,SLC22A16,SLC16A6,SLC22A7,MFSD6
GO:0016021,GO:0005215	integral to membrane (CC),transporter activity (MF)	5	238	144	34208	0.00343562	0.00555847	SLC5A12,ABCC6,SLC5A7,SEC14L4,GRID2
GO:0016021,V$PAX4_03	integral to membrane (CC),V$PAX4_03	9	238	168	34208	2.97314e-06	3.24614e-05	SREBF2,CACNG2,BAI2,NCAM2,KCNK10,ITGA10,ITGA6,LRP1,LRP2
GO:0016021,V$PAX4_03,V$E12_Q6	integral to membrane (CC),V$PAX4_03,V$E12_Q6	5	238	73	34208	0.000159723	0.000525648	SREBF2,BAI2,NCAM2,KCNK10,ITGA6
GO:0016021,V$PAX4_03,V$E12_Q6,V$MYOD_Q6	integral to membrane (CC),V$PAX4_03,V$E12_Q6,V$MYOD_Q6	3	238	27	34208	0.000859753	0.00186217	SREBF2,BAI2,ITGA6
GO:0016021,V$PAX4_03,V$OSF2_Q6	integral to membrane (CC),V$PAX4_03,V$OSF2_Q6	3	238	7	34208	1.14022e-05	7.37218e-05	SREBF2,BAI2,ITGA10
GO:0016021,V$AREB6_01	integral to membrane (CC),V$AREB6_01	5	238	164	34208	0.00594086	0.00880729	KCNS3,SLC16A6,OTOP3,CDH13,GRID2
GO:0016021,V$E12_Q6	integral to membrane (CC),V$E12_Q6	17	238	420	34208	7.90193e-09	7.03474e-07	JPH3,SREBF2,CHRNA1,SLC17A6,BAI2,NCAM2,RYR3,KCNK10,LRIG1,SLC16A6,CDH13,CHRND,BACE1,ITGA6,FUT9,CHST8,GRID2
GO:0016021,V$E12_Q6,GO:0004872	integral to membrane (CC),V$E12_Q6,receptor activity (MF)	6	238	104	34208	9.15034e-05	0.000341981	CHRNA1,BAI2,RYR3,CHRND,ITGA6,GRID2
GO:0016021,V$E12_Q6,GO:0004872,GO:0006811,GO:0005216	integral to membrane (CC),V$E12_Q6,receptor activity (MF),ion transport (BP),ion channel activity (MF)	4	238	16	34208	3.8938e-06	3.54836e-05	CHRNA1,RYR3,CHRND,GRID2
GO:0016021,V$E12_Q6,GO:0005887,V$MAZ_Q6	integral to membrane (CC),V$E12_Q6,integral to plasma membrane (CC),V$MAZ_Q6	3	238	20	34208	0.00034734	0.000938495	SLC16A6,BACE1,GRID2
GO:0016021,V$E12_Q6,GO:0030054,GO:0006811,GO:0045202	integral to membrane (CC),V$E12_Q6,cell junction (CC),ion transport (BP),synapse (CC)	4	238	14	34208	2.16517e-06	2.55697e-05	CHRNA1,SLC17A6,CHRND,GRID2
GO:0016021,V$E12_Q6,V$FOXO4_01,V$MAZ_Q6	integral to membrane (CC),V$E12_Q6,V$FOXO4_01,V$MAZ_Q6	6	238	36	34208	1.74172e-07	5.70496e-06	JPH3,SLC17A6,KCNK10,SLC16A6,CHST8,GRID2
GO:0016021,V$E12_Q6,V$FOXO4_01,V$MAZ_Q6,V$PAX2_02	integral to membrane (CC),V$E12_Q6,V$FOXO4_01,V$MAZ_Q6,V$PAX2_02	4	238	6	34208	3.38997e-08	1.9295e-06	KCNK10,SLC16A6,CHST8,GRID2
GO:0016021,V$E12_Q6,V$MYOD_Q6	integral to membrane (CC),V$E12_Q6,V$MYOD_Q6	6	238	106	34208	0.000101691	0.000373622	SREBF2,BAI2,CDH13,CHRND,ITGA6,GRID2
GO:0016021,V$E12_Q6,V$MAZ_Q6	integral to membrane (CC),V$E12_Q6,V$MAZ_Q6	9	238	122	34208	2.02406e-07	6.38866e-06	JPH3,SLC17A6,BAI2,NCAM2,KCNK10,SLC16A6,BACE1,CHST8,GRID2
GO:0016021,V$E12_Q6,GO:0006811	integral to membrane (CC),V$E12_Q6,ion transport (BP)	6	238	85	34208	2.94344e-05	0.000150288	CHRNA1,SLC17A6,RYR3,KCNK10,CHRND,GRID2
GO:0016021,V$E12_Q6,V$E4BP4_01	integral to membrane (CC),V$E12_Q6,V$E4BP4_01	3	238	12	34208	6.98472e-05	0.000281333	JPH3,SREBF2,FUT9
GO:0016021,V$HNF3_Q6	integral to membrane (CC),V$HNF3_Q6	5	238	116	34208	0.00133952	0.00262906	CACNG2,BAI2,RNF149,ROBO4,GRID2
GO:0016021,V$HNF3_Q6,V$FOXO4_01,V$MAZ_Q6	integral to membrane (CC),V$HNF3_Q6,V$FOXO4_01,V$MAZ_Q6	3	238	16	34208	0.000174169	0.00055992	CACNG2,ROBO4,GRID2
GO:0016021,V$HNF3_Q6,V$MAZ_Q6	integral to membrane (CC),V$HNF3_Q6,V$MAZ_Q6	4	238	34	34208	8.99242e-05	0.000347294	CACNG2,BAI2,ROBO4,GRID2
GO:0016021,GO:0004872	integral to membrane (CC),receptor activity (MF)	22	238	1093	34208	9.28651e-06	6.74535e-05	BAI1,PAQR6,CHRNA1,PTGER4,OPRM1,GHR,BAI2,RYR3,IL1RAPL2,ROBO4,ITGA10,CHRNA3,NOTCH3,CHRND,ITGA6,PTGDR,LRP4,CHRNA6,CHRNB4,LRP1,LRP2,GRID2
GO:0016021,GO:0004872,V$FOXO4_01	integral to membrane (CC),receptor activity (MF),V$FOXO4_01	4	238	84	34208	0.00285264	0.0047778	GHR,ROBO4,ITGA10,GRID2
GO:0016021,GO:0004872,V$FOXO4_01,V$MAZ_Q6	integral to membrane (CC),receptor activity (MF),V$FOXO4_01,V$MAZ_Q6	3	238	26	34208	0.000768153	0.00170308	ROBO4,ITGA10,GRID2
GO:0016021,GO:0004872,V$MAZ_Q6	integral to membrane (CC),receptor activity (MF),V$MAZ_Q6	7	238	85	34208	2.24833e-06	2.63723e-05	OPRM1,BAI2,ROBO4,ITGA10,NOTCH3,LRP1,GRID2
GO:0016021,GO:0004872,GO:0006811	integral to membrane (CC),receptor activity (MF),ion transport (BP)	7	238	63	34208	2.86944e-07	7.97015e-06	CHRNA1,RYR3,CHRNA3,CHRND,CHRNA6,CHRNB4,GRID2
GO:0016021,GO:0004872,GO:0006811,GO:0005216	integral to membrane (CC),receptor activity (MF),ion transport (BP),ion channel activity (MF)	6	238	56	34208	2.58492e-06	2.94257e-05	CHRNA1,RYR3,CHRND,CHRNA6,CHRNB4,GRID2
GO:0016021,GO:0004872,V$NF1_Q6	integral to membrane (CC),receptor activity (MF),V$NF1_Q6	3	238	29	34208	0.00106308	0.00218791	PAQR6,GHR,GRID2
GO:0016021,GO:0005887	integral to membrane (CC),integral to plasma membrane (CC)	12	238	365	34208	1.09579e-05	7.6397e-05	BAI1,OPRM1,HFE,GHR,PKD1,SLC16A6,SCN2A,BACE1,SLC22A7,CHRNB4,LRP1,GRID2
GO:0016021,GO:0005887,V$MAZ_Q6	integral to membrane (CC),integral to plasma membrane (CC),V$MAZ_Q6	5	238	51	34208	2.82835e-05	0.000144838	OPRM1,SLC16A6,BACE1,LRP1,GRID2
GO:0016021,GO:0005887,GO:0006811	integral to membrane (CC),integral to plasma membrane (CC),ion transport (BP)	4	238	74	34208	0.0017955	0.00332834	HFE,SCN2A,CHRNB4,GRID2
GO:0016021,GO:0005887,GO:0006811,GO:0005216	integral to membrane (CC),integral to plasma membrane (CC),ion transport (BP),ion channel activity (MF)	3	238	35	34208	0.00184659	0.00337796	SCN2A,CHRNB4,GRID2
GO:0016021,GO:0030425	integral to membrane (CC),dendrite (CC)	3	238	60	34208	0.00850103	0.0118441	SREBF2,CHRNA3,LRP1
GO:0016021,GO:0030054	integral to membrane (CC),cell junction (CC)	9	238	191	34208	8.44e-06	6.18221e-05	CHRNA1,SLC17A6,GJC1,GJA10,CHRNA3,CHRND,CHRNA6,CHRNB4,GRID2
GO:0016021,GO:0030054,GO:0006811,GO:0045202	integral to membrane (CC),cell junction (CC),ion transport (BP),synapse (CC)	7	238	48	34208	4.17244e-08	2.26355e-06	CHRNA1,SLC17A6,CHRNA3,CHRND,CHRNA6,CHRNB4,GRID2
GO:0016021,GO:0030054,GO:0006811,GO:0045202,GO:0019717	integral to membrane (CC),cell junction (CC),ion transport (BP),synapse (CC),synaptosome (CC)	3	238	9	34208	2.70845e-05	0.000139729	SLC17A6,CHRNB4,GRID2
GO:0016021,V$PITX2_Q2	integral to membrane (CC),V$PITX2_Q2	4	238	105	34208	0.00631228	0.00927083	OTOP3,FIBCD1,LRP2,GRID2
GO:0016021,V$PITX2_Q2,V$CRX_Q4	integral to membrane (CC),V$PITX2_Q2,V$CRX_Q4	3	238	14	34208	0.000114381	0.000403999	OTOP3,FIBCD1,GRID2
GO:0016021,GO:0007275	integral to membrane (CC),multicellular organismal development (BP)	5	238	142	34208	0.00323625	0.00528516	SLC22A16,ROBO4,RTL1,NOTCH3,LRP1
GO:0016021,V$OLF1_01	integral to membrane (CC),V$OLF1_01	5	238	82	34208	0.000275803	0.00079799	SLC17A6,GHR,BAI2,GJC1,LRP1
GO:0016021,V$FOXO4_01	integral to membrane (CC),V$FOXO4_01	11	238	310	34208	1.2632e-05	7.93099e-05	JPH3,KCNS3,SLC17A6,CACNG2,GHR,KCNK10,ROBO4,SLC16A6,ITGA10,CHST8,GRID2
GO:0016021,V$FOXO4_01,V$NFAT_Q4_01,V$MAZ_Q6	integral to membrane (CC),V$FOXO4_01,V$NFAT_Q4_01,V$MAZ_Q6	3	238	31	34208	0.00129443	0.00255501	SLC17A6,CACNG2,SLC16A6
GO:0016021,V$FOXO4_01,V$MAZ_Q6	integral to membrane (CC),V$FOXO4_01,V$MAZ_Q6	10	238	76	34208	1.40446e-10	3.48306e-08	JPH3,KCNS3,SLC17A6,CACNG2,KCNK10,ROBO4,SLC16A6,ITGA10,CHST8,GRID2
GO:0016021,V$FOXO4_01,V$MAZ_Q6,GO:0006811	integral to membrane (CC),V$FOXO4_01,V$MAZ_Q6,ion transport (BP)	5	238	15	34208	4.43461e-08	2.26426e-06	KCNS3,SLC17A6,CACNG2,KCNK10,GRID2
GO:0016021,V$FOXO4_01,V$MAZ_Q6,V$CHX10_01	integral to membrane (CC),V$FOXO4_01,V$MAZ_Q6,V$CHX10_01	4	238	18	34208	6.47543e-06	5.3658e-05	JPH3,CACNG2,ITGA10,CHST8
GO:0016021,V$IRF7_01	integral to membrane (CC),V$IRF7_01	3	238	34	34208	0.00169697	0.00317279	GJC1,FIBCD1,CHST8
GO:0016021,GO:0042493	integral to membrane (CC),response to drug (BP)	3	238	72	34208	0.0139435	0.0179436	SREBF2,CHRNA3,ABCC6
GO:0016021,V$MYOD_Q6	integral to membrane (CC),V$MYOD_Q6	7	238	170	34208	0.000198627	0.000626941	SREBF2,KCNS3,BAI2,CDH13,CHRND,ITGA6,GRID2
GO:0016021,GO:0005975	integral to membrane (CC),carbohydrate metabolic process (BP)	4	238	75	34208	0.00188644	0.00344178	B4GALT3,FUT5,FUT9,MGAM
GO:0016021,V$MAZ_Q6	integral to membrane (CC),V$MAZ_Q6	17	238	343	34208	3.7601e-10	6.87109e-08	JPH3,KCNS3,OPRM1,SLC17A6,CACNG2,BAI2,NCAM2,KCNK10,ROBO4,SLC16A6,ITGA10,FIBCD1,NOTCH3,BACE1,LRP1,CHST8,GRID2
GO:0016021,V$MAZ_Q6,V$CHX10_01	integral to membrane (CC),V$MAZ_Q6,V$CHX10_01	5	238	41	34208	9.54845e-06	6.90671e-05	JPH3,OPRM1,CACNG2,ITGA10,CHST8
GO:0016021,V$MAZ_Q6,V$CHX10_01,V$LHX3_01	integral to membrane (CC),V$MAZ_Q6,V$CHX10_01,V$LHX3_01	3	238	18	34208	0.000251192	0.000735981	JPH3,OPRM1,CHST8
GO:0016021,V$SP1_Q6	integral to membrane (CC),V$SP1_Q6	9	238	407	34208	0.00233473	0.00408372	SREBF2,KCNS3,STARD3,KCNK10,FIBCD1,ITGA6,LRP1,SEC14L4,LRP2
GO:0016021,GO:0006811	integral to membrane (CC),ion transport (BP)	19	238	429	34208	2.26386e-10	5.24009e-08	CHRNA1,KCNS3,SLC17A6,SLC5A12,KCNU1,HFE,CACNG2,SLC22A16,RYR3,KCNK10,SCN2A,CHRNA3,CHRND,KCNT2,KCNH8,SLC5A7,CHRNA6,CHRNB4,GRID2
GO:0016021,GO:0006811,GO:0005216	integral to membrane (CC),ion transport (BP),ion channel activity (MF)	9	238	153	34208	1.37194e-06	1.81117e-05	CHRNA1,KCNU1,RYR3,SCN2A,CHRND,KCNT2,CHRNA6,CHRNB4,GRID2
GO:0016021,GO:0006811,GO:0005244	integral to membrane (CC),ion transport (BP),voltage-gated ion channel activity (MF)	6	238	128	34208	0.000284807	0.000823356	KCNS3,KCNU1,CACNG2,KCNK10,SCN2A,KCNH8
GO:0016021,V$CHX10_01	integral to membrane (CC),V$CHX10_01	7	238	139	34208	5.65697e-05	0.000243383	JPH3,OPRM1,CACNG2,ITGA10,OTOP3,LRP2,CHST8
GO:0016021,V$CHX10_01,V$LHX3_01	integral to membrane (CC),V$CHX10_01,V$LHX3_01	4	238	44	34208	0.000249267	0.000746726	JPH3,OPRM1,LRP2,CHST8
GO:0016021,V$P53_DECAMER_Q2	integral to membrane (CC),V$P53_DECAMER_Q2	4	238	30	34208	5.43115e-05	0.000234539	ILVBL,CACNG2,NCAM2,LRP1
GO:0016021,V$HLF_01	integral to membrane (CC),V$HLF_01	3	238	30	34208	0.00117516	0.00236394	JPH3,SREBF2,CACNG2
GO:0016021,GO:0005768	integral to membrane (CC),endosome (CC)	5	238	103	34208	0.000786371	0.00173572	STARD3,BACE1,ADCY5,LRP1,LRP2
GO:0016021,V$CRX_Q4	integral to membrane (CC),V$CRX_Q4	4	238	34	34208	8.99242e-05	0.000347294	OTOP3,FIBCD1,ABCC6,GRID2
GO:0016021,V$PAX2_02	integral to membrane (CC),V$PAX2_02	5	238	43	34208	1.21268e-05	7.78266e-05	STARD3,KCNK10,SLC16A6,CHST8,GRID2
GO:0016021,V$NF1_Q6	integral to membrane (CC),V$NF1_Q6	4	238	129	34208	0.0127859	0.0166952	PAQR6,STARD3,GHR,GRID2
GO:0016021,V$GATA1_01	integral to membrane (CC),V$GATA1_01	4	238	26	34208	3.02824e-05	0.000152599	SREBF2,CACNG2,LRP1,GRID2
GO:0016021,IPR003961	integral to membrane (CC),Fibronectin, type III	3	238	69	34208	0.0124364	0.0163125	GHR,NCAM2,ROBO4
GO:0016021,V$AML_Q6	integral to membrane (CC),V$AML_Q6	3	238	52	34208	0.00571766	0.0085018	SREBF2,SLC16A6,ITGA10
GO:0016021,IPR002172	integral to membrane (CC),	3	238	69	34208	0.0124364	0.0163125	GHR,NCAM2,ROBO4	LRP4,LRP1,TMPRSS15,LRP2
GO:0005794	Golgi apparatus (CC)	17	238	958	34208	0.000429156	0.0010932	SREBF2,B4GALT3,KCNS3,OPRM1,CUBN,GLIPR2,FUT6,AP3D1,FUT5,Ncs1,MMEL1,BACE1,FUT9,GALNT13,LRP2,CHST8,GCC2
GO:0005794,GO:0032580	Golgi apparatus (CC),Golgi cisterna membrane (CC)	5	238	70	34208	0.000130896	0.000454927	B4GALT3,FUT6,FUT5,Ncs1,FUT9
GO:0005794,GO:0016020	Golgi apparatus (CC),membrane (CC)	15	238	497	34208	2.48185e-06	2.85331e-05	SREBF2,B4GALT3,KCNS3,CUBN,GLIPR2,FUT6,AP3D1,FUT5,MMEL1,BACE1,FUT9,GALNT13,LRP2,CHST8,GCC2
GO:0005794,GO:0016020,GO:0005783	Golgi apparatus (CC),membrane (CC),endoplasmic reticulum (CC)	5	238	117	34208	0.00139151	0.00272033	SREBF2,CUBN,MMEL1,BACE1,LRP2
GO:0005794,GO:0016020,GO:0005783,V$LEF1_Q2	Golgi apparatus (CC),membrane (CC),endoplasmic reticulum (CC),V$LEF1_Q2	4	238	14	34208	2.16517e-06	2.55697e-05	SREBF2,CUBN,BACE1,LRP2
GO:0005794,GO:0016020,GO:0005783,V$LEF1_Q2,GO:0005624,GO:0005768	Golgi apparatus (CC),membrane (CC),endoplasmic reticulum (CC),V$LEF1_Q2,membrane fraction (CC),endosome (CC)	3	238	3	34208	3.32577e-07	6.99823e-06	CUBN,BACE1,LRP2
GO:0005794,GO:0016020,GO:0005783,V$LEF1_Q2,GO:0008202,GO:0006629	Golgi apparatus (CC),membrane (CC),endoplasmic reticulum (CC),V$LEF1_Q2,steroid metabolic process (BP),lipid metabolic process (BP)	3	238	3	34208	3.32577e-07	6.99823e-06	SREBF2,CUBN,LRP2
GO:0005794,GO:0016020,GO:0005515	Golgi apparatus (CC),membrane (CC),protein binding (MF)	3	238	110	34208	0.0417082	0.047185	SREBF2,LRP2,GCC2
GO:0005794,GO:0016020,V$LEF1_Q2	Golgi apparatus (CC),membrane (CC),V$LEF1_Q2	5	238	55	34208	4.09487e-05	0.000190327	SREBF2,KCNS3,CUBN,BACE1,LRP2
GO:0005794,GO:0016020,V$LEF1_Q2,GO:0005737	Golgi apparatus (CC),membrane (CC),V$LEF1_Q2,cytoplasm (CC)	3	238	17	34208	0.000210406	0.000643637	SREBF2,KCNS3,CUBN
GO:0005794,GO:0016020,V$LEF1_Q2,GO:0005886	Golgi apparatus (CC),membrane (CC),V$LEF1_Q2,plasma membrane (CC)	3	238	10	34208	3.84932e-05	0.000179153	KCNS3,CUBN,LRP2
GO:0005794,GO:0016020,GO:0005737	Golgi apparatus (CC),membrane (CC),cytoplasm (CC)	6	238	114	34208	0.00015181	0.000508278	SREBF2,B4GALT3,KCNS3,CUBN,AP3D1,GCC2
GO:0005794,GO:0016020,GO:0005737,V$SP1_Q6	Golgi apparatus (CC),membrane (CC),cytoplasm (CC),V$SP1_Q6	3	238	29	34208	0.00106308	0.00218791	SREBF2,KCNS3,AP3D1
GO:0005794,GO:0016020,GO:0005737,GO:0000139	Golgi apparatus (CC),membrane (CC),cytoplasm (CC),Golgi membrane (CC)	3	238	58	34208	0.00774346	0.0109691	SREBF2,B4GALT3,AP3D1
GO:0005794,GO:0016020,V$FOXO4_01	Golgi apparatus (CC),membrane (CC),V$FOXO4_01	3	238	46	34208	0.00404907	0.00631553	KCNS3,CHST8,GCC2
GO:0005794,GO:0016020,V$MAZ_Q6	Golgi apparatus (CC),membrane (CC),V$MAZ_Q6	4	238	47	34208	0.000322213	0.000896414	KCNS3,AP3D1,BACE1,CHST8
GO:0005794,GO:0016020,V$SP1_Q6	Golgi apparatus (CC),membrane (CC),V$SP1_Q6	4	238	90	34208	0.00365748	0.0058118	SREBF2,KCNS3,AP3D1,LRP2
GO:0005794,GO:0016020,GO:0000139	Golgi apparatus (CC),membrane (CC),Golgi membrane (CC)	6	238	311	34208	0.0221978	0.0269572	SREBF2,B4GALT3,GLIPR2,AP3D1,GALNT13,CHST8
GO:0005794,GO:0005783	Golgi apparatus (CC),endoplasmic reticulum (CC)	6	238	212	34208	0.00381097	0.00599261	SREBF2,OPRM1,CUBN,MMEL1,BACE1,LRP2
GO:0005794,GO:0005783,GO:0005886,GO:0005624,GO:0004872	Golgi apparatus (CC),endoplasmic reticulum (CC),plasma membrane (CC),membrane fraction (CC),receptor activity (MF)	3	238	4	34208	1.32345e-06	1.78102e-05	OPRM1,CUBN,LRP2
GO:0005794,GO:0005783,GO:0005624	Golgi apparatus (CC),endoplasmic reticulum (CC),membrane fraction (CC)	4	238	25	34208	2.5764e-05	0.00013977	OPRM1,CUBN,BACE1,LRP2
GO:0005794,GO:0005737	Golgi apparatus (CC),cytoplasm (CC)	7	238	398	34208	0.0220026	0.0267389	SREBF2,B4GALT3,KCNS3,CUBN,AP3D1,Ncs1,GCC2
GO:0005794,GO:0005886	Golgi apparatus (CC),plasma membrane (CC)	5	238	256	34208	0.0339262	0.0391205	KCNS3,OPRM1,CUBN,Ncs1,LRP2
GO:0005794,GO:0005886,GO:0005509	Golgi apparatus (CC),plasma membrane (CC),calcium ion binding (MF)	3	238	23	34208	0.000531346	0.00128203	CUBN,Ncs1,LRP2
GO:0005794,GO:0043231	Golgi apparatus (CC),intracellular membrane-bounded organelle (CC)	3	238	58	34208	0.00774346	0.0109691	KCNS3,Ncs1,MMEL1
GO:0005794,V$MAZ_Q6	Golgi apparatus (CC),V$MAZ_Q6	5	238	113	34208	0.00119214	0.00239254	KCNS3,OPRM1,AP3D1,BACE1,CHST8
GO:0005794,GO:0031410	Golgi apparatus (CC),cytoplasmic vesicle (CC)	3	238	83	34208	0.0203235	0.024934	SREBF2,Ncs1,BACE1
GO:0016020	membrane (CC)	72	238	4065	34208	2.6664e-14	2.31443e-11	SELP,SREBF2,AP2A2,B4GALT3,PAQR6,CHRNA1,ILVBL,KCNS3,ELFN2,SLC39A1,STARD3,SLC17A6,SLC5A12,KCNU1,INVS,HFE,CUBN,GLIPR2,FOLH1,GHR,FUT6,SLC13A2,DPP6,AP3D1,FUT5,FAM57A,NCAM2,DGAT2L6,RYR3,EPHX4,CLEC4C,PIP5KL1,TMEM168,KCNK10,IL1RAPL2,MFGE8,SIRPG,LRIG1,PKD1,RNF149,ITGA10,SCN2A,OTOP3,CDH13,RTL1,MMP14,FIBCD1,DMBT1,MMEL1,CHRND,KCNT2,TMEM8C,BACE1,ITGA6,KCNH8,MFSD6,SLC7A14,NAALAD2,FUT9,GALNT13,SLC5A7,PTPRU,ZDHH…
GO:0016020,GO:0005488	membrane (CC),binding (MF)	5	238	163	34208	0.00579181	0.00860838	SELP,AP2A2,AP3D1,CLEC4C,PKD1
GO:0016020,GO:0005488,GO:0005886	membrane (CC),binding (MF),plasma membrane (CC)	3	238	16	34208	0.000174169	0.00055992	SELP,AP2A2,PKD1
GO:0016020,GO:0005488,GO:0005529,IPR001304	membrane (CC),binding (MF),sugar binding (MF),C-type lectin	3	238	36	34208	0.00200419	0.00358504	SELP,CLEC4C,PKD1
GO:0016020,GO:0005783,GO:0005886	membrane (CC),endoplasmic reticulum (CC),plasma membrane (CC)	4	238	48	34208	0.000349599	0.000938028	SLC39A1,CUBN,LRP2,MR1
GO:0016020,GO:0005783,GO:0005886,GO:0005624	membrane (CC),endoplasmic reticulum (CC),plasma membrane (CC),membrane fraction (CC)	3	238	9	34208	2.70845e-05	0.000139729	SLC39A1,CUBN,LRP2
GO:0016020,GO:0005783,GO:0005624	membrane (CC),endoplasmic reticulum (CC),membrane fraction (CC)	4	238	53	34208	0.000512011	0.001259	SLC39A1,CUBN,BACE1,LRP2
GO:0016020,GO:0005515	membrane (CC),protein binding (MF)	13	238	761	34208	0.00278641	0.00467363	SELP,SREBF2,INVS,HFE,GHR,SIRPG,PKD1,MMP14,ITGA6,PTPRU,LRP1,LRP2,GCC2
GO:0016020,GO:0005515,V$LEF1_Q2	membrane (CC),protein binding (MF),V$LEF1_Q2	5	238	119	34208	0.00149993	0.00288998	SREBF2,INVS,MMP14,LRP1,LRP2
GO:0016020,GO:0005515,V$LEF1_Q2,GO:0005737	membrane (CC),protein binding (MF),V$LEF1_Q2,cytoplasm (CC)	4	238	43	34208	0.000227843	0.000689087	SREBF2,INVS,MMP14,LRP1
GO:0016020,GO:0005515,V$LEF1_Q2,GO:0005737,V$PAX4_03,V$SP1_Q6	membrane (CC),protein binding (MF),V$LEF1_Q2,cytoplasm (CC),V$PAX4_03,V$SP1_Q6	3	238	5	34208	3.29159e-06	3.14832e-05	SREBF2,MMP14,LRP1
GO:0016020,GO:0005515,V$LEF1_Q2,GO:0005509,V$PAX4_03,V$SP1_Q6	membrane (CC),protein binding (MF),V$LEF1_Q2,calcium ion binding (MF),V$PAX4_03,V$SP1_Q6	3	238	3	34208	3.32577e-07	6.99823e-06	MMP14,LRP1,LRP2
GO:0016020,GO:0005515,V$LEF1_Q2,V$PAX4_03,V$SP1_Q6	membrane (CC),protein binding (MF),V$LEF1_Q2,V$PAX4_03,V$SP1_Q6	4	238	11	34208	7.25623e-07	1.28539e-05	SREBF2,MMP14,LRP1,LRP2
GO:0016020,GO:0005515,GO:0005737	membrane (CC),protein binding (MF),cytoplasm (CC)	8	238	302	34208	0.00132785	0.00260763	SELP,SREBF2,INVS,HFE,GHR,MMP14,LRP1,GCC2
GO:0016020,GO:0005515,GO:0005737,GO:0005886,GO:0005887	membrane (CC),protein binding (MF),cytoplasm (CC),plasma membrane (CC),integral to plasma membrane (CC)	4	238	27	34208	3.53552e-05	0.000174366	SELP,HFE,GHR,LRP1
GO:0016020,GO:0005515,GO:0005737,GO:0005887	membrane (CC),protein binding (MF),cytoplasm (CC),integral to plasma membrane (CC)	5	238	36	34208	4.94148e-06	4.39918e-05	SELP,HFE,GHR,MMP14,LRP1
GO:0016020,GO:0005515,GO:0005886	membrane (CC),protein binding (MF),plasma membrane (CC)	9	238	200	34208	1.22084e-05	7.8206e-05	SELP,HFE,GHR,SIRPG,PKD1,ITGA6,PTPRU,LRP1,LRP2
GO:0016020,GO:0005515,GO:0005886,GO:0005624,IPR000742	membrane (CC),protein binding (MF),plasma membrane (CC),membrane fraction (CC),Epidermal growth factor-like, type 3	3	238	4	34208	1.32345e-06	1.78102e-05	SELP,LRP1,LRP2
GO:0016020,GO:0005515,GO:0005886,GO:0004872	membrane (CC),protein binding (MF),plasma membrane (CC),receptor activity (MF)	5	238	80	34208	0.000245751	0.000739381	GHR,ITGA6,PTPRU,LRP1,LRP2
GO:0016020,GO:0005515,GO:0005886,GO:0004872,GO:0005887	membrane (CC),protein binding (MF),plasma membrane (CC),receptor activity (MF),integral to plasma membrane (CC)	3	238	45	34208	0.00380433	0.0059876	GHR,PTPRU,LRP1
GO:0016020,GO:0005515,GO:0005886,GO:0005887	membrane (CC),protein binding (MF),plasma membrane (CC),integral to plasma membrane (CC)	6	238	82	34208	2.39788e-05	0.00013215	SELP,HFE,GHR,PKD1,PTPRU,LRP1
GO:0016020,GO:0005515,V$PAX4_03,V$SP1_Q6	membrane (CC),protein binding (MF),V$PAX4_03,V$SP1_Q6	5	238	35	34208	4.27935e-06	3.86925e-05	SREBF2,MMP14,ITGA6,LRP1,LRP2
GO:0016020,GO:0005515,V$E12_Q6,V$MYOD_Q6	membrane (CC),protein binding (MF),V$E12_Q6,V$MYOD_Q6	3	238	34	34208	0.00169697	0.00317279	SREBF2,INVS,ITGA6
GO:0016020,GO:0005515,GO:0005887	membrane (CC),protein binding (MF),integral to plasma membrane (CC)	7	238	128	34208	3.34324e-05	0.000166539	SELP,HFE,GHR,PKD1,MMP14,PTPRU,LRP1
GO:0016020,GO:0005515,V$FOXO4_01	membrane (CC),protein binding (MF),V$FOXO4_01	3	238	100	34208	0.0328466	0.0380144	GHR,PTPRU,GCC2
GO:0016020,V$AML1_01,V$AML1_Q6	membrane (CC),V$AML1_01,V$AML1_Q6	3	238	44	34208	0.00356885	0.00570228	ITGA10,MMP14,MR1
GO:0016020,V$LEF1_Q2	membrane (CC),V$LEF1_Q2	17	238	433	34208	1.23729e-08	9.33883e-07	SREBF2,CHRNA1,KCNS3,STARD3,SLC17A6,INVS,CUBN,SLC13A2,RYR3,KCNK10,CDH13,MMP14,FIBCD1,BACE1,KCNH8,LRP1,LRP2
GO:0016020,V$LEF1_Q2,GO:0005737	membrane (CC),V$LEF1_Q2,cytoplasm (CC)	8	238	90	34208	2.31536e-07	6.99036e-06	SREBF2,KCNS3,STARD3,INVS,CUBN,CDH13,MMP14,LRP1
GO:0016020,V$LEF1_Q2,GO:0005737,GO:0005886	membrane (CC),V$LEF1_Q2,cytoplasm (CC),plasma membrane (CC)	4	238	30	34208	5.43115e-05	0.000234539	KCNS3,CUBN,CDH13,LRP1
GO:0016020,V$LEF1_Q2,GO:0005737,GO:0005886,GO:0005509	membrane (CC),V$LEF1_Q2,cytoplasm (CC),plasma membrane (CC),calcium ion binding (MF)	3	238	6	34208	6.54928e-06	4.95405e-05	CUBN,CDH13,LRP1
GO:0016020,V$LEF1_Q2,GO:0005737,GO:0005509	membrane (CC),V$LEF1_Q2,cytoplasm (CC),calcium ion binding (MF)	4	238	7	34208	7.86665e-08	3.25155e-06	CUBN,CDH13,MMP14,LRP1
GO:0016020,V$LEF1_Q2,GO:0005737,V$AREB6_01	membrane (CC),V$LEF1_Q2,cytoplasm (CC),V$AREB6_01	3	238	15	34208	0.000142242	0.000479947	KCNS3,CDH13,MMP14
GO:0016020,V$LEF1_Q2,GO:0005737,V$E12_Q6,V$MYOD_Q6	membrane (CC),V$LEF1_Q2,cytoplasm (CC),V$E12_Q6,V$MYOD_Q6	3	238	14	34208	0.000114381	0.000403999	SREBF2,INVS,CDH13
GO:0016020,V$LEF1_Q2,GO:0005737,V$MYOD_Q6	membrane (CC),V$LEF1_Q2,cytoplasm (CC),V$MYOD_Q6	4	238	19	34208	8.15745e-06	6.01331e-05	SREBF2,KCNS3,INVS,CDH13
GO:0016020,V$LEF1_Q2,GO:0005737,V$MAZ_Q6,V$SP1_Q6	membrane (CC),V$LEF1_Q2,cytoplasm (CC),V$MAZ_Q6,V$SP1_Q6	3	238	14	34208	0.000114381	0.000403999	KCNS3,MMP14,LRP1
GO:0016020,V$LEF1_Q2,GO:0005737,V$SP1_Q6	membrane (CC),V$LEF1_Q2,cytoplasm (CC),V$SP1_Q6	5	238	34	34208	3.68887e-06	3.48037e-05	SREBF2,KCNS3,STARD3,MMP14,LRP1
GO:0016020,V$LEF1_Q2,GO:0005737,GO:0005768	membrane (CC),V$LEF1_Q2,cytoplasm (CC),endosome (CC)	3	238	9	34208	2.70845e-05	0.000139729	STARD3,CUBN,LRP1
GO:0016020,V$LEF1_Q2,GO:0005737,GO:0008202,GO:0008203,GO:0006629	membrane (CC),V$LEF1_Q2,cytoplasm (CC),steroid metabolic process (BP),cholesterol metabolic process (BP),lipid metabolic process (BP)	3	238	3	34208	3.32577e-07	6.99823e-06	SREBF2,STARD3,CUBN
GO:0016020,V$LEF1_Q2,GO:0005886	membrane (CC),V$LEF1_Q2,plasma membrane (CC)	9	238	121	34208	1.88606e-07	6.0077e-06	CHRNA1,KCNS3,CUBN,SLC13A2,KCNK10,CDH13,KCNH8,LRP1,LRP2
GO:0016020,V$LEF1_Q2,GO:0005886,GO:0005509	membrane (CC),V$LEF1_Q2,plasma membrane (CC),calcium ion binding (MF)	4	238	13	34208	1.55505e-06	1.96332e-05	CUBN,CDH13,LRP1,LRP2
GO:0016020,V$LEF1_Q2,GO:0005886,GO:0005509,GO:0005624,GO:0004872,GO:0005768,IPR006210,IPR001881,IPR000742,GO:0006898,GO:0005905	membrane (CC),V$LEF1_Q2,plasma membrane (CC),calcium ion binding (MF),membrane fraction (CC),receptor activity (MF),endosome (CC),Epidermal growth factor-like,EGF-like calcium-binding,Epidermal growth factor-like, type 3,receptor-mediated endocytosis (BP),coated pit (CC)	3	238	3	34208	3.32577e-07	6.99823e-06	CUBN,LRP1,LRP2
GO:0016020,V$LEF1_Q2,GO:0005886,GO:0005624	membrane (CC),V$LEF1_Q2,plasma membrane (CC),membrane fraction (CC)	4	238	24	34208	2.17603e-05	0.000121271	CUBN,SLC13A2,LRP1,LRP2
GO:0016020,V$LEF1_Q2,GO:0005886,GO:0006810,GO:0006811	membrane (CC),V$LEF1_Q2,plasma membrane (CC),transport (BP),ion transport (BP)	3	238	12	34208	6.98472e-05	0.000281333	CHRNA1,SLC13A2,KCNK10
GO:0016020,V$LEF1_Q2,GO:0005886,GO:0055085,GO:0006811	membrane (CC),V$LEF1_Q2,plasma membrane (CC),transmembrane transport (BP),ion transport (BP)	3	238	24	34208	0.000604144	0.00142209	KCNS3,SLC13A2,KCNH8
GO:0016020,V$LEF1_Q2,GO:0005886,GO:0004872	membrane (CC),V$LEF1_Q2,plasma membrane (CC),receptor activity (MF)	4	238	44	34208	0.000249267	0.000746726	CHRNA1,CUBN,LRP1,LRP2
GO:0016020,V$LEF1_Q2,GO:0005886,GO:0006811	membrane (CC),V$LEF1_Q2,plasma membrane (CC),ion transport (BP)	5	238	32	34208	2.70012e-06	3.04377e-05	CHRNA1,KCNS3,SLC13A2,KCNK10,KCNH8
GO:0016020,V$LEF1_Q2,GO:0005509	membrane (CC),V$LEF1_Q2,calcium ion binding (MF)	6	238	29	34208	4.42415e-08	2.32737e-06	CUBN,RYR3,CDH13,MMP14,LRP1,LRP2
GO:0016020,V$LEF1_Q2,GO:0005509,GO:0004872	membrane (CC),V$LEF1_Q2,calcium ion binding (MF),receptor activity (MF)	4	238	6	34208	3.38997e-08	1.9295e-06	CUBN,RYR3,LRP1,LRP2
GO:0016020,V$LEF1_Q2,GO:0005624	membrane (CC),V$LEF1_Q2,membrane fraction (CC)	5	238	52	34208	3.11159e-05	0.000155669	CUBN,SLC13A2,BACE1,LRP1,LRP2
GO:0016020,V$LEF1_Q2,GO:0005624,GO:0005887	membrane (CC),V$LEF1_Q2,membrane fraction (CC),integral to plasma membrane (CC)	3	238	17	34208	0.000210406	0.000643637	SLC13A2,BACE1,LRP1
GO:0016020,V$LEF1_Q2,GO:0005624,GO:0005768	membrane (CC),V$LEF1_Q2,membrane fraction (CC),endosome (CC)	4	238	8	34208	1.56472e-07	5.43272e-06	CUBN,BACE1,LRP1,LRP2
GO:0016020,V$LEF1_Q2,GO:0006810	membrane (CC),V$LEF1_Q2,transport (BP)	4	238	41	34208	0.000189015	0.000602073	CHRNA1,STARD3,SLC13A2,KCNK10
GO:0016020,V$LEF1_Q2,GO:0055085,GO:0006811	membrane (CC),V$LEF1_Q2,transmembrane transport (BP),ion transport (BP)	5	238	33	34208	3.16428e-06	3.39086e-05	KCNS3,SLC17A6,SLC13A2,RYR3,KCNH8
GO:0016020,V$LEF1_Q2,V$PAX4_03,V$MAZ_Q6,V$SP1_Q6	membrane (CC),V$LEF1_Q2,V$PAX4_03,V$MAZ_Q6,V$SP1_Q6	3	238	19	34208	0.00029676	0.000834293	KCNK10,MMP14,LRP1
GO:0016020,V$LEF1_Q2,V$PAX4_03,V$SP1_Q6	membrane (CC),V$LEF1_Q2,V$PAX4_03,V$SP1_Q6	5	238	29	34208	1.61964e-06	2.0228e-05	SREBF2,KCNK10,MMP14,LRP1,LRP2
GO:0016020,V$LEF1_Q2,V$PAX4_03,V$SP1_Q6,V$SREBP1_Q6	membrane (CC),V$LEF1_Q2,V$PAX4_03,V$SP1_Q6,V$SREBP1_Q6	3	238	6	34208	6.54928e-06	4.95405e-05	SREBF2,KCNK10,MMP14
GO:0016020,V$LEF1_Q2,V$E12_Q6	membrane (CC),V$LEF1_Q2,V$E12_Q6	8	238	126	34208	3.02652e-06	3.28377e-05	SREBF2,CHRNA1,SLC17A6,INVS,RYR3,KCNK10,CDH13,BACE1
GO:0016020,V$LEF1_Q2,V$E12_Q6,V$ELK1_02	membrane (CC),V$LEF1_Q2,V$E12_Q6,V$ELK1_02	3	238	15	34208	0.000142242	0.000479947	CHRNA1,INVS,BACE1
GO:0016020,V$LEF1_Q2,V$E12_Q6,V$HNF4_01_B	membrane (CC),V$LEF1_Q2,V$E12_Q6,V$HNF4_01_B	3	238	8	34208	1.81497e-05	0.000105554	SREBF2,INVS,KCNK10
GO:0016020,V$LEF1_Q2,GO:0004872	membrane (CC),V$LEF1_Q2,receptor activity (MF)	5	238	78	34208	0.000218254	0.000663554	CHRNA1,CUBN,RYR3,LRP1,LRP2
GO:0016020,V$LEF1_Q2,GO:0005887	membrane (CC),V$LEF1_Q2,integral to plasma membrane (CC)	4	238	74	34208	0.0017955	0.00332834	SLC13A2,MMP14,BACE1,LRP1
GO:0016020,V$LEF1_Q2,GO:0005887,V$MAZ_Q6	membrane (CC),V$LEF1_Q2,integral to plasma membrane (CC),V$MAZ_Q6	3	238	26	34208	0.000768153	0.00170308	MMP14,BACE1,LRP1
GO:0016020,V$LEF1_Q2,V$MAZ_Q6	membrane (CC),V$LEF1_Q2,V$MAZ_Q6	7	238	119	34208	2.08885e-05	0.000118119	KCNS3,SLC17A6,KCNK10,MMP14,FIBCD1,BACE1,LRP1
GO:0016020,V$LEF1_Q2,V$MAZ_Q6,V$SP1_Q6	membrane (CC),V$LEF1_Q2,V$MAZ_Q6,V$SP1_Q6	5	238	63	34208	7.90811e-05	0.000313436	KCNS3,KCNK10,MMP14,FIBCD1,LRP1
GO:0016020,V$LEF1_Q2,V$SP1_Q6	membrane (CC),V$LEF1_Q2,V$SP1_Q6	8	238	139	34208	6.27851e-06	5.29102e-05	SREBF2,KCNS3,STARD3,KCNK10,MMP14,FIBCD1,LRP1,LRP2
GO:0016020,V$LEF1_Q2,GO:0006811	membrane (CC),V$LEF1_Q2,ion transport (BP)	7	238	49	34208	4.83916e-08	2.40023e-06	CHRNA1,KCNS3,SLC17A6,SLC13A2,RYR3,KCNK10,KCNH8
GO:0016020,V$LEF1_Q2,GO:0005768	membrane (CC),V$LEF1_Q2,endosome (CC)	5	238	17	34208	9.03468e-08	3.60557e-06	STARD3,CUBN,BACE1,LRP1,LRP2
GO:0016020,V$LEF1_Q2,GO:0005768,GO:0008202,GO:0006629	membrane (CC),V$LEF1_Q2,endosome (CC),steroid metabolic process (BP),lipid metabolic process (BP)	3	238	3	34208	3.32577e-07	6.99823e-06	STARD3,CUBN,LRP2
GO:0016020,V$LEF1_Q2,V$ELK1_02	membrane (CC),V$LEF1_Q2,V$ELK1_02	4	238	36	34208	0.000112979	0.000409035	CHRNA1,STARD3,INVS,BACE1
GO:0016020,V$LEF1_Q2,GO:0008202,GO:0006629	membrane (CC),V$LEF1_Q2,steroid metabolic process (BP),lipid metabolic process (BP)	4	238	4	34208	2.28492e-09	3.17329e-07	SREBF2,STARD3,CUBN,LRP2
GO:0016020,V$LEF1_Q2,V$HNF4_01_B	membrane (CC),V$LEF1_Q2,V$HNF4_01_B	4	238	20	34208	1.01412e-05	7.12757e-05	SREBF2,INVS,KCNK10,LRP1
GO:0016020,V$LEF1_Q2,V$AP2ALPHA_01	membrane (CC),V$LEF1_Q2,V$AP2ALPHA_01	3	238	15	34208	0.000142242	0.000479947	MMP14,KCNH8,LRP1
GO:0016020,GO:0005737	membrane (CC),cytoplasm (CC)	17	238	672	34208	5.6216e-06	4.84323e-05	SELP,SREBF2,B4GALT3,KCNS3,STARD3,INVS,HFE,CUBN,FOLH1,GHR,AP3D1,PIP5KL1,CDH13,MMP14,DMBT1,LRP1,GCC2
GO:0016020,GO:0005737,V$AP4_Q5	membrane (CC),cytoplasm (CC),V$AP4_Q5	5	238	70	34208	0.000130896	0.000454927	KCNS3,GHR,AP3D1,CDH13,LRP1
GO:0016020,GO:0005737,V$AP4_Q5,V$MAZ_Q6,V$SP1_Q6	membrane (CC),cytoplasm (CC),V$AP4_Q5,V$MAZ_Q6,V$SP1_Q6	3	238	12	34208	6.98472e-05	0.000281333	KCNS3,AP3D1,LRP1
GO:0016020,GO:0005737,GO:0005886	membrane (CC),cytoplasm (CC),plasma membrane (CC)	8	238	126	34208	3.02652e-06	3.28377e-05	SELP,KCNS3,HFE,CUBN,FOLH1,GHR,CDH13,LRP1
GO:0016020,GO:0005737,GO:0005886,GO:0005624	membrane (CC),cytoplasm (CC),plasma membrane (CC),membrane fraction (CC)	4	238	25	34208	2.5764e-05	0.00013977	SELP,CUBN,FOLH1,LRP1
GO:0016020,GO:0005737,GO:0005886,GO:0005624,IPR000742	membrane (CC),cytoplasm (CC),plasma membrane (CC),membrane fraction (CC),	3	238	3	34208	3.33e-07	7e-06	CUBN,LRP1,LRP2	SELP,CUBN,LRP1
GO:0016020,GO:0005737,GO:0005886,GO:0004872	membrane (CC),cytoplasm (CC),plasma membrane (CC),receptor activity (MF)	3	238	37	34208	0.00216992	0.00383017	CUBN,GHR,LRP1
GO:0016020,GO:0005737,GO:0005886,GO:0005887	membrane (CC),cytoplasm (CC),plasma membrane (CC),integral to plasma membrane (CC)	5	238	47	34208	1.88919e-05	0.000108417	SELP,HFE,FOLH1,GHR,LRP1
GO:0016020,GO:0005737,GO:0005886,GO:0006898	membrane (CC),cytoplasm (CC),plasma membrane (CC),receptor-mediated endocytosis (BP)	3	238	4	34208	1.32345e-06	1.78102e-05	HFE,CUBN,LRP1
GO:0016020,GO:0005737,GO:0005887	membrane (CC),cytoplasm (CC),integral to plasma membrane (CC)	6	238	70	34208	9.62475e-06	6.90437e-05	SELP,HFE,FOLH1,GHR,MMP14,LRP1
GO:0016020,GO:0005737,V$FOXO4_01	membrane (CC),cytoplasm (CC),V$FOXO4_01	3	238	70	34208	0.0129278	0.0168299	KCNS3,GHR,GCC2
GO:0016020,GO:0005737,V$MAZ_Q6,V$SP1_Q6	membrane (CC),cytoplasm (CC),V$MAZ_Q6,V$SP1_Q6	4	238	39	34208	0.000155198	0.000512701	KCNS3,AP3D1,MMP14,LRP1
GO:0016020,GO:0005737,V$SP1_Q6	membrane (CC),cytoplasm (CC),V$SP1_Q6	6	238	120	34208	0.000200858	0.000633406	SREBF2,KCNS3,STARD3,AP3D1,MMP14,LRP1
GO:0016020,GO:0005737,V$GFI1_01	membrane (CC),cytoplasm (CC),V$GFI1_01	3	238	23	34208	0.000531346	0.00128203	SREBF2,CDH13,DMBT1
GO:0016020,GO:0005737,V$NF1_Q6	membrane (CC),cytoplasm (CC),V$NF1_Q6	3	238	41	34208	0.00291682	0.00484092	STARD3,GHR,DMBT1
GO:0016020,GO:0005737,V$ELK1_02	membrane (CC),cytoplasm (CC),V$ELK1_02	3	238	55	34208	0.0066848	0.00969896	STARD3,INVS,GCC2
GO:0016020,V$AP1_C	membrane (CC),V$AP1_C	5	238	171	34208	0.00706065	0.0101594	AP2A2,KCNK10,GALNT13,PTPRU,LRP1
GO:0016020,V$AP1_C,GO:0005886	membrane (CC),V$AP1_C,plasma membrane (CC)	4	238	53	34208	0.000512011	0.001259	AP2A2,KCNK10,PTPRU,LRP1
GO:0016020,V$AP4_Q5	membrane (CC),V$AP4_Q5	9	238	249	34208	6.78426e-05	0.000286906	CHRNA1,KCNS3,GHR,AP3D1,IL1RAPL2,CDH13,ITGA6,SLC5A7,LRP1
GO:0016020,V$AP4_Q5,V$SP1_Q6	membrane (CC),V$AP4_Q5,V$SP1_Q6	4	238	77	34208	0.00207777	0.0037052	KCNS3,AP3D1,ITGA6,LRP1
GO:0016020,GO:0005886	membrane (CC),plasma membrane (CC)	27	238	603	34208	2.27919e-14	2.63778e-11	SELP,AP2A2,CHRNA1,KCNS3,SLC39A1,SLC5A12,HFE,CUBN,FOLH1,GHR,SLC13A2,FAM57A,NCAM2,KCNK10,SIRPG,PKD1,ITGA10,CDH13,CHRND,KCNT2,ITGA6,KCNH8,SLC5A7,PTPRU,LRP1,LRP2,MR1
GO:0016020,GO:0005886,GO:0005624	membrane (CC),plasma membrane (CC),membrane fraction (CC)	7	238	88	34208	2.84105e-06	3.18198e-05	SELP,SLC39A1,CUBN,FOLH1,SLC13A2,LRP1,LRP2
GO:0016020,GO:0005886,GO:0005624,GO:0005887	membrane (CC),plasma membrane (CC),membrane fraction (CC),integral to plasma membrane (CC)	4	238	40	34208	0.000171506	0.000559651	SELP,FOLH1,SLC13A2,LRP1
GO:0016020,GO:0005886,GO:0005624,IPR000742	membrane (CC),plasma membrane (CC),membrane fraction (CC),Epidermal growth factor-like, type 3	4	238	5	34208	1.13621e-08	8.9657e-07	SELP,CUBN,LRP1,LRP2
GO:0016020,GO:0005886,GO:0006810,GO:0006811	membrane (CC),plasma membrane (CC),transport (BP),ion transport (BP)	4	238	42	34208	0.000207777	0.00064991	CHRNA1,SLC13A2,KCNK10,CHRND
GO:0016020,GO:0005886,GO:0055085	membrane (CC),plasma membrane (CC),transmembrane transport (BP)	6	238	190	34208	0.00222033	0.00391121	KCNS3,SLC39A1,SLC5A12,SLC13A2,KCNH8,SLC5A7
GO:0016020,GO:0005886,GO:0055085,GO:0005215,GO:0006811,GO:0006814,GO:0015293	membrane (CC),plasma membrane (CC),transmembrane transport (BP),transporter activity (MF),ion transport (BP),sodium ion transport (BP),symporter activity (MF)	3	238	17	34208	0.000210406	0.000643637	SLC5A12,SLC13A2,SLC5A7
GO:0016020,GO:0005886,GO:0055085,GO:0006811	membrane (CC),plasma membrane (CC),transmembrane transport (BP),ion transport (BP)	5	238	132	34208	0.00236227	0.00408863	KCNS3,SLC5A12,SLC13A2,KCNH8,SLC5A7
GO:0016020,GO:0005886,GO:0005215	membrane (CC),plasma membrane (CC),transporter activity (MF)	4	238	62	34208	0.000928916	0.00198596	SLC5A12,CUBN,SLC13A2,SLC5A7
GO:0016020,GO:0005886,GO:0004872	membrane (CC),plasma membrane (CC),receptor activity (MF)	9	238	179	34208	4.9927e-06	4.43341e-05	CHRNA1,CUBN,GHR,ITGA10,CHRND,ITGA6,PTPRU,LRP1,LRP2
GO:0016020,GO:0005886,GO:0004872,V$FOXO4_01	membrane (CC),plasma membrane (CC),receptor activity (MF),V$FOXO4_01	3	238	42	34208	0.00312521	0.00511586	GHR,ITGA10,PTPRU
GO:0016020,GO:0005886,GO:0005887	membrane (CC),plasma membrane (CC),integral to plasma membrane (CC)	8	238	208	34208	0.000112244	0.00040893	SELP,HFE,FOLH1,GHR,SLC13A2,PKD1,PTPRU,LRP1
GO:0016020,GO:0005886,GO:0016324	membrane (CC),plasma membrane (CC),apical plasma membrane (CC)	3	238	52	34208	0.00571766	0.0085018	SLC5A12,CUBN,LRP2
GO:0016020,GO:0005886,V$FOXO4_01	membrane (CC),plasma membrane (CC),V$FOXO4_01	5	238	95	34208	0.000544381	0.00130893	KCNS3,GHR,KCNK10,ITGA10,PTPRU
GO:0016020,GO:0005886,GO:0006811	membrane (CC),plasma membrane (CC),ion transport (BP)	10	238	171	34208	3.72735e-07	7.70318e-06	CHRNA1,KCNS3,SLC5A12,HFE,SLC13A2,KCNK10,CHRND,KCNT2,KCNH8,SLC5A7
GO:0016020,GO:0005886,GO:0007268	membrane (CC),plasma membrane (CC),synaptic transmission (BP)	7	238	75	34208	9.59021e-07	1.64026e-05	AP2A2,CHRNA1,KCNS3,KCNK10,CHRND,KCNH8,SLC5A7
GO:0016020,GO:0005886,V$ATF_01	membrane (CC),plasma membrane (CC),V$ATF_01	3	238	9	34208	2.70845e-05	0.000139729	SLC5A7,PTPRU,LRP1
GO:0016020,GO:0005886,IPR003961	membrane (CC),plasma membrane (CC),Fibronectin, type III	3	238	26	34208	0.000768153	0.00170308	GHR,NCAM2,PTPRU
GO:0016020,GO:0005886,GO:0006898	membrane (CC),plasma membrane (CC),receptor-mediated endocytosis (BP)	4	238	8	34208	1.56472e-07	5.43272e-06	HFE,CUBN,LRP1,LRP2
GO:0016020,GO:0005886,GO:0006897	membrane (CC),plasma membrane (CC),endocytosis (BP)	3	238	13	34208	9.03348e-05	0.000338341	AP2A2,GHR,LRP2
GO:0016020,GO:0005886,GO:0005905	membrane (CC),plasma membrane (CC),coated pit (CC)	4	238	13	34208	1.55505e-06	1.96332e-05	AP2A2,CUBN,LRP1,LRP2
GO:0016020,GO:0005509	membrane (CC),calcium ion binding (MF)	8	238	136	34208	5.34322e-06	4.62635e-05	CUBN,RYR3,CDH13,MMP14,LRP1,LRP2,PRRG3,PCLO
GO:0016020,GO:0005624	membrane (CC),membrane fraction (CC)	9	238	242	34208	5.44976e-05	0.000235051	SELP,SLC39A1,CUBN,FOLH1,SLC13A2,SCN2A,BACE1,LRP1,LRP2
GO:0016020,GO:0005624,GO:0055085	membrane (CC),membrane fraction (CC),transmembrane transport (BP)	3	238	61	34208	0.00889555	0.0123049	SLC39A1,SLC13A2,SCN2A
GO:0016020,GO:0005624,GO:0005887	membrane (CC),membrane fraction (CC),integral to plasma membrane (CC)	6	238	82	34208	2.39788e-05	0.00013215	SELP,FOLH1,SLC13A2,SCN2A,BACE1,LRP1
GO:0016020,V$MEF2_02	membrane (CC),V$MEF2_02	3	238	103	34208	0.0353903	0.0406467	MFGE8,ITGA10,MMP14
GO:0016020,GO:0055085	membrane (CC),transmembrane transport (BP)	11	238	385	34208	9.00836e-05	0.000347522	KCNS3,SLC39A1,SLC17A6,SLC5A12,KCNU1,SLC13A2,RYR3,SCN2A,KCNH8,MFSD6,SLC5A7
GO:0016020,GO:0055085,GO:0006811	membrane (CC),transmembrane transport (BP),ion transport (BP)	9	238	194	34208	9.56633e-06	6.90526e-05	KCNS3,SLC17A6,SLC5A12,KCNU1,SLC13A2,RYR3,SCN2A,KCNH8,SLC5A7
GO:0016020,GO:0055085,GO:0006811,GO:0006814	membrane (CC),transmembrane transport (BP),ion transport (BP),sodium ion transport (BP)	5	238	54	34208	3.74372e-05	0.00018359	SLC17A6,SLC5A12,SLC13A2,SCN2A,SLC5A7
GO:0016020,GO:0055085,GO:0006811,GO:0006814,GO:0015293	membrane (CC),transmembrane transport (BP),ion transport (BP),sodium ion transport (BP),symporter activity (MF)	4	238	34	34208	8.99242e-05	0.000347294	SLC17A6,SLC5A12,SLC13A2,SLC5A7
GO:0016020,GO:0005215	membrane (CC),transporter activity (MF)	6	238	139	34208	0.00044263	0.00112013	SLC5A12,CUBN,SLC13A2,AP3D1,SLC5A7,PCLO
GO:0016020,V$PAX4_03	membrane (CC),V$PAX4_03	8	238	188	34208	5.5469e-05	0.000238944	SREBF2,NCAM2,KCNK10,ITGA10,MMP14,ITGA6,LRP1,LRP2
GO:0016020,V$PAX4_03,V$MAZ_Q6	membrane (CC),V$PAX4_03,V$MAZ_Q6	5	238	74	34208	0.000170334	0.000558452	NCAM2,KCNK10,ITGA10,MMP14,LRP1
GO:0016020,V$PAX4_03,V$SP1_Q6	membrane (CC),V$PAX4_03,V$SP1_Q6	6	238	81	34208	2.23533e-05	0.000124376	SREBF2,KCNK10,MMP14,ITGA6,LRP1,LRP2
GO:0016020,V$PAX4_03,V$OSF2_Q6	membrane (CC),V$PAX4_03,V$OSF2_Q6	3	238	7	34208	1.14022e-05	7.37218e-05	SREBF2,ITGA10,MMP14
GO:0016020,V$AREB6_01	membrane (CC),V$AREB6_01	4	238	149	34208	0.02059	0.0252431	KCNS3,OTOP3,CDH13,MMP14
GO:0016020,V$E12_Q6	membrane (CC),V$E12_Q6	14	238	401	34208	9.99854e-07	1.70171e-05	SREBF2,CHRNA1,SLC17A6,INVS,NCAM2,RYR3,KCNK10,LRIG1,CDH13,CHRND,BACE1,ITGA6,FUT9,CHST8
GO:0016020,V$E12_Q6,V$MYOD_Q6	membrane (CC),V$E12_Q6,V$MYOD_Q6	5	238	95	34208	0.000544381	0.00130893	SREBF2,INVS,CDH13,CHRND,ITGA6
GO:0016020,GO:0004872	membrane (CC),receptor activity (MF)	12	238	427	34208	5.07276e-05	0.000229331	PAQR6,CHRNA1,CUBN,GHR,RYR3,IL1RAPL2,ITGA10,CHRND,ITGA6,PTPRU,LRP1,LRP2
GO:0016020,GO:0005887	membrane (CC),integral to plasma membrane (CC)	11	238	419	34208	0.00018828	0.000602495	SELP,HFE,FOLH1,GHR,SLC13A2,PKD1,SCN2A,MMP14,BACE1,PTPRU,LRP1
GO:0016020,GO:0005887,GO:0006811	membrane (CC),integral to plasma membrane (CC),ion transport (BP)	3	238	78	34208	0.0172562	0.021575	HFE,SLC13A2,SCN2A
GO:0016020,GO:0030054,GO:0045202	membrane (CC),cell junction (CC),synapse (CC)	4	238	67	34208	0.00124222	0.00247731	CHRNA1,SLC17A6,CHRND,PCLO
GO:0016020,GO:0045087	membrane (CC),innate immune response (BP)	3	238	46	34208	0.00404907	0.00631553	CLEC4C,IL1RAPL2,DMBT1
GO:0016020,V$PITX2_Q2	membrane (CC),V$PITX2_Q2	4	238	119	34208	0.00972808	0.0132558	MFGE8,OTOP3,FIBCD1,LRP2
GO:0016020,V$PITX2_Q2,V$SP1_Q6	membrane (CC),V$PITX2_Q2,V$SP1_Q6	3	238	30	34208	0.00117516	0.00236394	MFGE8,FIBCD1,LRP2
GO:0016020,V$AP1_Q2	membrane (CC),V$AP1_Q2	3	238	35	34208	0.00184659	0.00337796	AP2A2,KCNK10,MFGE8
GO:0016020,V$FOXO4_01	membrane (CC),V$FOXO4_01	9	238	306	34208	0.00031716	0.000887333	KCNS3,SLC17A6,GHR,KCNK10,MFGE8,ITGA10,PTPRU,CHST8,GCC2
GO:0016020,V$FOXO4_01,V$SP1_Q6	membrane (CC),V$FOXO4_01,V$SP1_Q6	3	238	84	34208	0.0209706	0.0256825	KCNS3,KCNK10,MFGE8
GO:0016020,V$MYOD_Q6	membrane (CC),V$MYOD_Q6	6	238	158	34208	0.000867547	0.00187671	SREBF2,KCNS3,INVS,CDH13,CHRND,ITGA6
GO:0016020,V$NFAT_Q4_01,V$MAZ_Q6	membrane (CC),V$NFAT_Q4_01,V$MAZ_Q6	3	238	78	34208	0.0172562	0.021575	SLC17A6,AP3D1,MMP14
GO:0016020,GO:0043627	membrane (CC),response to estrogen stimulus (BP)	3	238	16	34208	0.000174169	0.00055992	MFGE8,MMP14,DMBT1
GO:0016020,V$PEA3_Q6	membrane (CC),V$PEA3_Q6	3	238	49	34208	0.00483989	0.00734444	SELP,DMBT1,MR1
GO:0016020,V$MAZ_Q6	membrane (CC),V$MAZ_Q6	11	238	337	34208	2.72692e-05	0.000140473	KCNS3,SLC17A6,AP3D1,NCAM2,KCNK10,ITGA10,MMP14,FIBCD1,BACE1,LRP1,CHST8
GO:0016020,V$MAZ_Q6,V$SP1_Q6	membrane (CC),V$MAZ_Q6,V$SP1_Q6	6	238	136	34208	0.000394108	0.00103584	KCNS3,AP3D1,KCNK10,MMP14,FIBCD1,LRP1
GO:0016020,V$SP1_Q6	membrane (CC),V$SP1_Q6	11	238	463	34208	0.000438538	0.00111628	SREBF2,KCNS3,STARD3,AP3D1,KCNK10,MFGE8,MMP14,FIBCD1,ITGA6,LRP1,LRP2
GO:0016020,V$SP1_Q6,IPR006210,IPR000742	membrane (CC),V$SP1_Q6,Epidermal growth factor-like,Epidermal growth factor-like, type 3	3	238	11	34208	5.2656e-05	0.000231713	MFGE8,LRP1,LRP2
GO:0016020,V$SP1_Q6,GO:0005178	membrane (CC),V$SP1_Q6,integrin binding (MF)	3	238	7	34208	1.14022e-05	7.37218e-05	MFGE8,MMP14,ITGA6
GO:0016020,GO:0006811	membrane (CC),ion transport (BP)	14	238	322	34208	7.09899e-08	3.15996e-06	CHRNA1,KCNS3,SLC17A6,SLC5A12,KCNU1,HFE,SLC13A2,RYR3,KCNK10,SCN2A,CHRND,KCNT2,KCNH8,SLC5A7
GO:0016020,V$GFI1_01	membrane (CC),V$GFI1_01	5	238	67	34208	0.000106232	0.000388659	SREBF2,ITGA10,CDH13,DMBT1,LRP2
GO:0016020,V$CHX10_01	membrane (CC),V$CHX10_01	5	238	119	34208	0.00149993	0.00288998	INVS,ITGA10,OTOP3,LRP2,CHST8
GO:0016020,V$SREBP1_01	membrane (CC),V$SREBP1_01	4	238	86	34208	0.00310587	0.0051107	ILVBL,STARD3,AP3D1,IL1RAPL2
GO:0016020,V$NF1_Q6	membrane (CC),V$NF1_Q6	4	238	137	34208	0.0156293	0.0198337	PAQR6,STARD3,GHR,DMBT1
GO:0016020,V$ELK1_02	membrane (CC),V$ELK1_02	5	238	180	34208	0.00870684	0.0120824	CHRNA1,STARD3,INVS,BACE1,GCC2
GO:0016020,V$CREB_Q2_01	membrane (CC),V$CREB_Q2_01	3	238	31	34208	0.00129443	0.00255501	SREBF2,ILVBL,PTPRU
GO:0016020,V$HNF4_01_B	membrane (CC),V$HNF4_01_B	5	238	44	34208	1.36043e-05	8.49532e-05	SREBF2,INVS,KCNK10,LRP1,GCC2
GO:0016020,IPR006210,IPR000742	membrane (CC),Epidermal growth factor-like,Epidermal growth factor-like, type 3	4	238	49	34208	0.000378611	0.0010027	CUBN,MFGE8,LRP1,LRP2
GO:0016020,IPR000742	membrane (CC),Epidermal growth factor-like, type 3	5	238	64	34208	8.53e-05	0.000333891	SELP,CUBN,MFGE8,LRP1,LRP2
GO:0016020,GO:0005529	membrane (CC),sugar binding (MF)	4	238	81	34208	0.00249987	0.0042968	SELP,CLEC4C,PKD1,GALNT13
GO:0016020,GO:0019882	membrane (CC),antigen processing and presentation (BP)	3	238	36	34208	0.00200419	0.00358504	HFE,AP3D1,MR1
GO:0016020,IPR000859	membrane (CC),CUB	3	238	23	34208	0.000531346	0.00128203	CUBN,DMBT1,TMPRSS15
IPR017452,IPR000276,GO:0005886,GO:0007186,GO:0004872,GO:0004930,GO:0004871,GO:0005887	GPCR, rhodopsin-like superfamily,GPCR, rhodopsin-like, 7TM,plasma membrane (CC),G-protein coupled receptor signaling pathway (BP),receptor activity (MF),G-protein coupled receptor activity (MF),signal transducer activity (MF),integral to plasma membrane (CC)	3	238	111	34208	0.042654	0.0480671	GPR21,OPRM1,S1PR3
IPR017452,IPR000276,GO:0005886,GO:0004872,GO:0004930,GO:0004871,GO:0005887	GPCR, rhodopsin-like superfamily,GPCR, rhodopsin-like, 7TM,plasma membrane (CC),G-protein coupled receptor signaling pathway (BP),receptor activity (MF),G-protein coupled receptor activity (MF),signal transducer activity (MF),integral to plasma membrane (CC)	5	238	162	34208	0.00564542	0.00841601	GPR21,OPRM1,CCR1,S1PR3,SSTR2
IPR017452,IPR000276,GO:0005886,GO:0004872,GO:0004930,GO:0004871,GO:0005887,Kegg:04080,GO:0007193	GPCR, rhodopsin-like superfamily,GPCR, rhodopsin-like, 7TM,plasma membrane (CC),G-protein coupled receptor signaling pathway (BP),receptor activity (MF),G-protein coupled receptor activity (MF),signal transducer activity (MF),integral to plasma membrane (CC)	3	238	11	34208	5.2656e-05	0.000231713	OPRM1,S1PR3,SSTR2
IPR017452,IPR000276,GO:0005886,GO:0004872,GO:0004930,GO:0004871,GO:0005887,GO:0007187,IPR000611	GPCR, rhodopsin-like superfamily,GPCR, rhodopsin-like, 7TM,plasma membrane (CC),G-protein coupled receptor signaling pathway (BP),receptor activity (MF),G-protein coupled receptor activity (MF),signal transducer activity (MF),integral to plasma membrane (CC), Neuropeptide Y receptor	3	238	9	34208	2.70845e-05	0.000139729	OPRM1,CCR1,SSTR2
IPR017452,IPR000276,GO:0005886,GO:0004872,GO:0004930,GO:0004871,Kegg:04080	GPCR, rhodopsin-like superfamily,GPCR, rhodopsin-like, 7TM,plasma membrane (CC),receptor activity (MF),G-protein coupled receptor activity (MF),signal transducer activity (MF),Neuroactive ligand-receptor interaction	4	238	134	34208	0.0145205	0.0185965	PTGER4,OPRM1,S1PR3,SSTR2
IPR017452,GO:0005515,GO:0005886,GO:0004872,GO:0004930,GO:0004871	GPCR, rhodopsin-like superfamily,protein binding (MF),plasma membrane (CC),receptor activity (MF),G-protein coupled receptor activity (MF),signal transducer activity (MF)	3	238	40	34208	0.00271723	0.0045864	CCR1,PTGDR,SSTR2
IPR017452,GO:0005886,GO:0007186,GO:0004872,GO:0004930,GO:0004871	GPCR, rhodopsin-like superfamily,plasma membrane (CC),G-protein coupled receptor signaling pathway (BP),receptor activity (MF),G-protein coupled receptor activity (MF),signal transducer activity (MF)	4	238	161	34208	0.0264193	0.0313492	GPR21,OPRM1,S1PR3,PTGDR
IPR017452,GO:0005886,GO:0007186,GO:0004872,GO:0004930,GO:0004871,Kegg:04080	GPCR, rhodopsin-like superfamily,plasma membrane (CC),G-protein coupled receptor signaling pathway (BP),receptor activity (MF),G-protein coupled receptor activity (MF),signal transducer activity (MF),Neuroactive ligand-receptor interaction	3	238	83	34208	0.0203235	0.024934	OPRM1,S1PR3,PTGDR
IPR017452,GO:0005886,GO:0004872,GO:0004930,GO:0004871,Kegg:04080	GPCR, rhodopsin-like superfamily,plasma membrane (CC),receptor activity (MF),G-protein coupled receptor activity (MF),signal transducer activity (MF),Neuroactive ligand-receptor interaction	5	238	137	34208	0.00277441	0.00466026	PTGER4,OPRM1,S1PR3,PTGDR,SSTR2
GO:0005488	binding (MF)	12	238	731	34208	0.00545891	0.00815898	SELP,ACAN,AP2A2,RANBP17,AP3D1,DAAM1,CLEC4C,PKD1,USP9Y,LTA4H,FBN1,CLEC11A
GO:0005488,GO:0005515	binding (MF),protein binding (MF)	4	238	178	34208	0.0362152	0.0415392	SELP,ACAN,PKD1,FBN1
GO:0005488,GO:0005515,IPR000742	binding (MF),protein binding (MF),Epidermal growth factor-like, type 3	3	238	6	34208	6.54928e-06	4.95405e-05	SELP,ACAN,FBN1
GO:0005488,GO:0005515,GO:0005529,IPR001304	binding (MF),protein binding (MF),sugar binding (MF),C-type lectin	3	238	9	34208	2.70845e-05	0.000139729	SELP,ACAN,PKD1
GO:0005488,GO:0005737	binding (MF),cytoplasm (CC)	7	238	261	34208	0.00245572	0.00423559	SELP,RANBP17,AP3D1,DAAM1,USP9Y,LTA4H,CLEC11A
GO:0005488,GO:0005737,V$MAZ_Q6	binding (MF),cytoplasm (CC),V$MAZ_Q6	3	238	33	34208	0.00155517	0.00295866	RANBP17,AP3D1,DAAM1
GO:0005488,GO:0005886	binding (MF),plasma membrane (CC)	4	238	103	34208	0.0059013	0.0087636	SELP,AP2A2,DAAM1,PKD1
GO:0005488,V$MAZ_Q6	binding (MF),V$MAZ_Q6	4	238	72	34208	0.00162284	0.0030689	RANBP17,AP3D1,DAAM1,FBN1
GO:0005488,GO:0006886,GO:0008565	binding (MF),intracellular protein transport (BP),protein transporter activity (MF)	3	238	31	34208	0.00129443	0.00255501	AP2A2,RANBP17,AP3D1
GO:0005488,GO:0005529,IPR001304	binding (MF),sugar binding (MF),C-type lectin	5	238	73	34208	0.000159723	0.000525648	SELP,ACAN,CLEC4C,PKD1,CLEC11A
GO:0005783	endoplasmic reticulum (CC)	13	238	1000	34208	0.0235871	0.0284158	JPH3,PXDN,SREBF2,TXNDC12,OPRM1,SLC39A1,CUBN,DGAT2L6,MMEL1,BACE1,DDRGK1,LRP2,MR1
GO:0005783,GO:0005886	endoplasmic reticulum (CC),plasma membrane (CC)	6	238	198	34208	0.00272561	0.00459607	JPH3,OPRM1,SLC39A1,CUBN,LRP2,MR1
GO:0005783,GO:0005886,GO:0005624	endoplasmic reticulum (CC),plasma membrane (CC),membrane fraction (CC)	4	238	30	34208	5.43115e-05	0.000234539	OPRM1,SLC39A1,CUBN,LRP2
GO:0005783,GO:0005624	endoplasmic reticulum (CC),membrane fraction (CC)	5	238	78	34208	0.000218254	0.000663554	OPRM1,SLC39A1,CUBN,BACE1,LRP2
V$MEIS1_01	V$MEIS1_01	13	238	658	34208	0.000772747	0.00170673	SREBF2,CHRNA1,CPA4,KCNK10,HCFC2,SLC16A6,TBX5,BACE1,SMYD1,ADCY5,COL11A1,BANF1,TTN
V$MEIS1_01,V$LEF1_Q2	V$MEIS1_01,V$LEF1_Q2	7	238	267	34208	0.00278586	0.00467496	SREBF2,CHRNA1,KCNK10,HCFC2,BACE1,COL11A1,TTN
V$MEIS1_01,V$LEF1_Q2,V$PAX4_03,V$E12_Q6	V$MEIS1_01,V$LEF1_Q2,V$PAX4_03,V$E12_Q6	3	238	33	34208	0.00155517	0.00295866	SREBF2,KCNK10,TTN
V$MEIS1_01,V$LEF1_Q2,V$E12_Q6	V$MEIS1_01,V$LEF1_Q2,V$E12_Q6	5	238	114	34208	0.00123986	0.00248401	SREBF2,CHRNA1,KCNK10,BACE1,TTN
V$MEIS1_01,V$LEF1_Q2,V$MAZ_Q6	V$MEIS1_01,V$LEF1_Q2,V$MAZ_Q6	4	238	129	34208	0.0127859	0.0166952	KCNK10,HCFC2,BACE1,COL11A1
V$MEIS1_01,V$LEF1_Q2,V$SP1_Q6	V$MEIS1_01,V$LEF1_Q2,V$SP1_Q6	3	238	109	34208	0.0407731	0.0462024	SREBF2,KCNK10,HCFC2
V$MEIS1_01,V$AP1_C,V$E12_Q6	V$MEIS1_01,V$AP1_C,V$E12_Q6	3	238	48	34208	0.00456675	0.00700961	CPA4,KCNK10,SLC16A6
V$MEIS1_01,V$PAX4_03	V$MEIS1_01,V$PAX4_03	4	238	138	34208	0.0160104	0.020258	SREBF2,KCNK10,TBX5,TTN
V$MEIS1_01,V$PAX4_03,V$FOXO4_01	V$MEIS1_01,V$PAX4_03,V$FOXO4_01	3	238	60	34208	0.00850103	0.0118441	KCNK10,TBX5,TTN
V$MEIS1_01,V$PAX4_03,V$SP1_Q6	V$MEIS1_01,V$PAX4_03,V$SP1_Q6	3	238	78	34208	0.0172562	0.021575	SREBF2,KCNK10,TBX5
V$MEIS1_01,V$E12_Q6	V$MEIS1_01,V$E12_Q6	7	238	234	34208	0.00132503	0.00260356	SREBF2,CHRNA1,CPA4,KCNK10,SLC16A6,BACE1,TTN
V$MEIS1_01,V$E12_Q6,V$FOXO4_01	V$MEIS1_01,V$E12_Q6,V$FOXO4_01	3	238	93	34208	0.0272989	0.0322387	KCNK10,SLC16A6,TTN
V$MEIS1_01,V$FOXO4_01,V$PAX2_02	V$MEIS1_01,V$FOXO4_01,V$PAX2_02	3	238	25	34208	0.000683014	0.00155401	KCNK10,SLC16A6,TBX5
V$MEIS1_01,V$MAZ_Q6	V$MEIS1_01,V$MAZ_Q6	5	238	231	34208	0.0231697	0.0279615	KCNK10,HCFC2,SLC16A6,BACE1,COL11A1
V$MEIS1_01,V$ELK1_02	V$MEIS1_01,V$ELK1_02	3	238	59	34208	0.00811703	0.0114237	CHRNA1,BACE1,BANF1
V$MEIS1_01,V$AML_Q6	V$MEIS1_01,V$AML_Q6	3	238	34	34208	0.00169697	0.00317279	SREBF2,SLC16A6,TBX5
GO:0005524,GO:0005515,GO:0000166,GO:0005737,V$E12_Q6	ATP binding (MF),protein binding (MF),nucleotide binding (MF),cytoplasm (CC),V$E12_Q6	3	238	53	34208	0.00602999	0.00890142	KIF5B,ACTA1,TTN
GO:0005524,GO:0005515,GO:0000166,GO:0005737,GO:0005856	ATP binding (MF),protein binding (MF),nucleotide binding (MF),cytoplasm (CC),cytoskeleton (CC)	3	238	63	34208	0.00971634	0.0132868	ACTG1,KIF5B,ACTA1
GO:0005524,GO:0000166	ATP binding (MF),nucleotide binding (MF)	18	238	1367	34208	0.00752518	0.0107124	MAT1A,GCLC,PIP5KL1,DGKH,ATAD2,HIPK3,EPHA7,ACTG1,KCNT2,MYH6,ADCY5,ABCC6,UCK1,MAT2A,DNAH1,KIF5B,ACTA1,TTN
GO:0005524,GO:0000166,V$LEF1_Q2	ATP binding (MF),nucleotide binding (MF),V$LEF1_Q2	4	238	164	34208	0.0280158	0.0329844	DGKH,EPHA7,MAT2A,TTN
GO:0005524,GO:0000166,V$LEF1_Q2,V$FOXO4_01	ATP binding (MF),nucleotide binding (MF),V$LEF1_Q2,V$FOXO4_01	3	238	62	34208	0.00930063	0.0127939	EPHA7,MAT2A,TTN
GO:0005524,GO:0000166,GO:0016887	ATP binding (MF),nucleotide binding (MF),ATPase activity (MF)	4	238	113	34208	0.0081454	0.0114544	ATAD2,MYH6,ABCC6,DNAH1
GO:0005524,GO:0000166,GO:0005737	ATP binding (MF),nucleotide binding (MF),cytoplasm (CC)	10	238	726	34208	0.0316276	0.0367999	GCLC,PIP5KL1,DGKH,HIPK3,ACTG1,MYH6,DNAH1,KIF5B,ACTA1,TTN
GO:0005524,GO:0000166,GO:0005737,V$E12_Q6	ATP binding (MF),nucleotide binding (MF),cytoplasm (CC),V$E12_Q6	4	238	94	34208	0.00427205	0.00661873	MYH6,KIF5B,ACTA1,TTN
GO:0005524,GO:0000166,GO:0005737,V$E12_Q6,GO:0005829,V$AMEF2_Q6,GO:0006936,GO:0030049	ATP binding (MF),nucleotide binding (MF),cytoplasm (CC),V$E12_Q6,cytosol (CC),V$AMEF2_Q6,muscle contraction (BP),muscle filament sliding (BP)	3	238	3	34208	3.32577e-07	6.99823e-06	MYH6,ACTA1,TTN
GO:0005524,GO:0000166,GO:0005737,GO:0005829,GO:0045214,Kegg:05410,Kegg:05414	ATP binding (MF),nucleotide binding (MF),cytoplasm (CC),cytosol (CC),sarcomere organization (BP),Hypertrophic cardiomyopathy (HCM),Dilated cardiomyopathy	3	238	4	34208	1.32345e-06	1.78102e-05	ACTG1,MYH6,TTN
GO:0005524,GO:0000166,GO:0005737,GO:0007596	ATP binding (MF),nucleotide binding (MF),cytoplasm (CC),blood coagulation (BP)	3	238	66	34208	0.0110277	0.0147376	DGKH,ACTG1,TTN
GO:0005524,GO:0000166,GO:0005737,GO:0005856	ATP binding (MF),nucleotide binding (MF),cytoplasm (CC),cytoskeleton (CC)	4	238	147	34208	0.0197038	0.0242853	ACTG1,DNAH1,KIF5B,ACTA1
GO:0005524,GO:0000166,V$ERR1_Q2	ATP binding (MF),nucleotide binding (MF),V$ERR1_Q2	3	238	65	34208	0.0105798	0.0142321	ATAD2,EPHA7,KIF5B
GO:0005524,GO:0000166,V$MEF2_02	ATP binding (MF),nucleotide binding (MF),V$MEF2_02	4	238	52	34208	0.000475947	0.00118288	HIPK3,EPHA7,MYH6,TTN
GO:0005524,GO:0000166,V$MEF2_02,IPR002290,IPR020635,IPR000719	ATP binding (MF),nucleotide binding (MF),V$MEF2_02,Serine/threonine-protein kinase domain,Tyrosine-protein kinase, catalytic domain,Protein kinase, catalytic domain	3	238	29	34208	0.00106308	0.00218791	HIPK3,EPHA7,TTN
GO:0005524,GO:0000166,V$MEF2_02,V$MEF2_Q6_01	ATP binding (MF),nucleotide binding (MF),V$MEF2_02,V$MEF2_Q6_01	3	238	22	34208	0.000464418	0.00115921	HIPK3,EPHA7,MYH6
GO:0005524,GO:0000166,V$TATA_01	ATP binding (MF),nucleotide binding (MF),V$TATA_01	5	238	76	34208	0.000193164	0.000611363	EPHA7,MYH6,ABCC6,MAT2A,ACTA1
GO:0005524,GO:0000166,V$TATA_01,GO:0005829	ATP binding (MF),nucleotide binding (MF),V$TATA_01,cytosol (CC)	3	238	29	34208	0.00106308	0.00218791	MYH6,MAT2A,ACTA1
GO:0005524,GO:0000166,V$TATA_01,V$SP1_Q6,V$TBP_01,V$RSRFC4_Q2	ATP binding (MF),nucleotide binding (MF),V$TATA_01,V$SP1_Q6,V$TBP_01,V$RSRFC4_Q2	3	238	6	34208	6.54928e-06	4.95405e-05	EPHA7,MAT2A,ACTA1
GO:0005524,GO:0000166,V$TATA_01,V$TBP_01	ATP binding (MF),nucleotide binding (MF),V$TATA_01,V$TBP_01	4	238	18	34208	6.47543e-06	5.3658e-05	EPHA7,ABCC6,MAT2A,ACTA1
GO:0005524,GO:0000166,V$NFY_Q6_01	ATP binding (MF),nucleotide binding (MF),V$NFY_Q6_01	3	238	95	34208	0.0288283	0.0338377	EPHA7,KIF5B,TTN
GO:0005524,GO:0000166,GO:0005829	ATP binding (MF),nucleotide binding (MF),cytosol (CC)	8	238	375	34208	0.00498025	0.00752128	MAT1A,GCLC,ACTG1,MYH6,UCK1,MAT2A,ACTA1,TTN
GO:0005524,GO:0000166,GO:0005829,GO:0006805	ATP binding (MF),nucleotide binding (MF),cytosol (CC),xenobiotic metabolic process (BP)	3	238	7	34208	1.14022e-05	7.37218e-05	MAT1A,GCLC,MAT2A
GO:0005524,GO:0000166,Kegg:05414	ATP binding (MF),nucleotide binding (MF),Dilated cardiomyopathy	4	238	20	34208	1.01412e-05	7.12757e-05	ACTG1,MYH6,ADCY5,TTN
GO:0005515	protein binding (MF)	52	238	4463	34208	0.000115181	0.000406413	SELP,ACAN,SREBF2,CNTRL,MASP2,PDLIM7,ZC3HAV1,UBB,INVS,HFE,CACNG2,GHR,XPO6,IREB2,HSPB1,BBS2,MYF5,E4F1,SIRPG,Ncs1,CCR1,PKD1,PABPC4,TLR4,FN1,TBX5,ACTG1,GPATCH8,PRDM16,NOTCH2,MMP14,NOTCH3,LYST,ADAM23,ITGA6,PTGDR,MPDZ,ZFYVE26,FBN1,KIF5B,LRP4,DDRGK1,PTPRU,RMI1,LRP1,NSL1,LRP2,PALLD,GCC2,ACTA1,TTN,SSTR2
GO:0005515,GO:0000166,GO:0005737,V$E12_Q6	protein binding (MF),nucleotide binding (MF),cytoplasm (CC),V$E12_Q6	4	238	72	34208	0.00162284	0.0030689	PABPC4,KIF5B,ACTA1,TTN
GO:0005515,GO:0000166,GO:0005737,V$E12_Q6,V$AMEF2_Q6	protein binding (MF),nucleotide binding (MF),cytoplasm (CC),V$E12_Q6,V$AMEF2_Q6	3	238	4	34208	1.32345e-06	1.78102e-05	PABPC4,ACTA1,TTN
GO:0005515,GO:0000166,GO:0005737,GO:0007596	protein binding (MF),nucleotide binding (MF),cytoplasm (CC),blood coagulation (BP)	3	238	48	34208	0.00456675	0.00700961	PABPC4,ACTG1,TTN
GO:0005515,V$IK2_01,V$LEF1_Q2,GO:0005509,V$PAX4_03	protein binding (MF),V$IK2_01,V$LEF1_Q2,calcium ion binding (MF),V$PAX4_03	3	238	3	34208	3.32577e-07	6.99823e-06	LRP1,LRP2,TTN
GO:0005515,V$AML1_01,V$AML1_Q6,V$PAX4_03	protein binding (MF),V$AML1_01,V$AML1_Q6,V$PAX4_03	3	238	18	34208	0.000251192	0.000735981	TBX5,NOTCH2,MMP14
GO:0005515,V$LEF1_Q2	protein binding (MF),V$LEF1_Q2	11	238	708	34208	0.0112437	0.0149974	SREBF2,INVS,IREB2,MYF5,CCR1,NOTCH2,MMP14,NOTCH3,LRP1,LRP2,TTN
GO:0005515,V$LEF1_Q2,GO:0005737	protein binding (MF),V$LEF1_Q2,cytoplasm (CC)	6	238	359	34208	0.0404146	0.045871	SREBF2,INVS,IREB2,MMP14,LRP1,TTN
GO:0005515,V$LEF1_Q2,GO:0005737,GO:0005509,V$PAX4_03	protein binding (MF),V$LEF1_Q2,cytoplasm (CC),calcium ion binding (MF),V$PAX4_03	3	238	8	34208	1.81497e-05	0.000105554	MMP14,LRP1,TTN
GO:0005515,V$LEF1_Q2,GO:0005737,V$PAX4_03	protein binding (MF),V$LEF1_Q2,cytoplasm (CC),V$PAX4_03	4	238	94	34208	0.00427205	0.00661873	SREBF2,MMP14,LRP1,TTN
GO:0005515,V$LEF1_Q2,GO:0005737,V$SP1_Q6	protein binding (MF),V$LEF1_Q2,cytoplasm (CC),V$SP1_Q6	4	238	145	34208	0.0188416	0.0233219	SREBF2,IREB2,MMP14,LRP1
GO:0005515,V$LEF1_Q2,GO:0005886,GO:0005509,V$PAX4_03,GO:0004872,IPR006210,IPR001881,IPR000742,V$CACBINDINGPROTEIN_Q6	protein binding (MF),V$LEF1_Q2,plasma membrane (CC),calcium ion binding (MF),V$PAX4_03,receptor activity (MF),Epidermal growth factor-like,EGF-like calcium-binding,Epidermal growth factor-like, type 3,V$CACBINDINGPROTEIN_Q6	3	238	3	34208	3.33e-07	7e-06	NOTCH2,LRP1,LRP2
GO:0005515,V$LEF1_Q2,GO:0005886,GO:0005509,GO:0004872,IPR006210,IPR001881,IPR000742	protein binding (MF),V$LEF1_Q2,plasma membrane (CC),calcium ion binding (MF),receptor activity (MF),Epidermal growth factor-like,EGF-like calcium-binding,Epidermal growth factor-like, type 3	4	238	5	34208	1.14e-08	8.97e-07	NOTCH2,NOTCH3,LRP1,LRP2
GO:0005515,V$LEF1_Q2,GO:0005886,GO:0004872	protein binding (MF),V$LEF1_Q2,plasma membrane (CC),receptor activity (MF)	5	238	62	34208	7.3217e-05	0.000292531	CCR1,NOTCH2,NOTCH3,LRP1,LRP2
GO:0005515,V$LEF1_Q2,GO:0005886,GO:0004872,GO:0005887	protein binding (MF),V$LEF1_Q2,plasma membrane (CC),receptor activity (MF),integral to plasma membrane (CC)	3	238	25	34208	0.000683014	0.00155401	CCR1,NOTCH2,LRP1
GO:0005515,V$LEF1_Q2,GO:0005509	protein binding (MF),V$LEF1_Q2,calcium ion binding (MF)	6	238	42	34208	4.53003e-07	8.78673e-06	NOTCH2,MMP14,NOTCH3,LRP1,LRP2,TTN
GO:0005515,V$LEF1_Q2,GO:0005509,V$PAX4_03	protein binding (MF),V$LEF1_Q2,calcium ion binding (MF),V$PAX4_03	5	238	13	34208	1.92229e-08	1.23596e-06	NOTCH2,MMP14,LRP1,LRP2,TTN
GO:0005515,V$LEF1_Q2,GO:0005509,V$PAX4_03,GO:0005887	protein binding (MF),V$LEF1_Q2,calcium ion binding (MF),V$PAX4_03,integral to plasma membrane (CC)	3	238	3	34208	3.32577e-07	6.99823e-06	NOTCH2,MMP14,LRP1
GO:0005515,V$LEF1_Q2,GO:0005509,V$MAZ_Q6,V$AP2ALPHA_01	protein binding (MF),V$LEF1_Q2,calcium ion binding (MF),V$MAZ_Q6,V$AP2ALPHA_01	3	238	4	34208	1.32345e-06	1.78102e-05	MMP14,NOTCH3,LRP1
GO:0005515,V$LEF1_Q2,V$PAX4_03	protein binding (MF),V$LEF1_Q2,V$PAX4_03	6	238	165	34208	0.00108546	0.00223002	SREBF2,NOTCH2,MMP14,LRP1,LRP2,TTN
GO:0005515,V$LEF1_Q2,GO:0005887	protein binding (MF),V$LEF1_Q2,integral to plasma membrane (CC)	4	238	57	34208	0.000675847	0.00156854	CCR1,NOTCH2,MMP14,LRP1
GO:0005515,V$LEF1_Q2,GO:0005829	protein binding (MF),V$LEF1_Q2,cytosol (CC)	4	238	174	34208	0.0337459	0.0389256	IREB2,NOTCH2,NOTCH3,TTN
GO:0005515,V$LEF1_Q2,V$SP1_Q6	protein binding (MF),V$LEF1_Q2,V$SP1_Q6	6	238	262	34208	0.0103639	0.0140014	SREBF2,IREB2,MYF5,MMP14,LRP1,LRP2
GO:0005515,V$LEF1_Q2,V$SP1_Q6,V$FOXM1_01	protein binding (MF),V$LEF1_Q2,V$SP1_Q6,V$FOXM1_01	3	238	18	34208	0.000251192	0.000735981	MYF5,LRP1,LRP2
GO:0005515,V$LEF1_Q2,V$CHX10_01	protein binding (MF),V$LEF1_Q2,V$CHX10_01	3	238	101	34208	0.0336835	0.0388793	INVS,NOTCH2,LRP2
GO:0005515,V$OCT_C	protein binding (MF),V$OCT_C	3	238	107	34208	0.0389353	0.0443224	SREBF2,CACNG2,MYF5
GO:0005515,GO:0005737	protein binding (MF),cytoplasm (CC)	30	238	2292	34208	0.000655774	0.0015322	SELP,SREBF2,CNTRL,PDLIM7,ZC3HAV1,UBB,INVS,HFE,GHR,XPO6,IREB2,HSPB1,BBS2,E4F1,Ncs1,PABPC4,TLR4,TBX5,ACTG1,MMP14,LYST,MPDZ,ZFYVE26,KIF5B,LRP1,PALLD,GCC2,ACTA1,TTN,SSTR2
GO:0005515,GO:0005737,IPR007110	protein binding (MF),cytoplasm (CC),Immunoglobulin-like	3	238	24	34208	0.000604144	0.00142209	HFE,PALLD,TTN
GO:0005515,GO:0005737,GO:0005886	protein binding (MF),cytoplasm (CC),plasma membrane (CC)	12	238	573	34208	0.000742825	0.001678	SELP,UBB,HFE,GHR,XPO6,HSPB1,BBS2,Ncs1,TLR4,MPDZ,LRP1,SSTR2
GO:0005515,GO:0005737,GO:0005886,GO:0005624,GO:0005887	protein binding (MF),cytoplasm (CC),plasma membrane (CC),membrane fraction (CC),integral to plasma membrane (CC)	3	238	15	34208	0.000142242	0.000479947	SELP,LRP1,SSTR2
GO:0005515,GO:0005737,GO:0005886,GO:0004872,GO:0005887	protein binding (MF),cytoplasm (CC),plasma membrane (CC),receptor activity (MF),integral to plasma membrane (CC)	4	238	41	34208	0.000189015	0.000602073	GHR,TLR4,LRP1,SSTR2
GO:0005515,GO:0005737,GO:0005886,GO:0005887	protein binding (MF),cytoplasm (CC),plasma membrane (CC),integral to plasma membrane (CC)	6	238	67	34208	7.4541e-06	5.58977e-05	SELP,HFE,GHR,TLR4,LRP1,SSTR2
GO:0005515,GO:0005737,GO:0005886,GO:0005887,GO:0048471	protein binding (MF),cytoplasm (CC),plasma membrane (CC),integral to plasma membrane (CC),perinuclear region of cytoplasm (CC)	3	238	9	34208	2.70845e-05	0.000139729	HFE,TLR4,LRP1
GO:0005515,GO:0005737,GO:0005886,GO:0005887,Kegg:05144	protein binding (MF),cytoplasm (CC),plasma membrane (CC),integral to plasma membrane (CC),Malaria	3	238	6	34208	6.54928e-06	4.95405e-05	SELP,TLR4,LRP1
GO:0005515,GO:0005737,GO:0005886,GO:0030425	protein binding (MF),cytoplasm (CC),plasma membrane (CC),dendrite (CC)	3	238	31	34208	0.00129443	0.00255501	Ncs1,MPDZ,LRP1
GO:0005515,GO:0005737,GO:0005886,GO:0048471	protein binding (MF),cytoplasm (CC),plasma membrane (CC),perinuclear region of cytoplasm (CC)	4	238	66	34208	0.0011744	0.00238592	HFE,Ncs1,TLR4,LRP1
GO:0005515,GO:0005737,GO:0005886,GO:0000187	protein binding (MF),cytoplasm (CC),plasma membrane (CC),activation of MAPK activity (BP)	3	238	25	34208	0.000683014	0.00155401	UBB,GHR,TLR4
GO:0005515,GO:0005737,GO:0005509	protein binding (MF),cytoplasm (CC),calcium ion binding (MF)	4	238	90	34208	0.00365748	0.0058118	Ncs1,MMP14,LRP1,TTN
GO:0005515,GO:0005737,V$TATA_01	protein binding (MF),cytoplasm (CC),V$TATA_01	4	238	155	34208	0.0233941	0.0282029	PDLIM7,INVS,PABPC4,ACTA1
GO:0005515,GO:0005737,V$TATA_01,V$E12_Q6	protein binding (MF),cytoplasm (CC),V$TATA_01,V$E12_Q6	3	238	46	34208	0.00404907	0.00631553	INVS,PABPC4,ACTA1
GO:0005515,GO:0005737,V$TATA_01,V$SP1_Q6	protein binding (MF),cytoplasm (CC),V$TATA_01,V$SP1_Q6	3	238	51	34208	0.00541525	0.00809722	PDLIM7,PABPC4,ACTA1
GO:0005515,GO:0005737,V$PAX4_03	protein binding (MF),cytoplasm (CC),V$PAX4_03	6	238	242	34208	0.00717339	0.0103131	SREBF2,TBX5,MMP14,KIF5B,LRP1,TTN
GO:0005515,GO:0005737,V$PAX4_03,V$E12_Q6,V$NFY_Q6_01	protein binding (MF),cytoplasm (CC),V$PAX4_03,V$E12_Q6,V$NFY_Q6_01	3	238	19	34208	0.00029676	0.000834293	SREBF2,KIF5B,TTN
GO:0005515,GO:0005737,V$PAX4_03,V$SP1_Q6	protein binding (MF),cytoplasm (CC),V$PAX4_03,V$SP1_Q6	4	238	126	34208	0.0118118	0.0156231	SREBF2,TBX5,MMP14,LRP1
GO:0005515,GO:0005737,V$E12_Q6	protein binding (MF),cytoplasm (CC),V$E12_Q6	7	238	317	34208	0.00702578	0.0101682	SREBF2,INVS,PABPC4,ZFYVE26,KIF5B,ACTA1,TTN
GO:0005515,GO:0005737,V$E12_Q6,V$NFY_Q6_01	protein binding (MF),cytoplasm (CC),V$E12_Q6,V$NFY_Q6_01	4	238	52	34208	0.000475947	0.00118288	SREBF2,INVS,KIF5B,TTN
GO:0005515,GO:0005737,V$E12_Q6,V$MYOD_Q6	protein binding (MF),cytoplasm (CC),V$E12_Q6,V$MYOD_Q6	4	238	85	34208	0.00297742	0.00491798	SREBF2,INVS,ACTA1,TTN
GO:0005515,GO:0005737,V$E12_Q6,GO:0005856	protein binding (MF),cytoplasm (CC),V$E12_Q6,cytoskeleton (CC)	4	238	60	34208	0.000820856	0.00180381	INVS,ZFYVE26,KIF5B,ACTA1
GO:0005515,GO:0005737,GO:0005887	protein binding (MF),cytoplasm (CC),integral to plasma membrane (CC)	7	238	79	34208	1.36795e-06	1.8128e-05	SELP,HFE,GHR,TLR4,MMP14,LRP1,SSTR2
GO:0005515,GO:0005737,GO:0030425	protein binding (MF),cytoplasm (CC),dendrite (CC)	4	238	64	34208	0.00104661	0.0021917	SREBF2,Ncs1,MPDZ,LRP1
GO:0005515,GO:0005737,GO:0030054	protein binding (MF),cytoplasm (CC),cell junction (CC)	4	238	111	34208	0.00765807	0.0108837	PDLIM7,Ncs1,MPDZ,PALLD
GO:0005515,GO:0005737,V$OLF1_01	protein binding (MF),cytoplasm (CC),V$OLF1_01	3	238	62	34208	0.00930063	0.0127939	GHR,KIF5B,LRP1
GO:0005515,GO:0005737,V$NFY_Q6_01	protein binding (MF),cytoplasm (CC),V$NFY_Q6_01	5	238	180	34208	0.00870684	0.0120824	SREBF2,UBB,INVS,KIF5B,TTN
GO:0005515,GO:0005737,V$FOXO4_01	protein binding (MF),cytoplasm (CC),V$FOXO4_01	6	238	272	34208	0.0122888	0.0161616	GHR,IREB2,TBX5,ZFYVE26,GCC2,TTN
GO:0005515,GO:0005737,GO:0048471	protein binding (MF),cytoplasm (CC),perinuclear region of cytoplasm (CC)	5	238	205	34208	0.0146313	0.0187315	HFE,Ncs1,TLR4,KIF5B,LRP1
GO:0005515,GO:0005737,GO:0005829,GO:0005856	protein binding (MF),cytoplasm (CC),cytosol (CC),cytoskeleton (CC)	4	238	146	34208	0.0192697	0.0237756	CNTRL,HSPB1,ACTG1,ACTA1
GO:0005515,GO:0005737,GO:0007596	protein binding (MF),cytoplasm (CC),blood coagulation (BP)	4	238	122	34208	0.0105892	0.0142172	SELP,PABPC4,ACTG1,TTN
GO:0005515,GO:0005737,V$SP1_Q6	protein binding (MF),cytoplasm (CC),V$SP1_Q6	10	238	493	34208	0.00254449	0.00432639	SREBF2,PDLIM7,IREB2,HSPB1,E4F1,PABPC4,TBX5,MMP14,LRP1,ACTA1
GO:0005515,GO:0005737,V$SP1_Q6,V$HNF4_01,V$SP1_01	protein binding (MF),cytoplasm (CC),V$SP1_Q6,V$HNF4_01,V$SP1_01	3	238	3	34208	3.32577e-07	6.99823e-06	PDLIM7,TBX5,LRP1
GO:0005515,GO:0005737,V$SP1_Q6,V$COUP_DR1_Q6	protein binding (MF),cytoplasm (CC),V$SP1_Q6,V$COUP_DR1_Q6	3	238	21	34208	0.000403154	0.00103839	PDLIM7,LRP1,ACTA1
GO:0005515,GO:0005737,V$SP1_Q6,V$RSRFC4_Q2	protein binding (MF),cytoplasm (CC),V$SP1_Q6,V$RSRFC4_Q2	3	238	27	34208	0.000859753	0.00186217	HSPB1,PABPC4,ACTA1
GO:0005515,GO:0005737,V$SP1_Q6,V$AP2ALPHA_01	protein binding (MF),cytoplasm (CC),V$SP1_Q6,V$AP2ALPHA_01	3	238	17	34208	0.000210406	0.000643637	PABPC4,MMP14,LRP1
GO:0005515,GO:0005737,V$HNF4_01	protein binding (MF),cytoplasm (CC),V$HNF4_01	4	238	34	34208	8.99242e-05	0.000347294	PDLIM7,TBX5,LRP1,GCC2
GO:0005515,GO:0005737,GO:0005856	protein binding (MF),cytoplasm (CC),cytoskeleton (CC)	8	238	364	34208	0.00417618	0.00648757	CNTRL,INVS,HSPB1,ACTG1,ZFYVE26,KIF5B,PALLD,ACTA1
GO:0005515,GO:0005737,GO:0031410	protein binding (MF),cytoplasm (CC),cytoplasmic vesicle (CC)	3	238	53	34208	0.00602999	0.00890142	SREBF2,HFE,Ncs1
GO:0005515,GO:0005737,V$ATF_01	protein binding (MF),cytoplasm (CC),V$ATF_01	3	238	44	34208	0.00356885	0.00570228	TBX5,LRP1,SSTR2
GO:0005515,GO:0005737,GO:0003676	protein binding (MF),cytoplasm (CC),nucleic acid binding (MF)	3	238	95	34208	0.0288283	0.0338377	ZC3HAV1,PABPC4,TTN
GO:0005515,GO:0005737,V$RFX1_01	protein binding (MF),cytoplasm (CC),V$RFX1_01	3	238	40	34208	0.00271723	0.0045864	UBB,BBS2,TBX5
GO:0005515,GO:0005737,GO:0015629	protein binding (MF),cytoplasm (CC),actin cytoskeleton (CC)	3	238	79	34208	0.0178473	0.0222339	PDLIM7,ACTG1,ACTA1
GO:0005515,GO:0005737,GO:0006898	protein binding (MF),cytoplasm (CC),receptor-mediated endocytosis (BP)	3	238	14	34208	0.000114381	0.000403999	PDLIM7,HFE,LRP1
GO:0005515,V$AP1_C,GO:0005886,GO:0004872,GO:0005887,V$ATF_01	protein binding (MF),V$AP1_C,plasma membrane (CC),receptor activity (MF),integral to plasma membrane (CC),V$ATF_01	3	238	4	34208	1.32345e-06	1.78102e-05	PTPRU,LRP1,SSTR2
GO:0005515,V$AP4_Q5	protein binding (MF),V$AP4_Q5	7	238	391	34208	0.0202063	0.0248516	CACNG2,GHR,MYF5,ITGA6,ZFYVE26,LRP1,ACTA1
GO:0005515,V$AP4_Q5,V$SP1_Q6	protein binding (MF),V$AP4_Q5,V$SP1_Q6	4	238	157	34208	0.0243778	0.0291358	MYF5,ITGA6,LRP1,ACTA1
GO:0005515,IPR003596,IPR007110,IPR003599	protein binding (MF),Immunoglobulin V-set, subgroup,	3	238	30	34208	0.00117516	0.00236394	ACAN,SIRPG,TTN
GO:0005515,IPR007110	protein binding (MF),Immunoglobulin-like,Immunoglobulin-like,Immunoglobulin-subtype	5	238	111	34208	0.00110079	0.00225749	ACAN,HFE,SIRPG,PALLD,TTN
GO:0005515,IPR007110,IPR003599	protein binding (MF),Immunoglobulin-like	4	238	90	34208	0.00365748	0.0058118	ACAN,SIRPG,PALLD,TTN
GO:0005515,GO:0005886	protein binding (MF),plasma membrane (CC), Immunoglobulin subtype	24	238	1072	34208	5.66392e-07	1.05161e-05	SELP,UBB,HFE,CACNG2,GHR,XPO6,HSPB1,BBS2,SIRPG,Ncs1,CCR1,PKD1,TLR4,NOTCH2,NOTCH3,ADAM23,ITGA6,PTGDR,MPDZ,LRP4,PTPRU,LRP1,LRP2,SSTR2
GO:0005515,GO:0005886,GO:0005509	protein binding (MF),plasma membrane (CC),calcium ion binding (MF)	6	238	87	34208	3.35949e-05	0.000167108	Ncs1,NOTCH2,NOTCH3,LRP4,LRP1,LRP2
GO:0005515,GO:0005886,GO:0005509,GO:0004872,IPR006210,IPR001881	protein binding (MF),plasma membrane (CC),calcium ion binding (MF),receptor activity (MF),Epidermal growth factor-like,EGF-like calcium-binding	5	238	14	34208	2.97327e-08	1.74969e-06	NOTCH2,NOTCH3,LRP4,LRP1,LRP2
GO:0005515,GO:0005886,GO:0005509,GO:0005829	protein binding (MF),plasma membrane (CC),calcium ion binding (MF),cytosol (CC)	3	238	25	34208	0.000683014	0.00155401	Ncs1,NOTCH2,NOTCH3
GO:0005515,GO:0005886,GO:0005624	protein binding (MF),plasma membrane (CC),membrane fraction (CC)	4	238	122	34208	0.0105892	0.0142172	SELP,LRP1,LRP2,SSTR2
GO:0005515,GO:0005886,GO:0005624,GO:0004872	protein binding (MF),plasma membrane (CC),membrane fraction (CC),receptor activity (MF)	3	238	23	34208	0.000531346	0.00128203	LRP1,LRP2,SSTR2
GO:0005515,GO:0005886,V$ETS2_B	protein binding (MF),plasma membrane (CC),V$ETS2_B	4	238	123	34208	0.0108868	0.0145773	HFE,CACNG2,CCR1,LRP2
GO:0005515,GO:0005886,V$PAX4_03,GO:0004872,V$CACBINDINGPROTEIN_Q6	protein binding (MF),plasma membrane (CC),V$PAX4_03,receptor activity (MF),V$CACBINDINGPROTEIN_Q6	4	238	5	34208	1.13621e-08	8.9657e-07	NOTCH2,ITGA6,LRP1,LRP2
GO:0005515,GO:0005886,V$PAX4_03,V$CHX10_01,V$CACBINDINGPROTEIN_Q6	protein binding (MF),plasma membrane (CC),V$PAX4_03,V$CHX10_01,V$CACBINDINGPROTEIN_Q6	3	238	3	34208	3.32577e-07	6.99823e-06	CACNG2,NOTCH2,LRP2
GO:0005515,GO:0005886,V$PAX4_03,V$CACBINDINGPROTEIN_Q6	protein binding (MF),plasma membrane (CC),V$PAX4_03,V$CACBINDINGPROTEIN_Q6	5	238	15	34208	4.43461e-08	2.26426e-06	CACNG2,NOTCH2,ITGA6,LRP1,LRP2
GO:0005515,GO:0005886,GO:0004872	protein binding (MF),plasma membrane (CC),receptor activity (MF)	12	238	251	34208	2.25595e-07	6.93154e-06	GHR,CCR1,TLR4,NOTCH2,NOTCH3,ITGA6,PTGDR,LRP4,PTPRU,LRP1,LRP2,SSTR2
GO:0005515,GO:0005886,GO:0004872,GO:0005887	protein binding (MF),plasma membrane (CC),receptor activity (MF),integral to plasma membrane (CC)	7	238	133	34208	4.27247e-05	0.000196999	GHR,CCR1,TLR4,NOTCH2,PTPRU,LRP1,SSTR2
GO:0005515,GO:0005886,GO:0004872,GO:0005887,GO:0008285	protein binding (MF),plasma membrane (CC),receptor activity (MF),integral to plasma membrane (CC),negative regulation of cell proliferation (BP)	3	238	13	34208	9.03348e-05	0.000338341	NOTCH2,PTPRU,SSTR2
GO:0005515,GO:0005886,GO:0004872,Kegg:04080	protein binding (MF),plasma membrane (CC),receptor activity (MF),Neuroactive ligand-receptor interaction	3	238	51	34208	0.00541525	0.00809722	GHR,PTGDR,SSTR2
GO:0005515,GO:0005886,GO:0004872,GO:0030900	protein binding (MF),plasma membrane (CC),receptor activity (MF),forebrain development (BP)	3	238	5	34208	3.29159e-06	3.14832e-05	NOTCH3,LRP2,SSTR2
GO:0005515,GO:0005886,GO:0004872,GO:0009897	protein binding (MF),plasma membrane (CC),receptor activity (MF),external side of plasma membrane (CC)	3	238	38	34208	0.00234391	0.0040609	CCR1,TLR4,ITGA6
GO:0005515,GO:0005886,GO:0005887	protein binding (MF),plasma membrane (CC),integral to plasma membrane (CC)	11	238	242	34208	1.18975e-06	1.90359e-05	SELP,HFE,GHR,CCR1,PKD1,TLR4,NOTCH2,ADAM23,PTPRU,LRP1,SSTR2
GO:0005515,GO:0005886,GO:0005887,IPR000742	protein binding (MF),plasma membrane (CC),integral to plasma membrane (CC),Epidermal growth factor-like, type 3, 4	4	238	15	34208	2.93638e-06	3.21613e-05	SELP,NOTCH2,ADAM23,LRP1
GO:0005515,GO:0005886,GO:0005887,GO:0009897	protein binding (MF),plasma membrane (CC),integral to plasma membrane (CC),external side of plasma membrane (CC)	3	238	34	34208	0.00169697	0.00317279	SELP,CCR1,TLR4
GO:0005515,GO:0005886,GO:0008285	protein binding (MF),plasma membrane (CC),negative regulation of cell proliferation (BP)	4	238	51	34208	0.000441729	0.00111866	SIRPG,NOTCH2,PTPRU,SSTR2
GO:0005515,GO:0005886,V$MAZ_Q6	protein binding (MF),plasma membrane (CC),V$MAZ_Q6	4	238	176	34208	0.0349679	0.0402415	CACNG2,HSPB1,NOTCH3,LRP1
GO:0005515,GO:0005886,V$SP1_Q6	protein binding (MF),plasma membrane (CC),V$SP1_Q6	5	238	224	34208	0.0206151	0.025265	HSPB1,ADAM23,ITGA6,LRP1,LRP2
GO:0005515,GO:0005886,V$SP1_Q6,IPR000742	protein binding (MF),plasma membrane (CC),V$SP1_Q6,Epidermal growth factor-like, type 3	3	238	6	34208	6.54928e-06	4.95405e-05	ADAM23,LRP1,LRP2
GO:0005515,GO:0005886,GO:0007267	protein binding (MF),plasma membrane (CC),cell-cell signaling (BP)	3	238	36	34208	0.00200419	0.00358504	SIRPG,CCR1,SSTR2
GO:0005515,GO:0005886,IPR000742	protein binding (MF),plasma membrane (CC),Epidermal growth factor-like, type 3	6	238	36	34208	1.74172e-07	5.70496e-06	SELP,NOTCH2,NOTCH3,ADAM23,LRP1,LRP2
GO:0005515,GO:0005886,V$MIF1_01	protein binding (MF),plasma membrane (CC),V$MIF1_01	3	238	18	34208	0.000251192	0.000735981	UBB,BBS2,LRP2
GO:0005515,GO:0005886,GO:0009897	protein binding (MF),plasma membrane (CC),external side of plasma membrane (CC)	4	238	59	34208	0.000770299	0.0017024	SELP,CCR1,TLR4,ITGA6
GO:0005515,IPR003591	protein binding (MF),Leucine-rich repeat, typical subtype	3	238	22	34208	0.000464418	0.00115921	CNTRL,PKD1,TLR4
GO:0005515,V$PPAR_DR1_Q2,V$HNF4_DR1_Q3,V$DR1_Q3	protein binding (MF),V$PPAR_DR1_Q2,V$HNF4_DR1_Q3,V$DR1_Q3	3	238	34	34208	0.00169697	0.00317279	MASP2,PRDM16,LRP1
GO:0005515,V$ERR1_Q2,GO:0045944	protein binding (MF),V$ERR1_Q2,positive regulation of transcription from RNA polymerase II promoter (BP)	3	238	36	34208	0.00200419	0.00358504	MYF5,TLR4,TBX5
GO:0005515,GO:0005509	protein binding (MF),calcium ion binding (MF)	11	238	173	34208	4.10565e-08	2.26267e-06	ACAN,MASP2,Ncs1,NOTCH2,MMP14,NOTCH3,FBN1,LRP4,LRP1,LRP2,TTN
GO:0005515,GO:0005509,GO:0005829	protein binding (MF),calcium ion binding (MF),cytosol (CC)	4	238	48	34208	0.000349599	0.000938028	Ncs1,NOTCH2,NOTCH3,TTN
GO:0005515,GO:0005509,V$MAZ_Q6	protein binding (MF),calcium ion binding (MF),V$MAZ_Q6	4	238	30	34208	5.43115e-05	0.000234539	MMP14,NOTCH3,FBN1,LRP1
GO:0005515,GO:0005509,V$MAZ_Q6,IPR006210,IPR001881,IPR000742	protein binding (MF),calcium ion binding (MF),V$MAZ_Q6,Epidermal growth factor-like,Epidermal growth factor-like, type 3, ,EGF-like calcium-binding	3	238	7	34208	1.14022e-05	7.37218e-05	NOTCH3,FBN1,LRP1
GO:0005515,GO:0005509,GO:0031012	protein binding (MF),calcium ion binding (MF),extracellular matrix (CC)	3	238	13	34208	9.03348e-05	0.000338341	ACAN,MMP14,FBN1
GO:0005515,GO:0005509,IPR006210	protein binding (MF),calcium ion binding (MF),Epidermal growth factor-like,	8	238	35	34208	9.76739e-11	2.60865e-08	ACAN,MASP2,NOTCH2,NOTCH3,FBN1,LRP4,LRP1,LRP2
GO:0005515,GO:0005509,IPR006210,IPR001881	protein binding (MF),calcium ion binding (MF),Epidermal growth factor-like,EGF-like calcium-binding	7	238	34	34208	3.31e-09	3.96e-07	MASP2,NOTCH2,NOTCH3,FBN1,LRP4,LRP1,LRP2	3.96487e-07	MASP2,NOTCH2,NOTCH3,FBN1,LRP4,LRP1,LRP2
GO:0005515,GO:0005509,IPR006210,IPR001881,IPR000742	protein binding (MF),calcium ion binding (MF),Epidermal growth factor-like,EGF-like calcium-binding, Epidermal growth factor-like, type 3	5	238	29	34208	1.61964e-06	2.0228e-05	NOTCH2,NOTCH3,FBN1,LRP1,LRP2
GO:0005515,GO:0005509,IPR006210,IPR000742	protein binding (MF),calcium ion binding (MF),Epidermal growth factor-like,Epidermal growth factor-like, type 3	6	238	30	34208	5.4981e-08	2.65131e-06	ACAN,NOTCH2,NOTCH3,FBN1,LRP1,LRP2
GO:0005515,V$TATA_01	protein binding (MF),V$TATA_01	6	238	304	34208	0.0201178	0.0247779	PDLIM7,INVS,CACNG2,PABPC4,FN1,ACTA1
GO:0005515,GO:0045944,V$PAX4_03,V$SP1_Q6	protein binding (MF),positive regulation of transcription from RNA polymerase II promoter (BP),V$PAX4_03,V$SP1_Q6	3	238	36	34208	0.00200419	0.00358504	SREBF2,TBX5,ITGA6
GO:0005515,GO:0045944,V$SP1_Q6	protein binding (MF),positive regulation of transcription from RNA polymerase II promoter (BP),V$SP1_Q6	4	238	93	34208	0.00411233	0.0063941	SREBF2,MYF5,TBX5,ITGA6
GO:0005515,V$PAX4_03	protein binding (MF),V$PAX4_03	10	238	415	34208	0.000712209	0.0016162	SREBF2,CACNG2,TBX5,NOTCH2,MMP14,ITGA6,KIF5B,LRP1,LRP2,TTN
GO:0005515,V$PAX4_03,V$E12_Q6	protein binding (MF),V$PAX4_03,V$E12_Q6	4	238	144	34208	0.0184195	0.0229056	SREBF2,ITGA6,KIF5B,TTN
GO:0005515,V$PAX4_03,V$E12_Q6,V$MYOD_Q6	protein binding (MF),V$PAX4_03,V$E12_Q6,V$MYOD_Q6	3	238	45	34208	0.00380433	0.0059876	SREBF2,ITGA6,TTN
GO:0005515,V$PAX4_03,V$FOXO4_01,V$P53_DECAMER_Q2	protein binding (MF),V$PAX4_03,V$FOXO4_01,V$P53_DECAMER_Q2	3	238	15	34208	0.000142242	0.000479947	CACNG2,TBX5,TTN
GO:0005515,V$PAX4_03,V$SP1_Q6	protein binding (MF),V$PAX4_03,V$SP1_Q6	6	238	195	34208	0.00252697	0.0042987	SREBF2,TBX5,MMP14,ITGA6,LRP1,LRP2
GO:0005515,V$PAX4_03,V$P53_DECAMER_Q2	protein binding (MF),V$PAX4_03,V$P53_DECAMER_Q2	4	238	33	34208	7.97789e-05	0.00031405	CACNG2,TBX5,LRP1,TTN
GO:0005515,V$PAX4_03,Kegg:05410,Kegg:05414	protein binding (MF),V$PAX4_03,Hypertrophic cardiomyopathy (HCM),Dilated cardiomyopathy	3	238	10	34208	3.84932e-05	0.000179153	CACNG2,ITGA6,TTN
GO:0005515,V$STAT5A_03	protein binding (MF),V$STAT5A_03	3	238	65	34208	0.0105798	0.0142321	FN1,ADAM23,LRP1
GO:0005515,V$ICSBP_Q6	protein binding (MF),V$ICSBP_Q6	3	238	60	34208	0.00850103	0.0118441	PRDM16,MPDZ,LRP2
GO:0005515,V$E12_Q6	protein binding (MF),V$E12_Q6	9	238	594	34208	0.0240028	0.0287669	SREBF2,INVS,PABPC4,PRDM16,ITGA6,ZFYVE26,KIF5B,ACTA1,TTN
GO:0005515,V$E12_Q6,V$MYOD_Q6	protein binding (MF),V$E12_Q6,V$MYOD_Q6	5	238	166	34208	0.00624703	0.00919054	SREBF2,INVS,ITGA6,ACTA1,TTN
GO:0005515,V$E12_Q6,V$MYOD_Q6,V$SP1_Q6	protein binding (MF),V$E12_Q6,V$MYOD_Q6,V$SP1_Q6	3	238	73	34208	0.0144679	0.0185428	SREBF2,ITGA6,ACTA1
GO:0005515,V$E12_Q6,GO:0007596	protein binding (MF),V$E12_Q6,blood coagulation (BP)	3	238	53	34208	0.00602999	0.00890142	PABPC4,ITGA6,TTN
GO:0005515,V$E12_Q6,V$SP1_Q6	protein binding (MF),V$E12_Q6,V$SP1_Q6	5	238	227	34208	0.0216862	0.0263821	SREBF2,PABPC4,PRDM16,ITGA6,ACTA1
GO:0005515,V$E12_Q6,V$SP1_Q6,V$MYOD_Q6_01	protein binding (MF),V$E12_Q6,V$SP1_Q6,V$MYOD_Q6_01	3	238	29	34208	0.00106308	0.00218791	PRDM16,ITGA6,ACTA1
GO:0005515,V$E12_Q6,GO:0003676	protein binding (MF),V$E12_Q6,nucleic acid binding (MF)	3	238	25	34208	0.000683014	0.00155401	PABPC4,PRDM16,TTN
GO:0005515,V$E12_Q6,V$MYOD_Q6_01	protein binding (MF),V$E12_Q6,V$MYOD_Q6_01	4	238	56	34208	0.000631839	0.00147826	PRDM16,ITGA6,KIF5B,ACTA1
GO:0005515,GO:0005887	protein binding (MF),integral to plasma membrane (CC)	12	238	295	34208	1.24776e-06	1.97818e-05	SELP,HFE,GHR,CCR1,PKD1,TLR4,NOTCH2,MMP14,ADAM23,PTPRU,LRP1,SSTR2
GO:0005515,GO:0005887,V$SP1_Q6	protein binding (MF),integral to plasma membrane (CC),V$SP1_Q6	3	238	49	34208	0.00483989	0.00734444	MMP14,ADAM23,LRP1
GO:0005515,Kegg:04810,Kegg:04510,GO:0007596	protein binding (MF),Regulation of actin cytoskeleton,Focal adhesion,blood coagulation (BP)	3	238	35	34208	0.00184659	0.00337796	FN1,ACTG1,ITGA6
GO:0005515,GO:0007275	protein binding (MF),multicellular organismal development (BP)	5	238	263	34208	0.0374109	0.0427835	PDLIM7,MYF5,NOTCH2,NOTCH3,LRP1
GO:0005515,GO:0007275,V$SP1_Q6	protein binding (MF),multicellular organismal development (BP),V$SP1_Q6	3	238	69	34208	0.0124364	0.0163125	PDLIM7,MYF5,LRP1
GO:0005515,V$FOXO4_01	protein binding (MF),V$FOXO4_01	9	238	526	34208	0.011874	0.0156993	CACNG2,GHR,IREB2,FN1,TBX5,ZFYVE26,PTPRU,GCC2,TTN
GO:0005515,V$FOXO4_01,IPR003961	protein binding (MF),V$FOXO4_01,Fibronectin, type III	4	238	17	34208	5.06409e-06	4.44003e-05	GHR,FN1,PTPRU,TTN
GO:0005515,V$CREB_Q2,V$CREB_Q4	protein binding (MF),V$CREB_Q2,V$CREB_Q4	3	238	63	34208	0.00971634	0.0132868	SREBF2,PTPRU,SSTR2
GO:0005515,GO:0008285	protein binding (MF),negative regulation of cell proliferation (BP)	5	238	189	34208	0.0106011	0.0142222	SIRPG,TBX5,NOTCH2,PTPRU,SSTR2
GO:0005515,GO:0008285,GO:0007267	protein binding (MF),negative regulation of cell proliferation (BP),cell-cell signaling (BP)	3	238	14	34208	0.000114381	0.000403999	SIRPG,TBX5,SSTR2
GO:0005515,GO:0008285,V$ATF_01	protein binding (MF),negative regulation of cell proliferation (BP),V$ATF_01	3	238	4	34208	1.32345e-06	1.78102e-05	TBX5,PTPRU,SSTR2
GO:0005515,GO:0007596	protein binding (MF),blood coagulation (BP)	7	238	251	34208	0.00197335	0.00358527	SELP,SIRPG,PABPC4,FN1,ACTG1,ITGA6,TTN
GO:0005515,GO:0007596,GO:0034329	protein binding (MF),blood coagulation (BP),cell junction assembly (BP)	3	238	12	34208	6.98472e-05	0.000281333	SIRPG,ACTG1,ITGA6
GO:0005515,GO:0007596,Kegg:05410,Kegg:05414	protein binding (MF),blood coagulation (BP),Hypertrophic cardiomyopathy (HCM),Dilated cardiomyopathy	3	238	15	34208	0.000142242	0.000479947	ACTG1,ITGA6,TTN
GO:0005515,GO:0007596,GO:0030168,GO:0002576	protein binding (MF),blood coagulation (BP),platelet activation (BP),platelet degranulation (BP)	3	238	53	34208	0.00602999	0.00890142	SELP,FN1,TTN
GO:0005515,V$MAZ_Q6,V$SP1_Q6,V$AP2ALPHA_01	protein binding (MF),V$MAZ_Q6,V$SP1_Q6,V$AP2ALPHA_01	3	238	20	34208	0.00034734	0.000938495	PRDM16,MMP14,LRP1
GO:0005515,V$MAZ_Q6,V$AP2ALPHA_01	protein binding (MF),V$MAZ_Q6,V$AP2ALPHA_01	4	238	33	34208	7.97789e-05	0.00031405	PRDM16,MMP14,NOTCH3,LRP1
GO:0005515,V$SP1_Q6	protein binding (MF),V$SP1_Q6	15	238	860	34208	0.00110192	0.00225849	SREBF2,PDLIM7,IREB2,HSPB1,MYF5,E4F1,PABPC4,TBX5,PRDM16,MMP14,ADAM23,ITGA6,LRP1,LRP2,ACTA1
GO:0005515,V$SP1_Q6,V$HNF4_01	protein binding (MF),V$SP1_Q6,V$HNF4_01	4	238	35	34208	0.000100975	0.000371777	PDLIM7,TBX5,PRDM16,LRP1
GO:0005515,V$SP1_Q6,V$HNF4_01,V$COUP_DR1_Q6,V$HNF4_DR1_Q3,V$DR1_Q3	protein binding (MF),V$SP1_Q6,V$HNF4_01,V$COUP_DR1_Q6,V$HNF4_DR1_Q3,V$DR1_Q3	3	238	12	34208	6.98472e-05	0.000281333	PDLIM7,PRDM16,LRP1
GO:0005515,V$SP1_Q6,V$COUP_DR1_Q6	protein binding (MF),V$SP1_Q6,V$COUP_DR1_Q6	4	238	37	34208	0.000125985	0.000440061	PDLIM7,PRDM16,LRP1,ACTA1
GO:0005515,V$SP1_Q6,V$RSRFC4_Q2	protein binding (MF),V$SP1_Q6,V$RSRFC4_Q2	4	238	50	34208	0.000409302	0.00104801	HSPB1,PABPC4,ADAM23,ACTA1
GO:0005515,V$SP1_Q6,V$PAX4_01	protein binding (MF),V$SP1_Q6,V$PAX4_01	3	238	47	34208	0.00430318	0.00664619	PABPC4,LRP1,LRP2
GO:0005515,V$SP1_Q6,GO:0001503	protein binding (MF),V$SP1_Q6,ossification (BP)	3	238	9	34208	2.70845e-05	0.000139729	PDLIM7,MYF5,MMP14
GO:0005515,V$SP1_Q6,GO:0005178	protein binding (MF),V$SP1_Q6,integrin binding (MF)	3	238	13	34208	9.03348e-05	0.000338341	MMP14,ADAM23,ITGA6
GO:0005515,V$SP1_Q6,V$AP2ALPHA_01	protein binding (MF),V$SP1_Q6,V$AP2ALPHA_01	4	238	42	34208	0.000207777	0.00064991	PABPC4,PRDM16,MMP14,LRP1
GO:0005515,V$SP1_Q6,GO:0006898	protein binding (MF),V$SP1_Q6,receptor-mediated endocytosis (BP)	3	238	7	34208	1.14022e-05	7.37218e-05	PDLIM7,LRP1,LRP2
GO:0005515,V$HNF4_01	protein binding (MF),V$HNF4_01	5	238	78	34208	0.000218254	0.000663554	PDLIM7,TBX5,PRDM16,LRP1,GCC2
GO:0005515,V$AP2_Q3	protein binding (MF),V$AP2_Q3	3	238	77	34208	0.0166763	0.0209631	CACNG2,PRDM16,ADAM23
GO:0005515,GO:0014070	protein binding (MF),response to organic cyclic compound (BP)	3	238	49	34208	0.00483989	0.00734444	SELP,ACAN,MMP14
GO:0005515,V$HNF4_DR1_Q3,V$DR1_Q3	protein binding (MF),V$HNF4_DR1_Q3,V$DR1_Q3	4	238	48	34208	0.000349599	0.000938028	MASP2,PDLIM7,PRDM16,LRP1
GO:0005515,V$SRY_02	protein binding (MF),V$SRY_02	3	238	65	34208	0.0105798	0.0142321	FN1,TBX5,LRP1
GO:0005515,GO:0007267	protein binding (MF),cell-cell signaling (BP)	4	238	73	34208	0.00170766	0.0031842	SIRPG,CCR1,TBX5,SSTR2
GO:0005515,V$ATF_01	protein binding (MF),V$ATF_01	4	238	77	34208	0.00207777	0.0037052	TBX5,PTPRU,LRP1,SSTR2
GO:0005515,GO:0003676	protein binding (MF),nucleic acid binding (MF)	5	238	192	34208	0.0112905	0.0150483	ZC3HAV1,PABPC4,GPATCH8,PRDM16,TTN
GO:0005515,IPR000436	protein binding (MF),Sushi/SCR/CCP	3	238	12	34208	6.98472e-05	0.000281333	SELP,ACAN,MASP2
GO:0005515,GO:0007507	protein binding (MF),heart development (BP)	3	238	93	34208	0.0272989	0.0322387	PKD1,TBX5,FBN1
GO:0005515,GO:0019901	protein binding (MF),protein kinase binding (MF)	4	238	164	34208	0.0280158	0.0329844	GHR,HSPB1,PKD1,ACTG1
GO:0005515,GO:0001503	protein binding (MF),ossification (BP)	4	238	25	34208	2.5764e-05	0.00013977	ACAN,PDLIM7,MYF5,MMP14
GO:0005515,V$E2F1_Q3_01	protein binding (MF),V$E2F1_Q3_01	3	238	77	34208	0.0166763	0.0209631	PRDM16,ADAM23,PTPRU
GO:0005515,V$COREBINDINGFACTOR_Q6,V$AML_Q6	protein binding (MF),V$COREBINDINGFACTOR_Q6,V$AML_Q6	3	238	53	34208	0.00602999	0.00890142	SREBF2,CCR1,TBX5
GO:0005515,GO:0001502	protein binding (MF),cartilage condensation (BP)	3	238	6	34208	6.54928e-06	4.95405e-05	ACAN,MYF5,PKD1
GO:0005515,GO:0031012	protein binding (MF),extracellular matrix (CC)	4	238	49	34208	0.000378611	0.0010027	ACAN,FN1,MMP14,FBN1
GO:0005515,IPR000742	protein binding (MF),Epidermal growth factor-like, type 3	8	238	53	34208	3.30258e-09	4.24688e-07	SELP,ACAN,NOTCH2,NOTCH3,ADAM23,FBN1,LRP1,LRP2
GO:0005515,GO:0005604	protein binding (MF),basement membrane (CC)	3	238	25	34208	0.000683014	0.00155401	ACAN,ITGA6,FBN1
GO:0005515,Kegg:05410,Kegg:05412,Kegg:05414	protein binding (MF),Hypertrophic cardiomyopathy (HCM),Arrhythmogenic right ventricular cardiomyopathy (ARVC),Dilated cardiomyopathy	3	238	23	34208	0.000531346	0.00128203	CACNG2,ACTG1,ITGA6
GO:0005515,Kegg:05410,Kegg:05414	protein binding (MF),Hypertrophic cardiomyopathy (HCM),Dilated cardiomyopathy	4	238	32	34208	7.04923e-05	0.000282294	CACNG2,ACTG1,ITGA6,TTN
GO:0005515,V$AP2ALPHA_01	protein binding (MF),V$AP2ALPHA_01	5	238	78	34208	0.000218254	0.000663554	PABPC4,PRDM16,MMP14,NOTCH3,LRP1
GO:0005515,V$AP2ALPHA_01,V$AP2GAMMA_01	protein binding (MF),V$AP2ALPHA_01,V$AP2GAMMA_01	3	238	60	34208	0.00850103	0.0118441	PABPC4,PRDM16,NOTCH3
GO:0005515,V$FOXJ2_02	protein binding (MF),V$FOXJ2_02	3	238	64	34208	0.0101427	0.01374	GHR,TBX5,ADAM23
GO:0005515,Kegg:05146	protein binding (MF),Amoebiasis	3	238	38	34208	0.00234391	0.0040609	HSPB1,TLR4,FN1
GO:0005515,GO:0001525	protein binding (MF),angiogenesis (BP)	3	238	80	34208	0.0184496	0.0228612	HSPB1,FN1,MMP14
GO:0005515,V$AP3_Q6	protein binding (MF),V$AP3_Q6	3	238	67	34208	0.0114864	0.0152566	CACNG2,FN1,LRP1
GO:0005515,GO:0030336	protein binding (MF),negative regulation of cell migration (BP)	3	238	41	34208	0.00291682	0.00484092	ACAN,TBX5,PTPRU
GO:0005515,GO:0006898	protein binding (MF),receptor-mediated endocytosis (BP)	4	238	26	34208	3.02824e-05	0.000152599	PDLIM7,HFE,LRP1,LRP2
GO:0005515,GO:0009612	protein binding (MF),response to mechanical stimulus (BP)	3	238	29	34208	0.00106308	0.00218791	ACAN,MMP14,ACTA1
GO:0000166	nucleotide binding (MF)	23	238	2120	34208	0.0234916	0.0283106	MAT1A,ADH5,RASD2,GCLC,KCNU1,Tubb2b,PIP5KL1,DGKH,PABPC4,ATAD2,HIPK3,EPHA7,ACTG1,KCNT2,MYH6,ADCY5,ABCC6,UCK1,MAT2A,DNAH1,KIF5B,ACTA1,TTN
GO:0000166,GO:0005737	nucleotide binding (MF),cytoplasm (CC)	13	238	1050	34208	0.0331012	0.0382836	ADH5,GCLC,Tubb2b,PIP5KL1,DGKH,PABPC4,HIPK3,ACTG1,MYH6,DNAH1,KIF5B,ACTA1,TTN
GO:0000166,GO:0005737,V$TATA_01,V$E12_Q6,V$AMEF2_Q6	nucleotide binding (MF),cytoplasm (CC),V$TATA_01,V$E12_Q6,V$AMEF2_Q6	3	238	5	34208	3.29159e-06	3.14832e-05	PABPC4,MYH6,ACTA1
GO:0000166,GO:0005737,V$E12_Q6	nucleotide binding (MF),cytoplasm (CC),V$E12_Q6	5	238	129	34208	0.00213748	0.0038058	PABPC4,MYH6,KIF5B,ACTA1,TTN
GO:0000166,GO:0005737,V$E12_Q6,V$AMEF2_Q6	nucleotide binding (MF),cytoplasm (CC),V$E12_Q6,V$AMEF2_Q6	4	238	7	34208	7.86665e-08	3.25155e-06	PABPC4,MYH6,ACTA1,TTN
GO:0000166,GO:0005737,GO:0007596	nucleotide binding (MF),cytoplasm (CC),blood coagulation (BP)	4	238	88	34208	0.00337401	0.00547153	DGKH,PABPC4,ACTG1,TTN
GO:0000166,GO:0005737,GO:0005856	nucleotide binding (MF),cytoplasm (CC),cytoskeleton (CC)	5	238	194	34208	0.0117668	0.0155813	Tubb2b,ACTG1,DNAH1,KIF5B,ACTA1
GO:0000166,GO:0005737,GO:0005856,GO:0007018,GO:0005874	nucleotide binding (MF),cytoplasm (CC),cytoskeleton (CC),microtubule-based movement (BP),microtubule (CC)	3	238	70	34208	0.0129278	0.0168299	Tubb2b,DNAH1,KIF5B
GO:0000166,GO:0005737,V$MEF2_Q6_01	nucleotide binding (MF),cytoplasm (CC),V$MEF2_Q6_01	3	238	16	34208	0.000174169	0.00055992	PABPC4,HIPK3,MYH6
GO:0000166,V$MEF2_02	nucleotide binding (MF),V$MEF2_02	5	238	76	34208	0.000193164	0.000611363	RASD2,HIPK3,EPHA7,MYH6,TTN
GO:0000166,V$MEF2_02,V$E12_Q6	nucleotide binding (MF),V$MEF2_02,V$E12_Q6	3	238	30	34208	0.00117516	0.00236394	RASD2,MYH6,TTN
GO:0000166,V$TATA_01	nucleotide binding (MF),V$TATA_01	6	238	106	34208	0.000101691	0.000373622	PABPC4,EPHA7,MYH6,ABCC6,MAT2A,ACTA1
GO:0000166,V$TATA_01,V$SP1_Q6,V$RSRFC4_Q2	nucleotide binding (MF),V$TATA_01,V$SP1_Q6,V$RSRFC4_Q2	4	238	8	34208	1.56472e-07	5.43272e-06	PABPC4,EPHA7,MAT2A,ACTA1
GO:0000166,V$TATA_01,V$MEF2_Q6_01	nucleotide binding (MF),V$TATA_01,V$MEF2_Q6_01	3	238	10	34208	3.84932e-05	0.000179153	PABPC4,EPHA7,MYH6
GO:0000166,V$E12_Q6	nucleotide binding (MF),V$E12_Q6	6	238	234	34208	0.00612227	0.00901846	RASD2,PABPC4,MYH6,KIF5B,ACTA1,TTN
GO:0000166,V$E12_Q6,V$MYOD_Q6	nucleotide binding (MF),V$E12_Q6,V$MYOD_Q6	3	238	55	34208	0.0066848	0.00969896	RASD2,ACTA1,TTN
GO:0000166,V$MEF2_Q6_01	nucleotide binding (MF),V$MEF2_Q6_01	4	238	34	34208	8.99242e-05	0.000347294	PABPC4,HIPK3,EPHA7,MYH6
V$IK2_01	V$IK2_01	6	238	207	34208	0.00339203	0.00549563	EHF,LRP1,LRP2,COL12A1,CHST8,TTN
V$IK2_01,V$LEF1_Q2	V$IK2_01,V$LEF1_Q2	4	238	104	34208	0.00610449	0.00899609	LRP1,LRP2,COL12A1,TTN
V$IK2_01,V$LEF1_Q2,V$SP1_Q6,V$NKX25_02,V$IK1_01	V$IK2_01,V$LEF1_Q2,V$SP1_Q6,V$NKX25_02,V$IK1_01	3	238	6	34208	6.54928e-06	4.95405e-05	LRP1,LRP2,COL12A1
V$IK2_01,V$PAX4_03	V$IK2_01,V$PAX4_03	4	238	58	34208	0.000721981	0.00163198	EHF,LRP1,LRP2,TTN
V$IK2_01,V$E12_Q6	V$IK2_01,V$E12_Q6	4	238	72	34208	0.00162284	0.0030689	EHF,COL12A1,CHST8,TTN
V$IK2_01,V$E12_Q6,V$FOXO4_01	V$IK2_01,V$E12_Q6,V$FOXO4_01	3	238	40	34208	0.00271723	0.0045864	EHF,CHST8,TTN
V$IK2_01,V$MAZ_Q6	V$IK2_01,V$MAZ_Q6	3	238	79	34208	0.0178473	0.0222339	LRP1,COL12A1,CHST8
V$IK2_01,V$CHX10_01,V$LHX3_01	V$IK2_01,V$CHX10_01,V$LHX3_01	3	238	11	34208	5.2656e-05	0.000231713	LRP2,COL12A1,CHST8
V$IK2_01,V$IK1_01	V$IK2_01,V$IK1_01	4	238	74	34208	0.0017955	0.00332834	EHF,LRP1,LRP2,COL12A1
V$AML1_01,V$AML1_Q6	V$AML1_01,V$AML1_Q6	6	238	181	34208	0.00174008	0.00324118	TNNT2,ITGA10,TBX5,NOTCH2,MMP14,MR1
V$AML1_01,V$AML1_Q6,GO:0005886	V$AML1_01,V$AML1_Q6,plasma membrane (CC)	3	238	49	34208	0.00483989	0.00734444	ITGA10,NOTCH2,MR1
V$AML1_01,V$AML1_Q6,V$MEF2_02,V$MAZ_Q6	V$AML1_01,V$AML1_Q6,V$MEF2_02,V$MAZ_Q6	3	238	5	34208	3.29159e-06	3.14832e-05	TNNT2,ITGA10,MMP14
V$AML1_01,V$AML1_Q6,V$PAX4_03	V$AML1_01,V$AML1_Q6,V$PAX4_03	4	238	47	34208	0.000322213	0.000896414	ITGA10,TBX5,NOTCH2,MMP14
V$AML1_01,V$AML1_Q6,V$PAX4_03,V$OSF2_Q6	V$AML1_01,V$AML1_Q6,V$PAX4_03,V$OSF2_Q6	3	238	13	34208	9.03348e-05	0.000338341	ITGA10,TBX5,MMP14
V$ZF5_B,GO:0009725	V$ZF5_B,response to hormone stimulus (BP)	3	238	5	34208	3.29159e-06	3.14832e-05	SREBF2,GCLC,MAT2A
V$STAT5A_04,V$LEF1_Q2,V$TATA_01,V$FOXO4_01	V$STAT5A_04,V$LEF1_Q2,V$TATA_01,V$FOXO4_01	3	238	29	34208	0.00106308	0.00218791	WSB2,FGF14,GRID2
V$CDX2_Q5	V$CDX2_Q5	6	238	197	34208	0.00265814	0.00450637	WSB2,DAAM1,EPHA7,TBX5,ANGPT1,LRP2
V$CDX2_Q5,V$LEF1_Q2	V$CDX2_Q5,V$LEF1_Q2	4	238	118	34208	0.0094515	0.012986	WSB2,EPHA7,ANGPT1,LRP2
V$CDX2_Q5,V$LEF1_Q2,GO:0005886,V$SP1_Q6	V$CDX2_Q5,V$LEF1_Q2,plasma membrane (CC),V$SP1_Q6	3	238	8	34208	1.81497e-05	0.000105554	EPHA7,ANGPT1,LRP2
V$CDX2_Q5,V$LEF1_Q2,V$TATA_01,V$FOXO4_01	V$CDX2_Q5,V$LEF1_Q2,V$TATA_01,V$FOXO4_01	3	238	39	34208	0.0025263	0.00430388	WSB2,EPHA7,ANGPT1
V$CDX2_Q5,GO:0005886,V$ERR1_Q2,V$SP1_Q6	V$CDX2_Q5,plasma membrane (CC),V$ERR1_Q2,V$SP1_Q6	3	238	4	34208	1.32345e-06	1.78102e-05	DAAM1,EPHA7,ANGPT1
V$CDX2_Q5,GO:0005886,V$SP1_Q6	V$CDX2_Q5,plasma membrane (CC),V$SP1_Q6	4	238	12	34208	1.08249e-06	1.7645e-05	DAAM1,EPHA7,ANGPT1,LRP2
V$CDX2_Q5,V$ERR1_Q2,V$FOXO4_01,V$SP1_Q6,V$SRY_02	V$CDX2_Q5,V$ERR1_Q2,V$FOXO4_01,V$SP1_Q6,V$SRY_02	3	238	3	34208	3.32577e-07	6.99823e-06	EPHA7,TBX5,ANGPT1
V$CDX2_Q5,V$ERR1_Q2,V$NFAT_Q4_01,V$SP1_Q6	V$CDX2_Q5,V$ERR1_Q2,V$NFAT_Q4_01,V$SP1_Q6	3	238	6	34208	6.54928e-06	4.95405e-05	DAAM1,TBX5,ANGPT1
V$CDX2_Q5,V$ERR1_Q2,V$SP1_Q6	V$CDX2_Q5,V$ERR1_Q2,V$SP1_Q6	4	238	14	34208	2.16517e-06	2.55697e-05	DAAM1,EPHA7,TBX5,ANGPT1
V$CDX2_Q5,V$PAX4_03,V$SP1_Q6	V$CDX2_Q5,V$PAX4_03,V$SP1_Q6	3	238	20	34208	0.00034734	0.000938495	DAAM1,TBX5,LRP2
V$CDX2_Q5,V$FOXO4_01	V$CDX2_Q5,V$FOXO4_01	4	238	89	34208	0.0035138	0.00566648	WSB2,EPHA7,TBX5,ANGPT1
V$CDX2_Q5,V$SP1_Q6	V$CDX2_Q5,V$SP1_Q6	5	238	50	34208	2.56553e-05	0.000140497	DAAM1,EPHA7,TBX5,ANGPT1,LRP2
V$LEF1_Q6,V$LEF1_Q2,V$FOXO4_01	V$LEF1_Q6,V$LEF1_Q2,V$FOXO4_01	3	238	79	34208	0.0178473	0.0222339	SLC17A6,HOXD10,ROBO4
V$GR_01,V$PR_02,GO:0005886,V$SP1_Q6	V$GR_01,V$PR_02,plasma membrane (CC),V$SP1_Q6	3	238	7	34208	1.14022e-05	7.37218e-05	KCNK10,EPHA7,ITGA6
V$LEF1_Q2	V$LEF1_Q2	41	238	2051	34208	1.00007e-09	1.57829e-07	TFEB,SREBF2,CHRNA1,KCNS3,STARD3,SLC17A6,INVS,CUBN,WSB2,TXNRD1,SLC13A2,IREB2,BAI2,MYF5,RYR3,HOXD13,HOXD10,CPA2,KCNK10,CCR1,DGKH,ROBO4,EPHA7,HCFC2,CDH13,NOTCH2,MMP14,FIBCD1,NOTCH3,BACE1,FGF14,COL11A1,ANGPT1,KCNH8,MAT2A,ODC1,LRP1,LRP2,COL12A1,TTN,GRID2
V$LEF1_Q2,V$OCT_C	V$LEF1_Q2,V$OCT_C	4	238	162	34208	0.0269452	0.0318861	SREBF2,MYF5,FGF14,GRID2
V$LEF1_Q2,V$TCF11MAFG_01,V$SP1_Q6	V$LEF1_Q2,V$TCF11MAFG_01,V$SP1_Q6	4	238	45	34208	0.000272101	0.000788594	TXNRD1,FIBCD1,ANGPT1,LRP1
V$LEF1_Q2,GO:0005737	V$LEF1_Q2,cytoplasm (CC)	14	238	703	34208	0.000452015	0.00114221	TFEB,SREBF2,KCNS3,STARD3,INVS,CUBN,TXNRD1,IREB2,DGKH,HCFC2,CDH13,MMP14,LRP1,TTN
V$LEF1_Q2,GO:0005737,V$AP4_Q5	V$LEF1_Q2,cytoplasm (CC),V$AP4_Q5	4	238	150	34208	0.0210421	0.0257248	KCNS3,HCFC2,CDH13,LRP1
V$LEF1_Q2,GO:0005737,V$AP4_Q5,V$MAZ_Q6,V$SP1_Q6	V$LEF1_Q2,cytoplasm (CC),V$AP4_Q5,V$MAZ_Q6,V$SP1_Q6	3	238	38	34208	0.00234391	0.0040609	KCNS3,HCFC2,LRP1
V$LEF1_Q2,GO:0005737,GO:0005886	V$LEF1_Q2,cytoplasm (CC),plasma membrane (CC)	5	238	185	34208	0.00972753	0.0132864	KCNS3,CUBN,DGKH,CDH13,LRP1
V$LEF1_Q2,GO:0005737,GO:0005886,GO:0005768	V$LEF1_Q2,cytoplasm (CC),plasma membrane (CC),endosome (CC)	3	238	6	34208	6.54928e-06	4.95405e-05	CUBN,DGKH,LRP1
V$LEF1_Q2,GO:0005737,GO:0005509	V$LEF1_Q2,cytoplasm (CC),calcium ion binding (MF)	5	238	34	34208	3.68887e-06	3.48037e-05	CUBN,CDH13,MMP14,LRP1,TTN
V$LEF1_Q2,GO:0005737,V$E12_Q6,V$MYOD_Q6	V$LEF1_Q2,cytoplasm (CC),V$E12_Q6,V$MYOD_Q6	5	238	75	34208	0.000181475	0.000581794	TFEB,SREBF2,INVS,CDH13,TTN
V$LEF1_Q2,GO:0005737,V$MYOD_Q6	V$LEF1_Q2,cytoplasm (CC),V$MYOD_Q6	6	238	116	34208	0.000166967	0.000548446	TFEB,SREBF2,KCNS3,INVS,CDH13,TTN
V$LEF1_Q2,GO:0005737,V$MYOD_Q6,V$SP1_Q6	V$LEF1_Q2,cytoplasm (CC),V$MYOD_Q6,V$SP1_Q6	3	238	57	34208	0.00738028	0.0105493	TFEB,SREBF2,KCNS3
V$LEF1_Q2,GO:0005737,V$MAZ_Q6,V$SP1_Q6	V$LEF1_Q2,cytoplasm (CC),V$MAZ_Q6,V$SP1_Q6	4	238	114	34208	0.00839651	0.0117789	KCNS3,HCFC2,MMP14,LRP1
V$LEF1_Q2,GO:0005737,V$SP1_Q6	V$LEF1_Q2,cytoplasm (CC),V$SP1_Q6	9	238	251	34208	7.21253e-05	0.000288501	TFEB,SREBF2,KCNS3,STARD3,TXNRD1,IREB2,HCFC2,MMP14,LRP1
V$LEF1_Q2,GO:0005737,GO:0005768	V$LEF1_Q2,cytoplasm (CC),endosome (CC)	4	238	14	34208	2.16517e-06	2.55697e-05	STARD3,CUBN,DGKH,LRP1
V$LEF1_Q2,V$AP1_C,GO:0005886,V$SP1_Q6	V$LEF1_Q2,V$AP1_C,plasma membrane (CC),V$SP1_Q6	3	238	25	34208	0.000683014	0.00155401	KCNK10,ANGPT1,LRP1
V$LEF1_Q2,V$AP1_C,V$E12_Q6,V$SP1_Q6	V$LEF1_Q2,V$AP1_C,V$E12_Q6,V$SP1_Q6	3	238	47	34208	0.00430318	0.00664619	TFEB,KCNK10,ANGPT1
V$LEF1_Q2,V$AP1_C,V$SP1_Q6	V$LEF1_Q2,V$AP1_C,V$SP1_Q6	4	238	98	34208	0.00495275	0.00749279	TFEB,KCNK10,ANGPT1,LRP1
V$LEF1_Q2,V$AP4_Q5	V$LEF1_Q2,V$AP4_Q5	10	238	421	34208	0.000794362	0.00175113	CHRNA1,KCNS3,MYF5,HOXD10,ROBO4,HCFC2,CDH13,FGF14,ANGPT1,LRP1
V$LEF1_Q2,V$AP4_Q5,GO:0005886	V$LEF1_Q2,V$AP4_Q5,plasma membrane (CC)	5	238	110	34208	0.00105711	0.00221101	CHRNA1,KCNS3,CDH13,ANGPT1,LRP1
V$LEF1_Q2,V$AP4_Q5,GO:0005886,V$E12_Q6	V$LEF1_Q2,V$AP4_Q5,plasma membrane (CC),V$E12_Q6	3	238	58	34208	0.00774346	0.0109691	CHRNA1,CDH13,ANGPT1
V$LEF1_Q2,V$AP4_Q5,GO:0005886,V$MYOD_Q6	V$LEF1_Q2,V$AP4_Q5,plasma membrane (CC),V$MYOD_Q6	3	238	54	34208	0.00635235	0.00928646	KCNS3,CDH13,ANGPT1
V$LEF1_Q2,V$AP4_Q5,GO:0005886,V$SP1_Q6	V$LEF1_Q2,V$AP4_Q5,plasma membrane (CC),V$SP1_Q6	3	238	38	34208	0.00234391	0.0040609	KCNS3,ANGPT1,LRP1
V$LEF1_Q2,V$AP4_Q5,V$ERR1_Q2	V$LEF1_Q2,V$AP4_Q5,V$ERR1_Q2	4	238	92	34208	0.0039567	0.0061993	MYF5,HOXD10,CDH13,ANGPT1
V$LEF1_Q2,V$AP4_Q5,V$ERR1_Q2,V$POU3F2_02	V$LEF1_Q2,V$AP4_Q5,V$ERR1_Q2,V$POU3F2_02	3	238	11	34208	5.2656e-05	0.000231713	MYF5,HOXD10,CDH13
V$LEF1_Q2,V$AP4_Q5,V$ERR1_Q2,V$E12_Q6,V$GFI1_01	V$LEF1_Q2,V$AP4_Q5,V$ERR1_Q2,V$E12_Q6,V$GFI1_01	3	238	14	34208	0.000114381	0.000403999	HOXD10,CDH13,ANGPT1
V$LEF1_Q2,V$AP4_Q5,V$ERR1_Q2,GO:0007275,V$NFAT_Q4_01	V$LEF1_Q2,V$AP4_Q5,V$ERR1_Q2,multicellular organismal development (BP),V$NFAT_Q4_01	3	238	12	34208	6.98472e-05	0.000281333	MYF5,HOXD10,ANGPT1
V$LEF1_Q2,V$AP4_Q5,V$E12_Q6	V$LEF1_Q2,V$AP4_Q5,V$E12_Q6	4	238	176	34208	0.0349679	0.0402415	CHRNA1,HOXD10,CDH13,ANGPT1
V$LEF1_Q2,V$AP4_Q5,GO:0007275	V$LEF1_Q2,V$AP4_Q5,multicellular organismal development (BP)	5	238	83	34208	0.000291835	0.000842271	MYF5,HOXD10,ROBO4,ANGPT1,LRP1
V$LEF1_Q2,V$AP4_Q5,GO:0007275,V$FOXO4_01	V$LEF1_Q2,V$AP4_Q5,multicellular organismal development (BP),V$FOXO4_01	3	238	39	34208	0.0025263	0.00430388	HOXD10,ROBO4,ANGPT1
V$LEF1_Q2,V$AP4_Q5,GO:0007275,V$SP1_Q6	V$LEF1_Q2,V$AP4_Q5,multicellular organismal development (BP),V$SP1_Q6	3	238	39	34208	0.0025263	0.00430388	MYF5,ANGPT1,LRP1
V$LEF1_Q2,V$AP4_Q5,GO:0007275,V$SRY_02,V$PAX4_01,V$GATA1_01,V$GATA3_01	V$LEF1_Q2,V$AP4_Q5,multicellular organismal development (BP),V$SRY_02,V$PAX4_01,V$GATA1_01,V$GATA3_01	3	238	3	34208	3.32577e-07	6.99823e-06	HOXD10,ANGPT1,LRP1
V$LEF1_Q2,V$AP4_Q5,V$FOXO4_01	V$LEF1_Q2,V$AP4_Q5,V$FOXO4_01	5	238	186	34208	0.00994111	0.0135302	KCNS3,HOXD10,ROBO4,FGF14,ANGPT1
V$LEF1_Q2,V$AP4_Q5,V$FOXO4_01,V$NFAT_Q4_01,V$GFI1_01	V$LEF1_Q2,V$AP4_Q5,V$FOXO4_01,V$NFAT_Q4_01,V$GFI1_01	3	238	23	34208	0.000531346	0.00128203	HOXD10,FGF14,ANGPT1
V$LEF1_Q2,V$AP4_Q5,V$FOXO4_01,V$MAZ_Q6	V$LEF1_Q2,V$AP4_Q5,V$FOXO4_01,V$MAZ_Q6	3	238	96	34208	0.0296098	0.0346262	KCNS3,ROBO4,FGF14
V$LEF1_Q2,V$AP4_Q5,V$NFAT_Q4_01	V$LEF1_Q2,V$AP4_Q5,V$NFAT_Q4_01	4	238	158	34208	0.0248789	0.0296938	MYF5,HOXD10,FGF14,ANGPT1
V$LEF1_Q2,V$AP4_Q5,V$NFAT_Q4_01,V$BRN2_01	V$LEF1_Q2,V$AP4_Q5,V$NFAT_Q4_01,V$BRN2_01	3	238	23	34208	0.000531346	0.00128203	MYF5,FGF14,ANGPT1
V$LEF1_Q2,V$AP4_Q5,V$MAZ_Q6	V$LEF1_Q2,V$AP4_Q5,V$MAZ_Q6	5	238	212	34208	0.0166786	0.0209585	KCNS3,ROBO4,HCFC2,FGF14,LRP1
V$LEF1_Q2,V$AP4_Q5,V$SP1_Q6	V$LEF1_Q2,V$AP4_Q5,V$SP1_Q6	5	238	172	34208	0.00723184	0.0103799	KCNS3,MYF5,HCFC2,ANGPT1,LRP1
V$LEF1_Q2,V$AP4_Q5,V$GFI1_01	V$LEF1_Q2,V$AP4_Q5,V$GFI1_01	4	238	50	34208	0.000409302	0.00104801	HOXD10,CDH13,FGF14,ANGPT1
V$LEF1_Q2,V$AP4_Q5,V$OCT1_04	V$LEF1_Q2,V$AP4_Q5,V$OCT1_04	3	238	45	34208	0.00380433	0.0059876	KCNS3,HOXD10,CDH13
V$LEF1_Q2,GO:0005886	V$LEF1_Q2,plasma membrane (CC)	17	238	502	34208	1.04569e-07	4.03404e-06	CHRNA1,KCNS3,CUBN,SLC13A2,BAI2,KCNK10,CCR1,DGKH,EPHA7,CDH13,NOTCH2,NOTCH3,ANGPT1,KCNH8,LRP1,LRP2,GRID2
V$LEF1_Q2,GO:0005886,V$ERR1_Q2	V$LEF1_Q2,plasma membrane (CC),V$ERR1_Q2	4	238	77	34208	0.00207777	0.0037052	EPHA7,CDH13,ANGPT1,GRID2
V$LEF1_Q2,GO:0005886,V$ERR1_Q2,V$TATA_01,V$FOXO4_01	V$LEF1_Q2,plasma membrane (CC),V$ERR1_Q2,V$TATA_01,V$FOXO4_01	3	238	8	34208	1.81497e-05	0.000105554	EPHA7,ANGPT1,GRID2
V$LEF1_Q2,GO:0005886,V$ERR1_Q2,V$AREB6_01	V$LEF1_Q2,plasma membrane (CC),V$ERR1_Q2,V$AREB6_01	3	238	16	34208	0.000174169	0.00055992	EPHA7,CDH13,GRID2
V$LEF1_Q2,GO:0005886,V$ERR1_Q2,V$E12_Q6,V$MYOD_Q6	V$LEF1_Q2,plasma membrane (CC),V$ERR1_Q2,V$E12_Q6,V$MYOD_Q6	3	238	15	34208	0.000142242	0.000479947	CDH13,ANGPT1,GRID2
V$LEF1_Q2,GO:0005886,GO:0005509	V$LEF1_Q2,plasma membrane (CC),calcium ion binding (MF)	6	238	60	34208	3.89433e-06	3.53956e-05	CUBN,CDH13,NOTCH2,NOTCH3,LRP1,LRP2
V$LEF1_Q2,GO:0005886,GO:0005509,GO:0004872,GO:0005829,IPR006210,IPR001881,IPR000742	V$LEF1_Q2,plasma membrane (CC),calcium ion binding (MF),receptor activity (MF),cytosol (CC),Epidermal growth factor-like,EGF-like calcium-binding,Epidermal growth factor-like, type 3	3	238	4	34208	1.32345e-06	1.78102e-05	CUBN,NOTCH2,NOTCH3
V$LEF1_Q2,GO:0005886,GO:0005509,GO:0004872,IPR006210,IPR001881,IPR000742	V$LEF1_Q2,plasma membrane (CC),calcium ion binding (MF),receptor activity (MF),Epidermal growth factor-like,EGF-like calcium-binding,Epidermal growth factor-like, type 3	5	238	6	34208	9.32585e-11	2.69828e-08	CUBN,NOTCH2,NOTCH3,LRP1,LRP2
V$LEF1_Q2,GO:0005886,V$ETS2_B	V$LEF1_Q2,plasma membrane (CC),V$ETS2_B	4	238	75	34208	0.00188644	0.00344178	CCR1,DGKH,ANGPT1,LRP2
V$LEF1_Q2,GO:0005886,GO:0006810,GO:0006811	V$LEF1_Q2,plasma membrane (CC),transport (BP),ion transport (BP)	4	238	19	34208	8.15745e-06	6.01331e-05	CHRNA1,SLC13A2,KCNK10,GRID2
V$LEF1_Q2,GO:0005886,GO:0005215	V$LEF1_Q2,plasma membrane (CC),transporter activity (MF)	3	238	21	34208	0.000403154	0.00103839	CUBN,SLC13A2,GRID2
V$LEF1_Q2,GO:0005886,V$PAX4_03	V$LEF1_Q2,plasma membrane (CC),V$PAX4_03	5	238	102	34208	0.000752408	0.00169304	BAI2,KCNK10,NOTCH2,LRP1,LRP2
V$LEF1_Q2,GO:0005886,V$PAX4_03,GO:0004872	V$LEF1_Q2,plasma membrane (CC),V$PAX4_03,receptor activity (MF)	4	238	30	34208	5.43115e-05	0.000234539	BAI2,NOTCH2,LRP1,LRP2
V$LEF1_Q2,GO:0005886,V$STAT5A_03,V$GATA2_01,V$GATA1_01,V$GATA3_01	V$LEF1_Q2,plasma membrane (CC),V$STAT5A_03,V$GATA2_01,V$GATA1_01,V$GATA3_01	3	238	3	34208	3.32577e-07	6.99823e-06	ANGPT1,LRP1,GRID2
V$LEF1_Q2,GO:0005886,V$AREB6_01	V$LEF1_Q2,plasma membrane (CC),V$AREB6_01	4	238	75	34208	0.00188644	0.00344178	KCNS3,EPHA7,CDH13,GRID2
V$LEF1_Q2,GO:0005886,V$AREB6_01,V$FOXO4_01,V$MAZ_Q6	V$LEF1_Q2,plasma membrane (CC),V$AREB6_01,V$FOXO4_01,V$MAZ_Q6	3	238	12	34208	6.98472e-05	0.000281333	KCNS3,EPHA7,GRID2
V$LEF1_Q2,GO:0005886,V$E12_Q6	V$LEF1_Q2,plasma membrane (CC),V$E12_Q6	6	238	184	34208	0.0018904	0.00344539	CHRNA1,BAI2,KCNK10,CDH13,ANGPT1,GRID2
V$LEF1_Q2,GO:0005886,V$E12_Q6,V$FOXO4_01	V$LEF1_Q2,plasma membrane (CC),V$E12_Q6,V$FOXO4_01	3	238	79	34208	0.0178473	0.0222339	KCNK10,ANGPT1,GRID2
V$LEF1_Q2,GO:0005886,V$E12_Q6,V$MYOD_Q6	V$LEF1_Q2,plasma membrane (CC),V$E12_Q6,V$MYOD_Q6	4	238	59	34208	0.000770299	0.0017024	BAI2,CDH13,ANGPT1,GRID2
V$LEF1_Q2,GO:0005886,V$HNF3_Q6,GO:0004872,V$MAZ_Q6	V$LEF1_Q2,plasma membrane (CC),V$HNF3_Q6,receptor activity (MF),V$MAZ_Q6	3	238	9	34208	2.70845e-05	0.000139729	BAI2,EPHA7,GRID2
V$LEF1_Q2,GO:0005886,GO:0004872	V$LEF1_Q2,plasma membrane (CC),receptor activity (MF)	10	238	129	34208	2.62363e-08	1.59811e-06	CHRNA1,CUBN,BAI2,CCR1,EPHA7,NOTCH2,NOTCH3,LRP1,LRP2,GRID2
V$LEF1_Q2,GO:0005886,GO:0004872,GO:0005887	V$LEF1_Q2,plasma membrane (CC),receptor activity (MF),integral to plasma membrane (CC)	5	238	54	34208	3.74372e-05	0.00018359	CCR1,EPHA7,NOTCH2,LRP1,GRID2
V$LEF1_Q2,GO:0005886,GO:0004872,GO:0005887,GO:0007275	V$LEF1_Q2,plasma membrane (CC),receptor activity (MF),integral to plasma membrane (CC),multicellular organismal development (BP)	3	238	9	34208	2.70845e-05	0.000139729	EPHA7,NOTCH2,LRP1
V$LEF1_Q2,GO:0005886,GO:0004872,GO:0005887,V$MAZ_Q6	V$LEF1_Q2,plasma membrane (CC),receptor activity (MF),integral to plasma membrane (CC),V$MAZ_Q6	3	238	20	34208	0.00034734	0.000938495	EPHA7,LRP1,GRID2
V$LEF1_Q2,GO:0005886,GO:0004872,GO:0045211	V$LEF1_Q2,plasma membrane (CC),receptor activity (MF),postsynaptic membrane (CC)	3	238	21	34208	0.000403154	0.00103839	CHRNA1,EPHA7,GRID2
V$LEF1_Q2,GO:0005886,GO:0004872,V$PITX2_Q2	V$LEF1_Q2,plasma membrane (CC),receptor activity (MF),V$PITX2_Q2	3	238	17	34208	0.000210406	0.000643637	NOTCH2,LRP2,GRID2
V$LEF1_Q2,GO:0005886,GO:0004872,GO:0007275	V$LEF1_Q2,plasma membrane (CC),receptor activity (MF),multicellular organismal development (BP)	4	238	30	34208	5.43115e-05	0.000234539	EPHA7,NOTCH2,NOTCH3,LRP1
V$LEF1_Q2,GO:0005886,GO:0004872,GO:0007275,V$MAZ_Q6	V$LEF1_Q2,plasma membrane (CC),receptor activity (MF),multicellular organismal development (BP),V$MAZ_Q6	3	238	12	34208	6.98472e-05	0.000281333	EPHA7,NOTCH3,LRP1
V$LEF1_Q2,GO:0005886,GO:0004872,V$MAZ_Q6	V$LEF1_Q2,plasma membrane (CC),receptor activity (MF),V$MAZ_Q6	5	238	42	34208	1.07776e-05	7.54429e-05	BAI2,EPHA7,NOTCH3,LRP1,GRID2
V$LEF1_Q2,GO:0005886,GO:0004872,V$SP1_Q6	V$LEF1_Q2,plasma membrane (CC),receptor activity (MF),V$SP1_Q6	3	238	35	34208	0.00184659	0.00337796	EPHA7,LRP1,LRP2
V$LEF1_Q2,GO:0005886,GO:0005887	V$LEF1_Q2,plasma membrane (CC),integral to plasma membrane (CC)	6	238	114	34208	0.00015181	0.000508278	SLC13A2,CCR1,EPHA7,NOTCH2,LRP1,GRID2
V$LEF1_Q2,GO:0005886,GO:0007275	V$LEF1_Q2,plasma membrane (CC),multicellular organismal development (BP)	5	238	70	34208	0.000130896	0.000454927	EPHA7,NOTCH2,NOTCH3,ANGPT1,LRP1
V$LEF1_Q2,GO:0005886,GO:0007275,V$SP1_Q6,V$SRY_02	V$LEF1_Q2,plasma membrane (CC),multicellular organismal development (BP),V$SP1_Q6,V$SRY_02	3	238	3	34208	3.32577e-07	6.99823e-06	EPHA7,ANGPT1,LRP1
V$LEF1_Q2,GO:0005886,V$FOXO4_01	V$LEF1_Q2,plasma membrane (CC),V$FOXO4_01	5	238	173	34208	0.0074059	0.0105642	KCNS3,KCNK10,EPHA7,ANGPT1,GRID2
V$LEF1_Q2,GO:0005886,V$FOXO4_01,V$MYOD_Q6	V$LEF1_Q2,plasma membrane (CC),V$FOXO4_01,V$MYOD_Q6	3	238	37	34208	0.00216992	0.00383017	KCNS3,ANGPT1,GRID2
V$LEF1_Q2,GO:0005886,V$FOXO4_01,V$MAZ_Q6	V$LEF1_Q2,plasma membrane (CC),V$FOXO4_01,V$MAZ_Q6	4	238	56	34208	0.000631839	0.00147826	KCNS3,KCNK10,EPHA7,GRID2
V$LEF1_Q2,GO:0005886,V$FOXO4_01,V$MAZ_Q6,V$SP1_Q6	V$LEF1_Q2,plasma membrane (CC),V$FOXO4_01,V$MAZ_Q6,V$SP1_Q6	3	238	28	34208	0.000958001	0.00202076	KCNS3,KCNK10,EPHA7
V$LEF1_Q2,GO:0005886,V$FOXO4_01,V$SP1_Q6	V$LEF1_Q2,plasma membrane (CC),V$FOXO4_01,V$SP1_Q6	4	238	58	34208	0.000721981	0.00163198	KCNS3,KCNK10,EPHA7,ANGPT1
V$LEF1_Q2,GO:0005886,V$MYOD_Q6	V$LEF1_Q2,plasma membrane (CC),V$MYOD_Q6	5	238	86	34208	0.000344192	0.000951461	KCNS3,BAI2,CDH13,ANGPT1,GRID2
V$LEF1_Q2,GO:0005886,V$TEF1_Q6	V$LEF1_Q2,plasma membrane (CC),V$TEF1_Q6	3	238	44	34208	0.00356885	0.00570228	CHRNA1,NOTCH2,ANGPT1
V$LEF1_Q2,GO:0005886,V$MAZ_Q6	V$LEF1_Q2,plasma membrane (CC),V$MAZ_Q6	7	238	152	34208	9.93249e-05	0.00036765	KCNS3,BAI2,KCNK10,EPHA7,NOTCH3,LRP1,GRID2
V$LEF1_Q2,GO:0005886,V$MAZ_Q6,V$SP1_Q6	V$LEF1_Q2,plasma membrane (CC),V$MAZ_Q6,V$SP1_Q6	4	238	62	34208	0.000928916	0.00198596	KCNS3,KCNK10,EPHA7,LRP1
V$LEF1_Q2,GO:0005886,V$MAZ_Q6,V$SP1_Q6,V$CACCCBINDINGFACTOR_Q6	V$LEF1_Q2,plasma membrane (CC),V$MAZ_Q6,V$SP1_Q6,V$CACCCBINDINGFACTOR_Q6	3	238	10	34208	3.84932e-05	0.000179153	KCNK10,EPHA7,LRP1
V$LEF1_Q2,GO:0005886,V$SP1_Q6	V$LEF1_Q2,plasma membrane (CC),V$SP1_Q6	6	238	137	34208	0.000409795	0.00104772	KCNS3,KCNK10,EPHA7,ANGPT1,LRP1,LRP2
V$LEF1_Q2,GO:0005886,V$SP1_Q6,V$PAX4_01	V$LEF1_Q2,plasma membrane (CC),V$SP1_Q6,V$PAX4_01	3	238	10	34208	3.84932e-05	0.000179153	ANGPT1,LRP1,LRP2
V$LEF1_Q2,GO:0005886,GO:0006811	V$LEF1_Q2,plasma membrane (CC),ion transport (BP)	6	238	62	34208	4.72679e-06	4.22975e-05	CHRNA1,KCNS3,SLC13A2,KCNK10,KCNH8,GRID2
V$LEF1_Q2,GO:0005886,V$GFI1_01	V$LEF1_Q2,plasma membrane (CC),V$GFI1_01	3	238	45	34208	0.00380433	0.0059876	CDH13,ANGPT1,LRP2
V$LEF1_Q2,GO:0005886,V$OCT1_04	V$LEF1_Q2,plasma membrane (CC),V$OCT1_04	3	238	20	34208	0.00034734	0.000938495	KCNS3,CDH13,NOTCH2
V$LEF1_Q2,GO:0005886,GO:0005768	V$LEF1_Q2,plasma membrane (CC),endosome (CC)	4	238	13	34208	1.55505e-06	1.96332e-05	CUBN,DGKH,LRP1,LRP2
V$LEF1_Q2,GO:0005886,V$ZIC1_01	V$LEF1_Q2,plasma membrane (CC),V$ZIC1_01	3	238	32	34208	0.00142104	0.00275943	KCNK10,DGKH,LRP1
V$LEF1_Q2,GO:0005886,V$CACCCBINDINGFACTOR_Q6	V$LEF1_Q2,plasma membrane (CC),V$CACCCBINDINGFACTOR_Q6	4	238	29	34208	4.73277e-05	0.000215645	KCNK10,EPHA7,KCNH8,LRP1
V$LEF1_Q2,GO:0005886,V$HNF4ALPHA_Q6	V$LEF1_Q2,plasma membrane (CC),V$HNF4ALPHA_Q6	3	238	27	34208	0.000859753	0.00186217	BAI2,KCNK10,CCR1
V$LEF1_Q2,GO:0005886,V$CACBINDINGPROTEIN_Q6	V$LEF1_Q2,plasma membrane (CC),V$CACBINDINGPROTEIN_Q6	4	238	19	34208	8.15745e-06	6.01331e-05	KCNS3,NOTCH2,LRP1,LRP2
V$LEF1_Q2,GO:0005886,V$LHX3_01	V$LEF1_Q2,plasma membrane (CC),V$LHX3_01	3	238	29	34208	0.00106308	0.00218791	NOTCH2,ANGPT1,LRP2
V$LEF1_Q2,V$ERR1_Q2	V$LEF1_Q2,V$ERR1_Q2	8	238	308	34208	0.00150301	0.00289431	TFEB,MYF5,RYR3,HOXD10,EPHA7,CDH13,ANGPT1,GRID2
V$LEF1_Q2,V$ERR1_Q2,V$PAX4_02	V$LEF1_Q2,V$ERR1_Q2,V$PAX4_02	3	238	29	34208	0.00106308	0.00218791	MYF5,HOXD10,GRID2
V$LEF1_Q2,V$ERR1_Q2,V$AFP1_Q6	V$LEF1_Q2,V$ERR1_Q2,V$AFP1_Q6	3	238	16	34208	0.000174169	0.00055992	HOXD10,EPHA7,CDH13
V$LEF1_Q2,V$ERR1_Q2,V$E12_Q6	V$LEF1_Q2,V$ERR1_Q2,V$E12_Q6	6	238	124	34208	0.000239956	0.000723201	TFEB,RYR3,HOXD10,CDH13,ANGPT1,GRID2
V$LEF1_Q2,V$ERR1_Q2,V$E12_Q6,V$FOXO4_01,V$GATA1_01,V$GATA3_01	V$LEF1_Q2,V$ERR1_Q2,V$E12_Q6,V$FOXO4_01,V$GATA1_01,V$GATA3_01	3	238	7	34208	1.14022e-05	7.37218e-05	HOXD10,ANGPT1,GRID2
V$LEF1_Q2,V$ERR1_Q2,V$E12_Q6,V$MYOD_Q6	V$LEF1_Q2,V$ERR1_Q2,V$E12_Q6,V$MYOD_Q6	4	238	51	34208	0.000441729	0.00111866	TFEB,CDH13,ANGPT1,GRID2
V$LEF1_Q2,V$ERR1_Q2,V$E12_Q6,V$FREAC2_01	V$LEF1_Q2,V$ERR1_Q2,V$E12_Q6,V$FREAC2_01	3	238	38	34208	0.00234391	0.0040609	TFEB,HOXD10,GRID2
V$LEF1_Q2,V$ERR1_Q2,GO:0004872	V$LEF1_Q2,V$ERR1_Q2,receptor activity (MF)	3	238	31	34208	0.00129443	0.00255501	RYR3,EPHA7,GRID2
V$LEF1_Q2,V$ERR1_Q2,GO:0007275	V$LEF1_Q2,V$ERR1_Q2,multicellular organismal development (BP)	4	238	48	34208	0.000349599	0.000938028	MYF5,HOXD10,EPHA7,ANGPT1
V$LEF1_Q2,V$ERR1_Q2,GO:0007275,V$FOXO4_01,V$SRY_02	V$LEF1_Q2,V$ERR1_Q2,multicellular organismal development (BP),V$FOXO4_01,V$SRY_02	3	238	6	34208	6.54928e-06	4.95405e-05	HOXD10,EPHA7,ANGPT1
V$LEF1_Q2,V$ERR1_Q2,GO:0007275,V$SP1_Q6	V$LEF1_Q2,V$ERR1_Q2,multicellular organismal development (BP),V$SP1_Q6	3	238	19	34208	0.00029676	0.000834293	MYF5,EPHA7,ANGPT1
V$LEF1_Q2,V$ERR1_Q2,V$FOXO4_01	V$LEF1_Q2,V$ERR1_Q2,V$FOXO4_01	4	238	127	34208	0.012131	0.0159723	HOXD10,EPHA7,ANGPT1,GRID2
V$LEF1_Q2,V$ERR1_Q2,V$SP1_Q6	V$LEF1_Q2,V$ERR1_Q2,V$SP1_Q6	4	238	113	34208	0.0081454	0.0114544	TFEB,MYF5,EPHA7,ANGPT1
V$LEF1_Q2,GO:0005509	V$LEF1_Q2,calcium ion binding (MF)	9	238	120	34208	1.75631e-07	5.69899e-06	CUBN,RYR3,CDH13,NOTCH2,MMP14,NOTCH3,LRP1,LRP2,TTN
V$LEF1_Q2,GO:0005509,V$E12_Q6	V$LEF1_Q2,calcium ion binding (MF),V$E12_Q6	3	238	44	34208	0.00356885	0.00570228	RYR3,CDH13,TTN
V$LEF1_Q2,GO:0005509,GO:0004872	V$LEF1_Q2,calcium ion binding (MF),receptor activity (MF)	6	238	11	34208	4.77841e-11	1.65906e-08	CUBN,RYR3,NOTCH2,NOTCH3,LRP1,LRP2
V$LEF1_Q2,GO:0005509,GO:0005829	V$LEF1_Q2,calcium ion binding (MF),cytosol (CC)	4	238	27	34208	3.53552e-05	0.000174366	CUBN,NOTCH2,NOTCH3,TTN
V$LEF1_Q2,V$ETS2_B	V$LEF1_Q2,V$ETS2_B	6	238	307	34208	0.0209922	0.0256909	CPA2,CCR1,DGKH,ROBO4,ANGPT1,LRP2
V$LEF1_Q2,V$ETS2_B,GO:0004872	V$LEF1_Q2,V$ETS2_B,receptor activity (MF)	3	238	30	34208	0.00117516	0.00236394	CCR1,ROBO4,LRP2
V$LEF1_Q2,V$STAT4_01,V$E12_Q6,V$FOXO4_01,V$SREBP1_Q6	V$LEF1_Q2,V$STAT4_01,V$E12_Q6,V$FOXO4_01,V$SREBP1_Q6	3	238	5	34208	3.29159e-06	3.14832e-05	HOXD10,KCNK10,GRID2
V$LEF1_Q2,V$GR_Q6_01,V$MAZ_Q6,V$SP1_Q6	V$LEF1_Q2,V$GR_Q6_01,V$MAZ_Q6,V$SP1_Q6	3	238	25	34208	0.000683014	0.00155401	KCNK10,EPHA7,MMP14
V$LEF1_Q2,V$TATA_01	V$LEF1_Q2,V$TATA_01	7	238	370	34208	0.0154357	0.0196743	INVS,WSB2,EPHA7,FGF14,ANGPT1,MAT2A,GRID2
V$LEF1_Q2,V$TATA_01,V$E12_Q6,V$MYOD_Q6	V$LEF1_Q2,V$TATA_01,V$E12_Q6,V$MYOD_Q6	3	238	40	34208	0.00271723	0.0045864	INVS,ANGPT1,GRID2
V$LEF1_Q2,V$TATA_01,V$HNF3_Q6,V$FOXO4_01,V$MAZ_Q6	V$LEF1_Q2,V$TATA_01,V$HNF3_Q6,V$FOXO4_01,V$MAZ_Q6	3	238	43	34208	0.00334251	0.0054357	EPHA7,FGF14,GRID2
V$LEF1_Q2,V$TATA_01,V$FOXO4_01	V$LEF1_Q2,V$TATA_01,V$FOXO4_01	6	238	193	34208	0.00240073	0.0041428	WSB2,EPHA7,FGF14,ANGPT1,MAT2A,GRID2
V$LEF1_Q2,V$TATA_01,V$FOXO4_01,V$PU1_Q6	V$LEF1_Q2,V$TATA_01,V$FOXO4_01,V$PU1_Q6	3	238	28	34208	0.000958001	0.00202076	FGF14,ANGPT1,GRID2
V$LEF1_Q2,V$TATA_01,V$FOXO4_01,V$SP1_Q6	V$LEF1_Q2,V$TATA_01,V$FOXO4_01,V$SP1_Q6	3	238	55	34208	0.0066848	0.00969896	EPHA7,ANGPT1,MAT2A
V$LEF1_Q2,V$TATA_01,V$FOXO4_01,V$NF1_Q6	V$LEF1_Q2,V$TATA_01,V$FOXO4_01,V$NF1_Q6	3	238	56	34208	0.00702742	0.0101241	ANGPT1,MAT2A,GRID2
V$LEF1_Q2,GO:0006810	V$LEF1_Q2,transport (BP)	6	238	79	34208	1.9368e-05	0.000110602	CHRNA1,STARD3,TXNRD1,SLC13A2,KCNK10,GRID2
V$LEF1_Q2,GO:0006810,V$SP1_Q6	V$LEF1_Q2,transport (BP),V$SP1_Q6	3	238	23	34208	0.000531346	0.00128203	STARD3,TXNRD1,KCNK10
V$LEF1_Q2,V$PAX4_03	V$LEF1_Q2,V$PAX4_03	8	238	417	34208	0.00918098	0.0126745	SREBF2,BAI2,KCNK10,NOTCH2,MMP14,LRP1,LRP2,TTN
V$LEF1_Q2,V$PAX4_03,V$E12_Q6	V$LEF1_Q2,V$PAX4_03,V$E12_Q6	4	238	180	34208	0.037488	0.0428294	SREBF2,BAI2,KCNK10,TTN
V$LEF1_Q2,V$PAX4_03,V$E12_Q6,V$MYOD_Q6	V$LEF1_Q2,V$PAX4_03,V$E12_Q6,V$MYOD_Q6	3	238	70	34208	0.0129278	0.0168299	SREBF2,BAI2,TTN
V$LEF1_Q2,V$PAX4_03,V$OSF2_Q6	V$LEF1_Q2,V$PAX4_03,V$OSF2_Q6	3	238	36	34208	0.00200419	0.00358504	SREBF2,BAI2,MMP14
V$LEF1_Q2,V$AREB6_01,GO:0005887,V$MAZ_Q6	V$LEF1_Q2,V$AREB6_01,integral to plasma membrane (CC),V$MAZ_Q6	3	238	13	34208	9.03348e-05	0.000338341	EPHA7,MMP14,GRID2
V$LEF1_Q2,V$AREB6_01,V$MAZ_Q6	V$LEF1_Q2,V$AREB6_01,V$MAZ_Q6	4	238	122	34208	0.0105892	0.0142172	KCNS3,EPHA7,MMP14,GRID2
V$LEF1_Q2,V$AREB6_01,V$MAZ_Q6,V$SP1_Q6	V$LEF1_Q2,V$AREB6_01,V$MAZ_Q6,V$SP1_Q6	3	238	68	34208	0.0119559	0.0157597	KCNS3,EPHA7,MMP14
V$LEF1_Q2,V$E12_Q6	V$LEF1_Q2,V$E12_Q6	16	238	614	34208	7.37987e-06	5.55811e-05	TFEB,SREBF2,CHRNA1,SLC17A6,INVS,BAI2,RYR3,HOXD10,KCNK10,CDH13,BACE1,ANGPT1,ODC1,COL12A1,TTN,GRID2
V$LEF1_Q2,V$E12_Q6,V$SREBP_Q3,V$SREBP1_Q6,V$GATA1_01	V$LEF1_Q2,V$E12_Q6,V$SREBP_Q3,V$SREBP1_Q6,V$GATA1_01	3	238	4	34208	1.32345e-06	1.78102e-05	SREBF2,HOXD10,GRID2
V$LEF1_Q2,V$E12_Q6,V$FOXO4_01	V$LEF1_Q2,V$E12_Q6,V$FOXO4_01	6	238	246	34208	0.00774526	0.0109672	SLC17A6,HOXD10,KCNK10,ANGPT1,TTN,GRID2
V$LEF1_Q2,V$E12_Q6,V$FOXO4_01,V$MYOD_Q6,V$GATA1_02	V$LEF1_Q2,V$E12_Q6,V$FOXO4_01,V$MYOD_Q6,V$GATA1_02	3	238	8	34208	1.81497e-05	0.000105554	ANGPT1,TTN,GRID2
V$LEF1_Q2,V$E12_Q6,V$FOXO4_01,V$NFAT_Q4_01,V$PBX1_01	V$LEF1_Q2,V$E12_Q6,V$FOXO4_01,V$NFAT_Q4_01,V$PBX1_01	3	238	19	34208	0.00029676	0.000834293	SLC17A6,HOXD10,ANGPT1
V$LEF1_Q2,V$E12_Q6,V$MYOD_Q6	V$LEF1_Q2,V$E12_Q6,V$MYOD_Q6	10	238	204	34208	1.86293e-06	2.26951e-05	TFEB,SREBF2,INVS,BAI2,CDH13,ANGPT1,ODC1,COL12A1,TTN,GRID2
V$LEF1_Q2,V$E12_Q6,V$MYOD_Q6,V$MAZ_Q6	V$LEF1_Q2,V$E12_Q6,V$MYOD_Q6,V$MAZ_Q6	3	238	100	34208	0.0328466	0.0380144	BAI2,COL12A1,GRID2
V$LEF1_Q2,V$E12_Q6,V$MYOD_Q6,V$SP1_Q6	V$LEF1_Q2,V$E12_Q6,V$MYOD_Q6,V$SP1_Q6	4	238	103	34208	0.0059013	0.0087636	TFEB,SREBF2,ANGPT1,COL12A1
V$LEF1_Q2,V$E12_Q6,V$MYOD_Q6,V$GFI1_01	V$LEF1_Q2,V$E12_Q6,V$MYOD_Q6,V$GFI1_01	3	238	25	34208	0.000683014	0.00155401	SREBF2,CDH13,ANGPT1
V$LEF1_Q2,V$E12_Q6,V$MYOD_Q6,V$GATA1_01	V$LEF1_Q2,V$E12_Q6,V$MYOD_Q6,V$GATA1_01	3	238	17	34208	0.000210406	0.000643637	SREBF2,ANGPT1,GRID2
V$LEF1_Q2,V$E12_Q6,V$TEF1_Q6	V$LEF1_Q2,V$E12_Q6,V$TEF1_Q6	3	238	69	34208	0.0124364	0.0163125	CHRNA1,SLC17A6,ANGPT1
V$LEF1_Q2,V$E12_Q6,V$MAZ_Q6	V$LEF1_Q2,V$E12_Q6,V$MAZ_Q6	6	238	269	34208	0.0116869	0.0154932	SLC17A6,BAI2,KCNK10,BACE1,COL12A1,GRID2
V$LEF1_Q2,V$E12_Q6,V$SP1_Q6	V$LEF1_Q2,V$E12_Q6,V$SP1_Q6	5	238	246	34208	0.029311	0.034381	TFEB,SREBF2,KCNK10,ANGPT1,COL12A1
V$LEF1_Q2,V$E12_Q6,V$GFI1_01	V$LEF1_Q2,V$E12_Q6,V$GFI1_01	4	238	68	34208	0.00131274	0.00258234	SREBF2,HOXD10,CDH13,ANGPT1
V$LEF1_Q2,V$E12_Q6,V$GFI1_01,V$CDPCR3HD_01	V$LEF1_Q2,V$E12_Q6,V$GFI1_01,V$CDPCR3HD_01	3	238	7	34208	1.14022e-05	7.37218e-05	SREBF2,HOXD10,CDH13
V$LEF1_Q2,V$E12_Q6,V$GFI1_01,V$GATA1_01	V$LEF1_Q2,V$E12_Q6,V$GFI1_01,V$GATA1_01	3	238	10	34208	3.84932e-05	0.000179153	SREBF2,HOXD10,ANGPT1
V$LEF1_Q2,V$E12_Q6,V$MYC_Q2	V$LEF1_Q2,V$E12_Q6,V$MYC_Q2	3	238	100	34208	0.0328466	0.0380144	BAI2,HOXD10,ODC1
V$LEF1_Q2,V$E12_Q6,V$OCT1_04	V$LEF1_Q2,V$E12_Q6,V$OCT1_04	3	238	44	34208	0.00356885	0.00570228	SLC17A6,HOXD10,CDH13
V$LEF1_Q2,V$E12_Q6,V$SREBP1_Q6	V$LEF1_Q2,V$E12_Q6,V$SREBP1_Q6	4	238	41	34208	0.000189015	0.000602073	SREBF2,HOXD10,KCNK10,GRID2
V$LEF1_Q2,V$E12_Q6,V$GATA1_01	V$LEF1_Q2,V$E12_Q6,V$GATA1_01	4	238	37	34208	0.000125985	0.000440061	SREBF2,HOXD10,ANGPT1,GRID2
V$LEF1_Q2,V$E12_Q6,V$LMO2COM_01	V$LEF1_Q2,V$E12_Q6,V$LMO2COM_01	3	238	75	34208	0.0155499	0.019769	INVS,HOXD10,COL12A1
V$LEF1_Q2,V$E12_Q6,V$OSF2_Q6	V$LEF1_Q2,V$E12_Q6,V$OSF2_Q6	3	238	38	34208	0.00234391	0.0040609	SREBF2,BAI2,HOXD10
V$LEF1_Q2,V$HNF3_Q6,GO:0004872,V$FOXO4_01,V$MAZ_Q6	V$LEF1_Q2,V$HNF3_Q6,receptor activity (MF),V$FOXO4_01,V$MAZ_Q6	3	238	11	34208	5.2656e-05	0.000231713	ROBO4,EPHA7,GRID2
V$LEF1_Q2,V$HNF3_Q6,GO:0004872,V$MAZ_Q6	V$LEF1_Q2,V$HNF3_Q6,receptor activity (MF),V$MAZ_Q6	4	238	14	34208	2.16517e-06	2.55697e-05	BAI2,ROBO4,EPHA7,GRID2
V$LEF1_Q2,V$HNF3_Q6,V$FOXO4_01,V$MAZ_Q6	V$LEF1_Q2,V$HNF3_Q6,V$FOXO4_01,V$MAZ_Q6	4	238	89	34208	0.0035138	0.00566648	ROBO4,EPHA7,FGF14,GRID2
V$LEF1_Q2,V$HNF3_Q6,V$MAZ_Q6	V$LEF1_Q2,V$HNF3_Q6,V$MAZ_Q6	5	238	123	34208	0.00173524	0.0032339	BAI2,ROBO4,EPHA7,FGF14,GRID2
V$LEF1_Q2,GO:0004872	V$LEF1_Q2,receptor activity (MF)	12	238	185	34208	7.86988e-09	7.19058e-07	CHRNA1,CUBN,BAI2,RYR3,CCR1,ROBO4,EPHA7,NOTCH2,NOTCH3,LRP1,LRP2,GRID2
V$LEF1_Q2,GO:0004872,GO:0007275	V$LEF1_Q2,receptor activity (MF),multicellular organismal development (BP)	5	238	39	34208	7.41959e-06	5.57594e-05	ROBO4,EPHA7,NOTCH2,NOTCH3,LRP1
V$LEF1_Q2,GO:0004872,GO:0007275,V$MAZ_Q6	V$LEF1_Q2,receptor activity (MF),multicellular organismal development (BP),V$MAZ_Q6	4	238	15	34208	2.93638e-06	3.21613e-05	ROBO4,EPHA7,NOTCH3,LRP1
V$LEF1_Q2,GO:0004872,V$MAZ_Q6	V$LEF1_Q2,receptor activity (MF),V$MAZ_Q6	6	238	61	34208	4.29419e-06	3.85257e-05	BAI2,ROBO4,EPHA7,NOTCH3,LRP1,GRID2
V$LEF1_Q2,GO:0005887	V$LEF1_Q2,integral to plasma membrane (CC)	8	238	156	34208	1.46109e-05	9.09121e-05	SLC13A2,CCR1,EPHA7,NOTCH2,MMP14,BACE1,LRP1,GRID2
V$LEF1_Q2,GO:0005887,V$MAZ_Q6	V$LEF1_Q2,integral to plasma membrane (CC),V$MAZ_Q6	5	238	51	34208	2.82835e-05	0.000144838	EPHA7,MMP14,BACE1,LRP1,GRID2
V$LEF1_Q2,GO:0005887,V$MAZ_Q6,V$SP1_Q6	V$LEF1_Q2,integral to plasma membrane (CC),V$MAZ_Q6,V$SP1_Q6	3	238	20	34208	0.00034734	0.000938495	EPHA7,MMP14,LRP1
V$LEF1_Q2,GO:0005887,V$MAZ_Q6,V$VDR_Q3	V$LEF1_Q2,integral to plasma membrane (CC),V$MAZ_Q6,V$VDR_Q3	3	238	7	34208	1.14022e-05	7.37218e-05	MMP14,LRP1,GRID2
V$LEF1_Q2,GO:0030425,V$SP1_Q6	V$LEF1_Q2,dendrite (CC),V$SP1_Q6	3	238	17	34208	0.000210406	0.000643637	SREBF2,EPHA7,LRP1
V$LEF1_Q2,GO:0009986	V$LEF1_Q2,cell surface (CC)	3	238	52	34208	0.00571766	0.0085018	CHRNA1,NOTCH2,BACE1
V$LEF1_Q2,V$CHOP_01	V$LEF1_Q2,V$CHOP_01	3	238	85	34208	0.0216289	0.0263308	FGF14,LRP2,TTN
V$LEF1_Q2,V$PITX2_Q2,V$CRX_Q4	V$LEF1_Q2,V$PITX2_Q2,V$CRX_Q4	3	238	50	34208	0.00512269	0.00771626	NOTCH2,FIBCD1,GRID2
V$LEF1_Q2,GO:0007275	V$LEF1_Q2,multicellular organismal development (BP)	9	238	252	34208	7.43506e-05	0.000296378	MYF5,HOXD13,HOXD10,ROBO4,EPHA7,NOTCH2,NOTCH3,ANGPT1,LRP1
V$LEF1_Q2,GO:0007275,V$FOXO4_01	V$LEF1_Q2,multicellular organismal development (BP),V$FOXO4_01	5	238	118	34208	0.00144497	0.00280275	HOXD13,HOXD10,ROBO4,EPHA7,ANGPT1
V$LEF1_Q2,GO:0007275,V$FOXO4_01,V$SP1_Q6	V$LEF1_Q2,multicellular organismal development (BP),V$FOXO4_01,V$SP1_Q6	3	238	48	34208	0.00456675	0.00700961	HOXD13,EPHA7,ANGPT1
V$LEF1_Q2,GO:0007275,V$SP1_Q6	V$LEF1_Q2,multicellular organismal development (BP),V$SP1_Q6	5	238	95	34208	0.000544381	0.00130893	MYF5,HOXD13,EPHA7,ANGPT1,LRP1
V$LEF1_Q2,GO:0007275,V$SRY_02	V$LEF1_Q2,multicellular organismal development (BP),V$SRY_02	4	238	23	34208	1.8233e-05	0.000104983	HOXD10,EPHA7,ANGPT1,LRP1
V$LEF1_Q2,GO:0007275,V$PBX1_01	V$LEF1_Q2,multicellular organismal development (BP),V$PBX1_01	3	238	21	34208	0.000403154	0.00103839	HOXD10,NOTCH2,ANGPT1
V$LEF1_Q2,GO:0007275,GO:0030154	V$LEF1_Q2,multicellular organismal development (BP),cell differentiation (BP)	3	238	78	34208	0.0172562	0.021575	ROBO4,NOTCH2,ANGPT1
V$LEF1_Q2,GO:0001701	V$LEF1_Q2,in utero embryonic development (BP)	3	238	42	34208	0.00312521	0.00511586	CUBN,ANGPT1,TTN
V$LEF1_Q2,V$OLF1_01	V$LEF1_Q2,V$OLF1_01	5	238	167	34208	0.0064042	0.00935045	SLC17A6,WSB2,BAI2,HOXD13,LRP1
V$LEF1_Q2,V$OLF1_01,V$FOXO4_01	V$LEF1_Q2,V$OLF1_01,V$FOXO4_01	3	238	76	34208	0.0161075	0.0203513	SLC17A6,WSB2,HOXD13
V$LEF1_Q2,V$SREBP_Q3	V$LEF1_Q2,V$SREBP_Q3	4	238	88	34208	0.00337401	0.00547153	SREBF2,HOXD10,NOTCH2,GRID2
V$LEF1_Q2,V$SREBP_Q3,V$CRX_Q4	V$LEF1_Q2,V$SREBP_Q3,V$CRX_Q4	3	238	9	34208	2.70845e-05	0.000139729	HOXD10,NOTCH2,GRID2
V$LEF1_Q2,V$FOXO4_01	V$LEF1_Q2,V$FOXO4_01	14	238	686	34208	0.000354729	0.000951057	KCNS3,SLC17A6,WSB2,IREB2,HOXD13,HOXD10,KCNK10,ROBO4,EPHA7,FGF14,ANGPT1,MAT2A,TTN,GRID2
V$LEF1_Q2,V$FOXO4_01,V$MYOD_Q6	V$LEF1_Q2,V$FOXO4_01,V$MYOD_Q6	4	238	142	34208	0.0175929	0.0219801	KCNS3,ANGPT1,TTN,GRID2
V$LEF1_Q2,V$FOXO4_01,GO:0005829	V$LEF1_Q2,V$FOXO4_01,cytosol (CC)	3	238	96	34208	0.0296098	0.0346262	IREB2,MAT2A,TTN
V$LEF1_Q2,V$FOXO4_01,V$MAZ_Q6	V$LEF1_Q2,V$FOXO4_01,V$MAZ_Q6	7	238	263	34208	0.00256222	0.00435439	KCNS3,SLC17A6,KCNK10,ROBO4,EPHA7,FGF14,GRID2
V$LEF1_Q2,V$FOXO4_01,V$SP1_Q6	V$LEF1_Q2,V$FOXO4_01,V$SP1_Q6	7	238	222	34208	0.000978074	0.00206185	KCNS3,IREB2,HOXD13,KCNK10,EPHA7,ANGPT1,MAT2A
V$LEF1_Q2,V$FOXO4_01,V$MYC_Q2,V$MYCMAX_02,V$USF_02,V$MAX_01	V$LEF1_Q2,V$FOXO4_01,V$MYC_Q2,V$MYCMAX_02,V$USF_02,V$MAX_01	3	238	12	34208	6.98472e-05	0.000281333	HOXD10,FGF14,MAT2A
V$LEF1_Q2,V$FOXO4_01,V$OCT1_04	V$LEF1_Q2,V$FOXO4_01,V$OCT1_04	3	238	73	34208	0.0144679	0.0185428	KCNS3,SLC17A6,HOXD10
V$LEF1_Q2,V$FOXO4_01,V$CEBP_Q2	V$LEF1_Q2,V$FOXO4_01,V$CEBP_Q2	3	238	52	34208	0.00571766	0.0085018	FGF14,ANGPT1,TTN
V$LEF1_Q2,V$FOXO4_01,V$CRX_Q4,V$FREAC2_01	V$LEF1_Q2,V$FOXO4_01,V$CRX_Q4,V$FREAC2_01	3	238	30	34208	0.00117516	0.00236394	HOXD10,FGF14,GRID2
V$LEF1_Q2,V$FOXO4_01,V$HNF6_Q6	V$LEF1_Q2,V$FOXO4_01,V$HNF6_Q6	3	238	72	34208	0.0139435	0.0179436	SLC17A6,HOXD10,MAT2A
V$LEF1_Q2,V$FOXO4_01,V$TEF_Q6	V$LEF1_Q2,V$FOXO4_01,V$TEF_Q6	3	238	59	34208	0.00811703	0.0114237	KCNS3,HOXD10,TTN
V$LEF1_Q2,V$FOXO4_01,IPR003961	V$LEF1_Q2,V$FOXO4_01,Fibronectin, type III	3	238	14	34208	0.000114381	0.000403999	ROBO4,EPHA7,TTN
V$LEF1_Q2,V$FOXO4_01,V$POU3F2_01	V$LEF1_Q2,V$FOXO4_01,V$POU3F2_01	3	238	34	34208	0.00169697	0.00317279	HOXD10,KCNK10,EPHA7
V$LEF1_Q2,V$IRF7_01,V$MAZ_Q6,V$SP1_Q6	V$LEF1_Q2,V$IRF7_01,V$MAZ_Q6,V$SP1_Q6	3	238	17	34208	0.000210406	0.000643637	EPHA7,FIBCD1,COL12A1
V$LEF1_Q2,V$IRF7_01,V$SP1_Q6	V$LEF1_Q2,V$IRF7_01,V$SP1_Q6	4	238	24	34208	2.17603e-05	0.000121271	HOXD13,EPHA7,FIBCD1,COL12A1
V$LEF1_Q2,GO:0008152	V$LEF1_Q2,metabolic process (BP)	3	238	37	34208	0.00216992	0.00383017	IREB2,MMP14,ODC1
V$LEF1_Q2,V$MYOD_Q6	V$LEF1_Q2,V$MYOD_Q6	11	238	311	34208	1.30161e-05	8.15735e-05	TFEB,SREBF2,KCNS3,INVS,BAI2,CDH13,ANGPT1,ODC1,COL12A1,TTN,GRID2
V$LEF1_Q2,V$MYOD_Q6,V$MAZ_Q6	V$LEF1_Q2,V$MYOD_Q6,V$MAZ_Q6	4	238	154	34208	0.0229115	0.0277173	KCNS3,BAI2,COL12A1,GRID2
V$LEF1_Q2,V$MYOD_Q6,V$SP1_Q6	V$LEF1_Q2,V$MYOD_Q6,V$SP1_Q6	5	238	146	34208	0.00364368	0.00580847	TFEB,SREBF2,KCNS3,ANGPT1,COL12A1
V$LEF1_Q2,V$NFAT_Q4_01	V$LEF1_Q2,V$NFAT_Q4_01	8	238	560	34208	0.0432016	0.0486526	SLC17A6,MYF5,HOXD10,CPA2,MMP14,FGF14,ANGPT1,COL12A1
V$LEF1_Q2,V$NFAT_Q4_01,V$SP1_Q6,V$BRN2_01	V$LEF1_Q2,V$NFAT_Q4_01,V$SP1_Q6,V$BRN2_01	3	238	24	34208	0.000604144	0.00142209	MYF5,ANGPT1,COL12A1
V$LEF1_Q2,V$NFAT_Q4_01,V$BRN2_01	V$LEF1_Q2,V$NFAT_Q4_01,V$BRN2_01	4	238	61	34208	0.00087371	0.00188067	MYF5,FGF14,ANGPT1,COL12A1
V$LEF1_Q2,V$NFAT_Q4_01,V$OSF2_Q6	V$LEF1_Q2,V$NFAT_Q4_01,V$OSF2_Q6	3	238	45	34208	0.00380433	0.0059876	HOXD10,CPA2,MMP14
V$LEF1_Q2,GO:0005829	V$LEF1_Q2,cytosol (CC)	8	238	322	34208	0.00198334	0.00359215	CUBN,TXNRD1,IREB2,NOTCH2,NOTCH3,MAT2A,ODC1,TTN
V$LEF1_Q2,GO:0007596	V$LEF1_Q2,blood coagulation (BP)	3	238	86	34208	0.0222984	0.0270321	DGKH,ANGPT1,TTN
V$LEF1_Q2,V$HSF1_01	V$LEF1_Q2,V$HSF1_01	5	238	137	34208	0.00277441	0.00466026	SREBF2,HOXD13,CPA2,MAT2A,LRP1
V$LEF1_Q2,V$HSF1_01,V$SP1_Q6	V$LEF1_Q2,V$HSF1_01,V$SP1_Q6	4	238	56	34208	0.000631839	0.00147826	SREBF2,HOXD13,MAT2A,LRP1
V$LEF1_Q2,V$TEF1_Q6	V$LEF1_Q2,V$TEF1_Q6	5	238	155	34208	0.00469291	0.00717471	CHRNA1,STARD3,SLC17A6,NOTCH2,ANGPT1
V$LEF1_Q2,V$TEF1_Q6,V$PBX1_01	V$LEF1_Q2,V$TEF1_Q6,V$PBX1_01	3	238	11	34208	5.2656e-05	0.000231713	SLC17A6,NOTCH2,ANGPT1
V$LEF1_Q2,V$MAZ_Q6	V$LEF1_Q2,V$MAZ_Q6	16	238	665	34208	1.96475e-05	0.00011183	KCNS3,SLC17A6,BAI2,KCNK10,ROBO4,EPHA7,HCFC2,MMP14,FIBCD1,NOTCH3,BACE1,FGF14,COL11A1,LRP1,COL12A1,GRID2
V$LEF1_Q2,V$MAZ_Q6,V$SP1_Q6	V$LEF1_Q2,V$MAZ_Q6,V$SP1_Q6	8	238	316	34208	0.00176455	0.003285	KCNS3,KCNK10,EPHA7,HCFC2,MMP14,FIBCD1,LRP1,COL12A1
V$LEF1_Q2,V$MAZ_Q6,V$SP1_Q6,IPR003961	V$LEF1_Q2,V$MAZ_Q6,V$SP1_Q6,Fibronectin, type III	3	238	7	34208	1.14022e-05	7.37218e-05	EPHA7,HCFC2,COL12A1
V$LEF1_Q2,V$MAZ_Q6,V$CRX_Q4	V$LEF1_Q2,V$MAZ_Q6,V$CRX_Q4	3	238	40	34208	0.00271723	0.0045864	FIBCD1,FGF14,GRID2
V$LEF1_Q2,V$MAZ_Q6,V$SREBP1_Q6	V$LEF1_Q2,V$MAZ_Q6,V$SREBP1_Q6	3	238	54	34208	0.00635235	0.00928646	KCNK10,MMP14,GRID2
V$LEF1_Q2,V$MAZ_Q6,V$AP4_01	V$LEF1_Q2,V$MAZ_Q6,V$AP4_01	3	238	51	34208	0.00541525	0.00809722	BAI2,COL11A1,LRP1
V$LEF1_Q2,V$MAZ_Q6,IPR003961	V$LEF1_Q2,V$MAZ_Q6,Fibronectin, type III	4	238	20	34208	1.01412e-05	7.12757e-05	ROBO4,EPHA7,HCFC2,COL12A1
V$LEF1_Q2,V$MAZ_Q6,V$CEBPB_01	V$LEF1_Q2,V$MAZ_Q6,V$CEBPB_01	3	238	45	34208	0.00380433	0.0059876	EPHA7,FGF14,LRP1
V$LEF1_Q2,V$MAZ_Q6,V$AR_Q2	V$LEF1_Q2,V$MAZ_Q6,V$AR_Q2	3	238	25	34208	0.000683014	0.00155401	KCNK10,FGF14,LRP1
V$LEF1_Q2,V$SP1_Q6	V$LEF1_Q2,V$SP1_Q6	18	238	656	34208	9.48044e-07	1.63762e-05	TFEB,SREBF2,KCNS3,STARD3,TXNRD1,IREB2,MYF5,HOXD13,KCNK10,EPHA7,HCFC2,MMP14,FIBCD1,ANGPT1,MAT2A,LRP1,LRP2,COL12A1
V$LEF1_Q2,V$SP1_Q6,V$GFI1_01	V$LEF1_Q2,V$SP1_Q6,V$GFI1_01	3	238	58	34208	0.00774346	0.0109691	SREBF2,ANGPT1,LRP2
V$LEF1_Q2,V$SP1_Q6,V$NF1_Q6	V$LEF1_Q2,V$SP1_Q6,V$NF1_Q6	3	238	96	34208	0.0296098	0.0346262	STARD3,ANGPT1,MAT2A
V$LEF1_Q2,V$SP1_Q6,V$GATA1_01	V$LEF1_Q2,V$SP1_Q6,V$GATA1_01	3	238	37	34208	0.00216992	0.00383017	SREBF2,ANGPT1,LRP1
V$LEF1_Q2,V$SP1_Q6,GO:0009725	V$LEF1_Q2,V$SP1_Q6,response to hormone stimulus (BP)	3	238	3	34208	3.32577e-07	6.99823e-06	SREBF2,MMP14,MAT2A
V$LEF1_Q2,V$SP1_Q6,V$EN1_01	V$LEF1_Q2,V$SP1_Q6,V$EN1_01	3	238	23	34208	0.000531346	0.00128203	TFEB,MMP14,FIBCD1
V$LEF1_Q2,V$SP1_Q6,V$LHX3_01	V$LEF1_Q2,V$SP1_Q6,V$LHX3_01	3	238	35	34208	0.00184659	0.00337796	ANGPT1,LRP2,COL12A1
V$LEF1_Q2,V$SP1_Q6,V$RORA2_01	V$LEF1_Q2,V$SP1_Q6,V$RORA2_01	3	238	21	34208	0.000403154	0.00103839	EPHA7,MMP14,ANGPT1
V$LEF1_Q2,GO:0006811	V$LEF1_Q2,ion transport (BP)	8	238	83	34208	1.22844e-07	4.58619e-06	CHRNA1,KCNS3,SLC17A6,SLC13A2,RYR3,KCNK10,KCNH8,GRID2
V$LEF1_Q2,V$GFI1_01	V$LEF1_Q2,V$GFI1_01	6	238	171	34208	0.0013037	0.00257185	SREBF2,HOXD10,CDH13,FGF14,ANGPT1,LRP2
V$LEF1_Q2,V$GFI1_01,V$OCT1_B	V$LEF1_Q2,V$GFI1_01,V$OCT1_B	3	238	22	34208	0.000464418	0.00115921	SREBF2,CDH13,FGF14
V$LEF1_Q2,V$GFI1_01,V$PAX4_01	V$LEF1_Q2,V$GFI1_01,V$PAX4_01	3	238	14	34208	0.000114381	0.000403999	HOXD10,ANGPT1,LRP2
V$LEF1_Q2,V$MYCMAX_01,V$MYC_Q2,V$MAX_01	V$LEF1_Q2,V$MYCMAX_01,V$MYC_Q2,V$MAX_01	3	238	44	34208	0.00356885	0.00570228	FGF14,MAT2A,ODC1
V$LEF1_Q2,V$MYC_Q2	V$LEF1_Q2,V$MYC_Q2	5	238	248	34208	0.0302003	0.0352692	BAI2,HOXD10,FGF14,MAT2A,ODC1
V$LEF1_Q2,V$MYC_Q2,V$MYCMAX_03,V$MAX_01	V$LEF1_Q2,V$MYC_Q2,V$MYCMAX_03,V$MAX_01	3	238	43	34208	0.00334251	0.0054357	HOXD10,MAT2A,ODC1
V$LEF1_Q2,V$MYC_Q2,V$MAX_01	V$LEF1_Q2,V$MYC_Q2,V$MAX_01	4	238	74	34208	0.0017955	0.00332834	HOXD10,FGF14,MAT2A,ODC1
V$LEF1_Q2,V$MYC_Q2,V$MAX_01,V$ARNT_01	V$LEF1_Q2,V$MYC_Q2,V$MAX_01,V$ARNT_01	3	238	46	34208	0.00404907	0.00631553	HOXD10,FGF14,ODC1
V$LEF1_Q2,V$CHX10_01,V$LHX3_01	V$LEF1_Q2,V$CHX10_01,V$LHX3_01	3	238	101	34208	0.0336835	0.0388793	NOTCH2,LRP2,COL12A1
V$LEF1_Q2,V$TCF11_01	V$LEF1_Q2,V$TCF11_01	3	238	72	34208	0.0139435	0.0179436	TXNRD1,CCR1,ANGPT1
V$LEF1_Q2,V$OCT1_04	V$LEF1_Q2,V$OCT1_04	5	238	105	34208	0.000857715	0.00188242	KCNS3,SLC17A6,HOXD10,CDH13,NOTCH2
V$LEF1_Q2,V$OCT1_04,V$PBX1_01,V$EVI1_04	V$LEF1_Q2,V$OCT1_04,V$PBX1_01,V$EVI1_04	3	238	8	34208	1.81497e-05	0.000105554	SLC17A6,HOXD10,NOTCH2
V$LEF1_Q2,GO:0005768	V$LEF1_Q2,endosome (CC)	6	238	26	34208	2.18203e-08	1.37746e-06	STARD3,CUBN,DGKH,BACE1,LRP1,LRP2
V$LEF1_Q2,V$CRX_Q4	V$LEF1_Q2,V$CRX_Q4	5	238	100	34208	0.00068778	0.00156383	HOXD10,NOTCH2,FIBCD1,FGF14,GRID2
V$LEF1_Q2,V$PBX1_01	V$LEF1_Q2,V$PBX1_01	4	238	90	34208	0.00365748	0.0058118	SLC17A6,HOXD10,NOTCH2,ANGPT1
V$LEF1_Q2,V$FREAC2_01	V$LEF1_Q2,V$FREAC2_01	6	238	343	34208	0.0335467	0.0387859	TFEB,HOXD10,CPA2,FGF14,LRP1,GRID2
V$LEF1_Q2,V$FREAC2_01,V$GATA1_01,V$GATA3_01	V$LEF1_Q2,V$FREAC2_01,V$GATA1_01,V$GATA3_01	3	238	10	34208	3.84932e-05	0.000179153	HOXD10,LRP1,GRID2
V$LEF1_Q2,V$TITF1_Q3	V$LEF1_Q2,V$TITF1_Q3	3	238	94	34208	0.028058	0.0329893	HOXD13,ANGPT1,ODC1
V$LEF1_Q2,V$SREBP1_Q6	V$LEF1_Q2,V$SREBP1_Q6	5	238	88	34208	0.000382847	0.00101006	SREBF2,HOXD10,KCNK10,MMP14,GRID2
V$LEF1_Q2,V$AP2_Q6_01	V$LEF1_Q2,V$AP2_Q6_01	3	238	73	34208	0.0144679	0.0185428	TFEB,KCNH8,COL12A1
V$LEF1_Q2,V$AP4_01	V$LEF1_Q2,V$AP4_01	5	238	90	34208	0.000424693	0.00108422	STARD3,BAI2,CDH13,COL11A1,LRP1
V$LEF1_Q2,V$PAX4_01	V$LEF1_Q2,V$PAX4_01	4	238	89	34208	0.0035138	0.00566648	HOXD10,ANGPT1,LRP1,LRP2
V$LEF1_Q2,GO:0048704	V$LEF1_Q2,embryonic skeletal system morphogenesis (BP)	3	238	23	34208	0.000531346	0.00128203	MYF5,HOXD10,COL11A1
V$LEF1_Q2,GO:0001501	V$LEF1_Q2,skeletal system development (BP)	3	238	38	34208	0.00234391	0.0040609	HOXD13,HOXD10,COL12A1
V$LEF1_Q2,GO:0001503	V$LEF1_Q2,ossification (BP)	3	238	12	34208	6.98472e-05	0.000281333	MYF5,MMP14,COL11A1
V$LEF1_Q2,V$TAL1BETAITF2_01	V$LEF1_Q2,V$TAL1BETAITF2_01	3	238	80	34208	0.0184496	0.0228612	FIBCD1,TTN,GRID2
V$LEF1_Q2,V$GATA1_01	V$LEF1_Q2,V$GATA1_01	5	238	87	34208	0.000363131	0.000971334	SREBF2,HOXD10,ANGPT1,LRP1,GRID2
V$LEF1_Q2,V$GATA1_01,V$GATA3_01	V$LEF1_Q2,V$GATA1_01,V$GATA3_01	4	238	21	34208	1.2459e-05	7.85076e-05	HOXD10,ANGPT1,LRP1,GRID2
V$LEF1_Q2,IPR003961	V$LEF1_Q2,Fibronectin, type III	5	238	37	34208	5.68129e-06	4.85848e-05	ROBO4,EPHA7,HCFC2,COL12A1,TTN
V$LEF1_Q2,V$AP2ALPHA_01	V$LEF1_Q2,V$AP2ALPHA_01	4	238	70	34208	0.00146207	0.00282802	MMP14,NOTCH3,KCNH8,LRP1
V$LEF1_Q2,V$TFIIA_Q6	V$LEF1_Q2,V$TFIIA_Q6	3	238	97	34208	0.0304023	0.0354813	TFEB,FGF14,ANGPT1
V$LEF1_Q2,V$EVI1_04	V$LEF1_Q2,V$EVI1_04	4	238	104	34208	0.00610449	0.00899609	SLC17A6,HOXD10,NOTCH2,LRP1
V$LEF1_Q2,V$EN1_01	V$LEF1_Q2,V$EN1_01	4	238	53	34208	0.000512011	0.001259	TFEB,HOXD10,MMP14,FIBCD1
V$LEF1_Q2,V$LHX3_01	V$LEF1_Q2,V$LHX3_01	4	238	121	34208	0.0102969	0.0139162	NOTCH2,ANGPT1,LRP2,COL12A1
V$LEF1_Q2,V$MAZR_01	V$LEF1_Q2,V$MAZR_01	3	238	72	34208	0.0139435	0.0179436	BAI2,NOTCH2,FGF14
V$LEF1_Q2,GO:0001525	V$LEF1_Q2,angiogenesis (BP)	3	238	39	34208	0.0025263	0.00430388	ROBO4,MMP14,ANGPT1
V$LEF1_Q2,V$AML_Q6	V$LEF1_Q2,V$AML_Q6	4	238	119	34208	0.00972808	0.0132558	SREBF2,HOXD10,CPA2,CCR1
V$LEF1_Q2,V$AML_Q6,V$OSF2_Q6	V$LEF1_Q2,V$AML_Q6,V$OSF2_Q6	3	238	35	34208	0.00184659	0.00337796	SREBF2,HOXD10,CPA2
V$LEF1_Q2,V$OSF2_Q6	V$LEF1_Q2,V$OSF2_Q6	5	238	88	34208	0.000382847	0.00101006	SREBF2,BAI2,HOXD10,CPA2,MMP14
V$OCT_C	V$OCT_C	7	238	362	34208	0.0138499	0.0179228	SREBF2,EHF,CACNG2,MYF5,FGF14,TNNI1,GRID2
V$OCT_C,V$AP4_Q5,V$NFAT_Q4_01	V$OCT_C,V$AP4_Q5,V$NFAT_Q4_01	3	238	38	34208	0.00234391	0.0040609	CACNG2,MYF5,FGF14
V$OCT_C,V$ERR1_Q2	V$OCT_C,V$ERR1_Q2	3	238	55	34208	0.0066848	0.00969896	MYF5,TNNI1,GRID2
V$OCT_C,V$TATA_01,V$HNF3_Q6,V$FOXO4_01,V$MAZ_Q6,V$FREAC2_01	V$OCT_C,V$TATA_01,V$HNF3_Q6,V$FOXO4_01,V$MAZ_Q6,V$FREAC2_01	3	238	11	34208	5.2656e-05	0.000231713	CACNG2,FGF14,GRID2
V$OCT_C,V$PAX4_03	V$OCT_C,V$PAX4_03	4	238	83	34208	0.0027315	0.00459484	SREBF2,EHF,CACNG2,TNNI1
V$OCT_C,V$PAX4_03,V$E12_Q6	V$OCT_C,V$PAX4_03,V$E12_Q6	3	238	41	34208	0.00291682	0.00484092	SREBF2,EHF,TNNI1
V$OCT_C,V$E12_Q6	V$OCT_C,V$E12_Q6	4	238	126	34208	0.0118118	0.0156231	SREBF2,EHF,TNNI1,GRID2
V$OCT_C,V$E12_Q6,V$PITX2_Q2,V$NF1_Q6	V$OCT_C,V$E12_Q6,V$PITX2_Q2,V$NF1_Q6	3	238	13	34208	9.03348e-05	0.000338341	EHF,TNNI1,GRID2
V$OCT_C,V$E12_Q6,V$SREBP_Q3,V$MYOD_Q6	V$OCT_C,V$E12_Q6,V$SREBP_Q3,V$MYOD_Q6	3	238	5	34208	3.29159e-06	3.14832e-05	SREBF2,TNNI1,GRID2
V$OCT_C,V$HNF3_Q6,V$FOXO4_01	V$OCT_C,V$HNF3_Q6,V$FOXO4_01	4	238	50	34208	0.000409302	0.00104801	EHF,CACNG2,FGF14,GRID2
V$OCT_C,V$HNF3_Q6,V$FOXO4_01,V$CEBP_C	V$OCT_C,V$HNF3_Q6,V$FOXO4_01,V$CEBP_C	3	238	10	34208	3.84932e-05	0.000179153	EHF,CACNG2,FGF14
V$STAT5B_01	V$STAT5B_01	6	238	274	34208	0.0127019	0.0166294	GPR21,MASP2,TMOD3,FN1,OIT3,ZNF546
V$STAT5B_01,V$FOXO4_01	V$STAT5B_01,V$FOXO4_01	3	238	77	34208	0.0166763	0.0209631	GPR21,TMOD3,FN1
V$STAT5B_01,V$STAT5A_01,V$STAT_01	V$STAT5B_01,V$STAT5A_01,V$STAT_01	3	238	100	34208	0.0328466	0.0380144	MASP2,TMOD3,OIT3
V$STAT5B_01,V$STAT_01	V$STAT5B_01,V$STAT_01	5	238	148	34208	0.00386062	0.0060652	MASP2,TMOD3,FN1,OIT3,ZNF546
V$TCF11MAFG_01	V$TCF11MAFG_01	7	238	328	34208	0.00839154	0.0117814	TXNRD1,SLC16A6,FIBCD1,ADAM23,ABCC6,ANGPT1,LRP1
V$TCF11MAFG_01,V$AP1_C,GO:0005886	V$TCF11MAFG_01,V$AP1_C,plasma membrane (CC)	3	238	40	34208	0.00271723	0.0045864	SLC16A6,ANGPT1,LRP1
V$TCF11MAFG_01,GO:0005886	V$TCF11MAFG_01,plasma membrane (CC)	5	238	79	34208	0.000231692	0.000699509	SLC16A6,ADAM23,ABCC6,ANGPT1,LRP1
V$TCF11MAFG_01,GO:0005886,V$STAT5A_03,V$SP1_Q6	V$TCF11MAFG_01,plasma membrane (CC),V$STAT5A_03,V$SP1_Q6	3	238	4	34208	1.32345e-06	1.78102e-05	ADAM23,ANGPT1,LRP1
V$TCF11MAFG_01,GO:0005886,GO:0005887	V$TCF11MAFG_01,plasma membrane (CC),integral to plasma membrane (CC)	3	238	16	34208	0.000174169	0.00055992	SLC16A6,ADAM23,LRP1
V$TCF11MAFG_01,V$SP1_Q6	V$TCF11MAFG_01,V$SP1_Q6	5	238	107	34208	0.00093377	0.00199388	TXNRD1,FIBCD1,ADAM23,ANGPT1,LRP1
V$TCF11MAFG_01,V$NRF2_Q4	V$TCF11MAFG_01,V$NRF2_Q4	3	238	89	34208	0.0243742	0.0291416	TXNRD1,SLC16A6,LRP1
GO:0044419	interspecies interaction between organisms (BP)	6	238	328	34208	0.0278411	0.0328121	E4F1,MFGE8,DMBT1,MMP1,MPDZ,BANF1
GO:0044419,GO:0005737	interspecies interaction between organisms (BP),cytoplasm (CC)	4	238	180	34208	0.037488	0.0428294	E4F1,DMBT1,MPDZ,BANF1
GO:0016887	ATPase activity (MF)	5	238	139	34208	0.002953	0.00489628	TNNT2,ATAD2,MYH6,ABCC6,DNAH1
GO:0005737	cytoplasm (CC)	71	238	5302	34208	1.6652e-08	1.11184e-06	SELP,TFEB,PGM2,SREBF2,B4GALT3,CNTRL,PRSS36,SPR,KCNS3,ADH5,PDLIM7,STARD3,GCLC,UPRT,ZC3HAV1,UBB,INVS,HFE,COL21A1,CUBN,Tubb2b,RANBP17,FOLH1,GHR,XPO6,TXNRD1,IREB2,HSPB1,BBS2,AP3D1,BHMT,E4F1,DAAM1,TMOD3,PIP5KL1,HECW1,WNT16,Ncs1,TPM4,DGKH,PABPC4,HIPK3,TLR4,HCFC2,USP9Y,CDH13,TBX5,ACTG1,MMP14,DMBT1,LYST,MYH6,LTA4H,SMYD1,MPDZ,OXT,SNAI2,TNR,ZFYVE26,DNAH1,KIF5B,CLEC11A,BANF1,TAGLN,LRP1,PALLD,ACOT1,GCC2,ACTA…
GO:0005737,V$AP4_Q5	cytoplasm (CC),V$AP4_Q5	11	238	419	34208	0.00018828	0.000602495	KCNS3,GHR,AP3D1,DAAM1,TMOD3,HCFC2,CDH13,SMYD1,ZFYVE26,LRP1,ACTA1
GO:0005737,V$AP4_Q5,GO:0005886	cytoplasm (CC),V$AP4_Q5,plasma membrane (CC)	5	238	117	34208	0.00139151	0.00272033	KCNS3,GHR,DAAM1,CDH13,LRP1
GO:0005737,V$AP4_Q5,GO:0005886,V$MAZ_Q6,V$SP1_Q6	cytoplasm (CC),V$AP4_Q5,plasma membrane (CC),V$MAZ_Q6,V$SP1_Q6	3	238	22	34208	0.000464418	0.00115921	KCNS3,DAAM1,LRP1
GO:0005737,V$AP4_Q5,GO:0005886,V$ZIC2_01	cytoplasm (CC),V$AP4_Q5,plasma membrane (CC),V$ZIC2_01	3	238	6	34208	6.54928e-06	4.95405e-05	GHR,DAAM1,LRP1
GO:0005737,V$AP4_Q5,V$AREB6_01,V$MYOD_Q6	cytoplasm (CC),V$AP4_Q5,V$AREB6_01,V$MYOD_Q6	3	238	32	34208	0.00142104	0.00275943	KCNS3,CDH13,ACTA1
GO:0005737,V$AP4_Q5,V$E12_Q6	cytoplasm (CC),V$AP4_Q5,V$E12_Q6	4	238	149	34208	0.02059	0.0252431	DAAM1,CDH13,ZFYVE26,ACTA1
GO:0005737,V$AP4_Q5,V$FOXO4_01	cytoplasm (CC),V$AP4_Q5,V$FOXO4_01	4	238	116	34208	0.00891382	0.0123204	KCNS3,GHR,TMOD3,ZFYVE26
GO:0005737,V$AP4_Q5,V$MAZ_Q6,V$SP1_Q6	cytoplasm (CC),V$AP4_Q5,V$MAZ_Q6,V$SP1_Q6	5	238	76	34208	0.000193164	0.000611363	KCNS3,AP3D1,DAAM1,HCFC2,LRP1
GO:0005737,V$AP4_Q5,V$SP1_Q6	cytoplasm (CC),V$AP4_Q5,V$SP1_Q6	6	238	141	34208	0.000477482	0.00118585	KCNS3,AP3D1,DAAM1,HCFC2,LRP1,ACTA1
GO:0005737,V$AP4_Q5,GO:0005856	cytoplasm (CC),V$AP4_Q5,cytoskeleton (CC)	3	238	73	34208	0.0144679	0.0185428	TMOD3,ZFYVE26,ACTA1
GO:0005737,GO:0005886	cytoplasm (CC),plasma membrane (CC)	19	238	1070	34208	0.000196453	0.000621205	SELP,KCNS3,UBB,HFE,CUBN,FOLH1,GHR,XPO6,HSPB1,BBS2,DAAM1,WNT16,Ncs1,DGKH,TLR4,CDH13,MPDZ,LRP1,SSTR2
GO:0005737,GO:0005886,V$ERR1_Q2	cytoplasm (CC),plasma membrane (CC),V$ERR1_Q2	3	238	74	34208	0.0150034	0.0191654	DAAM1,TLR4,CDH13
GO:0005737,GO:0005886,GO:0005509	cytoplasm (CC),plasma membrane (CC),calcium ion binding (MF)	4	238	79	34208	0.0022821	0.00400175	CUBN,Ncs1,CDH13,LRP1
GO:0005737,GO:0005886,GO:0005624	cytoplasm (CC),plasma membrane (CC),membrane fraction (CC)	5	238	111	34208	0.00110079	0.00225749	SELP,CUBN,FOLH1,LRP1,SSTR2
GO:0005737,GO:0005886,GO:0005624,GO:0004872	cytoplasm (CC),plasma membrane (CC),membrane fraction (CC),receptor activity (MF)	3	238	20	34208	0.00034734	0.000938495	CUBN,LRP1,SSTR2
GO:0005737,GO:0005886,GO:0005624,GO:0005887	cytoplasm (CC),plasma membrane (CC),membrane fraction (CC),integral to plasma membrane (CC)	4	238	32	34208	7.04923e-05	0.000282294	SELP,FOLH1,LRP1,SSTR2
GO:0005737,GO:0005886,GO:0004872	cytoplasm (CC),plasma membrane (CC),receptor activity (MF)	5	238	142	34208	0.00323625	0.00528516	CUBN,GHR,TLR4,LRP1,SSTR2
GO:0005737,GO:0005886,GO:0005887	cytoplasm (CC),plasma membrane (CC),integral to plasma membrane (CC)	7	238	133	34208	4.27247e-05	0.000196999	SELP,HFE,FOLH1,GHR,TLR4,LRP1,SSTR2
GO:0005737,GO:0005886,V$MAZ_Q6,V$SP1_Q6	cytoplasm (CC),plasma membrane (CC),V$MAZ_Q6,V$SP1_Q6	4	238	76	34208	0.00198051	0.00358889	KCNS3,HSPB1,DAAM1,LRP1
GO:0005737,V$ERR1_Q2	cytoplasm (CC),V$ERR1_Q2	7	238	255	34208	0.00215656	0.00383782	TFEB,DAAM1,TPM4,TLR4,CDH13,TBX5,KIF5B
GO:0005737,V$ERR1_Q2,GO:0045944	cytoplasm (CC),V$ERR1_Q2,positive regulation of transcription from RNA polymerase II promoter (BP)	3	238	20	34208	0.00034734	0.000938495	TFEB,TLR4,TBX5
GO:0005737,V$ERR1_Q2,V$PAX4_03	cytoplasm (CC),V$ERR1_Q2,V$PAX4_03	3	238	57	34208	0.00738028	0.0105493	DAAM1,TBX5,KIF5B
GO:0005737,V$ERR1_Q2,V$E12_Q6	cytoplasm (CC),V$ERR1_Q2,V$E12_Q6	4	238	85	34208	0.00297742	0.00491798	TFEB,DAAM1,CDH13,KIF5B
GO:0005737,V$ERR1_Q2,V$SP1_Q6	cytoplasm (CC),V$ERR1_Q2,V$SP1_Q6	3	238	88	34208	0.0236711	0.0284282	TFEB,DAAM1,TBX5
GO:0005737,GO:0005509	cytoplasm (CC),calcium ion binding (MF)	7	238	202	34208	0.00056214	0.00134233	CUBN,Ncs1,TPM4,CDH13,MMP14,LRP1,TTN
GO:0005737,GO:0005509,GO:0005829	cytoplasm (CC),calcium ion binding (MF),cytosol (CC)	4	238	52	34208	0.000475947	0.00118288	CUBN,Ncs1,TPM4,TTN
GO:0005737,V$TATA_01	cytoplasm (CC),V$TATA_01	7	238	330	34208	0.00865946	0.0120407	PDLIM7,INVS,PABPC4,DMBT1,MYH6,SMYD1,ACTA1
GO:0005737,V$TATA_01,V$E12_Q6	cytoplasm (CC),V$TATA_01,V$E12_Q6	4	238	92	34208	0.0039567	0.0061993	INVS,PABPC4,MYH6,ACTA1
GO:0005737,V$TATA_01,V$RSRFC4_Q2,V$AMEF2_Q6	cytoplasm (CC),V$TATA_01,V$RSRFC4_Q2,V$AMEF2_Q6	3	238	20	34208	0.00034734	0.000938495	PABPC4,SMYD1,ACTA1
GO:0005737,V$TATA_01,V$AMEF2_Q6	cytoplasm (CC),V$TATA_01,V$AMEF2_Q6	4	238	38	34208	0.000140042	0.000481411	PABPC4,MYH6,SMYD1,ACTA1
GO:0005737,V$TATA_01,GO:0001725	cytoplasm (CC),V$TATA_01,stress fiber (CC)	3	238	6	34208	6.54928e-06	4.95405e-05	PDLIM7,MYH6,ACTA1
GO:0005737,V$PAX4_03	cytoplasm (CC),V$PAX4_03	7	238	409	34208	0.0250444	0.0298812	SREBF2,DAAM1,TBX5,MMP14,KIF5B,LRP1,TTN
GO:0005737,V$PAX4_03,V$E12_Q6	cytoplasm (CC),V$PAX4_03,V$E12_Q6	4	238	153	34208	0.022435	0.0271788	SREBF2,DAAM1,KIF5B,TTN
GO:0005737,V$PAX4_03,V$NFAT_Q4_01,V$SP1_Q6	cytoplasm (CC),V$PAX4_03,V$NFAT_Q4_01,V$SP1_Q6	3	238	60	34208	0.00850103	0.0118441	DAAM1,TBX5,MMP14
GO:0005737,V$PAX4_03,V$MAZ_Q6,V$SP1_Q6	cytoplasm (CC),V$PAX4_03,V$MAZ_Q6,V$SP1_Q6	3	238	104	34208	0.0362601	0.0415359	DAAM1,MMP14,LRP1
GO:0005737,V$PAX4_03,V$SP1_Q6	cytoplasm (CC),V$PAX4_03,V$SP1_Q6	5	238	194	34208	0.0117668	0.0155813	SREBF2,DAAM1,TBX5,MMP14,LRP1
GO:0005737,V$AREB6_01,V$SP1_Q6	cytoplasm (CC),V$AREB6_01,V$SP1_Q6	3	238	85	34208	0.0216289	0.0263308	KCNS3,MMP14,ACTA1
GO:0005737,V$E12_Q6	cytoplasm (CC),V$E12_Q6	12	238	631	34208	0.00168197	0.00317552	TFEB,SREBF2,INVS,DAAM1,WNT16,PABPC4,CDH13,MYH6,ZFYVE26,KIF5B,ACTA1,TTN
GO:0005737,V$E12_Q6,V$DR4_Q2	cytoplasm (CC),V$E12_Q6,V$DR4_Q2	3	238	25	34208	0.000683014	0.00155401	TFEB,MYH6,ACTA1
GO:0005737,V$E12_Q6,V$MYOD_Q6	cytoplasm (CC),V$E12_Q6,V$MYOD_Q6	6	238	172	34208	0.00134311	0.00263313	TFEB,SREBF2,INVS,CDH13,ACTA1,TTN
GO:0005737,V$E12_Q6,V$MYOD_Q6,V$SP1_Q6	cytoplasm (CC),V$E12_Q6,V$MYOD_Q6,V$SP1_Q6	3	238	77	34208	0.0166763	0.0209631	TFEB,SREBF2,ACTA1
GO:0005737,V$E12_Q6,V$SP1_Q6	cytoplasm (CC),V$E12_Q6,V$SP1_Q6	5	238	237	34208	0.0255156	0.0303807	TFEB,SREBF2,DAAM1,PABPC4,ACTA1
GO:0005737,V$E12_Q6,V$GATA1_02	cytoplasm (CC),V$E12_Q6,V$GATA1_02	3	238	21	34208	0.000403154	0.00103839	WNT16,MYH6,TTN
GO:0005737,V$E12_Q6,V$P300_01	cytoplasm (CC),V$E12_Q6,V$P300_01	3	238	28	34208	0.000958001	0.00202076	TFEB,SREBF2,ZFYVE26
GO:0005737,GO:0005887	cytoplasm (CC),integral to plasma membrane (CC)	8	238	163	34208	2.00707e-05	0.000113679	SELP,HFE,FOLH1,GHR,TLR4,MMP14,LRP1,SSTR2
GO:0005737,GO:0001701,GO:0005829	cytoplasm (CC),in utero embryonic development (BP),cytosol (CC)	3	238	29	34208	0.00106308	0.00218791	CUBN,MYH6,TTN
GO:0005737,V$FOXO4_01	cytoplasm (CC),V$FOXO4_01	9	238	532	34208	0.0127047	0.0166268	PGM2,KCNS3,GHR,IREB2,TMOD3,TBX5,ZFYVE26,GCC2,TTN
GO:0005737,V$CREB_Q2,V$CREB_Q4	cytoplasm (CC),V$CREB_Q2,V$CREB_Q4	3	238	53	34208	0.00602999	0.00890142	SREBF2,TPM4,SSTR2
GO:0005737,GO:0048471	cytoplasm (CC),perinuclear region of cytoplasm (CC)	6	238	327	34208	0.0274854	0.0324148	HFE,Ncs1,TLR4,MYH6,KIF5B,LRP1
GO:0005737,V$MYOD_Q6	cytoplasm (CC),V$MYOD_Q6	7	238	282	34208	0.00376035	0.00596979	TFEB,SREBF2,KCNS3,INVS,CDH13,ACTA1,TTN
GO:0005737,V$MYOD_Q6,V$SP1_Q6	cytoplasm (CC),V$MYOD_Q6,V$SP1_Q6	4	238	110	34208	0.00742177	0.0105738	TFEB,SREBF2,KCNS3,ACTA1
GO:0005737,V$NFAT_Q4_01,V$MAZ_Q6,V$SP1_Q6	cytoplasm (CC),V$NFAT_Q4_01,V$MAZ_Q6,V$SP1_Q6	3	238	91	34208	0.0258142	0.0306731	AP3D1,DAAM1,MMP14
GO:0005737,V$NFAT_Q4_01,V$SP1_Q6	cytoplasm (CC),V$NFAT_Q4_01,V$SP1_Q6	4	238	169	34208	0.030802	0.0359115	AP3D1,DAAM1,TBX5,MMP14
GO:0005737,GO:0005829	cytoplasm (CC),cytosol (CC)	17	238	1532	34208	0.0400518	0.0455187	PGM2,CNTRL,GCLC,UBB,CUBN,TXNRD1,IREB2,HSPB1,Ncs1,TPM4,ACTG1,MYH6,LTA4H,BANF1,ACOT1,ACTA1,TTN
GO:0005737,GO:0005829,GO:0005856	cytoplasm (CC),cytosol (CC),cytoskeleton (CC)	5	238	242	34208	0.0275827	0.0325186	CNTRL,HSPB1,TPM4,ACTG1,ACTA1
GO:0005737,GO:0005829,GO:0005856,GO:0006928	cytoplasm (CC),cytosol (CC),cytoskeleton (CC),cellular component movement (BP)	3	238	21	34208	0.000403154	0.00103839	HSPB1,TPM4,ACTG1
GO:0005737,GO:0005829,V$MMEF2_Q6	cytoplasm (CC),cytosol (CC),V$MMEF2_Q6	3	238	17	34208	0.000210406	0.000643637	HSPB1,MYH6,ACTA1
GO:0005737,GO:0005829,GO:0019901	cytoplasm (CC),cytosol (CC),protein kinase binding (MF)	3	238	103	34208	0.0353903	0.0406467	HSPB1,ACTG1,MYH6
GO:0005737,GO:0005829,GO:0006916	cytoplasm (CC),cytosol (CC),anti-apoptosis (BP)	3	238	57	34208	0.00738028	0.0105493	GCLC,UBB,HSPB1
GO:0005737,GO:0005829,Kegg:05410,Kegg:05414	cytoplasm (CC),cytosol (CC),Hypertrophic cardiomyopathy (HCM),Dilated cardiomyopathy	4	238	12	34208	1.08249e-06	1.7645e-05	TPM4,ACTG1,MYH6,TTN
GO:0005737,GO:0005829,Kegg:05410,Kegg:05414,GO:0006936,GO:0030049,GO:0008307	cytoplasm (CC),cytosol (CC),Hypertrophic cardiomyopathy (HCM),Dilated cardiomyopathy,muscle contraction (BP),muscle filament sliding (BP),structural constituent of muscle (MF)	3	238	5	34208	3.29159e-06	3.14832e-05	TPM4,MYH6,TTN
GO:0005737,GO:0005829,GO:0006979	cytoplasm (CC),cytosol (CC),response to oxidative stress (BP)	3	238	19	34208	0.00029676	0.000834293	GCLC,TXNRD1,TPM4
GO:0005737,GO:0005829,GO:0006936,GO:0030049	cytoplasm (CC),cytosol (CC),muscle contraction (BP),muscle filament sliding (BP)	4	238	9	34208	2.8011e-07	7.84308e-06	TPM4,MYH6,ACTA1,TTN
GO:0005737,GO:0005829,GO:0006936,GO:0030049,GO:0001725	cytoplasm (CC),cytosol (CC),muscle contraction (BP),muscle filament sliding (BP),stress fiber (CC)	3	238	5	34208	3.29159e-06	3.14832e-05	TPM4,MYH6,ACTA1
GO:0005737,GO:0007596	cytoplasm (CC),blood coagulation (BP)	5	238	194	34208	0.0117668	0.0155813	SELP,DGKH,PABPC4,ACTG1,TTN
GO:0005737,V$TEF1_Q6	cytoplasm (CC),V$TEF1_Q6	4	238	155	34208	0.0233941	0.0282029	STARD3,TMOD3,MYH6,ACTA1
GO:0005737,V$MAZ_Q6	cytoplasm (CC),V$MAZ_Q6	11	238	626	34208	0.00468948	0.00717896	KCNS3,RANBP17,HSPB1,AP3D1,DAAM1,HCFC2,MMP14,MYH6,OXT,TAGLN,LRP1
GO:0005737,V$MAZ_Q6,V$SP1_Q6	cytoplasm (CC),V$MAZ_Q6,V$SP1_Q6	7	238	288	34208	0.00421537	0.00653967	KCNS3,HSPB1,AP3D1,DAAM1,HCFC2,MMP14,LRP1
GO:0005737,V$MAZ_Q6,GO:0003779	cytoplasm (CC),V$MAZ_Q6,actin binding (MF)	3	238	36	34208	0.00200419	0.00358504	DAAM1,MYH6,TAGLN
GO:0005737,V$SP1_Q6	cytoplasm (CC),V$SP1_Q6	17	238	862	34208	0.000126361	0.000440931	TFEB,SREBF2,KCNS3,PDLIM7,STARD3,TXNRD1,IREB2,HSPB1,AP3D1,E4F1,DAAM1,PABPC4,HCFC2,TBX5,MMP14,LRP1,ACTA1
GO:0005737,GO:0005856	cytoplasm (CC),cytoskeleton (CC)	12	238	814	34208	0.0121711	0.016019	CNTRL,INVS,Tubb2b,HSPB1,TMOD3,TPM4,ACTG1,ZFYVE26,DNAH1,KIF5B,PALLD,ACTA1
GO:0005737,GO:0005856,GO:0003779	cytoplasm (CC),cytoskeleton (CC),actin binding (MF)	3	238	104	34208	0.0362601	0.0415359	TMOD3,TPM4,PALLD
GO:0005737,V$SP1_01	cytoplasm (CC),V$SP1_01	4	238	67	34208	0.00124222	0.00247731	PDLIM7,TPM4,TBX5,LRP1
GO:0005737,V$SP1_01,V$ATF_01	cytoplasm (CC),V$SP1_01,V$ATF_01	3	238	5	34208	3.29159e-06	3.14832e-05	TPM4,TBX5,LRP1
GO:0005737,GO:0014070	cytoplasm (CC),response to organic cyclic compound (BP)	3	238	56	34208	0.00702742	0.0101241	SELP,MMP14,OXT
GO:0005737,V$NGFIC_01	cytoplasm (CC),V$NGFIC_01	3	238	73	34208	0.0144679	0.0185428	SREBF2,KCNS3,TPM4
GO:0005737,V$SREBP1_01	cytoplasm (CC),V$SREBP1_01	4	238	148	34208	0.0201439	0.0247837	STARD3,AP3D1,TLR4,ZFYVE26
GO:0005737,V$ATF_01	cytoplasm (CC),V$ATF_01	4	238	76	34208	0.00198051	0.00358889	TPM4,TBX5,LRP1,SSTR2
GO:0005737,GO:0003779	cytoplasm (CC),actin binding (MF)	6	238	215	34208	0.00408007	0.00636103	DAAM1,TMOD3,TPM4,MYH6,TAGLN,PALLD
GO:0005737,V$GABP_B	cytoplasm (CC),V$GABP_B	5	238	260	34208	0.0358916	0.0411817	INVS,TLR4,DMBT1,KIF5B,BANF1
GO:0005737,V$RSRFC4_Q2	cytoplasm (CC),V$RSRFC4_Q2	4	238	139	34208	0.0163973	0.0206722	HSPB1,PABPC4,SMYD1,ACTA1
GO:0005737,V$TEF_Q6	cytoplasm (CC),V$TEF_Q6	3	238	60	34208	0.00850103	0.0118441	KCNS3,TNR,TTN
GO:0005737,V$GATA1_02	cytoplasm (CC),V$GATA1_02	6	238	63	34208	5.19415e-06	4.50852e-05	B4GALT3,XPO6,WNT16,TBX5,MYH6,TTN
GO:0005737,Kegg:04145,Kegg:05130	cytoplasm (CC),Phagosome,Pathogenic Escherichia coli infection	3	238	20	34208	0.00034734	0.000938495	Tubb2b,TLR4,ACTG1
GO:0005737,GO:0007507	cytoplasm (CC),heart development (BP)	3	238	79	34208	0.0178473	0.0222339	TBX5,SMYD1,OXT
GO:0005737,GO:0019901	cytoplasm (CC),protein kinase binding (MF)	4	238	160	34208	0.0258996	0.0307536	GHR,HSPB1,ACTG1,MYH6
GO:0005737,V$HAND1E47_01	cytoplasm (CC),V$HAND1E47_01	3	238	68	34208	0.0119559	0.0157597	MMP14,DMBT1,MYH6
GO:0005737,GO:0032496	cytoplasm (CC),response to lipopolysaccharide (BP)	3	238	70	34208	0.0129278	0.0168299	SELP,ADH5,TLR4
GO:0005737,GO:0006916	cytoplasm (CC),anti-apoptosis (BP)	4	238	119	34208	0.00972808	0.0132558	GCLC,UBB,HSPB1,HIPK3
GO:0005737,IPR006210	cytoplasm (CC),Epidermal growth factor-like	3	238	21	34208	0.000403154	0.00103839	CUBN,TNR,LRP1
GO:0005737,GO:0006886,GO:0008565	cytoplasm (CC),intracellular protein transport (BP),protein transporter activity (MF)	3	238	36	34208	0.00200419	0.00358504	RANBP17,XPO6,AP3D1
GO:0005737,GO:0005925	cytoplasm (CC),focal adhesion (CC)	3	238	91	34208	0.0258142	0.0306731	PDLIM7,MYH6,PALLD
GO:0005737,GO:0009725	cytoplasm (CC),response to hormone stimulus (BP)	3	238	28	34208	0.000958001	0.00202076	SREBF2,GCLC,MMP14
GO:0005737,V$SRF_Q6,V$SRF_C,V$SRF_Q5_01	cytoplasm (CC),V$SRF_Q6,V$SRF_C,V$SRF_Q5_01	3	238	41	34208	0.00291682	0.00484092	PDLIM7,TAGLN,ACTA1
GO:0005737,V$SRF_Q4	cytoplasm (CC),V$SRF_Q4	3	238	87	34208	0.0229791	0.0277411	MMP14,TAGLN,ACTA1
GO:0005737,V$AMEF2_Q6	cytoplasm (CC),V$AMEF2_Q6	5	238	68	34208	0.000114018	0.00041108	PABPC4,MYH6,SMYD1,ACTA1,TTN
GO:0005737,GO:0043434	cytoplasm (CC),response to peptide hormone stimulus (BP)	3	238	42	34208	0.00312521	0.00511586	GHR,LTA4H,OXT
GO:0005737,GO:0006898	cytoplasm (CC),receptor-mediated endocytosis (BP)	4	238	20	34208	1.01412e-05	7.12757e-05	PDLIM7,HFE,CUBN,LRP1
GO:0005737,GO:0006629	cytoplasm (CC),lipid metabolic process (BP)	4	238	84	34208	0.00285264	0.0047778	SREBF2,STARD3,CUBN,ACOT1
GO:0005737,Kegg:04530	cytoplasm (CC),Tight junction	3	238	78	34208	0.0172562	0.021575	ACTG1,MYH6,MPDZ
GO:0005737,GO:0060070	cytoplasm (CC),canonical Wnt receptor signaling pathway (BP)	3	238	35	34208	0.00184659	0.00337796	WNT16,MYH6,SNAI2
GO:0005737,GO:0006979	cytoplasm (CC),response to oxidative stress (BP)	5	238	58	34208	5.30297e-05	0.000232473	GCLC,TXNRD1,TPM4,TLR4,MMP14
GO:0005737,GO:0001725	cytoplasm (CC),stress fiber (CC)	4	238	38	34208	0.000140042	0.000481411	PDLIM7,TPM4,MYH6,ACTA1
GO:0005737,GO:0009612	cytoplasm (CC),response to mechanical stimulus (BP)	3	238	22	34208	0.000464418	0.00115921	MMP14,DNAH1,ACTA1
GO:0005737,GO:0010008	cytoplasm (CC),endosome membrane (CC)	3	238	62	34208	0.00930063	0.0127939	UBB,CUBN,AP3D1
V$ATF3_Q6,GO:0005886	V$ATF3_Q6,plasma membrane (CC)	3	238	96	34208	0.0296098	0.0346262	AP2A2,DAAM1,PTPRU
V$CREB_Q4_01,V$CREB_Q2,V$CREB_Q4,V$ATF4_Q2,V$CREB_Q2_01	V$CREB_Q4_01,V$CREB_Q2,V$CREB_Q4,V$ATF4_Q2,V$CREB_Q2_01	3	238	41	34208	0.00291682	0.00484092	SREBF2,NPTX1,PTPRU
V$AP1_C	V$AP1_C	14	238	859	34208	0.00296477	0.00491345	TFEB,AP2A2,EHF,CPA4,SPR,KCNK10,SLC16A6,MMP1,ANGPT1,ZFYVE26,GALNT13,PTPRU,LRP1,SSTR2
V$AP1_C,GO:0005886	V$AP1_C,plasma membrane (CC)	7	238	248	34208	0.00184404	0.00340739	AP2A2,KCNK10,SLC16A6,ANGPT1,PTPRU,LRP1,SSTR2
V$AP1_C,GO:0005886,GO:0005624,GO:0005887	V$AP1_C,plasma membrane (CC),membrane fraction (CC),integral to plasma membrane (CC)	3	238	13	34208	9.03348e-05	0.000338341	SLC16A6,LRP1,SSTR2
V$AP1_C,GO:0005886,V$E12_Q6,V$FOXO4_01	V$AP1_C,plasma membrane (CC),V$E12_Q6,V$FOXO4_01	3	238	30	34208	0.00117516	0.00236394	KCNK10,SLC16A6,ANGPT1
V$AP1_C,GO:0005886,GO:0005887	V$AP1_C,plasma membrane (CC),integral to plasma membrane (CC)	4	238	51	34208	0.000441729	0.00111866	SLC16A6,PTPRU,LRP1,SSTR2
V$AP1_C,GO:0005886,V$AP1_Q2,V$AP1_Q6	V$AP1_C,plasma membrane (CC),V$AP1_Q2,V$AP1_Q6	3	238	28	34208	0.000958001	0.00202076	AP2A2,KCNK10,SLC16A6
[truncated: 1,092 more rows]

## Sheet: GO_BP_Up _regulated_A2
Enrichment analysis report
GO term (Biological Process) Enrichment Analysis: for up-regulation at stage A2
GO term	Details	Support	List size	Reference Support	Reference size	Hyp	Hyp_c	Genes
GO:0001755	neural crest cell migration (BP)	2	83	35	34208	0.00328539	0.0390597	KITLG,SEMA3C
GO:0006921	cellular component disassembly involved in apoptosis (BP)	2	83	49	34208	0.00635242	0.0497348	H1F0,VIM
GO:0008104	protein localization (BP)	2	83	57	34208	0.00851382	0.0496898	TNS4,TSC2
GO:0006898	receptor-mediated endocytosis (BP)	2	83	49	34208	0.00635242	0.0497348	CUBN,CETP
GO:0001550	ovarian cumulus expansion (BP)	1	83	2	34208	0.00484685	0.0398933	BMPR1B
GO:0042415	norepinephrine metabolic process (BP)	1	83	4	34208	0.00967049	0.0463317	LY6E
GO:0010466	negative regulation of peptidase activity (BP)	2	83	6	34208	8.66955e-05	0.0278293	CSTA,CSTB
GO:0055002	striated muscle cell development (BP)	1	83	2	34208	0.00484685	0.0398933	TTN
GO:0043056	forward locomotion (BP)	1	83	1	34208	0.00242633	0.0299559	TTN
GO:0030241	skeletal muscle myosin thick filament assembly (BP)	1	83	3	34208	0.00726156	0.043166	TTN
GO:0048769	sarcomerogenesis (BP)	1	83	3	34208	0.00726156	0.043166	TTN
GO:0030049	muscle filament sliding (BP)	3	83	37	34208	0.000100825	0.0161824	TNNC1,VIM,TTN
GO:0042157	lipoprotein metabolic process (BP)	2	83	39	34208	0.00406594	0.0466131	CUBN,CETP
GO:0046626	regulation of insulin receptor signaling pathway (BP)	1	83	4	34208	0.00967049	0.0463317	TSC2
GO:0071421	manganese ion transmembrane transport (BP)	1	83	3	34208	0.00726156	0.043166	SLC11A2
GO:0046314	phosphocreatine biosynthetic process (BP)	1	83	1	34208	0.00242633	0.0299559	CKM
GO:0035234	germ cell programmed cell death (BP)	1	83	4	34208	0.00967049	0.0463317	KITLG
GO:0019227	neuronal action potential propagation (BP)	1	83	4	34208	0.00967049	0.0463317	CLDN19
GO:0061179	negative regulation of insulin secretion involved in cellular response to glucose stimulus (BP)	1	83	2	34208	0.00484685	0.0398933	PIM3
GO:0010716	negative regulation of extracellular matrix disassembly (BP)	1	83	3	34208	0.00726156	0.043166	DPP4
GO:0035881	amacrine cell differentiation (BP)	1	83	2	34208	0.00484685	0.0398933	NEUROD4
GO:0048298	positive regulation of isotype switching to IgA isotypes (BP)	1	83	2	34208	0.00484685	0.0398933	TNFSF13
GO:0070986	left/right axis specification (BP)	1	83	3	34208	0.00726156	0.043166	PKD1L1
GO:0045636	positive regulation of melanocyte differentiation (BP)	1	83	4	34208	0.00967049	0.0463317	KITLG
GO:0070668	positive regulation of mast cell proliferation (BP)	1	83	3	34208	0.00726156	0.043166	KITLG
GO:0033026	negative regulation of mast cell apoptosis (BP)	1	83	3	34208	0.00726156	0.043166	KITLG
GO:0003350	pulmonary myocardium development (BP)	1	83	2	34208	0.00484685	0.0398933	SEMA3C
GO:0015015	heparan sulfate proteoglycan biosynthetic process, enzymatic modification (BP)	1	83	3	34208	0.00726156	0.043166	HS3ST3B1
GO:0016554	cytidine to uridine editing (BP)	1	83	2	34208	0.00484685	0.0398933	A1CF
GO:0006391	transcription initiation from mitochondrial promoter (BP)	1	83	3	34208	0.00726156	0.043166	POLRMT
GO:0003032	detection of oxygen (BP)	1	83	3	34208	0.00726156	0.043166	SLC11A2
GO:0043462	regulation of ATPase activity (BP)	1	83	4	34208	0.00967049	0.0463317	TNNC1
GO:0046684	response to pyrethroid (BP)	1	83	3	34208	0.00726156	0.043166	SCN2B
GO:0042335	cuticle development (BP)	1	83	2	34208	0.00484685	0.0398933	DUOX1
GO:0002426	immunoglobulin production in mucosal tissue (BP)	1	83	2	34208	0.00484685	0.0398933	TNFSF13
GO:0015676	vanadium ion transport (BP)	1	83	1	34208	0.00242633	0.0299559	SLC11A2
GO:0035444	nickel cation transmembrane transport (BP)	1	83	1	34208	0.00242633	0.0299559	SLC11A2
GO:0070627	ferrous iron import (BP)	1	83	1	34208	0.00242633	0.0299559	SLC11A2
GO:0035434	copper ion transmembrane transport (BP)	1	83	4	34208	0.00967049	0.0463317	SLC11A2
GO:0015692	lead ion transport (BP)	1	83	1	34208	0.00242633	0.0299559	SLC11A2
GO:0070574	cadmium ion transmembrane transport (BP)	1	83	4	34208	0.00967049	0.0463317	SLC11A2
GO:0015684	ferrous iron transport (BP)	1	83	1	34208	0.00242633	0.0299559	SLC11A2
GO:0060586	multicellular organismal iron ion homeostasis (BP)	1	83	4	34208	0.00967049	0.0463317	SLC11A2
GO:0015675	nickel cation transport (BP)	1	83	1	34208	0.00242633	0.0299559	SLC11A2
GO:0032972	regulation of muscle filament sliding speed (BP)	1	83	1	34208	0.00242633	0.0299559	TNNC1
GO:0002636	positive regulation of germinal center formation (BP)	1	83	4	34208	0.00967049	0.0463317	TNFSF13
GO:0033632	regulation of cell-cell adhesion mediated by integrin (BP)	1	83	3	34208	0.00726156	0.043166	DPP4
GO:0060049	regulation of protein glycosylation (BP)	1	83	1	34208	0.00242633	0.0299559	FKTN
GO:0003127	detection of nodal flow (BP)	1	83	2	34208	0.00484685	0.0398933	PKD1L1
GO:0050666	regulation of homocysteine metabolic process (BP)	1	83	1	34208	0.00242633	0.0299559	BHMT
GO:0002709	regulation of T cell mediated immunity (BP)	1	83	1	34208	0.00242633	0.0299559	DPP4
GO:0051234	establishment of localization (BP)	1	83	1	34208	0.00242633	0.0299559	DPP4
GO:0010874	regulation of cholesterol efflux (BP)	1	83	2	34208	0.00484685	0.0398933	CETP
GO:0020028	hemoglobin import (BP)	1	83	1	34208	0.00242633	0.0299559	CUBN
GO:0002763	positive regulation of myeloid leukocyte differentiation (BP)	1	83	1	34208	0.00242633	0.0299559	KITLG
GO:0021526	medial motor column neuron differentiation (BP)	1	83	1	34208	0.00242633	0.0299559	LHX4
GO:0048242	epinephrine secretion (BP)	1	83	1	34208	0.00242633	0.0299559	LY6E
GO:0002691	regulation of cellular extravasation (BP)	1	83	1	34208	0.00242633	0.0299559	SELP

## Sheet: GO_BP_Down_regulated_A2
Enrichment analysis report
GO term (Biological Process) Enrichment Analysis: for down-regulation at stage A2
GO term	Details	Support	List size	Reference Support	Reference size	Hyp	Hyp_c	Genes
GO:0009615	response to virus (BP)	5	238	144	34208	0.00343562	0.0419703	ZC3HAV1,HSPB1,DMBT1,ODC1,BANF1
GO:0007165	signal transduction (BP)	22	238	1176	34208	2.83337e-05	0.00197028	BAI1,ANGPTL7,CHRNA1,RASD2,ARHGAP39,TXNRD1,KCNK10,IL1RAPL2,ITLN2,GNRH1,FCN1,TLR4,FIBCD1,CHRNA3,CHRND,FGF14,ANGPT1,OXT,TNR,FCN3,CHRNA6,CHRNB4
GO:0007155	cell adhesion (BP)	23	238	556	34208	1.04931e-11	9.48572e-09	SELP,BAI1,ACAN,COL21A1,LGALS4,NCAM2,LAMB4,MFGE8,SIRPG,CCR1,RS1,COL28A1,FN1,ITGA10,CDH13,ADAM23,ITGA6,COL6A5,COL11A1,TNR,SLURP1,PTPRU,COL12A1
GO:0006508	proteolysis (BP)	18	238	543	34208	6.00835e-08	1.08631e-05	ACAN,CPA4,MASP2,PRSS36,FOLH1,DPP6,CTSF,CPA2,CTRB2,USP9Y,MMP14,MMEL1,BACE1,LTA4H,ADAM23,MMP1,NAALAD2,TMPRSS15
GO:0030198	extracellular matrix organization (BP)	5	238	73	34208	0.000159723	0.00534776	PXDN,SPINT1,MYF5,COL11A1,TNR
GO:0030166	proteoglycan biosynthetic process (BP)	2	238	10	34208	0.00209078	0.030485	ACAN,CHST8
GO:0006810	transport (BP)	14	238	604	34208	9.66447e-05	0.00436834	CHRNA1,STARD3,CACNG2,CROT,TXNRD1,SLC13A2,KCNK10,GJC1,NPTX1,CHRND,ABCC6,CHRNA6,SEC14L4,GRID2
GO:0055085	transmembrane transport (BP)	17	238	630	34208	2.39536e-06	0.000309344	KCNS3,SLC39A1,SLC17A6,SLC5A12,KCNU1,SLC13A2,SLC22A16,RYR3,GJA10,SLC16A6,SCN2A,ADCY5,ABCC6,KCNH8,SLC22A7,MFSD6,SLC5A7
GO:0007275	multicellular organismal development (BP)	18	238	945	34208	0.000123358	0.0050689	EHF,PDLIM7,SLC22A16,MYF5,HOXD13,HOXD10,WNT16,GNRH1,RS1,ROBO4,EPHA7,RTL1,NOTCH2,NOTCH3,DMBT1,ANGPT1,SNAI2,LRP1
GO:0005983	starch catabolic process (BP)	1	238	1	34208	0.00695744	0.0476479	MGAM
GO:0008285	negative regulation of cell proliferation (BP)	9	238	341	34208	0.000690806	0.0160125	BAI1,OPRM1,SIRPG,GNRH1,CDH13,TBX5,NOTCH2,PTPRU,SSTR2
GO:0043627	response to estrogen stimulus (BP)	4	238	63	34208	0.000986532	0.0193875	MFGE8,MMP14,DMBT1,ANGPT1
GO:0007596	blood coagulation (BP)	11	238	457	34208	0.000393299	0.010774	SELP,SIRPG,F13B,DGKH,PABPC4,FN1,ACTG1,ITGA6,MMP1,ANGPT1,TTN
GO:0006811	ion transport (BP)	20	238	549	34208	2.20775e-09	9.97903e-07	CHRNA1,KCNS3,SLC17A6,SLC5A12,KCNU1,HFE,CACNG2,SLC13A2,SLC22A16,RYR3,KCNK10,SCN2A,CHRNA3,CHRND,KCNT2,KCNH8,SLC5A7,CHRNA6,CHRNB4,GRID2
GO:0014070	response to organic cyclic compound (BP)	5	238	112	34208	0.00114579	0.0211386	SELP,ACAN,GPX3,MMP14,OXT
GO:0051592	response to calcium ion (BP)	3	238	57	34208	0.00738028	0.0497894	TNNT2,ACTG1,TTN
GO:0007267	cell-cell signaling (BP)	6	238	242	34208	0.00717339	0.0487575	SIRPG,GNRH1,CCR1,TBX5,FGF14,SSTR2
GO:0007268	synaptic transmission (BP)	16	238	383	34208	1.41809e-08	3.20489e-06	AP2A2,CHRNA1,KCNS3,CACNG2,KCNK10,GJC1,NPTX1,GJA10,CHRNA3,CHRND,ADCY5,KCNH8,SLC5A7,CHRNA6,CHRNB4,SSTR2
GO:0006812	cation transport (BP)	5	238	79	34208	0.000231692	0.00748035	SLC39A1,PKD1,CHRNA3,CHRND,CHRNA6
GO:0006814	sodium ion transport (BP)	5	238	120	34208	0.00155641	0.0251249	SLC17A6,SLC5A12,SLC13A2,SCN2A,SLC5A7
GO:0045885	positive regulation of survival gene product expression (BP)	2	238	13	34208	0.0035745	0.0409031	CDH13,SNAI2
GO:0007507	heart development (BP)	6	238	156	34208	0.000811968	0.0170702	PKD1,TBX5,CHRNA3,SMYD1,OXT,FBN1
GO:0048704	embryonic skeletal system morphogenesis (BP)	3	238	39	34208	0.0025263	0.035135	MYF5,HOXD10,COL11A1
GO:0001501	skeletal system development (BP)	5	238	134	34208	0.00252137	0.0356144	ACAN,HOXD13,HOXD10,FBN1,COL12A1
GO:0001503	ossification (BP)	5	238	64	34208	8.53e-05	0.00453595	ACAN,PDLIM7,MYF5,MMP14,COL11A1
GO:0034329	cell junction assembly (BP)	4	238	90	34208	0.00365748	0.0413296	SIRPG,CDH13,ACTG1,ITGA6
GO:0008202	steroid metabolic process (BP)	4	238	88	34208	0.00337401	0.0417822	SREBF2,STARD3,CUBN,LRP2
GO:0001502	cartilage condensation (BP)	4	238	16	34208	3.8938e-06	0.000439999	ACAN,MYF5,PKD1,COL11A1
GO:0006916	anti-apoptosis (BP)	7	238	200	34208	0.000529911	0.012947	GCLC,UBB,HSPB1,GNRH1,HIPK3,NOTCH2,ANGPT1
GO:0045214	sarcomere organization (BP)	3	238	19	34208	0.00029676	0.00838348	ACTG1,MYH6,TTN
GO:0050900	leukocyte migration (BP)	6	238	106	34208	0.000101691	0.00437757	SELP,SIRPG,FN1,ITGA6,MMP1,ANGPT1
GO:0009725	response to hormone stimulus (BP)	4	238	58	34208	0.000721981	0.0155398	SREBF2,GCLC,MMP14,MAT2A
GO:0006486	protein glycosylation (BP)	4	238	70	34208	0.00146207	0.024031	FUT6,FUT5,FUT9,LRP2
GO:0030199	collagen fibril organization (BP)	3	238	32	34208	0.00142104	0.0237893	ACAN,COL11A1,COL12A1
GO:0071805	potassium ion transmembrane transport (BP)	3	238	37	34208	0.00216992	0.0311366	KCNU1,KCNK10,KCNT2
GO:0001525	angiogenesis (BP)	6	238	160	34208	0.000926012	0.0190253	HSPB1,MFGE8,ROBO4,FN1,MMP14,ANGPT1
GO:0007218	neuropeptide signaling pathway (BP)	4	238	94	34208	0.00427205	0.0459754	BAI1,BAI2,PKD1,SSTR2
GO:0007187	G-protein signaling, coupled to cyclic nucleotide second messenger (BP)	3	238	40	34208	0.00271723	0.0355996	OPRM1,CCR1,SSTR2
GO:0006937	regulation of muscle contraction (BP)	3	238	11	34208	5.2656e-05	0.00297506	TNNC2,MYL5,SSTR2
GO:0007193	inhibition of adenylate cyclase activity by G-protein signaling pathway (BP)	4	238	34	34208	8.99242e-05	0.00451619	OPRM1,S1PR3,ADCY5,SSTR2
GO:0007626	locomotory behavior (BP)	4	238	68	34208	0.00131274	0.0232689	RASD2,OPRM1,CHRNA3,CHRNB4
GO:0010572	positive regulation of platelet activation (BP)	2	238	5	34208	0.000475422	0.0119384	SELP,TLR4
GO:0007565	female pregnancy (BP)	4	238	72	34208	0.00162284	0.0257377	HFE,GPX3,GNRH1,OXT
GO:0006898	receptor-mediated endocytosis (BP)	5	238	49	34208	2.32207e-05	0.00209915	PDLIM7,HFE,CUBN,LRP1,LRP2
GO:0060070	canonical Wnt receptor signaling pathway (BP)	4	238	66	34208	0.0011744	0.0212332	WNT16,MYH6,SNAI2,PTPRU
GO:0006979	response to oxidative stress (BP)	8	238	110	34208	1.08611e-06	0.000163641	PXDN,ANGPTL7,GCLC,GPX3,TXNRD1,TPM4,TLR4,MMP14
GO:0042088	T-helper 1 type immune response (BP)	2	238	8	34208	0.00131294	0.0223943	TLR4,EBI3
GO:0042246	tissue regeneration (BP)	3	238	24	34208	0.000604144	0.0143723	NOTCH2,NOTCH3,DMBT1
GO:0042391	regulation of membrane potential (BP)	3	238	28	34208	0.000958001	0.0192452	CHRNA1,CHRNA3,CHRND
GO:0002027	regulation of heart rate (BP)	2	238	13	34208	0.0035745	0.0409031	MYH6,OXT
GO:0043056	forward locomotion (BP)	1	238	1	34208	0.00695744	0.0476479	TTN
GO:0030240	skeletal muscle thin filament assembly (BP)	2	238	5	34208	0.000475422	0.0119384	ACTA1,TTN
GO:0006936	muscle contraction (BP)	7	238	96	34208	5.08862e-06	0.000511123	MYOM1,GJC1,TPM4,CHRND,MYH6,ACTA1,TTN
GO:0048739	cardiac muscle fiber development (BP)	2	238	7	34208	0.000989241	0.0186307	MYH6,TTN
GO:0007512	adult heart development (BP)	2	238	14	34208	0.00415118	0.0452129	MYH6,TTN
GO:0030049	muscle filament sliding (BP)	7	238	37	34208	6.22636e-09	1.87621e-06	TNNC2,TNNT2,TPM4,MYH6,TNNI1,ACTA1,TTN
GO:0006941	striated muscle contraction (BP)	3	238	13	34208	9.03348e-05	0.00429803	RYR3,MYH6,TTN
GO:0050872	white fat cell differentiation (BP)	2	238	12	34208	0.00303847	0.0381497	PRDM16,SNAI2
GO:0009612	response to mechanical stimulus (BP)	4	238	45	34208	0.000272101	0.00848205	ACAN,MMP14,DNAH1,ACTA1
GO:0042355	L-fucose catabolic process (BP)	3	238	9	34208	2.70845e-05	0.00204037	FUT6,FUT5,FUT9
GO:0042535	positive regulation of tumor necrosis factor biosynthetic process (BP)	2	238	9	34208	0.00168033	0.025746	HSPB1,TLR4
GO:0006897	endocytosis (BP)	4	238	110	34208	0.00742177	0.0496984	AP2A2,GHR,LRP4,LRP2
GO:0071955	recycling endosome to Golgi transport (BP)	1	238	1	34208	0.00695744	0.0476479	GCC2
GO:0034499	late endosome to Golgi transport (BP)	1	238	1	34208	0.00695744	0.0476479	GCC2
GO:0070861	regulation of protein exit from endoplasmic reticulum (BP)	1	238	1	34208	0.00695744	0.0476479	GCC2
GO:0032259	methylation (BP)	2	238	14	34208	0.00415118	0.0452129	MAT1A,MAT2A
GO:0006826	iron ion transport (BP)	2	238	13	34208	0.0035745	0.0409031	HFE,IREB2
GO:0002040	sprouting angiogenesis (BP)	2	238	12	34208	0.00303847	0.0381497	CDH13,ANGPT1
GO:0007158	neuron cell-cell adhesion (BP)	2	238	12	34208	0.00303847	0.0381497	NCAM2,TNR
GO:0042744	hydrogen peroxide catabolic process (BP)	3	238	19	34208	0.00029676	0.00838348	PXDN,GPX3,TXNRD1
GO:0042359	vitamin D metabolic process (BP)	2	238	10	34208	0.00209078	0.030485	CUBN,LRP2
GO:0030431	sleep (BP)	2	238	11	34208	0.0025437	0.0338163	PTGDR,OXT
GO:0042953	lipoprotein transport (BP)	2	238	11	34208	0.0025437	0.0338163	CUBN,LRP1
GO:0032370	positive regulation of lipid transport (BP)	1	238	1	34208	0.00695744	0.0476479	LRP1
GO:2000587	negative regulation of platelet-derived growth factor receptor-beta signaling pathway (BP)	1	238	1	34208	0.00695744	0.0476479	LRP1
GO:0006940	regulation of smooth muscle contraction (BP)	2	238	14	34208	0.00415118	0.0452129	CHRNA3,CHRNB4
GO:0007271	synaptic transmission, cholinergic (BP)	3	238	15	34208	0.000142242	0.00559074	CHRNA3,SLC5A7,CHRNB4
GO:0060084	synaptic transmission involved in micturition (BP)	2	238	3	34208	0.000143947	0.00500492	CHRNA3,CHRNB4
GO:0035095	behavioral response to nicotine (BP)	2	238	6	34208	0.000709859	0.0156515	CHRNA3,CHRNB4
GO:0033365	protein localization to organelle (BP)	2	238	10	34208	0.00209078	0.030485	BBS2,AP3D1
GO:0007171	activation of transmembrane receptor protein tyrosine kinase activity (BP)	2	238	7	34208	0.000989241	0.0186307	CHRNA3,ANGPT1
GO:0007274	neuromuscular synaptic transmission (BP)	2	238	13	34208	0.0035745	0.0409031	CHRNA1,SLC5A7
GO:0055010	ventricular cardiac muscle tissue morphogenesis (BP)	4	238	26	34208	3.02824e-05	0.00195538	TNNT2,MYH6,COL11A1,TNNI1
GO:0006556	S-adenosylmethionine biosynthetic process (BP)	2	238	3	34208	0.000143947	0.00500492	MAT1A,MAT2A
GO:0035582	negative regulation of BMP signaling pathway by extracellular sequestering of BMP (BP)	1	238	1	34208	0.00695744	0.0476479	FBN1
GO:0035136	forelimb morphogenesis (BP)	2	238	8	34208	0.00131294	0.0223943	HOXD10,TBX5
GO:0051409	response to nitrosative stress (BP)	2	238	4	34208	0.00028657	0.00863531	ADH5,GCLC
GO:0048692	negative regulation of axon extension involved in regeneration (BP)	1	238	1	34208	0.00695744	0.0476479	TNR
GO:2000647	negative regulation of stem cell proliferation (BP)	1	238	1	34208	0.00695744	0.0476479	SNAI2
GO:0032642	regulation of chemokine production (BP)	1	238	1	34208	0.00695744	0.0476479	SNAI2
GO:0070563	negative regulation of vitamin D receptor signaling pathway (BP)	1	238	1	34208	0.00695744	0.0476479	SNAI2
GO:0035921	desmosome disassembly (BP)	1	238	1	34208	0.00695744	0.0476479	SNAI2
GO:0060450	positive regulation of hindgut contraction (BP)	1	238	1	34208	0.00695744	0.0476479	OXT
GO:0060179	male mating behavior (BP)	1	238	1	34208	0.00695744	0.0476479	OXT
GO:0045925	positive regulation of female receptivity (BP)	1	238	1	34208	0.00695744	0.0476479	OXT
GO:0022409	positive regulation of cell-cell adhesion (BP)	2	238	11	34208	0.0025437	0.0338163	SIRPG,ITGA6
GO:0050905	neuromuscular process (BP)	3	238	9	34208	2.70845e-05	0.00204037	CHRNA1,HOXD10,CHRND
GO:0014842	regulation of satellite cell proliferation (BP)	1	238	1	34208	0.00695744	0.0476479	ANGPT1
GO:0002063	chondrocyte development (BP)	2	238	9	34208	0.00168033	0.025746	ACAN,COL11A1
GO:0071799	cellular response to prostaglandin D stimulus (BP)	1	238	1	34208	0.00695744	0.0476479	PTGDR
GO:0007522	visceral muscle development (BP)	1	238	1	34208	0.00695744	0.0476479	MYH6
GO:0050881	musculoskeletal movement (BP)	2	238	5	34208	0.000475422	0.0119384	CHRNA1,CHRND
GO:0048630	skeletal muscle tissue growth (BP)	2	238	3	34208	0.000143947	0.00500492	CHRNA1,CHRND
GO:0043152	induction of bacterial agglutination (BP)	1	238	1	34208	0.00695744	0.0476479	DMBT1
GO:0050793	regulation of developmental process (BP)	2	238	6	34208	0.000709859	0.0156515	NOTCH2,NOTCH3
GO:0003283	atrial septum development (BP)	1	238	1	34208	0.00695744	0.0476479	TBX5
GO:0060980	cell migration involved in coronary vasculogenesis (BP)	1	238	1	34208	0.00695744	0.0476479	TBX5
GO:0043616	keratinocyte proliferation (BP)	2	238	13	34208	0.0035745	0.0409031	WNT16,CDH13
GO:0003009	skeletal muscle contraction (BP)	3	238	10	34208	3.84932e-05	0.00231985	CHRNA1,TNNC2,TLR4
GO:0070430	positive regulation of nucleotide-binding oligomerization domain containing 1 signaling pathway (BP)	1	238	1	34208	0.00695744	0.0476479	TLR4
GO:0070434	positive regulation of nucleotide-binding oligomerization domain containing 2 signaling pathway (BP)	1	238	1	34208	0.00695744	0.0476479	TLR4
GO:0016046	detection of fungus (BP)	1	238	1	34208	0.00695744	0.0476479	TLR4
GO:0032732	positive regulation of interleukin-1 production (BP)	1	238	1	34208	0.00695744	0.0476479	TLR4
GO:0007161	calcium-independent cell-matrix adhesion (BP)	1	238	1	34208	0.00695744	0.0476479	PKD1
GO:2000427	positive regulation of apoptotic cell clearance (BP)	1	238	1	34208	0.00695744	0.0476479	MFGE8
GO:0007039	vacuolar protein catabolic process (BP)	1	238	1	34208	0.00695744	0.0476479	CPA2
GO:0009794	regulation of mitotic cell cycle, embryonic (BP)	1	238	1	34208	0.00695744	0.0476479	E4F1
GO:0060602	branch elongation of an epithelium (BP)	1	238	1	34208	0.00695744	0.0476479	HOXD13
GO:0050666	regulation of homocysteine metabolic process (BP)	1	238	1	34208	0.00695744	0.0476479	BHMT
GO:0020028	hemoglobin import (BP)	1	238	1	34208	0.00695744	0.0476479	CUBN
GO:0010106	cellular response to iron ion starvation (BP)	1	238	1	34208	0.00695744	0.0476479	HFE
GO:0046294	formaldehyde catabolic process (BP)	1	238	1	34208	0.00695744	0.0476479	ADH5
GO:0002691	regulation of cellular extravasation (BP)	1	238	1	34208	0.00695744	0.0476479	SELP

## Sheet: GO_MF_Up _regulated_A2
Enrichment analysis report
GO term (Molecular function) Enrichment Analysis: for up-regulation at stage A2
GO term	Details	Support	List size	Reference Support	Reference size	Hyp	Hyp_c	Genes
GO:0016740	transferase activity (MF)	5	83	616	34208	0.0171351	0.0499533	BHMT,FKTN,GSTT2,POLRMT,HS3ST3B1
GO:0004872	receptor activity (MF)	10	83	1565	34208	0.00455859	0.0412673	BAI1,OPRK1,PLXNB2,CUBN,OR14A16,DPP4,CHRNA7,SEMA3C,HRH2,BMPR1B
GO:0048306	calcium-dependent protein binding (MF)	2	83	37	34208	0.0036659	0.0350297	SELP,TNNC1
GO:0042803	protein homodimerization activity (MF)	5	83	514	34208	0.00835393	0.0478959	CUBN,DPP4,CHRNA7,TNNC1,TSC2
GO:0042802	identical protein binding (MF)	4	83	299	34208	0.00612052	0.0404896	PPP5C,VIM,CLDN19,TTN
GO:0051393	alpha-actinin binding (MF)	1	83	6	34208	0.014471	0.0460929	TTN
GO:0002020	protease binding (MF)	3	83	47	34208	0.000206761	0.0355629	DPP4,CSTA,CSTB
GO:0051015	actin filament binding (MF)	2	83	65	34208	0.0109578	0.0448748	TNNC1,TTN
GO:0005025	transforming growth factor beta receptor activity, type I (MF)	1	83	4	34208	0.00967049	0.0405689	BMPR1B
GO:0016362	activin receptor activity, type II (MF)	1	83	6	34208	0.014471	0.0460929	BMPR1B
GO:0050661	NADP binding (MF)	2	83	37	34208	0.0036659	0.0350297	SPR,DUOX1
GO:0004969	histamine receptor activity (MF)	1	83	6	34208	0.014471	0.0460929	HRH2
GO:0042806	fucose binding (MF)	1	83	4	34208	0.00967049	0.0405689	SELP
GO:0051371	muscle alpha-actinin binding (MF)	1	83	6	34208	0.014471	0.0460929	TTN
GO:0031433	telethonin binding (MF)	1	83	1	34208	0.00242633	0.0260831	TTN
GO:0005384	manganese ion transmembrane transporter activity (MF)	1	83	4	34208	0.00967049	0.0405689	SLC11A2
GO:0004111	creatine kinase activity (MF)	1	83	4	34208	0.00967049	0.0405689	CKM
GO:0004438	phosphatidylinositol-3-phosphatase activity (MF)	1	83	5	34208	0.0120736	0.0432639	MTMR1
GO:0030215	semaphorin receptor binding (MF)	1	83	5	34208	0.0120736	0.0432639	SEMA3C
GO:0008467	[heparan sulfate]-glucosamine 3-sulfotransferase 1 activity (MF)	1	83	5	34208	0.0120736	0.0432639	HS3ST3B1
GO:0050897	cobalt ion binding (MF)	1	83	4	34208	0.00967049	0.0405689	SLC11A2
GO:0004656	procollagen-proline 4-dioxygenase activity (MF)	1	83	4	34208	0.00967049	0.0405689	P4HA3
GO:0031013	troponin I binding (MF)	1	83	5	34208	0.0120736	0.0432639	TNNC1
GO:0017081	chloride channel regulator activity (MF)	1	83	6	34208	0.014471	0.0460929	CHRNA7
GO:0016151	nickel cation binding (MF)	1	83	3	34208	0.00726156	0.0430686	SLC11A2
GO:0033872	[heparan sulfate]-glucosamine 3-sulfotransferase 3 activity (MF)	1	83	2	34208	0.00484685	0.0333463	HS3ST3B1
GO:0016174	NAD(P)H oxidase activity (MF)	1	83	5	34208	0.0120736	0.0432639	DUOX1
GO:0047150	betaine-homocysteine S-methyltransferase activity (MF)	1	83	2	34208	0.00484685	0.0333463	BHMT
GO:0008898	homocysteine S-methyltransferase activity (MF)	1	83	3	34208	0.00726156	0.0430686	BHMT
GO:0015093	ferrous iron transmembrane transporter activity (MF)	1	83	2	34208	0.00484685	0.0333463	SLC11A2
GO:0017129	triglyceride binding (MF)	1	83	2	34208	0.00484685	0.0333463	CETP
GO:0015094	lead ion transmembrane transporter activity (MF)	1	83	1	34208	0.00242633	0.0260831	SLC11A2
GO:0015085	calcium ion transmembrane transporter activity (MF)	1	83	4	34208	0.00967049	0.0405689	SLC11A2
GO:0070835	chromium ion transmembrane transporter activity (MF)	1	83	1	34208	0.00242633	0.0260831	SLC11A2
[truncated: 15 more rows]

## Sheet: GO_MF_Down _regulated_A2
Enrichment analysis report
[truncated: 67 more rows]

## Sheet: GO_CC_Up _regulated_A2
Enrichment analysis report
[truncated: 19 more rows]

[truncated: 7 more sheets: GO_CC_Down_regulated_A2, IP_Up _regulated_A2, IP_Up _DOWN_A2, TF_UP_regulated_A2, TF_Down_regulated_A2, KEGG_Down _regulated_A2, KEGG_UP _regulated_A2]
