# Supplementary material for: Identification of differentially expressed genes from multipotent epithelia at the onset of an asexual development
Source: Sci Rep. 2016 Jun 6;6:27357. doi: 10.1038/srep27357 (PMC4893630; doi:10.1038/srep27357)
Supplement: Supplementary Data 3 [file srep27357-s4.xls]

## Sheet: MEA_Up _regulated_B2
Enrichment analysis report	Enrichment analysis report
Modular Enrichment Analysis for up-regulation in stage B2	Modular Enrichment Analysis for up-regulation at stage B2
Term-Term relationship	Relationship_Details	Support	List size	Reference Support	Reference size	Hyp	FDR	Genes
GO:0006355,GO:0003677,GO:0005634	regulation of transcription, DNA-dependent (BP),DNA binding (MF),nucleus (CC)	4	27	967	34208	0.00663361	0.00974734	GATA4,ZNF521,NEUROD4,TBX22
GO:0006355,GO:0003677,GO:0005634,GO:0007275	regulation of transcription, DNA-dependent (BP),DNA binding (MF),nucleus (CC),multicellular organismal development (BP)	3	27	95	34208	5.78223e-05	0.000594744	ZNF521,NEUROD4,TBX22
GO:0046872	metal ion binding (MF)	6	27	2879	34208	0.0224263	0.028328	PPARG,ZXDA,GATA4,THAP4,C1GALT1,ZNF521
GO:0046872,GO:0003677	metal ion binding (MF),DNA binding (MF)	4	27	889	34208	0.00493901	0.00826996	PPARG,GATA4,THAP4,ZNF521
GO:0046872,GO:0003677,GO:0008270,GO:0005634	metal ion binding (MF),DNA binding (MF),zinc ion binding (MF),nucleus (CC)	3	27	798	34208	0.0244006	0.0302904	PPARG,GATA4,ZNF521
GO:0046872,GO:0008270,GO:0005634	metal ion binding (MF),zinc ion binding (MF),nucleus (CC)	4	27	1224	34208	0.0148496	0.0197995	PPARG,ZXDA,GATA4,ZNF521
GO:0046872,GO:0008270,GO:0005634,GO:0003700,GO:0005515,GO:0045893	metal ion binding (MF),zinc ion binding (MF),nucleus (CC),sequence-specific DNA binding transcription factor activity (MF),protein binding (MF),positive regulation of transcription, DNA-dependent (BP)	3	27	36	34208	3.07672e-06	7.38413e-05	PPARG,ZXDA,GATA4
GO:0003677	DNA binding (MF)	8	27	1785	34208	4.92015e-05	0.000590418	PPARG,POT1,GATA4,THAP4,TBX18,ZNF521,NEUROD4,TBX22
GO:0003677,GO:0005634	DNA binding (MF),nucleus (CC)	7	27	1690	34208	0.000263027	0.001114	PPARG,POT1,GATA4,TBX18,ZNF521,NEUROD4,TBX22
GO:0003677,GO:0005634,GO:0003700	DNA binding (MF),nucleus (CC),sequence-specific DNA binding transcription factor activity (MF)	3	27	497	34208	0.00688103	0.0097144	PPARG,GATA4,TBX22
GO:0003677,GO:0005634,GO:0005515,GO:0005654	DNA binding (MF),nucleus (CC),protein binding (MF),nucleoplasm (CC)	3	27	210	34208	0.000598341	0.00159558	PPARG,POT1,GATA4
GO:0003677,GO:0005634,V$LEF1_Q2,V$MAZ_Q6	DNA binding (MF),nucleus (CC),V$LEF1_Q2,V$MAZ_Q6	3	27	131	34208	0.000150088	0.000900529	PPARG,ZNF521,NEUROD4
GO:0003677,GO:0005634,GO:0000122	DNA binding (MF),nucleus (CC),negative regulation of transcription from RNA polymerase II promoter (BP)	3	27	193	34208	0.000468046	0.00146519	PPARG,TBX18,TBX22
GO:0005634	nucleus (CC)	9	27	5441	34208	0.0198399	0.0255085	PPARG,POT1,ZXDA,GATA4,TBX18,TSC2,ZNF521,NEUROD4,TBX22
GO:0005634,GO:0003700	nucleus (CC),sequence-specific DNA binding transcription factor activity (MF)	4	27	877	34208	0.00470755	0.00807009	PPARG,ZXDA,GATA4,TBX22
GO:0005634,GO:0005515	nucleus (CC),protein binding (MF)	5	27	2218	34208	0.0278418	0.0323324	PPARG,POT1,ZXDA,GATA4,TSC2
GO:0007165,GO:0005515,V$LEF1_Q2,GO:0005737,V$TATA_01	signal transduction (BP),protein binding (MF),V$LEF1_Q2,cytoplasm (CC),V$TATA_01	3	27	11	34208	7.20423e-08	5.18704e-06	PPARG,KITLG,ARRDC3
GO:0007165,GO:0005515,GO:0005737	signal transduction (BP),protein binding (MF),cytoplasm (CC)	4	27	299	34208	8.5669e-05	0.000685352	PPARG,KITLG,TSC2,ARRDC3
GO:0016021,GO:0005794,GO:0000139	integral to membrane (CC),Golgi apparatus (CC),Golgi membrane (CC)	3	27	252	34208	0.00101382	0.00221197	B3GNT2,GCNT7,IL17RD
GO:0016021,GO:0016020,GO:0016757	integral to membrane (CC),membrane (CC),transferase activity, transferring glycosyl groups (MF)	3	27	100	34208	6.73722e-05	0.000606349	B3GNT2,C1GALT1,GCNT7
GO:0005794	Golgi apparatus (CC)	4	27	958	34208	0.00642072	0.00963107	B3GNT2,GCNT7,TSC2,IL17RD
GO:0005794,GO:0016020	Golgi apparatus (CC),membrane (CC)	3	27	497	34208	0.00688103	0.0097144	B3GNT2,GCNT7,TSC2
GO:0016020,GO:0000139	membrane (CC),Golgi membrane (CC)	3	27	341	34208	0.00240497	0.00455678	B3GNT2,NTRK3,GCNT7
GO:0005515	protein binding (MF)	10	27	4463	34208	0.00143449	0.00295096	PPARG,POT1,ZXDA,OPRK1,KITLG,GATA4,PLEKHA5,TSC2,VIM,ARRDC3
GO:0005515,V$LEF1_Q2,GO:0005737	protein binding (MF),V$LEF1_Q2,cytoplasm (CC)	4	27	359	34208	0.000172964	0.000957957	PPARG,KITLG,VIM,ARRDC3
GO:0005515,GO:0005737	protein binding (MF),cytoplasm (CC)	5	27	2292	34208	0.0315171	0.0349113	PPARG,KITLG,TSC2,VIM,ARRDC3
GO:0005515,GO:0005737,GO:0005829	protein binding (MF),cytoplasm (CC),cytosol (CC)	3	27	850	34208	0.0287082	0.0328094	PPARG,TSC2,VIM
GO:0005515,GO:0005886,V$SP1_Q6	protein binding (MF),plasma membrane (CC),V$SP1_Q6	3	27	224	34208	0.000721495	0.0017913	OPRK1,KITLG,VIM
GO:0005515,V$NFAT_Q4_01	protein binding (MF),V$NFAT_Q4_01	3	27	463	34208	0.00566053	0.00885996	GATA4,VIM,ARRDC3
GO:0005515,V$MYC_Q2	protein binding (MF),V$MYC_Q2	3	27	270	34208	0.00123622	0.00261787	GATA4,TSC2,ARRDC3
GO:0005515,V$AML_Q6	protein binding (MF),V$AML_Q6	3	27	115	34208	0.000102065	0.000734866	PPARG,GATA4,VIM
V$LEF1_Q2	V$LEF1_Q2	7	27	2051	34208	0.000844675	0.00190052	PPARG,KITLG,KLHL6,ZNF521,VIM,ARRDC3,NEUROD4
V$LEF1_Q2,V$PAX4_03,V$NFAT_Q4_01	V$LEF1_Q2,V$PAX4_03,V$NFAT_Q4_01	3	27	157	34208	0.000255838	0.00122802	ZNF521,VIM,ARRDC3
V$LEF1_Q2,V$FOXO4_01	V$LEF1_Q2,V$FOXO4_01	3	27	686	34208	0.0164221	0.021498	KITLG,ZNF521,ARRDC3
V$LEF1_Q2,V$MAZ_Q6	V$LEF1_Q2,V$MAZ_Q6	4	27	665	34208	0.00174054	0.003387	PPARG,ZNF521,VIM,NEUROD4
V$TCF11MAFG_01,GO:0005737	V$TCF11MAFG_01,cytoplasm (CC)	4	27	136	34208	3.9068e-06	7.03224e-05	PPARG,ARRDC3,BLVRB,KLHL3
V$TCF11MAFG_01,GO:0005737,V$MAZ_Q6	V$TCF11MAFG_01,cytoplasm (CC),V$MAZ_Q6	3	27	42	34208	4.93129e-06	7.10106e-05	PPARG,BLVRB,KLHL3
GO:0005737	cytoplasm (CC)	10	27	5302	34208	0.00526427	0.00842284	PPARG,KITLG,NAAA,NTRK3,TSC2,VIM,ARRDC3,BLVRB,KLHL3,IL17RD
GO:0005737,GO:0005886	cytoplasm (CC),plasma membrane (CC)	4	27	1070	34208	0.00941408	0.0127889	KITLG,NTRK3,VIM,IL17RD
GO:0005737,GO:0005886,V$SP1_Q6	cytoplasm (CC),plasma membrane (CC),V$SP1_Q6	3	27	217	34208	0.000658075	0.00169219	KITLG,NTRK3,VIM
GO:0005737,V$PAX4_03	cytoplasm (CC),V$PAX4_03	3	27	409	34208	0.00401037	0.00721867	VIM,ARRDC3,BLVRB
GO:0005737,V$STAT5A_03,V$STAT6_01,V$FOXO4_01	cytoplasm (CC),V$STAT5A_03,V$STAT6_01,V$FOXO4_01	3	27	21	34208	5.77656e-07	2.07956e-05	KITLG,ARRDC3,KLHL3
GO:0005737,V$E12_Q6,V$FOXO4_01	cytoplasm (CC),V$E12_Q6,V$FOXO4_01	3	27	152	34208	0.000232628	0.00119637	NTRK3,ARRDC3,KLHL3
GO:0005737,GO:0004872	cytoplasm (CC),receptor activity (MF)	3	27	209	34208	0.000590103	0.00163413	PPARG,NTRK3,IL17RD
GO:0005737,V$FOXO4_01	cytoplasm (CC),V$FOXO4_01	4	27	532	34208	0.000764105	0.00183385	KITLG,NTRK3,ARRDC3,KLHL3
GO:0005737,GO:0005829	cytoplasm (CC),cytosol (CC)	4	27	1532	34208	0.0309173	0.034782	PPARG,TSC2,VIM,BLVRB
GO:0005737,GO:0005829,V$MAZ_Q6	cytoplasm (CC),cytosol (CC),V$MAZ_Q6	3	27	193	34208	0.000468046	0.00146519	PPARG,VIM,BLVRB
GO:0005737,V$MAZ_Q6	cytoplasm (CC),V$MAZ_Q6	5	27	626	34208	0.000116796	0.000764481	PPARG,NTRK3,VIM,BLVRB,KLHL3
GO:0005737,V$MAZ_Q6,V$SP1_Q6	cytoplasm (CC),V$MAZ_Q6,V$SP1_Q6	3	27	288	34208	0.00148725	0.0029745	NTRK3,VIM,BLVRB
GO:0005737,V$SP1_Q6	cytoplasm (CC),V$SP1_Q6	4	27	862	34208	0.00442873	0.00777728	KITLG,NTRK3,VIM,BLVRB
GO:0005737,GO:0005856	cytoplasm (CC),cytoskeleton (CC)	3	27	814	34208	0.0256852	0.030317	KITLG,VIM,KLHL3
GO:0005886,V$SP1_Q6	plasma membrane (CC),V$SP1_Q6	4	27	478	34208	0.00051202	0.00147462	OPRK1,KITLG,NTRK3,VIM
V$PAX4_03	V$PAX4_03	4	27	1033	34208	0.00834063	0.0115486	ZNF521,VIM,ARRDC3,BLVRB
V$PAX4_03,V$MAZ_Q6	V$PAX4_03,V$MAZ_Q6	3	27	445	34208	0.00507189	0.00829946	ZNF521,VIM,BLVRB
V$E12_Q6,V$FOXO4_01	V$E12_Q6,V$FOXO4_01	4	27	447	34208	0.000397807	0.00143211	NTRK3,ZNF521,ARRDC3,KLHL3
V$E12_Q6,V$FOXO4_01,V$MAZ_Q6	V$E12_Q6,V$FOXO4_01,V$MAZ_Q6	3	27	185	34208	0.000413677	0.00141832	NTRK3,ZNF521,KLHL3
GO:0004872	receptor activity (MF)	4	27	1565	34208	0.0330802	0.0360875	PPARG,OPRK1,NTRK3,IL17RD
GO:0007275	multicellular organismal development (BP)	5	27	945	34208	0.000774963	0.00179991	NTRK3,C1GALT1,ZNF521,NEUROD4,TBX22
GO:0007275,V$MAZ_Q6	multicellular organismal development (BP),V$MAZ_Q6	3	27	196	34208	0.000489558	0.00146868	NTRK3,ZNF521,NEUROD4
GO:0007275,GO:0030154	multicellular organismal development (BP),cell differentiation (BP)	3	27	360	34208	0.00280306	0.00517488	NTRK3,C1GALT1,ZNF521
V$FOXO3_01,V$FOXO4_01	V$FOXO3_01,V$FOXO4_01	3	27	158	34208	0.000260652	0.00117294	KITLG,NTRK3,ZNF521
V$FOXO4_01	V$FOXO4_01	5	27	1518	34208	0.00610208	0.00934787	KITLG,NTRK3,ZNF521,ARRDC3,KLHL3
V$NFAT_Q4_01	V$NFAT_Q4_01	4	27	1426	34208	0.0245603	0.0299719	GATA4,ZNF521,VIM,ARRDC3
V$MAZ_Q6	V$MAZ_Q6	7	27	1702	34208	0.000274665	0.00109866	PPARG,NTRK3,ZNF521,VIM,BLVRB,NEUROD4,KLHL3
V$SP1_Q6	V$SP1_Q6	5	27	2167	34208	0.025479	0.0305748	OPRK1,KITLG,NTRK3,VIM,BLVRB
GO:0000139	Golgi membrane (CC)	4	27	420	34208	0.000314323	0.00119112	B3GNT2,NTRK3,GCNT7,IL17RD

## Sheet: MEA_down _regulated_B2
Enrichment analysis report
Modular Enrichment Analysis for down-regulation at stage B2
Term-Term relationship	Relationship_Details	Support	List size	Reference Support	Reference size	Hyp	FDR	Genes
GO:0006355,GO:0005634,GO:0005515,GO:0005654	regulation of transcription, DNA-dependent (BP),nucleus (CC),protein binding (MF),nucleoplasm (CC)	4	185	135	34208	0.00632262	0.00951995	TERF2IP,PRKAA2,NOTCH2,NOTCH3
GO:0006355,GO:0005634,GO:0005515,GO:0005654,GO:0005829	regulation of transcription, DNA-dependent (BP),nucleus (CC),protein binding (MF),nucleoplasm (CC),cytosol (CC)	3	185	23	34208	0.000254486	0.000765268	PRKAA2,NOTCH2,NOTCH3
GO:0006355,GO:0005634,V$LEF1_Q2,V$PITX2_Q2,V$CHX10_01	regulation of transcription, DNA-dependent (BP),nucleus (CC),V$LEF1_Q2,V$PITX2_Q2,V$CHX10_01	3	185	19	34208	0.000141477	0.000484736	POU4F3,NOTCH2,Phox2b
GO:0006355,GO:0005634,V$LEF1_Q2,GO:0007275	regulation of transcription, DNA-dependent (BP),nucleus (CC),V$LEF1_Q2,multicellular organismal development (BP)	3	185	62	34208	0.00465693	0.00738541	NOTCH2,Phox2b,NOTCH3
GO:0006355,GO:0005634,V$TATA_01	regulation of transcription, DNA-dependent (BP),nucleus (CC),V$TATA_01	3	185	117	34208	0.0258321	0.0306277	POU4F3,PRKAA2,Phox2b
GO:0006355,GO:0005634,GO:0004872,GO:0005654,GO:0010467	regulation of transcription, DNA-dependent (BP),nucleus (CC),receptor activity (MF),nucleoplasm (CC),gene expression (BP)	3	185	22	34208	0.000222175	0.000692739	PPARD,NOTCH2,NOTCH3
GO:0006355,GO:0005634,GO:0005654	regulation of transcription, DNA-dependent (BP),nucleus (CC),nucleoplasm (CC)	5	185	198	34208	0.00456235	0.00726266	PPARD,TERF2IP,PRKAA2,NOTCH2,NOTCH3
GO:0006355,GO:0007050	regulation of transcription, DNA-dependent (BP),cell cycle arrest (BP)	3	185	18	34208	0.000119614	0.000424981	PRKAA2,NOTCH2,ERN1
GO:0046872	metal ion binding (MF)	30	185	2879	34208	0.00038602	0.00105025	TRIM3,SOD1,CPA4,LIMK2,PPARD,ZC3HAV1,CYP3A4,BHMT,MEP1B,CPA2,PDE10A,NPTX1,PRKAA2,RNF149,PIAS4,CPD,MGAT4C,XIAP,GPATCH8,FIBCD1,ZNF99,FEZF1,ZFYVE16,ZNFX1,KLF1,HIVEP1,ZNF790,B4GALT2,NRXN2,ARL6
GO:0046872,GO:0003677,GO:0008270,GO:0005634,GO:0000122	metal ion binding (MF),DNA binding (MF),zinc ion binding (MF),nucleus (CC),negative regulation of transcription from RNA polymerase II promoter (BP)	4	185	78	34208	0.000864508	0.00195045	PPARD,PIAS4,FEZF1,HIVEP1
GO:0046872,GO:0003677,GO:0008270,GO:0005634,GO:0045893	metal ion binding (MF),DNA binding (MF),zinc ion binding (MF),nucleus (CC),positive regulation of transcription, DNA-dependent (BP)	3	185	68	34208	0.00602694	0.00916615	PPARD,FEZF1,KLF1
GO:0046872,GO:0008270	metal ion binding (MF),zinc ion binding (MF)	19	185	1809	34208	0.00444009	0.00710012	TRIM3,SOD1,CPA4,LIMK2,PPARD,ZC3HAV1,BHMT,MEP1B,CPA2,RNF149,PIAS4,CPD,XIAP,GPATCH8,ZNF99,FEZF1,KLF1,HIVEP1,ZNF790
GO:0046872,GO:0008270,GO:0005634,GO:0005515,GO:0005737	metal ion binding (MF),zinc ion binding (MF),nucleus (CC),protein binding (MF),cytoplasm (CC)	4	185	161	34208	0.0115684	0.0155175	SOD1,ZC3HAV1,PIAS4,HIVEP1
GO:0046872,GO:0008270,GO:0005634,GO:0005737	metal ion binding (MF),zinc ion binding (MF),nucleus (CC),cytoplasm (CC)	5	185	317	34208	0.0294525	0.0344563	SOD1,LIMK2,ZC3HAV1,PIAS4,HIVEP1
GO:0046872,GO:0008270,GO:0005622,GO:0005515	metal ion binding (MF),zinc ion binding (MF),intracellular (CC),protein binding (MF)	4	185	165	34208	0.0125641	0.0166628	TRIM3,XIAP,GPATCH8,HIVEP1
GO:0046872,GO:0008270,GO:0005622,GO:0005515,GO:0005737	metal ion binding (MF),zinc ion binding (MF),intracellular (CC),protein binding (MF),cytoplasm (CC)	3	185	79	34208	0.0091079	0.0127849	TRIM3,XIAP,HIVEP1
GO:0046872,GO:0008270,GO:0005576	metal ion binding (MF),zinc ion binding (MF),extracellular region (CC)	3	185	70	34208	0.00653145	0.00976484	SOD1,CPA4,CPA2
GO:0046872,GO:0008270,GO:0006508,GO:0008233	metal ion binding (MF),zinc ion binding (MF),proteolysis (BP),peptidase activity (MF)	4	185	118	34208	0.00393504	0.00644859	CPA4,MEP1B,CPA2,CPD
GO:0046872,GO:0008270,GO:0006508,GO:0008233,GO:0004181,GO:0008237,IPR000834	metal ion binding (MF),zinc ion binding (MF),proteolysis (BP),peptidase activity (MF),metallocarboxypeptidase activity (MF),metallopeptidase activity (MF), Peptidase M14, carboxypeptidase A	3	185	16	34208	8.27449e-05	0.000319202	CPA4,CPA2,CPD
GO:0046872,GO:0008270,GO:0005515	metal ion binding (MF),zinc ion binding (MF),protein binding (MF)	7	185	468	34208	0.0141177	0.0183773	TRIM3,SOD1,ZC3HAV1,PIAS4,XIAP,GPATCH8,HIVEP1
GO:0046872,GO:0008270,GO:0005515,GO:0005737	metal ion binding (MF),zinc ion binding (MF),protein binding (MF),cytoplasm (CC)	6	185	231	34208	0.00167178	0.00325727	TRIM3,SOD1,ZC3HAV1,PIAS4,XIAP,HIVEP1
GO:0046872,GO:0008270,GO:0005515,GO:0003676	metal ion binding (MF),zinc ion binding (MF),protein binding (MF),nucleic acid binding (MF)	3	185	74	34208	0.00761403	0.0110323	ZC3HAV1,GPATCH8,HIVEP1
GO:0046872,GO:0008270,V$LEF1_Q2	metal ion binding (MF),zinc ion binding (MF),V$LEF1_Q2	4	185	213	34208	0.0288844	0.0338667	TRIM3,LIMK2,CPA2,HIVEP1
GO:0046872,GO:0008270,V$LEF1_Q2,GO:0005737	metal ion binding (MF),zinc ion binding (MF),V$LEF1_Q2,cytoplasm (CC)	3	185	68	34208	0.00602694	0.00916615	TRIM3,LIMK2,HIVEP1
GO:0046872,GO:0008270,V$LEF1_Q2,V$NFAT_Q4_01	metal ion binding (MF),zinc ion binding (MF),V$LEF1_Q2,V$NFAT_Q4_01	3	185	73	34208	0.00733411	0.0107	LIMK2,CPA2,HIVEP1
GO:0046872,GO:0008270,GO:0005737	metal ion binding (MF),zinc ion binding (MF),cytoplasm (CC)	8	185	489	34208	0.00534747	0.0082878	TRIM3,SOD1,LIMK2,ZC3HAV1,BHMT,PIAS4,XIAP,HIVEP1
GO:0046872,GO:0008270,Kegg:05200	metal ion binding (MF),zinc ion binding (MF),Pathways in cancer	3	185	41	34208	0.00142615	0.00286042	PPARD,PIAS4,XIAP
GO:0046872,GO:0005634,GO:0005515,GO:0005737	metal ion binding (MF),nucleus (CC),protein binding (MF),cytoplasm (CC)	5	185	254	34208	0.0126116	0.0166944	SOD1,ZC3HAV1,PRKAA2,PIAS4,HIVEP1
GO:0046872,GO:0005622,GO:0005737	metal ion binding (MF),intracellular (CC),cytoplasm (CC)	4	185	222	34208	0.0328919	0.0381214	TRIM3,XIAP,HIVEP1,ARL6
GO:0046872,GO:0007165	metal ion binding (MF),signal transduction (BP)	4	185	153	34208	0.00973286	0.0133866	PDE10A,PRKAA2,FIBCD1,ZFYVE16
GO:0046872,GO:0007165,GO:0005737	metal ion binding (MF),signal transduction (BP),cytoplasm (CC)	3	185	92	34208	0.0137459	0.0179709	PDE10A,PRKAA2,ZFYVE16
GO:0046872,GO:0005615	metal ion binding (MF),extracellular space (CC)	3	185	70	34208	0.00653145	0.00976484	SOD1,MEP1B,FIBCD1
GO:0046872,GO:0016021,GO:0016020	metal ion binding (MF),integral to membrane (CC),membrane (CC)	7	185	253	34208	0.000478887	0.00124065	CYP3A4,RNF149,CPD,MGAT4C,FIBCD1,B4GALT2,NRXN2
GO:0046872,GO:0016021,GO:0016020,V$SP1_Q6	metal ion binding (MF),integral to membrane (CC),membrane (CC),V$SP1_Q6	3	185	29	34208	0.000512687	0.00130738	CPD,FIBCD1,B4GALT2
GO:0046872,GO:0016020	metal ion binding (MF),membrane (CC)	9	185	430	34208	0.000592575	0.00146687	CYP3A4,RNF149,CPD,MGAT4C,FIBCD1,ZFYVE16,B4GALT2,NRXN2,ARL6
GO:0046872,GO:0016020,GO:0005737	metal ion binding (MF),membrane (CC),cytoplasm (CC)	3	185	98	34208	0.0162628	0.0206982	CYP3A4,ZFYVE16,ARL6
GO:0046872,GO:0016020,V$SP1_Q6	metal ion binding (MF),membrane (CC),V$SP1_Q6	4	185	55	34208	0.000227669	0.000705706	CPD,FIBCD1,ZFYVE16,B4GALT2
GO:0046872,GO:0005515	metal ion binding (MF),protein binding (MF)	9	185	768	34208	0.0244527	0.0292879	TRIM3,SOD1,ZC3HAV1,PRKAA2,PIAS4,XIAP,GPATCH8,ZFYVE16,HIVEP1
GO:0046872,GO:0005515,GO:0005737	metal ion binding (MF),protein binding (MF),cytoplasm (CC)	8	185	392	34208	0.00139414	0.00282571	TRIM3,SOD1,ZC3HAV1,PRKAA2,PIAS4,XIAP,ZFYVE16,HIVEP1
GO:0046872,GO:0000166,GO:0005737	metal ion binding (MF),nucleotide binding (MF),cytoplasm (CC)	4	185	161	34208	0.0115684	0.0155175	LIMK2,PDE10A,PRKAA2,ARL6
GO:0046872,GO:0000166,GO:0005737,V$AP4_Q5	metal ion binding (MF),nucleotide binding (MF),cytoplasm (CC),V$AP4_Q5	3	185	18	34208	0.000119614	0.000424981	LIMK2,PDE10A,PRKAA2
GO:0046872,V$LEF1_Q2	metal ion binding (MF),V$LEF1_Q2	6	185	333	34208	0.00977835	0.0133796	TRIM3,LIMK2,CPA2,PDE10A,FIBCD1,HIVEP1
GO:0046872,V$LEF1_Q2,GO:0005737	metal ion binding (MF),V$LEF1_Q2,cytoplasm (CC)	4	185	116	34208	0.00370239	0.0061339	TRIM3,LIMK2,PDE10A,HIVEP1
GO:0046872,V$LEF1_Q2,V$MAZ_Q6	metal ion binding (MF),V$LEF1_Q2,V$MAZ_Q6	3	185	127	34208	0.0318473	0.0369715	TRIM3,LIMK2,FIBCD1
GO:0046872,GO:0005737	metal ion binding (MF),cytoplasm (CC)	13	185	869	34208	0.00095082	0.00210035	TRIM3,SOD1,LIMK2,ZC3HAV1,CYP3A4,BHMT,PDE10A,PRKAA2,PIAS4,XIAP,ZFYVE16,HIVEP1,ARL6
GO:0046872,GO:0005737,GO:0016055	metal ion binding (MF),cytoplasm (CC),Wnt receptor signaling pathway (BP)	3	185	9	34208	1.27633e-05	7.82074e-05	PRKAA2,PIAS4,ARL6
GO:0046872,V$MEF2_02	metal ion binding (MF),V$MEF2_02	3	185	117	34208	0.0258321	0.0306277	CPA2,PRKAA2,HIVEP1
GO:0046872,V$AREB6_01	metal ion binding (MF),V$AREB6_01	3	185	114	34208	0.024159	0.0289688	CYP3A4,HIVEP1,NRXN2
GO:0046872,V$E12_Q6,V$FOXO4_01	metal ion binding (MF),V$E12_Q6,V$FOXO4_01	3	185	85	34208	0.0111115	0.0149902	LIMK2,NPTX1,HIVEP1
GO:0046872,V$MAZ_Q6	metal ion binding (MF),V$MAZ_Q6	5	185	310	34208	0.0271132	0.0320567	TRIM3,LIMK2,NPTX1,FIBCD1,NRXN2
GO:0046872,V$MYC_Q2	metal ion binding (MF),V$MYC_Q2	4	185	143	34208	0.00771957	0.0111394	TRIM3,NPTX1,PIAS4,B4GALT2
GO:0046872,V$MYC_Q2,V$ARNT_02	metal ion binding (MF),V$MYC_Q2,V$ARNT_02	3	185	32	34208	0.000687686	0.00162614	TRIM3,NPTX1,PIAS4
GO:0046872,V$NRF1_Q6	metal ion binding (MF),V$NRF1_Q6	3	185	105	34208	0.0195046	0.0240846	RNF149,PIAS4,ZFYVE16
GO:0008270	zinc ion binding (MF)	22	185	1940	34208	0.000843969	0.00191844	TRIM3,SOD1,CPA4,LIMK2,PPARD,ZC3HAV1,DHH,BHMT,MEP1B,CPA2,RNF149,PIAS4,CPD,XIAP,GPATCH8,ZNF99,ADAM23,MMP1,FEZF1,KLF1,HIVEP1,ZNF790
GO:0008270,GO:0005615,GO:0005886	zinc ion binding (MF),extracellular space (CC),plasma membrane (CC)	3	185	14	34208	5.42148e-05	0.000232004	SOD1,DHH,MEP1B
GO:0008270,GO:0005576	zinc ion binding (MF),extracellular region (CC)	6	185	103	34208	2.13511e-05	0.000118468	SOD1,CPA4,DHH,CPA2,ADAM23,MMP1
GO:0008270,GO:0005576,GO:0006508	zinc ion binding (MF),extracellular region (CC),proteolysis (BP)	5	185	72	34208	4.57185e-05	0.000206515	CPA4,DHH,CPA2,ADAM23,MMP1
GO:0008270,GO:0005576,GO:0006508,GO:0008233	zinc ion binding (MF),extracellular region (CC),proteolysis (BP),peptidase activity (MF)	4	185	69	34208	0.000544108	0.00137754	CPA4,DHH,CPA2,MMP1
GO:0008270,GO:0005576,GO:0006508,GO:0008237	zinc ion binding (MF),extracellular region (CC),proteolysis (BP),metallopeptidase activity (MF)	3	185	33	34208	0.000753458	0.00174842	CPA4,CPA2,ADAM23
GO:0008270,GO:0005576,GO:0005515,GO:0005886	zinc ion binding (MF),extracellular region (CC),protein binding (MF),plasma membrane (CC)	3	185	11	34208	2.48713e-05	0.000130466	SOD1,DHH,ADAM23
GO:0008270,GO:0006508	zinc ion binding (MF),proteolysis (BP)	7	185	152	34208	2.01787e-05	0.000112851	CPA4,DHH,MEP1B,CPA2,CPD,ADAM23,MMP1
GO:0008270,GO:0006508,GO:0008233	zinc ion binding (MF),proteolysis (BP),peptidase activity (MF)	6	185	137	34208	0.000105461	0.000387056	CPA4,DHH,MEP1B,CPA2,CPD,MMP1
GO:0008270,GO:0006508,GO:0005886	zinc ion binding (MF),proteolysis (BP),plasma membrane (CC)	3	185	28	34208	0.00046148	0.00119702	DHH,MEP1B,ADAM23
GO:0008270,GO:0006508,V$SP1_Q6	zinc ion binding (MF),proteolysis (BP),V$SP1_Q6	3	185	17	34208	0.000100076	0.00037116	DHH,CPD,ADAM23
GO:0008270,GO:0006508,GO:0008237	zinc ion binding (MF),proteolysis (BP),metallopeptidase activity (MF)	4	185	66	34208	0.000459365	0.00120783	CPA4,CPA2,CPD,ADAM23
GO:0008270,GO:0006508,GO:0004222	zinc ion binding (MF),proteolysis (BP),metalloendopeptidase activity (MF)	3	185	80	34208	0.00942572	0.0130491	MEP1B,ADAM23,MMP1
GO:0008270,GO:0005515	zinc ion binding (MF),protein binding (MF)	9	185	514	34208	0.00203822	0.00384029	TRIM3,SOD1,ZC3HAV1,DHH,PIAS4,XIAP,GPATCH8,ADAM23,HIVEP1
GO:0008270,GO:0005515,V$SP1_Q6	zinc ion binding (MF),protein binding (MF),V$SP1_Q6	3	185	118	34208	0.0264033	0.0312874	DHH,ADAM23,HIVEP1
GO:0008270,GO:0005886	zinc ion binding (MF),plasma membrane (CC)	4	185	116	34208	0.00370239	0.0061339	SOD1,DHH,MEP1B,ADAM23
GO:0008270,V$MEF2_02	zinc ion binding (MF),V$MEF2_02	3	185	82	34208	0.0100806	0.0137398	CPA2,ADAM23,HIVEP1
GO:0008270,V$E12_Q6	zinc ion binding (MF),V$E12_Q6	4	185	181	34208	0.0170877	0.0215405	CPA4,LIMK2,DHH,HIVEP1
GO:0008270,V$E12_Q6,V$NFAT_Q4_01	zinc ion binding (MF),V$E12_Q6,V$NFAT_Q4_01	3	185	60	34208	0.00424699	0.00683267	LIMK2,DHH,HIVEP1
GO:0008270,Kegg:05200	zinc ion binding (MF),Pathways in cancer	4	185	47	34208	0.000123146	0.000436065	PPARD,PIAS4,XIAP,MMP1
GO:0008270,V$NFAT_Q4_01	zinc ion binding (MF),V$NFAT_Q4_01	4	185	181	34208	0.0170877	0.0215405	LIMK2,DHH,CPA2,HIVEP1
GO:0008270,V$AP1_Q2_01	zinc ion binding (MF),V$AP1_Q2_01	3	185	21	34208	0.000192643	0.000627501	LIMK2,RNF149,MMP1
GO:0005634	nucleus (CC)	43	185	5441	34208	0.00579541	0.00889079	SELP,VPRBP,SOD1,SREBF2,LIMK2,GPSM2,ARRB2,CAPN7,PPARD,UPRT,ZC3HAV1,POU4F3,LGALS12,NAA35,TERF2IP,MYOF,TBX15,SF3B3,PRKAA2,PKD1,PIAS4,CPD,NIP7,AFF4,NOTCH2,Phox2b,SRC,TOB2,FRK,NOTCH3,LRRC16A,NCAPH2,ZNF99,FEZF1,TNR,NUP88,KLF1,HIVEP1,MDC1,LRP1,PIK3R5,ZNF790,SHOX2
GO:0005634,GO:0007165,GO:0005515,GO:0005737	nucleus (CC),signal transduction (BP),protein binding (MF),cytoplasm (CC)	4	185	166	34208	0.0128213	0.0169507	GPSM2,ARRB2,PRKAA2,SRC
GO:0005634,GO:0007165,GO:0005515,GO:0005737,GO:0005829	nucleus (CC),signal transduction (BP),protein binding (MF),cytoplasm (CC),cytosol (CC)	3	185	77	34208	0.00849139	0.0120233	ARRB2,PRKAA2,SRC
GO:0005634,GO:0007165,GO:0005737	nucleus (CC),signal transduction (BP),cytoplasm (CC)	5	185	232	34208	0.00877459	0.0123828	GPSM2,ARRB2,PRKAA2,SRC,TNR
GO:0005634,GO:0007155,GO:0005737	nucleus (CC),cell adhesion (BP),cytoplasm (CC)	3	185	50	34208	0.00253045	0.00456821	SELP,SRC,TNR
GO:0005634,GO:0006468,GO:0005524,GO:0005515,GO:0000166,GO:0005737,IPR002290,IPR020635,IPR000719	nucleus (CC),protein phosphorylation (BP),ATP binding (MF),protein binding (MF),nucleotide binding (MF),cytoplasm (CC), Serine/threonine-protein kinase domain,	3	185	92	34208	0.0137459	0.0179709	PRKAA2,SRC,FRK
GO:0005634,GO:0005576	nucleus (CC),extracellular region (CC)	4	185	127	34208	0.00510471	0.00795822	SOD1,NOTCH2,NOTCH3,TNR
GO:0005634,GO:0005576,GO:0005515,GO:0005886,GO:0005829	nucleus (CC),extracellular region (CC),protein binding (MF),plasma membrane (CC),cytosol (CC)	3	185	13	34208	4.27676e-05	0.000193599	SOD1,NOTCH2,NOTCH3
GO:0005634,GO:0005576,IPR006210	nucleus (CC),extracellular region (CC), Epidermal growth factor-like	3	185	6	34208	3.07551e-06	2.64294e-05	NOTCH2,NOTCH3,TNR
GO:0005634,GO:0007399,V$LEF1_Q2,V$PITX2_Q2,GO:0007275,V$CHX10_01,V$OCT1_04,V$LHX3_01	nucleus (CC),nervous system development (BP),V$LEF1_Q2,V$PITX2_Q2,multicellular organismal development (BP),V$CHX10_01,V$OCT1_04,V$LHX3_01	3	185	3	34208	1.55631e-07	2.8609e-06	NOTCH2,Phox2b,SHOX2
GO:0005634,GO:0007399,GO:0007275	nucleus (CC),nervous system development (BP),multicellular organismal development (BP)	4	185	58	34208	0.000279666	0.000830356	NOTCH2,Phox2b,FEZF1,SHOX2
GO:0005634,GO:0007399,GO:0007275,GO:0008285	nucleus (CC),nervous system development (BP),multicellular organismal development (BP),negative regulation of cell proliferation (BP)	3	185	5	34208	1.54391e-06	1.59211e-05	NOTCH2,Phox2b,FEZF1
GO:0005634,GO:0016021	nucleus (CC),integral to membrane (CC)	6	185	236	34208	0.00186208	0.0035851	SREBF2,MYOF,PKD1,CPD,NOTCH3,LRP1
GO:0005634,GO:0016021,GO:0016020	nucleus (CC),integral to membrane (CC),membrane (CC)	4	185	172	34208	0.0144351	0.0186755	SREBF2,PKD1,CPD,LRP1
GO:0005634,GO:0016021,GO:0016020,GO:0005515	nucleus (CC),integral to membrane (CC),membrane (CC),protein binding (MF)	3	185	70	34208	0.00653145	0.00976484	SREBF2,PKD1,LRP1
GO:0005634,GO:0016021,GO:0016020,V$SP1_Q6	nucleus (CC),integral to membrane (CC),membrane (CC),V$SP1_Q6	3	185	22	34208	0.000222175	0.000692739	SREBF2,CPD,LRP1
GO:0005634,GO:0016021,GO:0005515	nucleus (CC),integral to membrane (CC),protein binding (MF)	4	185	96	34208	0.0018672	0.00359168	SREBF2,PKD1,NOTCH3,LRP1
GO:0005634,GO:0016021,GO:0005515,V$LEF1_Q2	nucleus (CC),integral to membrane (CC),protein binding (MF),V$LEF1_Q2	3	185	18	34208	0.000119614	0.000424981	SREBF2,NOTCH3,LRP1
GO:0005634,GO:0016021,GO:0005515,GO:0005886	nucleus (CC),integral to membrane (CC),protein binding (MF),plasma membrane (CC)	3	185	39	34208	0.00123239	0.00256172	PKD1,NOTCH3,LRP1
GO:0005634,GO:0016021,GO:0005886	nucleus (CC),integral to membrane (CC),plasma membrane (CC)	4	185	78	34208	0.000864508	0.00195045	MYOF,PKD1,NOTCH3,LRP1
GO:0005634,GO:0016020	nucleus (CC),membrane (CC)	6	185	379	34208	0.0174869	0.021939	SELP,SREBF2,PKD1,CPD,LRP1,PIK3R5
GO:0005634,GO:0016020,GO:0005515	nucleus (CC),membrane (CC),protein binding (MF)	4	185	191	34208	0.020371	0.0249938	SELP,SREBF2,PKD1,LRP1
GO:0005634,GO:0016020,GO:0005515,GO:0005737	nucleus (CC),membrane (CC),protein binding (MF),cytoplasm (CC)	3	185	138	34208	0.0392345	0.0447608	SELP,SREBF2,LRP1
GO:0005634,GO:0016020,GO:0005515,GO:0005886,GO:0005887	nucleus (CC),membrane (CC),protein binding (MF),plasma membrane (CC),integral to plasma membrane (CC)	3	185	16	34208	8.27449e-05	0.000319202	SELP,PKD1,LRP1
GO:0005634,GO:0016020,GO:0005737	nucleus (CC),membrane (CC),cytoplasm (CC)	4	185	225	34208	0.0342964	0.0394894	SELP,SREBF2,LRP1,PIK3R5
GO:0005634,GO:0016020,GO:0005624	nucleus (CC),membrane (CC),membrane fraction (CC)	3	185	33	34208	0.000753458	0.00174842	SELP,CPD,LRP1
GO:0005634,GO:0005488,GO:0005515	nucleus (CC),binding (MF),protein binding (MF)	3	185	83	34208	0.0104177	0.0141537	SELP,GPSM2,PKD1
GO:0005634,V$MEIS1_01,V$LEF1_Q2	nucleus (CC),V$MEIS1_01,V$LEF1_Q2	4	185	143	34208	0.00771957	0.0111394	SREBF2,LIMK2,POU4F3,SHOX2
GO:0005634,V$MEIS1_01,V$LEF1_Q2,V$E12_Q6	nucleus (CC),V$MEIS1_01,V$LEF1_Q2,V$E12_Q6	3	185	62	34208	0.00465693	0.00738541	SREBF2,LIMK2,POU4F3
GO:0005634,V$MEIS1_01,V$LEF1_Q2,V$NFAT_Q4_01	nucleus (CC),V$MEIS1_01,V$LEF1_Q2,V$NFAT_Q4_01	3	185	70	34208	0.00653145	0.00976484	LIMK2,POU4F3,SHOX2
GO:0005634,V$MEIS1_01,V$LEF1_Q2,V$AML_Q6	nucleus (CC),V$MEIS1_01,V$LEF1_Q2,V$AML_Q6	3	185	14	34208	5.42148e-05	0.000232004	SREBF2,LIMK2,SHOX2
GO:0005634,GO:0005524,GO:0000166,GO:0005737,V$AP4_Q5,IPR002290,IPR020635,IPR000719,GO:0004672	nucleus (CC),ATP binding (MF),nucleotide binding (MF),cytoplasm (CC),V$AP4_Q5,Serine/threonine-protein kinase domain,Tyrosine-protein kinase, catalytic domain,Protein kinase, catalytic domain,protein kinase activity (MF)	3	185	15	34208	6.74988e-05	0.000278696	LIMK2,PRKAA2,SRC
GO:0005634,GO:0005524,GO:0000166,GO:0005737,IPR002290,IPR020635,IPR000719	nucleus (CC),ATP binding (MF),nucleotide binding (MF),cytoplasm (CC), Serine/threonine-protein kinase domain,Tyrosine-protein kinase, catalytic domain,Protein kinase	4	185	179	34208	0.0164738	0.0209289	LIMK2,PRKAA2,SRC,FRK
GO:0005634,GO:0005524,GO:0000166,GO:0005737,IPR002290,IPR020635,IPR000719,IPR001245	nucleus (CC),ATP binding (MF),nucleotide binding (MF),cytoplasm (CC), Serine/threonine-protein kinase domain,Tyrosine-protein kinase, catalytic domain,Protein kinase, Serine-threonine/tyrosine-protein kinase	3	185	63	34208	0.00487055	0.00766097	LIMK2,SRC,FRK
GO:0005634,GO:0005515	nucleus (CC),protein binding (MF)	20	185	2218	34208	0.0173302	0.0217683	SELP,VPRBP,SOD1,SREBF2,GPSM2,ARRB2,ZC3HAV1,TERF2IP,PRKAA2,PKD1,PIAS4,NIP7,AFF4,NOTCH2,SRC,FRK,NOTCH3,HIVEP1,MDC1,LRP1
GO:0005634,GO:0005515,V$LEF1_Q2	nucleus (CC),protein binding (MF),V$LEF1_Q2	6	185	357	34208	0.01341	0.0175861	SREBF2,ARRB2,NOTCH2,NOTCH3,HIVEP1,LRP1
GO:0005634,GO:0005515,V$LEF1_Q2,GO:0005737,V$E12_Q6,V$SP1_Q6	nucleus (CC),protein binding (MF),V$LEF1_Q2,cytoplasm (CC),V$E12_Q6,V$SP1_Q6	3	185	25	34208	0.000327882	0.000918069	SREBF2,ARRB2,HIVEP1
GO:0005634,GO:0005515,V$LEF1_Q2,GO:0005737,V$SP1_Q6	nucleus (CC),protein binding (MF),V$LEF1_Q2,cytoplasm (CC),V$SP1_Q6	4	185	83	34208	0.00109062	0.00232417	SREBF2,ARRB2,HIVEP1,LRP1
GO:0005634,GO:0005515,V$LEF1_Q2,GO:0005886	nucleus (CC),protein binding (MF),V$LEF1_Q2,plasma membrane (CC)	4	185	52	34208	0.000183017	0.000607376	ARRB2,NOTCH2,NOTCH3,LRP1
GO:0005634,GO:0005515,V$LEF1_Q2,GO:0005886,GO:0005509,GO:0004872,GO:0007275,IPR006210,IPR001881,IPR000742	nucleus (CC),protein binding (MF),V$LEF1_Q2,plasma membrane (CC),calcium ion binding (MF),receptor activity (MF),multicellular organismal development (BP),EGF-like calcium-binding,Epidermal growth factor-like, type 3	3	185	3	34208	1.55631e-07	2.8609e-06	NOTCH2,NOTCH3,LRP1
GO:0005634,GO:0005515,V$LEF1_Q2,GO:0005886,GO:0005829	nucleus (CC),protein binding (MF),V$LEF1_Q2,plasma membrane (CC),cytosol (CC)	3	185	21	34208	0.000192643	0.000627501	ARRB2,NOTCH2,NOTCH3
GO:0005634,GO:0005515,V$LEF1_Q2,GO:0005886,V$MAZ_Q6	nucleus (CC),protein binding (MF),V$LEF1_Q2,plasma membrane (CC),V$MAZ_Q6	3	185	22	34208	0.000222175	0.000692739	ARRB2,NOTCH3,LRP1
GO:0005634,GO:0005515,V$LEF1_Q2,V$PAX4_03	nucleus (CC),protein binding (MF),V$LEF1_Q2,V$PAX4_03	3	185	88	34208	0.012201	0.0162016	SREBF2,NOTCH2,LRP1
GO:0005634,GO:0005515,GO:0005737	nucleus (CC),protein binding (MF),cytoplasm (CC)	14	185	1314	34208	0.0124318	0.0164977	SELP,VPRBP,SOD1,SREBF2,GPSM2,ARRB2,ZC3HAV1,TERF2IP,PRKAA2,PIAS4,SRC,FRK,HIVEP1,LRP1
GO:0005634,GO:0005515,GO:0005737,V$AP4_Q5	nucleus (CC),protein binding (MF),cytoplasm (CC),V$AP4_Q5	3	185	116	34208	0.0252676	0.0300426	PRKAA2,SRC,LRP1
GO:0005634,GO:0005515,GO:0005737,GO:0005886	nucleus (CC),protein binding (MF),cytoplasm (CC),plasma membrane (CC)	6	185	270	34208	0.00362379	0.00604156	SELP,SOD1,ARRB2,SRC,FRK,LRP1
GO:0005634,GO:0005515,GO:0005737,GO:0005886,GO:0005829,GO:0007596,GO:0030168	nucleus (CC),protein binding (MF),cytoplasm (CC),plasma membrane (CC),cytosol (CC),blood coagulation (BP),platelet activation (BP)	3	185	19	34208	0.000141477	0.000484736	SOD1,ARRB2,SRC
GO:0005634,GO:0005515,GO:0005737,GO:0005886,GO:0007596,GO:0030168	nucleus (CC),protein binding (MF),cytoplasm (CC),plasma membrane (CC),blood coagulation (BP),platelet activation (BP)	4	185	27	34208	1.31841e-05	8.03204e-05	SELP,SOD1,ARRB2,SRC
GO:0005634,GO:0005515,GO:0005737,GO:0005886,V$MAZ_Q6	nucleus (CC),protein binding (MF),cytoplasm (CC),plasma membrane (CC),V$MAZ_Q6	3	185	46	34208	0.00199105	0.00377497	ARRB2,SRC,LRP1
GO:0005634,GO:0005515,GO:0005737,V$E12_Q6,V$SP1_Q6	nucleus (CC),protein binding (MF),cytoplasm (CC),V$E12_Q6,V$SP1_Q6	4	185	73	34208	0.000673641	0.0016238	VPRBP,SREBF2,ARRB2,HIVEP1
GO:0005634,GO:0005515,GO:0005737,V$NFY_Q6_01	nucleus (CC),protein binding (MF),cytoplasm (CC),V$NFY_Q6_01	3	185	120	34208	0.027566	0.0325193	SREBF2,ARRB2,PIAS4
GO:0005634,GO:0005515,GO:0005737,V$MAZ_Q6	nucleus (CC),protein binding (MF),cytoplasm (CC),V$MAZ_Q6	4	185	200	34208	0.0236363	0.0284389	VPRBP,ARRB2,SRC,LRP1
GO:0005634,GO:0005515,GO:0005737,V$MAZ_Q6,V$SP1_Q6	nucleus (CC),protein binding (MF),cytoplasm (CC),V$MAZ_Q6,V$SP1_Q6	3	185	103	34208	0.0185447	0.0230203	VPRBP,ARRB2,LRP1
GO:0005634,GO:0005515,GO:0005737,V$SP1_Q6	nucleus (CC),protein binding (MF),cytoplasm (CC),V$SP1_Q6	5	185	302	34208	0.0245893	0.0294347	VPRBP,SREBF2,ARRB2,HIVEP1,LRP1
GO:0005634,GO:0005515,GO:0005737,V$SREBP1_01	nucleus (CC),protein binding (MF),cytoplasm (CC),V$SREBP1_01	3	185	45	34208	0.00186858	0.00355872	PIAS4,SRC,HIVEP1
GO:0005634,GO:0005515,GO:0005737,GO:0031410	nucleus (CC),protein binding (MF),cytoplasm (CC),cytoplasmic vesicle (CC)	3	185	22	34208	0.000222175	0.000692739	SOD1,SREBF2,ARRB2	SELP,NOTCH2,LRP1
GO:0005634,GO:0005515,GO:0005737,V$NRF1_Q6	nucleus (CC),protein binding (MF),cytoplasm (CC),V$NRF1_Q6	3	185	115	34208	0.0247099	0.029479	ARRB2,PIAS4,LRP1
GO:0005634,GO:0005515,GO:0005886	nucleus (CC),protein binding (MF),plasma membrane (CC)	9	185	312	34208	5.50087e-05	0.000234926	SELP,SOD1,ARRB2,PKD1,NOTCH2,SRC,FRK,NOTCH3,LRP1
GO:0005634,GO:0005515,GO:0005886,GO:0005887	nucleus (CC),protein binding (MF),plasma membrane (CC),integral to plasma membrane (CC)	4	185	33	34208	2.99708e-05	0.000151938	SELP,PKD1,NOTCH2,LRP1
GO:0005634,GO:0005515,GO:0005886,GO:0005887,IPR000742	nucleus (CC),protein binding (MF),plasma membrane (CC),integral to plasma membrane (CC),	Epidermal growth factor-like, type 3	3	185	5	34208	1.54391e-06	1.59211e-05	SELP,NOTCH2,NOTCH3,LRP1
GO:0005634,GO:0005515,GO:0005886,GO:0005829	nucleus (CC),protein binding (MF),plasma membrane (CC),cytosol (CC)	5	185	132	34208	0.000778559	0.00180469	SOD1,ARRB2,NOTCH2,SRC,NOTCH3
GO:0005634,GO:0005515,GO:0005886,GO:0005829,V$MAZ_Q6	nucleus (CC),protein binding (MF),plasma membrane (CC),cytosol (CC),V$MAZ_Q6	3	185	25	34208	0.000327882	0.000918069	ARRB2,SRC,NOTCH3
GO:0005634,GO:0005515,GO:0005886,V$MAZ_Q6	nucleus (CC),protein binding (MF),plasma membrane (CC),V$MAZ_Q6	4	185	54	34208	0.000212001	0.000679047	ARRB2,SRC,NOTCH3,LRP1
GO:0005634,GO:0005515,GO:0005886,IPR000742	nucleus (CC),protein binding (MF),plasma membrane (CC),	Epidermal growth factor-like, type 3	4	185	12	34208	3.96233e-07	6.25102e-06
GO:0005634,GO:0005515,V$MAZ_Q6	nucleus (CC),protein binding (MF),V$MAZ_Q6	5	185	344	34208	0.0396489	0.0451605	VPRBP,ARRB2,SRC,NOTCH3,LRP1
GO:0005634,GO:0005515,GO:0007050	nucleus (CC),protein binding (MF),cell cycle arrest (BP)	3	185	59	34208	0.00405058	0.0066021	PRKAA2,PKD1,NOTCH2
GO:0005634,V$OCT1_01	nucleus (CC),V$OCT1_01	3	185	103	34208	0.0185447	0.0230203	SREBF2,CPD,Phox2b
GO:0005634,V$LEF1_Q2	nucleus (CC),V$LEF1_Q2	10	185	769	34208	0.00939258	0.0131235	SREBF2,LIMK2,ARRB2,POU4F3,NOTCH2,Phox2b,NOTCH3,HIVEP1,LRP1,SHOX2
GO:0005634,V$LEF1_Q2,GO:0005737	nucleus (CC),V$LEF1_Q2,cytoplasm (CC)	5	185	342	34208	0.0388287	0.0443697	SREBF2,LIMK2,ARRB2,HIVEP1,LRP1
GO:0005634,V$LEF1_Q2,GO:0005737,V$PAX4_03	nucleus (CC),V$LEF1_Q2,cytoplasm (CC),V$PAX4_03	3	185	80	34208	0.00942572	0.0130491	SREBF2,LIMK2,LRP1
GO:0005634,V$LEF1_Q2,GO:0005737,V$E12_Q6	nucleus (CC),V$LEF1_Q2,cytoplasm (CC),V$E12_Q6	4	185	105	34208	0.00258774	0.00464387	SREBF2,LIMK2,ARRB2,HIVEP1	POU4F3,Phox2b,SHOX2
GO:0005634,V$LEF1_Q2,GO:0005737,V$E12_Q6,V$FOXO4_01	nucleus (CC),V$LEF1_Q2,cytoplasm (CC),V$E12_Q6,V$FOXO4_01	3	185	45	34208	0.00186858	0.00355872	LIMK2,ARRB2,HIVEP1
GO:0005634,V$LEF1_Q2,GO:0005737,V$MAZ_Q6	nucleus (CC),V$LEF1_Q2,cytoplasm (CC),V$MAZ_Q6	3	185	120	34208	0.027566	0.0325193	LIMK2,ARRB2,LRP1
GO:0005634,V$LEF1_Q2,V$STAT4_01,V$FOXO4_01,V$NFAT_Q4_01	nucleus (CC),V$LEF1_Q2,V$STAT4_01,V$FOXO4_01,V$NFAT_Q4_01	3	185	20	34208	0.000165782	0.00055629	LIMK2,Phox2b,SHOX2
GO:0005634,V$LEF1_Q2,V$TATA_01,V$PITX2_Q2,V$NFAT_Q4_01,V$CHX10_01,IPR001356	nucleus (CC),V$LEF1_Q2,V$TATA_01,V$PITX2_Q2,V$NFAT_Q4_01,V$CHX10_01,	Homeobox	3	185	8	34208	8.54289e-06	5.84456e-05
GO:0005634,V$LEF1_Q2,V$PAX4_03	nucleus (CC),V$LEF1_Q2,V$PAX4_03	4	185	184	34208	0.0180351	0.0225466	SREBF2,LIMK2,NOTCH2,LRP1
GO:0005634,V$LEF1_Q2,V$E12_Q6	nucleus (CC),V$LEF1_Q2,V$E12_Q6	5	185	236	34208	0.00940234	0.0131198	SREBF2,LIMK2,ARRB2,POU4F3,HIVEP1
GO:0005634,V$LEF1_Q2,V$E12_Q6,V$NFAT_Q4_01	nucleus (CC),V$LEF1_Q2,V$E12_Q6,V$NFAT_Q4_01	3	185	100	34208	0.0171554	0.0215744	LIMK2,POU4F3,HIVEP1
GO:0005634,V$LEF1_Q2,V$E12_Q6,V$SP1_Q6	nucleus (CC),V$LEF1_Q2,V$E12_Q6,V$SP1_Q6	4	185	102	34208	0.00232946	0.00428962	SREBF2,ARRB2,POU4F3,HIVEP1
GO:0005634,V$LEF1_Q2,V$HNF3_Q6	nucleus (CC),V$LEF1_Q2,V$HNF3_Q6	3	185	141	34208	0.0413874	0.0469383	ARRB2,POU4F3,Phox2b
GO:0005634,V$LEF1_Q2,V$SREBP1_02	nucleus (CC),V$LEF1_Q2,V$SREBP1_02	3	185	19	34208	0.000141477	0.000484736	SREBF2,NOTCH2,Phox2b
GO:0005634,V$LEF1_Q2,V$PITX2_Q2,V$CHX10_01	nucleus (CC),V$LEF1_Q2,V$PITX2_Q2,V$CHX10_01	4	185	44	34208	9.49174e-05	0.000358313	POU4F3,NOTCH2,Phox2b,SHOX2
GO:0005634,V$LEF1_Q2,GO:0007275	nucleus (CC),V$LEF1_Q2,multicellular organismal development (BP)	5	185	150	34208	0.00137742	0.00279449	NOTCH2,Phox2b,NOTCH3,LRP1,SHOX2
GO:0005634,V$LEF1_Q2,GO:0007275,V$MAZ_Q6	nucleus (CC),V$LEF1_Q2,multicellular organismal development (BP),V$MAZ_Q6	3	185	80	34208	0.00942572	0.0130491	Phox2b,NOTCH3,LRP1
GO:0005634,V$LEF1_Q2,GO:0007275,V$EVI1_04	nucleus (CC),V$LEF1_Q2,multicellular organismal development (BP),V$EVI1_04	3	185	21	34208	0.000192643	0.000627501	NOTCH2,Phox2b,LRP1
GO:0005634,V$LEF1_Q2,V$FOXO4_01	nucleus (CC),V$LEF1_Q2,V$FOXO4_01	5	185	300	34208	0.0239829	0.0288067	LIMK2,ARRB2,Phox2b,HIVEP1,SHOX2
GO:0005634,V$LEF1_Q2,V$FOXO4_01,V$NFAT_Q4_01	nucleus (CC),V$LEF1_Q2,V$FOXO4_01,V$NFAT_Q4_01	4	185	143	34208	0.00771957	0.0111394	LIMK2,Phox2b,HIVEP1,SHOX2
GO:0005634,V$LEF1_Q2,V$FOXO4_01,V$NFAT_Q4_01,V$NFKB_Q6_01	nucleus (CC),V$LEF1_Q2,V$FOXO4_01,V$NFAT_Q4_01,V$NFKB_Q6_01	3	185	15	34208	6.74988e-05	0.000278696	Phox2b,HIVEP1,SHOX2
GO:0005634,V$LEF1_Q2,V$FOXO4_01,V$NF1_Q6	nucleus (CC),V$LEF1_Q2,V$FOXO4_01,V$NF1_Q6	3	185	73	34208	0.00733411	0.0107	ARRB2,Phox2b,SHOX2
GO:0005634,V$LEF1_Q2,V$NFAT_Q4_01	nucleus (CC),V$LEF1_Q2,V$NFAT_Q4_01	5	185	243	34208	0.0105742	0.014357	LIMK2,POU4F3,Phox2b,HIVEP1,SHOX2
GO:0005634,V$LEF1_Q2,V$HSF1_01,V$SP1_Q6	nucleus (CC),V$LEF1_Q2,V$HSF1_01,V$SP1_Q6	3	185	31	34208	0.000625695	0.00152916	SREBF2,POU4F3,LRP1
GO:0005634,V$LEF1_Q2,V$MAZ_Q6	nucleus (CC),V$LEF1_Q2,V$MAZ_Q6	5	185	312	34208	0.027769	0.032704	LIMK2,ARRB2,Phox2b,NOTCH3,LRP1
GO:0005634,V$LEF1_Q2,V$SP1_Q6	nucleus (CC),V$LEF1_Q2,V$SP1_Q6	5	185	294	34208	0.022222	0.026921	SREBF2,ARRB2,POU4F3,HIVEP1,LRP1
GO:0005634,V$LEF1_Q2,V$VDR_Q3,V$FREAC2_01	nucleus (CC),V$LEF1_Q2,V$VDR_Q3,V$FREAC2_01	3	185	24	34208	0.000289686	0.000847021	POU4F3,LRP1,SHOX2
GO:0005634,V$LEF1_Q2,V$COREBINDINGFACTOR_Q6	nucleus (CC),V$LEF1_Q2,V$COREBINDINGFACTOR_Q6	3	185	35	34208	0.0008967	0.00200172	SREBF2,Phox2b,SHOX2
GO:0005634,V$LEF1_Q2,V$GATA1_01	nucleus (CC),V$LEF1_Q2,V$GATA1_01	3	185	47	34208	0.00211841	0.00395612	SREBF2,Phox2b,LRP1
GO:0005634,V$LEF1_Q2,V$AR_Q2,V$AP3_Q6	nucleus (CC),V$LEF1_Q2,V$AR_Q2,V$AP3_Q6	3	185	6	34208	3.07551e-06	2.64294e-05	Phox2b,HIVEP1,LRP1
GO:0005634,V$STAT5B_01,V$STAT5A_01	nucleus (CC),V$STAT5B_01,V$STAT5A_01	3	185	57	34208	0.00367463	0.00610225	SOD1,PPARD,Phox2b
GO:0005634,GO:0005737	nucleus (CC),cytoplasm (CC)	21	185	2439	34208	0.0235142	0.0283566	SELP,VPRBP,SOD1,SREBF2,LIMK2,GPSM2,ARRB2,UPRT,ZC3HAV1,NAA35,TERF2IP,PRKAA2,PIAS4,SRC,TOB2,FRK,LRRC16A,TNR,HIVEP1,LRP1,PIK3R5
GO:0005634,GO:0005737,V$AP4_Q5	nucleus (CC),cytoplasm (CC),V$AP4_Q5	4	185	195	34208	0.0217855	0.0265291	LIMK2,PRKAA2,SRC,LRP1
GO:0005634,GO:0005737,V$AP4_Q5,V$MAZ_Q6	nucleus (CC),cytoplasm (CC),V$AP4_Q5,V$MAZ_Q6	3	185	78	34208	0.00879647	0.0123889	LIMK2,SRC,LRP1
GO:0005634,GO:0005737,GO:0005886	nucleus (CC),cytoplasm (CC),plasma membrane (CC)	7	185	407	34208	0.00691666	0.0102394	SELP,SOD1,ARRB2,NAA35,SRC,FRK,LRP1
GO:0005634,GO:0005737,GO:0005886,GO:0005730	nucleus (CC),cytoplasm (CC),plasma membrane (CC),nucleolus (CC)	3	185	129	34208	0.0331307	0.0383142	SELP,SOD1,NAA35
GO:0005634,GO:0005737,V$PAX4_03	nucleus (CC),cytoplasm (CC),V$PAX4_03	4	185	210	34208	0.0276169	0.032543	SREBF2,LIMK2,TOB2,LRP1
GO:0005634,GO:0005737,V$PAX4_03,V$MAZ_Q6	nucleus (CC),cytoplasm (CC),V$PAX4_03,V$MAZ_Q6	3	185	99	34208	0.0167058	0.02116	LIMK2,TOB2,LRP1
GO:0005634,GO:0005737,V$PAX4_03,V$SP1_Q6,V$GATA1_01	nucleus (CC),cytoplasm (CC),V$PAX4_03,V$SP1_Q6,V$GATA1_01	3	185	9	34208	1.27633e-05	7.82074e-05	SREBF2,TOB2,LRP1
GO:0005634,GO:0005737,V$E12_Q6	nucleus (CC),cytoplasm (CC),V$E12_Q6	5	185	284	34208	0.0194782	0.024066	VPRBP,SREBF2,LIMK2,ARRB2,HIVEP1
GO:0005634,GO:0005737,V$E12_Q6,V$MAZ_Q6	nucleus (CC),cytoplasm (CC),V$E12_Q6,V$MAZ_Q6	3	185	102	34208	0.0180749	0.0225696	VPRBP,LIMK2,ARRB2
GO:0005634,GO:0005737,Kegg:04510	nucleus (CC),cytoplasm (CC),Focal adhesion	3	185	56	34208	0.00349499	0.00586847	SRC,TNR,PIK3R5
GO:0005634,GO:0005737,V$NFAT_Q4_01	nucleus (CC),cytoplasm (CC),V$NFAT_Q4_01	5	185	259	34208	0.0136199	0.0178391	LIMK2,GPSM2,SRC,TOB2,HIVEP1
GO:0005634,GO:0005737,V$NFAT_Q4_01,V$MAZ_Q6	nucleus (CC),cytoplasm (CC),V$NFAT_Q4_01,V$MAZ_Q6	3	185	104	34208	0.0190213	0.0235565	LIMK2,SRC,TOB2
GO:0005634,GO:0005737,GO:0005829,GO:0007596	nucleus (CC),cytoplasm (CC),cytosol (CC),blood coagulation (BP)	5	185	62	34208	2.20883e-05	0.000121918	SOD1,ARRB2,SRC,LRRC16A,PIK3R5
GO:0005634,GO:0005737,GO:0005829,GO:0007596,GO:0030168	nucleus (CC),cytoplasm (CC),cytosol (CC),blood coagulation (BP),platelet activation (BP)	4	185	36	34208	4.26003e-05	0.000197928	SOD1,ARRB2,SRC,PIK3R5
GO:0005634,GO:0005737,GO:0007596	nucleus (CC),cytoplasm (CC),blood coagulation (BP)	6	185	88	34208	8.65322e-06	5.86311e-05	SELP,SOD1,ARRB2,SRC,LRRC16A,PIK3R5
GO:0005634,GO:0005737,GO:0007596,GO:0030168	nucleus (CC),cytoplasm (CC),blood coagulation (BP),platelet activation (BP)	5	185	50	34208	7.62181e-06	5.63375e-05	SELP,SOD1,ARRB2,SRC,PIK3R5
GO:0005634,GO:0005737,V$PU1_Q6,V$MAZ_Q6	nucleus (CC),cytoplasm (CC),V$PU1_Q6,V$MAZ_Q6	3	185	38	34208	0.00114211	0.0024096	VPRBP,SRC,TOB2
GO:0005634,GO:0005737,V$MAZ_Q6	nucleus (CC),cytoplasm (CC),V$MAZ_Q6	6	185	328	34208	0.00912089	0.0127862	VPRBP,LIMK2,ARRB2,SRC,TOB2,LRP1
GO:0005634,GO:0005737,V$MAZ_Q6,V$SP1_Q6	nucleus (CC),cytoplasm (CC),V$MAZ_Q6,V$SP1_Q6	4	185	159	34208	0.0110902	0.0149999	VPRBP,ARRB2,TOB2,LRP1
GO:0005634,GO:0005737,V$SP1_Q6	nucleus (CC),cytoplasm (CC),V$SP1_Q6	6	185	461	34208	0.0399929	0.0455278	VPRBP,SREBF2,ARRB2,TOB2,HIVEP1,LRP1
GO:0005634,GO:0005737,GO:0007283	nucleus (CC),cytoplasm (CC),spermatogenesis (BP)	3	185	81	34208	0.00974995	0.0133493	SOD1,SREBF2,LIMK2
GO:0005634,V$AP4_Q5,V$NFAT_Q4_01	nucleus (CC),V$AP4_Q5,V$NFAT_Q4_01	3	185	130	34208	0.0337824	0.0389826	LIMK2,SRC,SHOX2
GO:0005634,GO:0005886	nucleus (CC),plasma membrane (CC)	11	185	504	34208	0.000102786	0.000377893	SELP,SOD1,ARRB2,NAA35,MYOF,PKD1,NOTCH2,SRC,FRK,NOTCH3,LRP1
GO:0005634,GO:0005886,GO:0031410	nucleus (CC),plasma membrane (CC),cytoplasmic vesicle (CC)	3	185	23	34208	0.000254486	0.000765268	SOD1,ARRB2,MYOF
GO:0005634,V$E12_Q6	nucleus (CC),V$E12_Q6	7	185	587	34208	0.0411928	0.0467678	VPRBP,SREBF2,LIMK2,ARRB2,POU4F3,NUP88,HIVEP1
GO:0005634,V$E12_Q6,V$NFY_Q6_01	nucleus (CC),V$E12_Q6,V$NFY_Q6_01	3	185	96	34208	0.0153971	0.0197629	SREBF2,ARRB2,NUP88
GO:0005634,V$E12_Q6,V$SP1_Q6	nucleus (CC),V$E12_Q6,V$SP1_Q6	5	185	247	34208	0.0112868	0.0152074	VPRBP,SREBF2,ARRB2,POU4F3,HIVEP1
GO:0005634,V$HNF3_Q6,V$HFH4_01	nucleus (CC),V$HNF3_Q6,V$HFH4_01	3	185	88	34208	0.012201	0.0162016	ARRB2,Phox2b,TNR
GO:0005634,GO:0004872	nucleus (CC),receptor activity (MF)	4	185	153	34208	0.00973286	0.0133866	PPARD,NOTCH2,NOTCH3,LRP1
GO:0005634,GO:0004872,V$AP2ALPHA_01	nucleus (CC),receptor activity (MF),V$AP2ALPHA_01	3	185	9	34208	1.27633e-05	7.82074e-05	PPARD,NOTCH3,LRP1
GO:0005634,GO:0005654,GO:0010467	nucleus (CC),nucleoplasm (CC),gene expression (BP)	4	185	241	34208	0.0423703	0.0479245	PPARD,SF3B3,NOTCH2,NOTCH3
GO:0005634,V$PITX2_Q2	nucleus (CC),V$PITX2_Q2	5	185	228	34208	0.00817645	0.0116791	POU4F3,NOTCH2,Phox2b,TOB2,SHOX2
GO:0005634,V$PITX2_Q2,V$NFAT_Q4_01	nucleus (CC),V$PITX2_Q2,V$NFAT_Q4_01	4	185	91	34208	0.00153398	0.00303637	POU4F3,Phox2b,TOB2,SHOX2
GO:0005634,V$PITX2_Q2,GO:0008285	nucleus (CC),V$PITX2_Q2,negative regulation of cell proliferation (BP)	3	185	12	34208	3.30297e-05	0.000159054	NOTCH2,Phox2b,TOB2
GO:0005634,V$NFKAPPAB_01	nucleus (CC),V$NFKAPPAB_01	3	185	76	34208	0.00819265	0.0116628	CPD,HIVEP1,SHOX2
GO:0005634,V$NFAT_Q4_01	nucleus (CC),V$NFAT_Q4_01	8	185	537	34208	0.00915874	0.0128307	LIMK2,GPSM2,POU4F3,Phox2b,SRC,TOB2,HIVEP1,SHOX2
GO:0005634,V$NFAT_Q4_01,V$PU1_Q6,V$MAZ_Q6	nucleus (CC),V$NFAT_Q4_01,V$PU1_Q6,V$MAZ_Q6	3	185	43	34208	0.00163802	0.0032033	Phox2b,SRC,TOB2
GO:0005634,V$NFAT_Q4_01,V$MAZ_Q6	nucleus (CC),V$NFAT_Q4_01,V$MAZ_Q6	4	185	225	34208	0.0342964	0.0394894	LIMK2,Phox2b,SRC,TOB2
GO:0005634,V$NFAT_Q4_01,V$RP58_01	nucleus (CC),V$NFAT_Q4_01,V$RP58_01	3	185	34	34208	0.0008231	0.00187909	GPSM2,Phox2b,SHOX2
GO:0005634,GO:0008285	nucleus (CC),negative regulation of cell proliferation (BP)	5	185	177	34208	0.00283364	0.00495067	NOTCH2,Phox2b,TOB2,FRK,FEZF1
GO:0005634,GO:0008285,GO:0030154	nucleus (CC),negative regulation of cell proliferation (BP),cell differentiation (BP)	3	185	21	34208	0.000192643	0.000627501	NOTCH2,FRK,FEZF1
GO:0005634,V$PU1_Q6,V$MAZ_Q6	nucleus (CC),V$PU1_Q6,V$MAZ_Q6	4	185	93	34208	0.00166183	0.00324087	VPRBP,Phox2b,SRC,TOB2
GO:0005634,V$MAZ_Q6	nucleus (CC),V$MAZ_Q6	8	185	704	34208	0.0383593	0.0439044	VPRBP,LIMK2,ARRB2,Phox2b,SRC,TOB2,NOTCH3,LRP1
GO:0005634,V$MAZ_Q6,V$GATA1_01	nucleus (CC),V$MAZ_Q6,V$GATA1_01	3	185	51	34208	0.002678	0.0047534	Phox2b,TOB2,LRP1
GO:0005634,V$SP1_Q6,V$NRF1_Q6	nucleus (CC),V$SP1_Q6,V$NRF1_Q6	3	185	135	34208	0.0371405	0.0425556	ARRB2,CAPN7,LRP1
GO:0005634,V$CHX10_01	nucleus (CC),V$CHX10_01	6	185	250	34208	0.00248265	0.00451663	CAPN7,POU4F3,LGALS12,NOTCH2,Phox2b,SHOX2
GO:0005634,GO:0031410	nucleus (CC),cytoplasmic vesicle (CC)	4	185	46	34208	0.000113141	0.000412381	SOD1,SREBF2,ARRB2,MYOF
GO:0005634,GO:0030154	nucleus (CC),cell differentiation (BP)	4	185	243	34208	0.0434488	0.0490918	PPARD,NOTCH2,FRK,FEZF1	NOTCH2,NOTCH3,TNR,LRP1
GO:0005634,V$NF1_Q6	nucleus (CC),V$NF1_Q6	4	185	238	34208	0.0407815	0.0463257	ARRB2,Phox2b,KLF1,SHOX2
GO:0005634,V$IPF1_Q4	nucleus (CC),V$IPF1_Q4	3	185	87	34208	0.0118313	0.01578	SREBF2,Phox2b,TNR
GO:0005634,V$NKX62_Q2	nucleus (CC),V$NKX62_Q2	3	185	89	34208	0.0125773	0.0166594	LGALS12,TNR,SHOX2
GO:0005634,IPR006210	nucleus (CC),	Epidermal growth factor-like	4	185	11	34208	2.65277e-07	4.34726e-06
GO:0005634,V$GATA1_01	nucleus (CC),V$GATA1_01	4	185	86	34208	0.00124459	0.00258454	SREBF2,Phox2b,TOB2,LRP1
GO:0005634,GO:0007411	nucleus (CC),axon guidance (BP)	3	185	80	34208	0.00942572	0.0130491	SRC,FEZF1,TNR
GO:0005634,GO:0005529	nucleus (CC),sugar binding (MF)	3	185	12	34208	3.30297e-05	0.000159054	SELP,LGALS12,PKD1
GO:0005622,GO:0005515	intracellular (CC),protein binding (MF)	8	185	535	34208	0.00896793	0.012622	TRIM3,CARD11,TLR4,XIAP,GPATCH8,FRK,HIVEP1,MDC1
GO:0005622,GO:0005515,GO:0005737	intracellular (CC),protein binding (MF),cytoplasm (CC)	6	185	302	34208	0.00620245	0.00939253	TRIM3,CARD11,TLR4,XIAP,FRK,HIVEP1
GO:0005622,GO:0005515,GO:0005737,GO:0005886	intracellular (CC),protein binding (MF),cytoplasm (CC),plasma membrane (CC)	3	185	86	34208	0.0114681	0.0154123	CARD11,TLR4,FRK
GO:0005622,GO:0005737	intracellular (CC),cytoplasm (CC)	8	185	634	34208	0.0225667	0.0272918	TRIM3,CARD11,TLR4,XIAP,FRK,DMBT1,HIVEP1,ARL6
GO:0005622,GO:0005737,GO:0005886	intracellular (CC),cytoplasm (CC),plasma membrane (CC)	4	185	139	34208	0.00699806	0.0103237	CARD11,TLR4,FRK,ARL6
GO:0005622,GO:0030154	intracellular (CC),cell differentiation (BP)	3	185	59	34208	0.00405058	0.0066021	FRK,DMBT1,FEZF1
GO:0006915,GO:0016021,GO:0016020	apoptotic process (BP),integral to membrane (CC),membrane (CC)	3	185	56	34208	0.00349499	0.00586847	SEMA6A,SCN2A,ERN1	1.54391e-06	1.59211e-05	CNTNAP5,CNTNAP1,CNTNAP4
GO:0009615,GO:0005737	response to virus (BP),cytoplasm (CC)	3	185	61	34208	0.00444909	0.00709304	ZC3HAV1,IFI44L,DMBT1
GO:0007165	signal transduction (BP)	22	185	1176	34208	4.60242e-07	7.10184e-06	ANGPTL7,GPSM2,ARRB2,RASD2,CNTNAP5,CARD11,MFAP4,ARHGAP25,PDE10A,PRKAA2,FGF3,CNTNAP1,TLR4,CNTNAP4,FIBCD1,SRC,TNR,ITLN1,FCN3,ZFYVE16,ADRA2A,CHRM3	CNTNAP5,CNTNAP4,TNR
GO:0007165,GO:0007155	signal transduction (BP),cell adhesion (BP)	6	185	66	34208	1.60081e-06	1.64278e-05	CNTNAP5,MFAP4,CNTNAP1,CNTNAP4,SRC,TNR
GO:0007165,GO:0007155,GO:0016020,GO:0005102,IPR000742,IPR001791,IPR000421	signal transduction (BP),cell adhesion (BP),membrane (CC),receptor binding (MF),	Epidermal growth factor-like, type 3,	Laminin G domain,	Coagulation factor 5/8 type, C-terminal	3	185	5	34208
GO:0007165,GO:0007155,GO:0005102	signal transduction (BP),cell adhesion (BP),receptor binding (MF)	5	185	15	34208	1.25937e-08	4.5902e-07	CNTNAP5,MFAP4,CNTNAP1,CNTNAP4,SRC
GO:0007165,GO:0007155,IPR006210	signal transduction (BP),cell adhesion (BP),	Epidermal growth factor-like	3	185	7	34208	5.36068e-06	4.09115e-05	ANGPTL7,MFAP4,TNR
GO:0007165,GO:0007155,GO:0007411	signal transduction (BP),cell adhesion (BP),axon guidance (BP)	3	185	9	34208	1.27633e-05	7.82074e-05	CNTNAP1,SRC,TNR
GO:0007165,GO:0005576	signal transduction (BP),extracellular region (CC)	5	185	212	34208	0.00606593	0.00920559	ANGPTL7,MFAP4,FGF3,TNR,ITLN1
GO:0007165,GO:0005576,GO:0005102	signal transduction (BP),extracellular region (CC),receptor binding (MF)	3	185	65	34208	0.00531533	0.00824402	ANGPTL7,MFAP4,ITLN1
GO:0007165,GO:0005576,IPR002181	signal transduction (BP),extracellular region (CC),	Fibrinogen, alpha/beta/gamma chain, C-terminal globular	3	185	23	34208	0.000254486	0.000765268
GO:0007165,GO:0016021,GO:0016020,GO:0005102	signal transduction (BP),integral to membrane (CC),membrane (CC),receptor binding (MF)	3	185	11	34208	2.48713e-05	0.000130466	CNTNAP5,CNTNAP4,FIBCD1
GO:0007165,GO:0016020	signal transduction (BP),membrane (CC)	5	185	262	34208	0.0142502	0.0184815	CNTNAP5,CNTNAP1,CNTNAP4,FIBCD1,ZFYVE16
GO:0007165,GO:0016020,GO:0005102	signal transduction (BP),membrane (CC),receptor binding (MF)	4	185	23	34208	6.76563e-06	5.0539e-05	CNTNAP5,CNTNAP1,CNTNAP4,FIBCD1
GO:0007165,GO:0016020,V$SP1_Q6	signal transduction (BP),membrane (CC),V$SP1_Q6	3	185	42	34208	0.00152978	0.00303373	CNTNAP1,FIBCD1,ZFYVE16
GO:0007165,GO:0005515	signal transduction (BP),protein binding (MF)	10	185	493	34208	0.000378738	0.0010331	GPSM2,ARRB2,CARD11,PRKAA2,FGF3,CNTNAP1,TLR4,SRC,ZFYVE16,ADRA2A
GO:0007165,GO:0005515,GO:0005737	signal transduction (BP),protein binding (MF),cytoplasm (CC)	9	185	299	34208	3.96154e-05	0.000186105	GPSM2,ARRB2,CARD11,PRKAA2,FGF3,TLR4,SRC,ZFYVE16,ADRA2A
GO:0007165,GO:0005515,GO:0005737,GO:0005886	signal transduction (BP),protein binding (MF),cytoplasm (CC),plasma membrane (CC)	5	185	112	34208	0.000368282	0.00101506	ARRB2,CARD11,TLR4,SRC,ADRA2A
GO:0007165,GO:0005515,GO:0005737,GO:0005886,GO:0070374	signal transduction (BP),protein binding (MF),cytoplasm (CC),plasma membrane (CC),positive regulation of ERK1 and ERK2 cascade (BP)	3	185	12	34208	3.30297e-05	0.000159054	ARRB2,TLR4,SRC
GO:0007165,GO:0005515,GO:0005737,GO:0005886,GO:0005829	signal transduction (BP),protein binding (MF),cytoplasm (CC),plasma membrane (CC),cytosol (CC)	3	185	63	34208	0.00487055	0.00766097	ARRB2,CARD11,SRC
GO:0007165,GO:0005515,GO:0005737,GO:0005886,GO:0007596	signal transduction (BP),protein binding (MF),cytoplasm (CC),plasma membrane (CC),blood coagulation (BP)	3	185	25	34208	0.000327882	0.000918069	ARRB2,SRC,ADRA2A
GO:0007165,GO:0005515,GO:0005737,GO:0005829	signal transduction (BP),protein binding (MF),cytoplasm (CC),cytosol (CC)	4	185	141	34208	0.00735298	0.0107127	ARRB2,CARD11,PRKAA2,SRC
GO:0007165,GO:0005515,GO:0005737,V$MAZ_Q6	signal transduction (BP),protein binding (MF),cytoplasm (CC),V$MAZ_Q6	3	185	52	34208	0.00283076	0.00494973	ARRB2,FGF3,SRC
GO:0007165,GO:0005515,GO:0005737,V$SP1_Q6	signal transduction (BP),protein binding (MF),cytoplasm (CC),V$SP1_Q6	3	185	68	34208	0.00602694	0.00916615	ARRB2,FGF3,ZFYVE16
GO:0007165,GO:0005515,GO:0005737,Kegg:04144	signal transduction (BP),protein binding (MF),cytoplasm (CC),Endocytosis	3	185	23	34208	0.000254486	0.000765268	ARRB2,SRC,ZFYVE16
GO:0007165,GO:0005515,GO:0005737,V$GABP_B	signal transduction (BP),protein binding (MF),cytoplasm (CC),V$GABP_B	3	185	16	34208	8.27449e-05	0.000319202	ARRB2,TLR4,ZFYVE16
GO:0007165,GO:0005515,GO:0004872,GO:0005887	signal transduction (BP),protein binding (MF),receptor activity (MF),integral to plasma membrane (CC)	3	185	40	34208	0.00132704	0.00270007	CNTNAP1,TLR4,ADRA2A
GO:0007165,GO:0005515,GO:0005102	signal transduction (BP),protein binding (MF),receptor binding (MF)	3	185	35	34208	0.0008967	0.00200172	ARRB2,CNTNAP1,SRC
GO:0007165,GO:0005515,V$SP1_Q6	signal transduction (BP),protein binding (MF),V$SP1_Q6	4	185	107	34208	0.00277044	0.00488059	ARRB2,FGF3,CNTNAP1,ZFYVE16
GO:0007165,GO:0005515,V$SP1_Q6,V$NRF1_Q6	signal transduction (BP),protein binding (MF),V$SP1_Q6,V$NRF1_Q6	3	185	14	34208	5.42148e-05	0.000232004	ARRB2,CNTNAP1,ZFYVE16
GO:0007165,GO:0000166	signal transduction (BP),nucleotide binding (MF)	4	185	230	34208	0.0367138	0.0421123	RASD2,PDE10A,PRKAA2,SRC
GO:0007165,GO:0000166,GO:0005737,V$AP4_Q5,GO:0005829	signal transduction (BP),nucleotide binding (MF),cytoplasm (CC),V$AP4_Q5,cytosol (CC)	3	185	13	34208	4.27676e-05	0.000193599	PDE10A,PRKAA2,SRC
GO:0007165,GO:0005737	signal transduction (BP),cytoplasm (CC)	11	185	503	34208	0.00010101	0.000373969	GPSM2,ARRB2,CARD11,PDE10A,PRKAA2,FGF3,TLR4,SRC,TNR,ZFYVE16,ADRA2A
GO:0007165,GO:0005737,GO:0005829	signal transduction (BP),cytoplasm (CC),cytosol (CC)	5	185	212	34208	0.00606593	0.00920559	ARRB2,CARD11,PDE10A,PRKAA2,SRC
GO:0007165,GO:0005737,GO:0005829,GO:0007596,GO:0030168	signal transduction (BP),cytoplasm (CC),cytosol (CC),blood coagulation (BP),platelet activation (BP)	3	185	27	34208	0.000413677	0.00110698	ARRB2,PDE10A,SRC
GO:0007165,GO:0005737,GO:0007596	signal transduction (BP),cytoplasm (CC),blood coagulation (BP)	4	185	57	34208	0.000261476	0.00078184	ARRB2,PDE10A,SRC,ADRA2A
GO:0007165,GO:0005737,GO:0045121	signal transduction (BP),cytoplasm (CC),membrane raft (CC)	3	185	23	34208	0.000254486	0.000765268	CARD11,TLR4,TNR
GO:0007165,V$AP4_Q5	signal transduction (BP),V$AP4_Q5	4	185	124	34208	0.00469196	0.0074187	CNTNAP5,PDE10A,PRKAA2,SRC
GO:0007165,GO:0005886	signal transduction (BP),plasma membrane (CC)	8	185	449	34208	0.00322003	0.00549851	ARRB2,RASD2,CARD11,TLR4,SRC,ITLN1,ADRA2A,CHRM3
GO:0007165,GO:0005886,GO:0004872,GO:0005887	signal transduction (BP),plasma membrane (CC),receptor activity (MF),integral to plasma membrane (CC)	3	185	88	34208	0.012201	0.0162016	TLR4,ADRA2A,CHRM3
GO:0007165,GO:0005886,GO:0005102	signal transduction (BP),plasma membrane (CC),receptor binding (MF)	3	185	34	34208	0.0008231	0.00187909	ARRB2,SRC,ITLN1
GO:0007165,GO:0005886,GO:0045121	signal transduction (BP),plasma membrane (CC),membrane raft (CC)	3	185	33	34208	0.000753458	0.00174842	CARD11,TLR4,ITLN1
GO:0007165,V$MEF2_02	signal transduction (BP),V$MEF2_02	3	185	72	34208	0.00706039	0.0103507	RASD2,PRKAA2,CNTNAP4
GO:0007165,V$HNF3_Q6,V$HFH4_01	signal transduction (BP),V$HNF3_Q6,V$HFH4_01	3	185	17	34208	0.000100076	0.00037116	ARRB2,CNTNAP4,TNR
GO:0007165,GO:0007186	signal transduction (BP),G-protein coupled receptor signaling pathway (BP)	3	185	53	34208	0.00298878	0.00517891	GPSM2,ADRA2A,CHRM3
GO:0007165,GO:0006112	signal transduction (BP),energy reserve metabolic process (BP)	3	185	26	34208	0.000369178	0.00100832	PRKAA2,ADRA2A,CHRM3
GO:0007165,GO:0004872,GO:0005887	signal transduction (BP),receptor activity (MF),integral to plasma membrane (CC)	4	185	105	34208	0.00258774	0.00464387	CNTNAP1,TLR4,ADRA2A,CHRM3	ANGPTL7,MFAP4,FIBCD1
GO:0007165,GO:0005102	signal transduction (BP),receptor binding (MF)	10	185	103	34208	2.55888e-10	1.93195e-08	ANGPTL7,ARRB2,CNTNAP5,MFAP4,CNTNAP1,CNTNAP4,FIBCD1,SRC,ITLN1,FCN3
GO:0007165,GO:0005102,V$MAZ_Q6	signal transduction (BP),receptor binding (MF),V$MAZ_Q6	4	185	17	34208	1.8652e-06	1.85119e-05	ARRB2,CNTNAP5,FIBCD1,SRC
GO:0007165,GO:0005102,V$SP1_Q6	signal transduction (BP),receptor binding (MF),V$SP1_Q6	3	185	21	34208	0.000192643	0.000627501	ARRB2,CNTNAP1,FIBCD1
GO:0007165,GO:0005102,IPR002181	signal transduction (BP),receptor binding (MF),	Fibrinogen, alpha/beta/gamma chain, C-terminal globular	3	185	22	34208	0.000222175	0.000692739
GO:0007165,GO:0005829	signal transduction (BP),cytosol (CC)	6	185	297	34208	0.00573084	0.00880451	ARRB2,CARD11,ARHGAP25,PDE10A,PRKAA2,SRC
GO:0007165,V$MAZ_Q6	signal transduction (BP),V$MAZ_Q6	5	185	174	34208	0.00263276	0.00471665	ARRB2,CNTNAP5,FGF3,FIBCD1,SRC	ANGPTL7,MFAP4,FIBCD1,TNR
GO:0007165,V$MAZ_Q6,V$SP1_Q6	signal transduction (BP),V$MAZ_Q6,V$SP1_Q6	3	185	70	34208	0.00653145	0.00976484	ARRB2,FGF3,FIBCD1
GO:0007165,V$SP1_Q6	signal transduction (BP),V$SP1_Q6	5	185	207	34208	0.00549401	0.00849622	ARRB2,FGF3,CNTNAP1,FIBCD1,ZFYVE16
GO:0007165,GO:0045121	signal transduction (BP),membrane raft (CC)	4	185	42	34208	7.89245e-05	0.000317803	CARD11,TLR4,TNR,ITLN1
GO:0007165,IPR002181	signal transduction (BP),	Fibrinogen, alpha/beta/gamma chain, C-terminal globular	4	185	24	34208	8.08448e-06	5.85294e-05	0.000424981	ACAN,SVEP1,EDIL3
GO:0007155	cell adhesion (BP)	17	185	556	34208	1.1217e-08	4.74257e-07	SELP,ACAN,CNTNAP5,SVEP1,EDIL3,MFAP4,MFGE8,CD36,CNTNAP1,CNTNAP4,SRC,ADAM23,STAB2,TNR,CLCA2,COL12A1,NRXN2
GO:0007155,GO:0005615	cell adhesion (BP),extracellular space (CC)	3	185	66	34208	0.00554656	0.00854623	SELP,MFGE8,COL12A1	SVEP1,CLCA2,COL12A1
GO:0007155,GO:0005576	cell adhesion (BP),extracellular region (CC)	9	185	156	34208	1.96058e-07	3.39727e-06	ACAN,SVEP1,EDIL3,MFAP4,MFGE8,ADAM23,TNR,CLCA2,COL12A1
GO:0007155,GO:0005576,GO:0005509,IPR006210,IPR000742	cell adhesion (BP),extracellular region (CC),calcium ion binding (MF),	Epidermal growth factor-like,	Epidermal growth factor-like, type 3	3	185	18	34208	0.000119614
GO:0007155,GO:0005576,V$SP1_Q6	cell adhesion (BP),extracellular region (CC),V$SP1_Q6	3	185	18	34208	0.000119614	0.000424981	MFGE8,ADAM23,COL12A1	ACAN,SVEP1,EDIL3,MFGE8,TNR
GO:0007155,GO:0005576,IPR002035	cell adhesion (BP),extracellular region (CC),	von Willebrand factor, type A	3	185	13	34208	4.27676e-05	0.000193599	7.33621e-05	ACAN,SVEP1,EDIL3,MFGE8
GO:0007155,GO:0005576,GO:0031012	cell adhesion (BP),extracellular region (CC),extracellular matrix (CC)	4	185	35	34208	3.80271e-05	0.000179441	ACAN,MFAP4,MFGE8,COL12A1	EDIL3,MFGE8,TNR
GO:0007155,GO:0005576,GO:0005578	cell adhesion (BP),extracellular region (CC),proteinaceous extracellular matrix (CC)	3	185	33	34208	0.000753458	0.00174842	ACAN,MFAP4,TNR	ACAN,SVEP1,EDIL3,MFGE8,ADAM23
GO:0007155,GO:0005576,IPR006210	cell adhesion (BP),extracellular region (CC),	Epidermal growth factor-like	5	185	33	34208	9.19749e-07	1.1505e-05	EDIL3,MFGE8,ADAM23
GO:0007155,GO:0005576,IPR006210,IPR000742	cell adhesion (BP),extracellular region (CC),	Epidermal growth factor-like,	Epidermal growth factor-like, type 3	4	185	26	34208	1.12785e-05
GO:0007155,GO:0005576,IPR006210,GO:0005178	cell adhesion (BP),extracellular region (CC),	Epidermal growth factor-like,integrin binding (MF)	3	185	9	34208	1.27633e-05	7.82074e-05
GO:0007155,GO:0005576,IPR000742	cell adhesion (BP),extracellular region (CC),	Epidermal growth factor-like, type 3	5	185	29	34208	4.68353e-07	7.17462e-06	8.54289e-06	5.84456e-05	CNTNAP5,CNTNAP4,NRXN2
GO:0007155,GO:0005576,IPR000742,GO:0005178	cell adhesion (BP),extracellular region (CC),	Epidermal growth factor-like, type 3,integrin binding (MF)	3	185	8	34208	8.54289e-06	5.84456e-05
GO:0007155,GO:0005576,GO:0005178	cell adhesion (BP),extracellular region (CC),integrin binding (MF)	4	185	20	34208	3.74909e-06	3.13264e-05	EDIL3,MFGE8,ADAM23,TNR
GO:0007155,GO:0016021,GO:0016020	cell adhesion (BP),integral to membrane (CC),membrane (CC)	4	185	109	34208	0.00296178	0.00515325	CNTNAP5,CD36,CNTNAP4,NRXN2
GO:0007155,GO:0016021,GO:0016020,IPR006210,IPR000742,IPR001791	cell adhesion (BP),integral to membrane (CC),membrane (CC),	Epidermal growth factor-like,	Epidermal growth factor-like, type 3,	Laminin G domain	3	185	8	34208	2.14287e-06	CNTNAP5,SVEP1,MFGE8,CNTNAP4,NRXN2
GO:0007155,GO:0016020	cell adhesion (BP),membrane (CC)	8	185	163	34208	3.19669e-06	2.72492e-05	SELP,CNTNAP5,SVEP1,MFGE8,CD36,CNTNAP1,CNTNAP4,NRXN2	1.54391e-06	1.59211e-05	CNTNAP5,MFGE8,CNTNAP4
GO:0007155,GO:0016020,GO:0005887	cell adhesion (BP),membrane (CC),integral to plasma membrane (CC)	3	185	50	34208	0.00253045	0.00456821	SELP,CD36,CNTNAP1	SELP,CNTNAP5,SVEP1,MFGE8,CNTNAP1,CNTNAP4,NRXN2
GO:0007155,GO:0016020,V$FOXO4_01	cell adhesion (BP),membrane (CC),V$FOXO4_01	3	185	23	34208	0.000254486	0.000765268	MFGE8,CD36,CNTNAP4	2.54053e-06	CNTNAP5,CNTNAP1,CNTNAP4,NRXN2
GO:0007155,GO:0016020,IPR006210,IPR000742	cell adhesion (BP),membrane (CC),	Epidermal growth factor-like,	Epidermal growth factor-like, type 3	5	185	21	34208	8.31198e-08	SELP,CNTNAP1,NRXN2
GO:0007155,GO:0016020,IPR006210,IPR000742,IPR000421	cell adhesion (BP),membrane (CC),	Epidermal growth factor-like,	Epidermal growth factor-like, type 3,	Coagulation factor 5/8 type, C-terminal	3	185	5	34208	4.64944e-07	CNTNAP5,MFGE8,CNTNAP1,CNTNAP4
GO:0007155,GO:0016020,IPR000742	cell adhesion (BP),membrane (CC),	Epidermal growth factor-like, type 3	7	185	25	34208	5.34437e-11	5.38e-09
GO:0007155,GO:0016020,IPR000742,IPR001791	cell adhesion (BP),membrane (CC),	Epidermal growth factor-like, type 3,	Laminin G domain	4	185	9	34208	1.0215e-07	SELP,ACAN,STAB2
GO:0007155,GO:0016020,IPR000742,Kegg:04514	cell adhesion (BP),membrane (CC),	Epidermal growth factor-like, type 3,Cell adhesion molecules (CAMs)	3	185	7	34208	5.36068e-06	4.09115e-05
GO:0007155,GO:0016020,IPR000742,IPR000421	cell adhesion (BP),membrane (CC),	Epidermal growth factor-like, type 3,	Coagulation factor 5/8 type, C-terminal	4	185	6	34208	1.23164e-08
GO:0007155,GO:0016020,GO:0009897	cell adhesion (BP),membrane (CC),external side of plasma membrane (CC)	3	185	18	34208	0.000119614	0.000424981	SELP,MFGE8,CD36	SELP,CNTNAP1,ADAM23
GO:0007155,GO:0005488,IPR000742	cell adhesion (BP),binding (MF),	Epidermal growth factor-like, type 3	3	185	11	34208	2.48713e-05	0.000130466	SELP,ACAN,CNTNAP1,ADAM23
GO:0007155,GO:0005515	cell adhesion (BP),protein binding (MF)	5	185	161	34208	0.00187978	0.00357683	SELP,ACAN,CNTNAP1,SRC,ADAM23
GO:0007155,GO:0005515,GO:0005886	cell adhesion (BP),protein binding (MF),plasma membrane (CC)	3	185	111	34208	0.0225466	0.0272831	SELP,SRC,ADAM23
GO:0007155,GO:0005515,GO:0005887,IPR000742	cell adhesion (BP),protein binding (MF),integral to plasma membrane (CC),	Epidermal growth factor-like, type 3	3	185	6	34208	3.07551e-06	2.64294e-05	SVEP1,STAB2,TNR
GO:0007155,GO:0005515,IPR000742	cell adhesion (BP),protein binding (MF),	Epidermal growth factor-like, type 3	4	185	18	34208	2.38798e-06	2.28425e-05	SELP,SVEP1,STAB2
GO:0007155,GO:0005737	cell adhesion (BP),cytoplasm (CC)	5	185	121	34208	0.000524813	0.00133348	SELP,SVEP1,SRC,STAB2,TNR
GO:0007155,GO:0005737,GO:0005886	cell adhesion (BP),cytoplasm (CC),plasma membrane (CC)	3	185	69	34208	0.00627616	0.00946348	SELP,SRC,STAB2
GO:0007155,GO:0005737,IPR006210	cell adhesion (BP),cytoplasm (CC),	Epidermal growth factor-like	3	185	9	34208	1.27633e-05	7.82074e-05	SELP,ADAM23,STAB2
GO:0007155,GO:0005737,IPR000742	cell adhesion (BP),cytoplasm (CC),	Epidermal growth factor-like, type 3	3	185	10	34208	1.81606e-05	0.000104042
GO:0007155,GO:0005886	cell adhesion (BP),plasma membrane (CC)	6	185	331	34208	0.00951144	0.0131505	SELP,CD36,SRC,ADAM23,STAB2,CLCA2
GO:0007155,GO:0005886,GO:0005887	cell adhesion (BP),plasma membrane (CC),integral to plasma membrane (CC)	5	185	102	34208	0.000238814	0.000735936	SELP,CD36,ADAM23,STAB2,CLCA2	MFGE8,CNTNAP4,ADAM23
GO:0007155,GO:0005886,GO:0005887,IPR000742	cell adhesion (BP),plasma membrane (CC),integral to plasma membrane (CC),	Epidermal growth factor-like, type 3	3	185	10	34208	1.81606e-05	0.000104042
GO:0007155,GO:0005886,GO:0005887,GO:0009897	cell adhesion (BP),plasma membrane (CC),integral to plasma membrane (CC),external side of plasma membrane (CC)	3	185	14	34208	5.42148e-05	0.000232004	SELP,CD36,STAB2
GO:0007155,GO:0005886,GO:0007596,GO:0030168	cell adhesion (BP),plasma membrane (CC),blood coagulation (BP),platelet activation (BP)	3	185	19	34208	0.000141477	0.000484736	SELP,CD36,SRC	SELP,CNTNAP1,ADAM23,STAB2
GO:0007155,V$MEF2_02,IPR000742	cell adhesion (BP),V$MEF2_02,	Epidermal growth factor-like, type 3	3	185	5	34208	1.54391e-06	1.59211e-05
GO:0007155,GO:0004872,GO:0005887	cell adhesion (BP),receptor activity (MF),integral to plasma membrane (CC)	3	185	51	34208	0.002678	0.0047534	CD36,CNTNAP1,STAB2
GO:0007155,GO:0005887	cell adhesion (BP),integral to plasma membrane (CC)	6	185	129	34208	7.56393e-05	0.000308095	SELP,CD36,CNTNAP1,ADAM23,STAB2,CLCA2	MFGE8,CNTNAP1,ADAM23
GO:0007155,GO:0005887,IPR000742	cell adhesion (BP),integral to plasma membrane (CC),	Epidermal growth factor-like, type 3	4	185	14	34208	7.94511e-07	1.00575e-05
GO:0007155,V$MAZ_Q6	cell adhesion (BP),V$MAZ_Q6	4	185	93	34208	0.00166183	0.00324087	CNTNAP5,SRC,COL12A1,NRXN2	7.82074e-05	SELP,ACAN,SVEP1
GO:0007155,V$SP1_Q6	cell adhesion (BP),V$SP1_Q6	4	185	67	34208	0.000486484	0.00125418	MFGE8,CNTNAP1,ADAM23,COL12A1	ACAN,CNTNAP5,SVEP1,EDIL3,MFGE8,CNTNAP4,STAB2,TNR,NRXN2
GO:0007155,V$SP1_Q6,IPR000742	cell adhesion (BP),V$SP1_Q6,	Epidermal growth factor-like, type 3	3	185	8	34208	8.54289e-06	5.84456e-05	0.000625695	0.00152916	SVEP1,EDIL3,STAB2
GO:0007155,V$HFH4_01	cell adhesion (BP),V$HFH4_01	3	185	17	34208	0.000100076	0.00037116	CD36,CNTNAP4,TNR	2.02583e-08	ACAN,CNTNAP5,SVEP1,EDIL3,MFGE8,CNTNAP4,STAB2,NRXN2
GO:0007155,IPR000436,IPR000742	cell adhesion (BP),	Sushi/SCR/CCP,	Epidermal growth factor-like, type 3	3	185	9	34208	1.27633e-05	2.86167e-08	9.166e-07	CNTNAP5,EDIL3,MFGE8,CNTNAP4
GO:0007155,IPR006210	cell adhesion (BP),	Epidermal growth factor-like	9	185	58	34208	2.75789e-11	2.91509e-09	SELP,ACAN,CNTNAP5,SVEP1,EDIL3,MFGE8,CNTNAP1,CNTNAP4,ADAM23,STAB2,NRXN2
GO:0007155,IPR006210,IPR001881,IPR000742	cell adhesion (BP),	Epidermal growth factor-like,	EGF-like calcium-binding,	Epidermal growth factor-like, type 3	3	185	31	34208	1.89619e-08	CNTNAP5,EDIL3,MFGE8,CNTNAP1,CNTNAP4
GO:0007155,IPR006210,IPR000742	cell adhesion (BP),	Epidermal growth factor-like,	Epidermal growth factor-like, type 3	8	185	50	34208	2.77904e-10	SELP,MFGE8,STAB2
GO:0007155,IPR006210,IPR000742,IPR000421	cell adhesion (BP),	Epidermal growth factor-like,	Epidermal growth factor-like, type 3,	Coagulation factor 5/8 type, C-terminal	4	185	7	34208
GO:0007155,IPR000742	cell adhesion (BP),	Epidermal growth factor-like, type 3	11	185	57	34208	1.27406e-14	6.73339e-12
GO:0007155,IPR000742,IPR000421	cell adhesion (BP),	Epidermal growth factor-like, type 3,	Coagulation factor 5/8 type, C-terminal	5	185	8	34208	2.42182e-10	0.0008231	0.00187909	PRKAA2,SRC,ERN1
GO:0007155,IPR000742,GO:0009897	cell adhesion (BP),	Epidermal growth factor-like, type 3,external side of plasma membrane (CC)	3	185	6	34208	3.07551e-06	2.64294e-05
GO:0007155,GO:0005178	cell adhesion (BP),integrin binding (MF)	5	185	39	34208	2.17334e-06	2.10754e-05	EDIL3,MFGE8,SRC,ADAM23,TNR
GO:0007155,GO:0009897	cell adhesion (BP),external side of plasma membrane (CC)	4	185	35	34208	3.80271e-05	0.000179441	SELP,MFGE8,CD36,STAB2
GO:0006468,GO:0005524,GO:0000166,V$AP4_Q5,IPR002290,IPR020635,IPR000719	protein phosphorylation (BP),ATP binding (MF),nucleotide binding (MF),V$AP4_Q5,	Serine/threonine-protein kinase domain,	Tyrosine-protein kinase, catalytic domain,	Protein kinase, catalytic domain	3	185	34	34208
GO:0005615,GO:0005576,V$E12_Q6	extracellular space (CC),extracellular region (CC),V$E12_Q6	3	185	107	34208	0.0204916	0.0251126	DHH,WNT16,COL12A1
GO:0005615,GO:0005576,V$SP1_Q6	extracellular space (CC),extracellular region (CC),V$SP1_Q6	3	185	70	34208	0.00653145	0.00976484	DHH,MFGE8,COL12A1
GO:0005615,GO:0005576,GO:0031012	extracellular space (CC),extracellular region (CC),extracellular matrix (CC)	3	185	81	34208	0.00974995	0.0133493	SOD1,MFGE8,COL12A1
GO:0005615,GO:0016020	extracellular space (CC),membrane (CC)	3	185	104	34208	0.0190213	0.0235565	SELP,MFGE8,FIBCD1
GO:0005615,GO:0005515,GO:0005886	extracellular space (CC),protein binding (MF),plasma membrane (CC)	3	185	87	34208	0.0118313	0.01578	SELP,SOD1,DHH
GO:0005615,GO:0005737,GO:0005886	extracellular space (CC),cytoplasm (CC),plasma membrane (CC)	3	185	55	34208	0.00332083	0.00563875	SELP,SOD1,WNT16	SELP,MEP1B,MFGE8
GO:0005615,GO:0005886	extracellular space (CC),plasma membrane (CC)	5	185	186	34208	0.00350277	0.00586755	SELP,SOD1,DHH,MEP1B,WNT16
GO:0005615,V$MAZ_Q6,V$SP1_Q6	extracellular space (CC),V$MAZ_Q6,V$SP1_Q6	3	185	36	34208	0.000974346	0.00212786	DHH,FIBCD1,COL12A1
GO:0005615,V$SP1_Q6	extracellular space (CC),V$SP1_Q6	4	185	79	34208	0.000906805	0.00202001	DHH,MFGE8,FIBCD1,COL12A1
GO:0005615,IPR000742	extracellular space (CC),	Epidermal growth factor-like, type 3	3	185	51	34208	0.002678	0.0047534
GO:0005576	extracellular region (CC)	35	185	1913	34208	2.04397e-10	1.8004e-08	SOD1,ACAN,ANGPTL7,CPA4,PRSS36,SVEP1,DHH,LTBP3,EDIL3,MFAP4,PRSS12,SPINT1,FCGBP,CPA2,WNT16,MFGE8,HP,FGF3,BDNF,ENAM,USH2A,PI16,NOTCH2,HMCN1,NOTCH3,DMBT1,ADAM23,MMP1,TNR,ITLN1,CLCA2,CLEC11A,COLEC11,COL12A1,MR1
GO:0005576,GO:0006508	extracellular region (CC),proteolysis (BP)	8	185	192	34208	1.06534e-05	7.03788e-05	ACAN,CPA4,PRSS36,DHH,PRSS12,CPA2,ADAM23,MMP1
GO:0005576,GO:0006508,GO:0008233	extracellular region (CC),proteolysis (BP),peptidase activity (MF)	6	185	171	34208	0.000350577	0.000976442	CPA4,PRSS36,DHH,PRSS12,CPA2,MMP1
GO:0005576,GO:0006508,GO:0008233,V$E12_Q6	extracellular region (CC),proteolysis (BP),peptidase activity (MF),V$E12_Q6	3	185	24	34208	0.000289686	0.000847021	CPA4,DHH,PRSS12
GO:0005576,GO:0006508,GO:0008233,V$NFAT_Q4_01	extracellular region (CC),proteolysis (BP),peptidase activity (MF),V$NFAT_Q4_01	3	185	20	34208	0.000165782	0.00055629	DHH,PRSS12,CPA2
GO:0005576,GO:0006508,GO:0005515	extracellular region (CC),proteolysis (BP),protein binding (MF)	3	185	38	34208	0.00114211	0.0024096	ACAN,DHH,ADAM23
GO:0005576,GO:0006508,GO:0005509	extracellular region (CC),proteolysis (BP),calcium ion binding (MF)	3	185	38	34208	0.00114211	0.0024096	ACAN,DHH,MMP1
GO:0005576,GO:0006508,V$SP1_Q6	extracellular region (CC),proteolysis (BP),V$SP1_Q6	3	185	17	34208	0.000100076	0.00037116	DHH,PRSS12,ADAM23
GO:0005576,GO:0006508,GO:0005578	extracellular region (CC),proteolysis (BP),proteinaceous extracellular matrix (CC)	3	185	42	34208	0.00152978	0.00303373	ACAN,PRSS36,MMP1
GO:0005576,GO:0016021	extracellular region (CC),integral to membrane (CC)	4	185	171	34208	0.0141576	0.0183728	USH2A,PI16,NOTCH3,MR1	ACAN,CLEC11A,COLEC11
GO:0005576,GO:0016021,GO:0005886	extracellular region (CC),integral to membrane (CC),plasma membrane (CC)	3	185	115	34208	0.0247099	0.029479	USH2A,NOTCH3,MR1
GO:0005576,GO:0016020	extracellular region (CC),membrane (CC)	6	185	190	34208	0.000611804	0.00151093	SVEP1,PRSS12,MFGE8,PI16,DMBT1,MR1
GO:0005576,GO:0005488	extracellular region (CC),binding (MF)	4	185	99	34208	0.00208951	0.00392642	ACAN,LTBP3,CLEC11A,COLEC11
GO:0005576,GO:0005488,GO:0005529,IPR001304	extracellular region (CC),binding (MF),sugar binding (MF),	C-type lectin	3	185	27	34208	0.000413677	0.00110698
GO:0005576,GO:0005515	extracellular region (CC),protein binding (MF)	9	185	362	34208	0.000169259	0.000567057	SOD1,ACAN,DHH,FCGBP,FGF3,USH2A,NOTCH2,NOTCH3,ADAM23	NOTCH2,NOTCH3,ADAM23
GO:0005576,GO:0005515,GO:0005737	extracellular region (CC),protein binding (MF),cytoplasm (CC)	4	185	108	34208	0.00286502	0.00499723	SOD1,FCGBP,FGF3,USH2A
GO:0005576,GO:0005515,GO:0005886	extracellular region (CC),protein binding (MF),plasma membrane (CC)	6	185	136	34208	0.000101292	0.000373052	SOD1,DHH,USH2A,NOTCH2,NOTCH3,ADAM23	0.000627501	ACAN,NOTCH2,NOTCH3
GO:0005576,GO:0005515,GO:0005886,GO:0005509	extracellular region (CC),protein binding (MF),plasma membrane (CC),calcium ion binding (MF)	3	185	22	34208	0.000222175	0.000692739	DHH,NOTCH2,NOTCH3
GO:0005576,GO:0005515,GO:0005886,IPR000742	extracellular region (CC),protein binding (MF),plasma membrane (CC),	Epidermal growth factor-like, type 3	3	185	19	34208	0.000141477	0.000484736
GO:0005576,GO:0005515,GO:0005509	extracellular region (CC),protein binding (MF),calcium ion binding (MF)	4	185	52	34208	0.000183017	0.000607376	ACAN,DHH,NOTCH2,NOTCH3
GO:0005576,GO:0005515,GO:0005509,IPR006210,IPR000742	extracellular region (CC),protein binding (MF),calcium ion binding (MF),	Epidermal growth factor-like,	Epidermal growth factor-like, type 3	3	185	21	34208	0.000192643	ACAN,FCGBP,NOTCH2,NOTCH3
GO:0005576,GO:0005515,GO:0007275	extracellular region (CC),protein binding (MF),multicellular organismal development (BP)	3	185	36	34208	0.000974346	0.00212786	FGF3,NOTCH2,NOTCH3	ACAN,NOTCH2,NOTCH3,ADAM23
GO:0005576,GO:0005515,V$MAZ_Q6	extracellular region (CC),protein binding (MF),V$MAZ_Q6	3	185	56	34208	0.00349499	0.00586847	DHH,FGF3,NOTCH3
GO:0005576,GO:0005515,V$SP1_Q6	extracellular region (CC),protein binding (MF),V$SP1_Q6	3	185	60	34208	0.00424699	0.00683267	DHH,FGF3,ADAM23
GO:0005576,GO:0005515,IPR006210	extracellular region (CC),protein binding (MF),	Epidermal growth factor-like	4	185	31	34208	2.32412e-05	0.000126956	8.27449e-05	0.000319202	LTBP3,NOTCH2,NOTCH3
GO:0005576,GO:0005515,IPR000742	extracellular region (CC),protein binding (MF),	Epidermal growth factor-like, type 3	4	185	33	34208	2.99708e-05	0.000151938
GO:0005576,V$IK2_01	extracellular region (CC),V$IK2_01	3	185	25	34208	0.000327882	0.000918069	BDNF,COLEC11,COL12A1
GO:0005576,V$LEF1_Q2	extracellular region (CC),V$LEF1_Q2	7	185	234	34208	0.000299981	0.000868712	LTBP3,CPA2,BDNF,ENAM,NOTCH2,NOTCH3,COL12A1
GO:0005576,V$LEF1_Q2,GO:0005509,IPR006210,IPR001881,IPR000742	extracellular region (CC),V$LEF1_Q2,calcium ion binding (MF),	Epidermal growth factor-like,	EGF-like calcium-binding,	Epidermal growth factor-like, type 3	3	185	16	34208
GO:0005576,V$LEF1_Q2,V$ETS2_B	extracellular region (CC),V$LEF1_Q2,V$ETS2_B	3	185	37	34208	0.00105612	0.00226664	LTBP3,CPA2,BDNF
GO:0005576,V$LEF1_Q2,V$E12_Q6,V$CHX10_01	extracellular region (CC),V$LEF1_Q2,V$E12_Q6,V$CHX10_01	3	185	18	34208	0.000119614	0.000424981	LTBP3,BDNF,COL12A1
GO:0005576,V$LEF1_Q2,V$NFAT_Q4_01	extracellular region (CC),V$LEF1_Q2,V$NFAT_Q4_01	3	185	74	34208	0.00761403	0.0110323	CPA2,BDNF,COL12A1
GO:0005576,V$LEF1_Q2,V$MAZ_Q6	extracellular region (CC),V$LEF1_Q2,V$MAZ_Q6	3	185	64	34208	0.00509	0.00794702	BDNF,NOTCH3,COL12A1
GO:0005576,V$LEF1_Q2,V$CHX10_01	extracellular region (CC),V$LEF1_Q2,V$CHX10_01	4	185	32	34208	2.64494e-05	0.000137044	LTBP3,BDNF,NOTCH2,COL12A1
GO:0005576,GO:0044419	extracellular region (CC),interspecies interaction between organisms (BP)	3	185	25	34208	0.000327882	0.000918069	MFGE8,DMBT1,MMP1
GO:0005576,GO:0005737	extracellular region (CC),cytoplasm (CC)	10	185	274	34208	2.72599e-06	2.58419e-05	SOD1,PRSS36,SVEP1,FCGBP,WNT16,FGF3,USH2A,DMBT1,TNR,CLEC11A	SVEP1,FCGBP,TNR
GO:0005576,GO:0005737,GO:0005886	extracellular region (CC),cytoplasm (CC),plasma membrane (CC)	3	185	84	34208	0.0107613	0.014583	SOD1,WNT16,USH2A
GO:0005576,GO:0005737,GO:0007275	extracellular region (CC),cytoplasm (CC),multicellular organismal development (BP)	3	185	30	34208	0.000567393	0.00141447	WNT16,FGF3,DMBT1
GO:0005576,GO:0005737,GO:0005578	extracellular region (CC),cytoplasm (CC),proteinaceous extracellular matrix (CC)	4	185	26	34208	1.12785e-05	7.33621e-05	PRSS36,WNT16,DMBT1,TNR	ACAN,HMCN1,MR1
GO:0005576,GO:0005737,IPR006210	extracellular region (CC),cytoplasm (CC),	Epidermal growth factor-like	3	185	14	34208	5.42148e-05	0.000232004
GO:0005576,V$AP1_C	extracellular region (CC),V$AP1_C	4	185	139	34208	0.00699806	0.0103237	CPA4,LTBP3,BDNF,MMP1
GO:0005576,V$AP1_C,V$E12_Q6	extracellular region (CC),V$AP1_C,V$E12_Q6	3	185	41	34208	0.00142615	0.00286042	CPA4,LTBP3,BDNF
GO:0005576,IPR007110	extracellular region (CC),	Immunoglobulin-like	3	185	131	34208	0.0344408	0.0396341
GO:0005576,GO:0005886	extracellular region (CC),plasma membrane (CC)	10	185	344	34208	1.98332e-05	0.000111213	SOD1,DHH,WNT16,USH2A,NOTCH2,NOTCH3,ADAM23,ITLN1,CLCA2,MR1
GO:0005576,GO:0005886,GO:0005887	extracellular region (CC),plasma membrane (CC),integral to plasma membrane (CC)	3	185	102	34208	0.0180749	0.0225696	NOTCH2,ADAM23,CLCA2	0.000100076	0.00037116	EDIL3,NOTCH2,NOTCH3
GO:0005576,GO:0005886,GO:0007275	extracellular region (CC),plasma membrane (CC),multicellular organismal development (BP)	3	185	46	34208	0.00199105	0.00377497	WNT16,NOTCH2,NOTCH3	1.91124e-06	1.86191e-05	SVEP1,LTBP3,EDIL3,NOTCH2,HMCN1,NOTCH3
GO:0005576,V$ERR1_Q2	extracellular region (CC),V$ERR1_Q2	3	185	82	34208	0.0100806	0.0137398	LTBP3,HP,BDNF	2.5002e-06	ACAN,SVEP1,LTBP3,EDIL3,NOTCH2,HMCN1,NOTCH3
GO:0005576,GO:0005509	extracellular region (CC),calcium ion binding (MF)	9	185	176	34208	5.43873e-07	8.27156e-06	ACAN,SVEP1,DHH,LTBP3,EDIL3,NOTCH2,HMCN1,NOTCH3,MMP1
GO:0005576,GO:0005509,GO:0007275,IPR006210,IPR001881,IPR000742	extracellular region (CC),calcium ion binding (MF),multicellular organismal development (BP),	Epidermal growth factor-like,	EGF-like calcium-binding,	Epidermal growth factor-like, type 3	3	185	17	34208
GO:0005576,GO:0005509,IPR006210,IPR001881,IPR000742	extracellular region (CC),calcium ion binding (MF),	Epidermal growth factor-like,	EGF-like calcium-binding,	Epidermal growth factor-like, type 3	6	185	68	34208
GO:0005576,GO:0005509,IPR006210,IPR000742	extracellular region (CC),calcium ion binding (MF),	Epidermal growth factor-like,	Epidermal growth factor-like, type 3	7	185	69	34208	9.81631e-08
GO:0005576,V$ETS2_B	extracellular region (CC),V$ETS2_B	5	185	110	34208	0.000338925	0.000947734	LTBP3,FCGBP,CPA2,BDNF,COLEC11
GO:0005576,V$ETS2_B,V$E12_Q6	extracellular region (CC),V$ETS2_B,V$E12_Q6	3	185	32	34208	0.000687686	0.00162614	LTBP3,FCGBP,BDNF
GO:0005576,V$MEF2_02	extracellular region (CC),V$MEF2_02	4	185	60	34208	0.000318742	0.000911799	CPA2,MFGE8,BDNF,ADAM23
GO:0005576,V$MEF2_02,V$SP1_Q6	extracellular region (CC),V$MEF2_02,V$SP1_Q6	3	185	9	34208	1.27633e-05	7.82074e-05	MFGE8,BDNF,ADAM23
GO:0005576,V$TATA_01	extracellular region (CC),V$TATA_01	4	185	204	34208	0.0251837	0.0299765	CPA4,BDNF,ENAM,DMBT1
GO:0005576,V$E12_Q6	extracellular region (CC),V$E12_Q6	9	185	241	34208	7.21558e-06	5.35219e-05	CPA4,DHH,LTBP3,MFAP4,PRSS12,FCGBP,WNT16,BDNF,COL12A1
GO:0005576,V$E12_Q6,V$MYOD_Q6	extracellular region (CC),V$E12_Q6,V$MYOD_Q6	3	185	59	34208	0.00405058	0.0066021	FCGBP,BDNF,COL12A1
GO:0005576,V$E12_Q6,V$NFAT_Q4_01,V$MAZ_Q6,V$SP1_Q6	extracellular region (CC),V$E12_Q6,V$NFAT_Q4_01,V$MAZ_Q6,V$SP1_Q6	4	185	16	34208	1.43238e-06	1.64568e-05	DHH,PRSS12,BDNF,COL12A1
GO:0005576,GO:0008284	extracellular region (CC),positive regulation of cell proliferation (BP)	3	185	112	34208	0.0230773	0.0278615	MFGE8,FGF3,CLEC11A
GO:0005576,GO:0007275	extracellular region (CC),multicellular organismal development (BP)	7	185	150	34208	1.85241e-05	0.000105838	EDIL3,WNT16,FGF3,NOTCH2,NOTCH3,DMBT1,COLEC11
GO:0005576,GO:0007275,GO:0030154	extracellular region (CC),multicellular organismal development (BP),cell differentiation (BP)	3	185	56	34208	0.00349499	0.00586847	FGF3,NOTCH2,DMBT1
GO:0005576,GO:0007275,GO:0042246	extracellular region (CC),multicellular organismal development (BP),tissue regeneration (BP)	3	185	4	34208	6.20039e-07	8.19227e-06	NOTCH2,NOTCH3,DMBT1
GO:0005576,GO:0005102	extracellular region (CC),receptor binding (MF)	4	185	146	34208	0.00829167	0.0117879	ANGPTL7,MFAP4,WNT16,ITLN1
GO:0005576,Kegg:05200	extracellular region (CC),Pathways in cancer	3	185	87	34208	0.0118313	0.01578	WNT16,FGF3,MMP1
GO:0005576,V$FOXO4_01	extracellular region (CC),V$FOXO4_01	4	185	156	34208	0.0103972	0.014144	FCGBP,MFGE8,BDNF,ENAM
GO:0005576,GO:0042493	extracellular region (CC),response to drug (BP)	3	185	59	34208	0.00405058	0.0066021	SOD1,ACAN,BDNF
GO:0005576,V$NFAT_Q4_01	extracellular region (CC),V$NFAT_Q4_01	6	185	208	34208	0.000979202	0.00213626	DHH,PRSS12,SPINT1,CPA2,BDNF,COL12A1
GO:0005576,V$NFAT_Q4_01,V$MAZ_Q6	extracellular region (CC),V$NFAT_Q4_01,V$MAZ_Q6	5	185	57	34208	1.46082e-05	8.82333e-05	DHH,PRSS12,SPINT1,BDNF,COL12A1
GO:0005576,V$PEA3_Q6	extracellular region (CC),V$PEA3_Q6	4	185	26	34208	1.12785e-05	7.33621e-05	BDNF,DMBT1,MMP1,MR1
GO:0005576,V$MAZ_Q6	extracellular region (CC),V$MAZ_Q6	7	185	189	34208	8.06418e-05	0.000322262	DHH,PRSS12,SPINT1,FGF3,BDNF,NOTCH3,COL12A1
GO:0005576,V$MAZ_Q6,V$SP1_Q6	extracellular region (CC),V$MAZ_Q6,V$SP1_Q6	5	185	69	34208	3.72068e-05	0.000176753	DHH,PRSS12,FGF3,BDNF,COL12A1
GO:0005576,V$SP1_Q6	extracellular region (CC),V$SP1_Q6	7	185	163	34208	3.16104e-05	0.000158728	DHH,PRSS12,MFGE8,FGF3,BDNF,ADAM23,COL12A1	ACAN,SVEP1,HP
GO:0005576,V$TCF11_01	extracellular region (CC),V$TCF11_01	3	185	21	34208	0.000192643	0.000627501	BDNF,PI16,TNR	0.0130491	PRSS36,PRSS12,HP
GO:0005576,GO:0008083	extracellular region (CC),growth factor activity (MF)	3	185	140	34208	0.0406632	0.0462162	FGF3,BDNF,CLEC11A
GO:0005576,V$NF1_Q6	extracellular region (CC),V$NF1_Q6	4	185	99	34208	0.00208951	0.00392642	WNT16,BDNF,PI16,DMBT1
GO:0005576,IPR000436	extracellular region (CC),	Sushi/SCR/CCP	3	185	34	34208	0.0008231	0.00187909
GO:0005576,IPR001314,IPR001254,GO:0004252	extracellular region (CC),	Peptidase S1A, chymotrypsin-type,	Peptidase S1/S6, chymotrypsin/Hap,serine-type endopeptidase activity (MF)	3	185	80	34208	0.00942572
GO:0005576,V$HAND1E47_01	extracellular region (CC),V$HAND1E47_01	3	185	28	34208	0.00046148	0.00119702	PI16,DMBT1,COL12A1
GO:0005576,GO:0001501	extracellular region (CC),skeletal system development (BP)	3	185	54	34208	0.00315212	0.00539998	ACAN,LTBP3,COL12A1	ACAN,SVEP1,LTBP3,EDIL3,FCGBP,MFGE8,NOTCH2,HMCN1,NOTCH3,TNR
GO:0005576,GO:0006916	extracellular region (CC),anti-apoptosis (BP)	3	185	41	34208	0.00142615	0.00286042	SOD1,BDNF,NOTCH2	1.61254e-06	ACAN,SVEP1,LTBP3,EDIL3,MFGE8,NOTCH2,HMCN1,NOTCH3
GO:0005576,GO:0031012	extracellular region (CC),extracellular matrix (CC)	5	185	134	34208	0.000833074	0.00189776	SOD1,ACAN,MFAP4,MFGE8,COL12A1	ACAN,SVEP1,LTBP3,EDIL3,MFGE8,NOTCH2,HMCN1,NOTCH3,ADAM23
GO:0005576,GO:0005578	extracellular region (CC),proteinaceous extracellular matrix (CC)	8	185	197	34208	1.28384e-05	7.84406e-05	ACAN,PRSS36,MFAP4,WNT16,ENAM,DMBT1,MMP1,TNR	USH2A,TNR,COL12A1
GO:0005576,IPR006210	extracellular region (CC),	Epidermal growth factor-like	10	185	119	34208	1.07119e-09	6.12025e-08
GO:0005576,IPR006210,IPR000742	extracellular region (CC),	Epidermal growth factor-like,	Epidermal growth factor-like, type 3	8	185	97	34208	6.02604e-08
GO:0005576,IPR000742	extracellular region (CC),	Epidermal growth factor-like, type 3	9	185	116	34208	1.50902e-08	5.40688e-07
GO:0005576,IPR003961	extracellular region (CC),	Fibronectin, type III	3	185	42	34208	0.00152978	0.00303373
GO:0005576,GO:0005604	extracellular region (CC),basement membrane (CC)	3	185	58	34208	0.0038598	0.00635485	ACAN,USH2A,HMCN1
GO:0005576,V$MYB_Q6	extracellular region (CC),V$MYB_Q6	3	185	24	34208	0.000289686	0.000847021	FCGBP,BDNF,NOTCH2
GO:0005576,GO:0005529	extracellular region (CC),sugar binding (MF)	4	185	52	34208	0.000183017	0.000607376	ACAN,ITLN1,CLEC11A,COLEC11
GO:0006508	proteolysis (BP)	13	185	543	34208	9.13643e-06	6.17074e-05	ACAN,CPA4,PRSS36,CAPN7,DHH,PRSS12,MEP1B,CPA2,CPD,BACE1,ADAM23,MMP1,TMPRSS15
GO:0006508,GO:0008233	proteolysis (BP),peptidase activity (MF)	11	185	461	34208	4.65827e-05	0.000209523	CPA4,PRSS36,CAPN7,DHH,PRSS12,MEP1B,CPA2,CPD,BACE1,MMP1,TMPRSS15
GO:0006508,GO:0008233,GO:0016021,GO:0016020	proteolysis (BP),peptidase activity (MF),integral to membrane (CC),membrane (CC)	3	185	65	34208	0.00531533	0.00824402	CPD,BACE1,TMPRSS15
GO:0006508,GO:0008233,GO:0016020	proteolysis (BP),peptidase activity (MF),membrane (CC)	4	185	94	34208	0.00172844	0.00335839	PRSS12,CPD,BACE1,TMPRSS15	0.0202405	PRSS36,PRSS12,TMPRSS15
GO:0006508,GO:0008233,V$E12_Q6	proteolysis (BP),peptidase activity (MF),V$E12_Q6	4	185	49	34208	0.000145055	0.000493001	CPA4,DHH,PRSS12,BACE1
GO:0006508,GO:0008233,V$E12_Q6,V$MAZ_Q6	proteolysis (BP),peptidase activity (MF),V$E12_Q6,V$MAZ_Q6	3	185	9	34208	1.27633e-05	7.82074e-05	DHH,PRSS12,BACE1
GO:0006508,GO:0008233,V$SP1_Q6	proteolysis (BP),peptidase activity (MF),V$SP1_Q6	4	185	44	34208	9.49174e-05	0.000358313	CAPN7,DHH,PRSS12,CPD	ACAN,MEP1B,ADAM23
GO:0006508,GO:0008233,IPR001314,IPR001254,GO:0004252	proteolysis (BP),peptidase activity (MF),	Peptidase S1A, chymotrypsin-type,	Peptidase S1/S6, chymotrypsin/Hap,serine-type endopeptidase activity (MF)	3	185	97	34208	0.0158266
GO:0006508,GO:0005887	proteolysis (BP),integral to plasma membrane (CC)	3	185	39	34208	0.00123239	0.00256172	MEP1B,BACE1,ADAM23
GO:0006508,V$SP1_Q6	proteolysis (BP),V$SP1_Q6	5	185	57	34208	1.46082e-05	8.82333e-05	CAPN7,DHH,PRSS12,CPD,ADAM23
GO:0006508,IPR000742	proteolysis (BP),	Epidermal growth factor-like, type 3	3	185	30	34208	0.000567393	0.00141447
GO:0007399	nervous system development (BP)	9	185	410	34208	0.00042133	0.00112461	TRIM3,SEMA6A,BDNF,SCN2A,NOTCH2,Phox2b,FEZF1,SHOX2,CHRM3
GO:0007399,GO:0016021	nervous system development (BP),integral to membrane (CC)	3	185	85	34208	0.0111115	0.0149902	SEMA6A,SCN2A,CHRM3
GO:0007399,GO:0005515,V$LEF1_Q2	nervous system development (BP),protein binding (MF),V$LEF1_Q2	3	185	41	34208	0.00142615	0.00286042	TRIM3,SEMA6A,NOTCH2
GO:0007399,V$LEF1_Q2	nervous system development (BP),V$LEF1_Q2	6	185	130	34208	7.89468e-05	0.000317288	TRIM3,SEMA6A,BDNF,NOTCH2,Phox2b,SHOX2
GO:0007399,V$LEF1_Q2,V$STAT4_01,V$TATA_01,V$AFP1_Q6,V$FOXO4_01,V$NFAT_Q4_01,V$CHX10_01,V$NF1_Q6,V$HOXA4_Q2,V$NFKB_Q6_01,V$MSX1_01	nervous system development (BP),V$LEF1_Q2,V$STAT4_01,V$TATA_01,V$AFP1_Q6,V$FOXO4_01,V$NFAT_Q4_01,V$CHX10_01,V$NF1_Q6,V$HOXA4_Q2,V$NFKB_Q6_01,V$MSX1_01	3	185	3	34208	1.55631e-07	2.8609e-06	BDNF,Phox2b,SHOX2
GO:0007399,V$LEF1_Q2,V$MEF2_02,V$FOXO4_01,V$NFAT_Q4_01,V$NF1_Q6,V$EVI1_04,V$OCT1_06	nervous system development (BP),V$LEF1_Q2,V$MEF2_02,V$FOXO4_01,V$NFAT_Q4_01,V$NF1_Q6,V$EVI1_04,V$OCT1_06	3	185	3	34208	1.55631e-07	2.8609e-06	SEMA6A,BDNF,Phox2b
GO:0007399,V$LEF1_Q2,V$PITX2_Q2,GO:0007275,V$FOXO4_01,V$NFAT_Q4_01,V$NF1_Q6,V$LHX3_01	nervous system development (BP),V$LEF1_Q2,V$PITX2_Q2,multicellular organismal development (BP),V$FOXO4_01,V$NFAT_Q4_01,V$NF1_Q6,V$LHX3_01	3	185	3	34208	1.55631e-07	2.8609e-06	SEMA6A,Phox2b,SHOX2
GO:0007399,V$LEF1_Q2,V$PITX2_Q2,GO:0007275,V$EVI1_04,V$LHX3_01	nervous system development (BP),V$LEF1_Q2,V$PITX2_Q2,multicellular organismal development (BP),V$EVI1_04,V$LHX3_01	3	185	3	34208	1.55631e-07	2.8609e-06	SEMA6A,NOTCH2,Phox2b
GO:0007399,V$LEF1_Q2,V$PITX2_Q2,GO:0007275,V$LHX3_01	nervous system development (BP),V$LEF1_Q2,V$PITX2_Q2,multicellular organismal development (BP),V$LHX3_01	4	185	8	34208	5.69911e-08	1.54461e-06	SEMA6A,NOTCH2,Phox2b,SHOX2
GO:0007399,V$LEF1_Q2,V$FOXO4_01,V$NFAT_Q4_01,V$NF1_Q6	nervous system development (BP),V$LEF1_Q2,V$FOXO4_01,V$NFAT_Q4_01,V$NF1_Q6	4	185	16	34208	1.43238e-06	1.64568e-05	SEMA6A,BDNF,Phox2b,SHOX2
GO:0007399,V$LEF1_Q2,V$MYOD_Q6	nervous system development (BP),V$LEF1_Q2,V$MYOD_Q6	3	185	36	34208	0.000974346	0.00212786	TRIM3,BDNF,SHOX2
GO:0007399,V$LEF1_Q2,V$MAZ_Q6	nervous system development (BP),V$LEF1_Q2,V$MAZ_Q6	3	185	58	34208	0.0038598	0.00635485	TRIM3,BDNF,Phox2b
GO:0007399,V$LEF1_Q2,V$CHX10_01	nervous system development (BP),V$LEF1_Q2,V$CHX10_01	4	185	34	34208	3.38237e-05	0.000162139	BDNF,NOTCH2,Phox2b,SHOX2
GO:0007399,V$LEF1_Q2,V$CHX10_01,V$EVI1_04	nervous system development (BP),V$LEF1_Q2,V$CHX10_01,V$EVI1_04	3	185	5	34208	1.54391e-06	1.59211e-05	BDNF,NOTCH2,Phox2b
GO:0007399,V$LEF1_Q2,V$TAL1ALPHAE47_01,V$TAL1BETAITF2_01	nervous system development (BP),V$LEF1_Q2,V$TAL1ALPHAE47_01,V$TAL1BETAITF2_01	3	185	11	34208	2.48713e-05	0.000130466	TRIM3,Phox2b,SHOX2
GO:0007399,V$LEF1_Q2,V$EVI1_04	nervous system development (BP),V$LEF1_Q2,V$EVI1_04	4	185	12	34208	3.96233e-07	6.25102e-06	SEMA6A,BDNF,NOTCH2,Phox2b
GO:0007399,GO:0005886,GO:0004872	nervous system development (BP),plasma membrane (CC),receptor activity (MF)	3	185	43	34208	0.00163802	0.0032033	SEMA6A,NOTCH2,CHRM3
GO:0007399,GO:0005887	nervous system development (BP),integral to plasma membrane (CC)	3	185	57	34208	0.00367463	0.00610225	SCN2A,NOTCH2,CHRM3
GO:0007399,V$SREBP1_02	nervous system development (BP),V$SREBP1_02	3	185	10	34208	1.81606e-05	0.000104042	NOTCH2,Phox2b,CHRM3
GO:0007399,GO:0007275	nervous system development (BP),multicellular organismal development (BP)	5	185	149	34208	0.00133727	0.00271827	SEMA6A,NOTCH2,Phox2b,FEZF1,SHOX2
GO:0007399,GO:0007275,GO:0030154	nervous system development (BP),multicellular organismal development (BP),cell differentiation (BP)	3	185	106	34208	0.0199947	0.0246035	SEMA6A,NOTCH2,FEZF1
GO:0007399,GO:0045666	nervous system development (BP),positive regulation of neuron differentiation (BP)	3	185	15	34208	6.74988e-05	0.000278696	BDNF,Phox2b,FEZF1
GO:0007399,GO:0007411	nervous system development (BP),axon guidance (BP)	3	185	62	34208	0.00465693	0.00738541	SEMA6A,BDNF,FEZF1
GO:0009653	anatomical structure morphogenesis (BP)	3	185	95	34208	0.0149743	0.0192788	FGF3,PKD1,S1PR3
GO:0008283,GO:0016021,GO:0005886,GO:0004872	cell proliferation (BP),integral to membrane (CC),plasma membrane (CC),receptor activity (MF)	3	185	16	34208	8.27449e-05	0.000319202	LRP1,LRP2,CHRM3
GO:0008283,GO:0004872	cell proliferation (BP),receptor activity (MF)	4	185	42	34208	7.89245e-05	0.000317803	PPARD,LRP1,LRP2,CHRM3
GO:0016021	integral to membrane (CC)	60	185	4400	34208	3.85535e-12	8.15021e-10	GHSR,LRIT3,SEMA6A,SREBF2,KIAA0319L,SLC30A1,SUSD4,SLC46A1,LINGO4,GLCE,OPN4,LRP1B,CNTNAP5,FUT6,SLC22A16,LAYN,BAI2,CYP3A4,MYOF,ABHD14A,FAM57A,TPCN1,GJC1,CD36,PKD1,RNF149,OTOF,SLC9A7,CPD,MGAT4C,USH2A,ATP8A1,CNTNAP4,PI16,SCN2A,RTL1,FIBCD1,NOTCH3,TSHR,QRFPR,OR6C75,BACE1,LEMD1,TMEM56,PTPRQ,MFSD6,LGR4,ERN1,AIFM2,LRP4,KCNA1,SLC5A7,OR8B4,LRP1,TMPRSS15,LRP2,B4GALT2,NRXN2,MR1,CHRM3
GO:0016021,GO:0005794,GO:0016020	integral to membrane (CC),Golgi apparatus (CC),membrane (CC)	9	185	348	34208	0.00012606	0.000444893	SREBF2,GLCE,FUT6,CD36,SLC9A7,MGAT4C,BACE1,LRP2,B4GALT2
GO:0016021,GO:0005794,GO:0016020,GO:0005783,V$LEF1_Q2	integral to membrane (CC),Golgi apparatus (CC),membrane (CC),endoplasmic reticulum (CC),V$LEF1_Q2	3	185	12	34208	3.30297e-05	0.000159054	SREBF2,BACE1,LRP2
GO:0016021,GO:0005794,GO:0016020,GO:0005515,V$SP1_Q6	integral to membrane (CC),Golgi apparatus (CC),membrane (CC),protein binding (MF),V$SP1_Q6	3	185	13	34208	4.27676e-05	0.000193599	SREBF2,SLC9A7,LRP2
GO:0016021,GO:0005794,GO:0016020,V$ZF5_B,V$SP1_Q6,GO:0000139	integral to membrane (CC),Golgi apparatus (CC),membrane (CC),V$ZF5_B,V$SP1_Q6,Golgi membrane (CC)	3	185	5	34208	1.54391e-06	1.59211e-05	SREBF2,SLC9A7,B4GALT2
GO:0016021,GO:0005794,GO:0016020,GO:0005624	integral to membrane (CC),Golgi apparatus (CC),membrane (CC),membrane fraction (CC)	3	185	31	34208	0.000625695	0.00152916	CD36,BACE1,LRP2
GO:0016021,GO:0005794,GO:0016020,V$PAX4_03,V$SP1_Q6	integral to membrane (CC),Golgi apparatus (CC),membrane (CC),V$PAX4_03,V$SP1_Q6	3	185	10	34208	1.81606e-05	0.000104042	SREBF2,LRP2,B4GALT2
GO:0016021,GO:0005794,GO:0016020,V$E12_Q6	integral to membrane (CC),Golgi apparatus (CC),membrane (CC),V$E12_Q6	3	185	41	34208	0.00142615	0.00286042	SREBF2,SLC9A7,BACE1
GO:0016021,GO:0005794,GO:0016020,V$SP1_Q6	integral to membrane (CC),Golgi apparatus (CC),membrane (CC),V$SP1_Q6	4	185	53	34208	0.000197126	0.000638168	SREBF2,SLC9A7,LRP2,B4GALT2
GO:0016021,GO:0005794,GO:0016020,V$GFI1_01,GO:0006629	integral to membrane (CC),Golgi apparatus (CC),membrane (CC),V$GFI1_01,lipid metabolic process (BP)	3	185	3	34208	1.55631e-07	2.8609e-06	SREBF2,CD36,LRP2
GO:0016021,GO:0005794,GO:0016020,GO:0000139	integral to membrane (CC),Golgi apparatus (CC),membrane (CC),Golgi membrane (CC)	5	185	235	34208	0.00924259	0.0129311	SREBF2,GLCE,SLC9A7,MGAT4C,B4GALT2
GO:0016021,GO:0005794,GO:0016020,GO:0005768	integral to membrane (CC),Golgi apparatus (CC),membrane (CC),endosome (CC)	3	185	22	34208	0.000222175	0.000692739	SLC9A7,BACE1,LRP2
GO:0016021,GO:0016020	integral to membrane (CC),membrane (CC)	44	185	2933	34208	3.70489e-10	2.61072e-08	LRIT3,SEMA6A,SREBF2,KIAA0319L,SUSD4,SLC46A1,LINGO4,GLCE,OPN4,LRP1B,CNTNAP5,FUT6,LAYN,CYP3A4,ABHD14A,FAM57A,TPCN1,CD36,PKD1,RNF149,OTOF,SLC9A7,CPD,MGAT4C,ATP8A1,CNTNAP4,PI16,SCN2A,RTL1,FIBCD1,BACE1,LEMD1,TMEM56,PTPRQ,MFSD6,ERN1,AIFM2,SLC5A7,LRP1,TMPRSS15,LRP2,B4GALT2,NRXN2,MR1
GO:0016021,GO:0016020,GO:0005783	integral to membrane (CC),membrane (CC),endoplasmic reticulum (CC)	8	185	496	34208	0.00581001	0.00890671	SREBF2,CYP3A4,OTOF,ATP8A1,BACE1,ERN1,LRP2,MR1
GO:0016021,GO:0016020,GO:0005783,GO:0005515,V$LEF1_Q2	integral to membrane (CC),membrane (CC),endoplasmic reticulum (CC),protein binding (MF),V$LEF1_Q2	3	185	13	34208	4.27676e-05	0.000193599	SREBF2,ATP8A1,LRP2
GO:0016021,GO:0016020,GO:0005783,V$LEF1_Q2	integral to membrane (CC),membrane (CC),endoplasmic reticulum (CC),V$LEF1_Q2	4	185	48	34208	0.000133776	0.000468993	SREBF2,ATP8A1,BACE1,LRP2
GO:0016021,GO:0016020,GO:0005783,V$LEF1_Q2,GO:0031410	integral to membrane (CC),membrane (CC),endoplasmic reticulum (CC),V$LEF1_Q2,cytoplasmic vesicle (CC)	3	185	5	34208	1.54391e-06	1.59211e-05	SREBF2,ATP8A1,BACE1
GO:0016021,GO:0016020,GO:0005783,GO:0005886	integral to membrane (CC),membrane (CC),endoplasmic reticulum (CC),plasma membrane (CC)	4	185	39	34208	5.87358e-05	0.000247839	OTOF,ATP8A1,LRP2,MR1
GO:0016021,GO:0016020,GO:0005783,GO:0005789,V$E12_Q6	integral to membrane (CC),membrane (CC),endoplasmic reticulum (CC),endoplasmic reticulum membrane (CC),V$E12_Q6	3	185	43	34208	0.00163802	0.0032033	SREBF2,OTOF,ERN1
GO:0016021,GO:0016020,GO:0005783,GO:0005624	integral to membrane (CC),membrane (CC),endoplasmic reticulum (CC),membrane fraction (CC)	3	185	39	34208	0.00123239	0.00256172	OTOF,BACE1,LRP2
GO:0016021,GO:0016020,GO:0005783,V$E12_Q6	integral to membrane (CC),membrane (CC),endoplasmic reticulum (CC),V$E12_Q6	4	185	53	34208	0.000197126	0.000638168	SREBF2,OTOF,BACE1,ERN1
GO:0016021,GO:0016020,GO:0005783,V$E12_Q6,GO:0031410	integral to membrane (CC),membrane (CC),endoplasmic reticulum (CC),V$E12_Q6,cytoplasmic vesicle (CC)	3	185	5	34208	1.54391e-06	1.59211e-05	SREBF2,OTOF,BACE1
GO:0016021,GO:0016020,GO:0005783,GO:0031410	integral to membrane (CC),membrane (CC),endoplasmic reticulum (CC),cytoplasmic vesicle (CC)	4	185	19	34208	3.01199e-06	2.81741e-05	SREBF2,OTOF,ATP8A1,BACE1
GO:0016021,GO:0016020,GO:0005783,GO:0008202,GO:0006629	integral to membrane (CC),membrane (CC),endoplasmic reticulum (CC),steroid metabolic process (BP),lipid metabolic process (BP)	3	185	6	34208	3.07551e-06	2.64294e-05	SREBF2,CYP3A4,LRP2
GO:0016021,GO:0016020,GO:0005515	integral to membrane (CC),membrane (CC),protein binding (MF)	9	185	375	34208	0.000219801	0.000700844	SEMA6A,SREBF2,KIAA0319L,TPCN1,PKD1,SLC9A7,ATP8A1,LRP1,LRP2
GO:0016021,GO:0016020,GO:0005515,V$ZF5_B,V$E12_Q6,V$SP1_Q6	integral to membrane (CC),membrane (CC),protein binding (MF),V$ZF5_B,V$E12_Q6,V$SP1_Q6	3	185	5	34208	1.54391e-06	1.59211e-05	SEMA6A,SREBF2,SLC9A7
GO:0016021,GO:0016020,GO:0005515,V$LEF1_Q2	integral to membrane (CC),membrane (CC),protein binding (MF),V$LEF1_Q2	5	185	56	34208	1.33851e-05	8.13108e-05	SEMA6A,SREBF2,ATP8A1,LRP1,LRP2
GO:0016021,GO:0016020,GO:0005515,V$LEF1_Q2,GO:0005886	integral to membrane (CC),membrane (CC),protein binding (MF),V$LEF1_Q2,plasma membrane (CC)	4	185	28	34208	1.53166e-05	9.17258e-05	SEMA6A,ATP8A1,LRP1,LRP2
GO:0016021,GO:0016020,GO:0005515,V$LEF1_Q2,GO:0005886,V$PAX4_03,GO:0004872,V$SP1_Q6,V$IK1_01,V$MZF1_01	integral to membrane (CC),membrane (CC),protein binding (MF),V$LEF1_Q2,plasma membrane (CC),V$PAX4_03,receptor activity (MF),V$SP1_Q6,V$IK1_01,V$MZF1_01	3	185	3	34208	1.55631e-07	2.8609e-06	SEMA6A,LRP1,LRP2
GO:0016021,GO:0016020,GO:0005515,V$LEF1_Q2,V$PAX4_03,V$SP1_Q6	integral to membrane (CC),membrane (CC),protein binding (MF),V$LEF1_Q2,V$PAX4_03,V$SP1_Q6	4	185	5	34208	4.12292e-09	1.89475e-07	SEMA6A,SREBF2,LRP1,LRP2
GO:0016021,GO:0016020,GO:0005515,GO:0005886	integral to membrane (CC),membrane (CC),protein binding (MF),plasma membrane (CC)	5	185	128	34208	0.000677564	0.00162769	SEMA6A,PKD1,ATP8A1,LRP1,LRP2
GO:0016021,GO:0016020,GO:0005515,GO:0055085	integral to membrane (CC),membrane (CC),protein binding (MF),transmembrane transport (BP)	3	185	54	34208	0.00315212	0.00539998	TPCN1,SLC9A7,ATP8A1
GO:0016021,GO:0016020,GO:0005515,V$MYOD_Q6,V$SP1_Q6	integral to membrane (CC),membrane (CC),protein binding (MF),V$MYOD_Q6,V$SP1_Q6	3	185	13	34208	4.27676e-05	0.000193599	SREBF2,TPCN1,SLC9A7
GO:0016021,GO:0016020,GO:0005515,V$SP1_Q6	integral to membrane (CC),membrane (CC),protein binding (MF),V$SP1_Q6	6	185	63	34208	1.2133e-06	1.45734e-05	SEMA6A,SREBF2,TPCN1,SLC9A7,LRP1,LRP2
GO:0016021,GO:0016020,GO:0005515,V$SP1_Q6,GO:0005768	integral to membrane (CC),membrane (CC),protein binding (MF),V$SP1_Q6,endosome (CC)	4	185	6	34208	1.23164e-08	4.64944e-07	TPCN1,SLC9A7,LRP1,LRP2
GO:0016021,GO:0016020,GO:0005515,GO:0006812	integral to membrane (CC),membrane (CC),protein binding (MF),cation transport (BP)	3	185	13	34208	4.27676e-05	0.000193599	PKD1,SLC9A7,ATP8A1
GO:0016021,GO:0016020,V$ZF5_B,V$PAX4_03,V$SP1_Q6	integral to membrane (CC),membrane (CC),V$ZF5_B,V$PAX4_03,V$SP1_Q6	3	185	6	34208	3.07551e-06	2.64294e-05	SEMA6A,SREBF2,B4GALT2
GO:0016021,GO:0016020,V$ZF5_B,V$SP1_Q6	integral to membrane (CC),membrane (CC),V$ZF5_B,V$SP1_Q6	4	185	10	34208	1.6953e-07	2.98655e-06	SEMA6A,SREBF2,SLC9A7,B4GALT2
GO:0016021,GO:0016020,V$LEF1_Q2	integral to membrane (CC),membrane (CC),V$LEF1_Q2	8	185	281	34208	0.00015651	0.00053108	SEMA6A,SREBF2,ATP8A1,FIBCD1,BACE1,LEMD1,LRP1,LRP2
GO:0016021,GO:0016020,V$LEF1_Q2,GO:0005624,GO:0005768	integral to membrane (CC),membrane (CC),V$LEF1_Q2,membrane fraction (CC),endosome (CC)	3	185	4	34208	6.20039e-07	8.19227e-06	BACE1,LRP1,LRP2
GO:0016021,GO:0016020,V$LEF1_Q2,V$E12_Q6	integral to membrane (CC),membrane (CC),V$LEF1_Q2,V$E12_Q6	4	185	79	34208	0.000906805	0.00202001	SEMA6A,SREBF2,BACE1,LEMD1
GO:0016021,GO:0016020,V$LEF1_Q2,V$PITX2_Q2,V$SP1_Q6	integral to membrane (CC),membrane (CC),V$LEF1_Q2,V$PITX2_Q2,V$SP1_Q6	3	185	9	34208	1.27633e-05	7.82074e-05	SEMA6A,FIBCD1,LRP2
GO:0016021,GO:0016020,V$LEF1_Q2,V$MAZ_Q6	integral to membrane (CC),membrane (CC),V$LEF1_Q2,V$MAZ_Q6	3	185	77	34208	0.00849139	0.0120233	FIBCD1,BACE1,LRP1
GO:0016021,GO:0016020,V$LEF1_Q2,V$SP1_Q6	integral to membrane (CC),membrane (CC),V$LEF1_Q2,V$SP1_Q6	5	185	87	34208	0.000113092	0.000412912	SEMA6A,SREBF2,FIBCD1,LRP1,LRP2
GO:0016021,GO:0016020,V$LEF1_Q2,V$LHX3_01	integral to membrane (CC),membrane (CC),V$LEF1_Q2,V$LHX3_01	3	185	11	34208	2.48713e-05	0.000130466	SEMA6A,LEMD1,LRP2	2.8609e-06	LRP1B,LRP1,NRXN2
GO:0016021,GO:0016020,V$LEF1_Q2,V$AP3_Q6	integral to membrane (CC),membrane (CC),V$LEF1_Q2,V$AP3_Q6	3	185	9	34208	1.27633e-05	7.82074e-05	SEMA6A,LEMD1,LRP1
GO:0016021,GO:0016020,V$TCF11MAFG_01	integral to membrane (CC),membrane (CC),V$TCF11MAFG_01	4	185	39	34208	5.87358e-05	0.000247839	LRP1B,FIBCD1,LRP1,NRXN2
GO:0016021,GO:0016020,V$TCF11MAFG_01,V$MAZ_Q6	integral to membrane (CC),membrane (CC),V$TCF11MAFG_01,V$MAZ_Q6	3	185	15	34208	6.74988e-05	0.000278696	FIBCD1,LRP1,NRXN2
GO:0016021,GO:0016020,V$TCF11MAFG_01,IPR006210,IPR000742,V$NRF2_Q4	integral to membrane (CC),membrane (CC),V$TCF11MAFG_01,	Epidermal growth factor-like,	Epidermal growth factor-like, type 3,V$NRF2_Q4	3	185	3	34208	1.55631e-07
GO:0016021,GO:0016020,GO:0005737	integral to membrane (CC),membrane (CC),cytoplasm (CC)	6	185	220	34208	0.00130532	0.00268428	SREBF2,SLC46A1,CYP3A4,ABHD14A,AIFM2,LRP1
GO:0016021,GO:0016020,V$AP1_C	integral to membrane (CC),membrane (CC),V$AP1_C	3	185	110	34208	0.0220227	0.0267563	LRP1B,SLC9A7,LRP1
GO:0016021,GO:0016020,V$AP4_Q5	integral to membrane (CC),membrane (CC),V$AP4_Q5	5	185	148	34208	0.001298	0.00268491	CNTNAP5,TPCN1,ERN1,SLC5A7,LRP1
GO:0016021,GO:0016020,GO:0005886	integral to membrane (CC),membrane (CC),plasma membrane (CC)	11	185	437	34208	2.87342e-05	0.00014708	SEMA6A,OPN4,FAM57A,CD36,PKD1,OTOF,ATP8A1,SLC5A7,LRP1,LRP2,MR1
GO:0016021,GO:0016020,GO:0005886,GO:0005509,GO:0005624	integral to membrane (CC),membrane (CC),plasma membrane (CC),calcium ion binding (MF),membrane fraction (CC)	3	185	6	34208	3.07551e-06	2.64294e-05	OTOF,LRP1,LRP2
GO:0016021,GO:0016020,GO:0005886,GO:0005624	integral to membrane (CC),membrane (CC),plasma membrane (CC),membrane fraction (CC)	4	185	65	34208	0.000433342	0.00114942	CD36,OTOF,LRP1,LRP2
GO:0016021,GO:0016020,GO:0005886,GO:0005624,GO:0004872	integral to membrane (CC),membrane (CC),plasma membrane (CC),membrane fraction (CC),receptor activity (MF)	3	185	17	34208	0.000100076	0.00037116	CD36,LRP1,LRP2
GO:0016021,GO:0016020,GO:0005886,V$TATA_01	integral to membrane (CC),membrane (CC),plasma membrane (CC),V$TATA_01	3	185	30	34208	0.000567393	0.00141447	CD36,OTOF,SLC5A7
GO:0016021,GO:0016020,GO:0005886,GO:0004872	integral to membrane (CC),membrane (CC),plasma membrane (CC),receptor activity (MF)	5	185	135	34208	0.000861375	0.0019559	SEMA6A,OPN4,CD36,LRP1,LRP2	LRIT3,LINGO4,PKD1
GO:0016021,GO:0016020,GO:0005886,GO:0004872,V$LHX3_01	integral to membrane (CC),membrane (CC),plasma membrane (CC),receptor activity (MF),V$LHX3_01	3	185	5	34208	1.54391e-06	1.59211e-05	SEMA6A,CD36,LRP2
GO:0016021,GO:0016020,GO:0005886,GO:0005887	integral to membrane (CC),membrane (CC),plasma membrane (CC),integral to plasma membrane (CC)	3	185	122	34208	0.0287557	0.0337719	CD36,PKD1,LRP1	4	34208	6.20039e-07	8.19227e-06	LRP1B,LRP1,LRP2
GO:0016021,GO:0016020,GO:0005886,V$AP4_01	integral to membrane (CC),membrane (CC),plasma membrane (CC),V$AP4_01	3	185	7	34208	5.36068e-06	4.09115e-05	OTOF,ATP8A1,LRP1
GO:0016021,GO:0016020,IPR003591	integral to membrane (CC),membrane (CC),	Leucine-rich repeat, typical subtype	3	185	60	34208	0.00424699	0.00683267
GO:0016021,GO:0016020,GO:0005509,GO:0005624	integral to membrane (CC),membrane (CC),calcium ion binding (MF),membrane fraction (CC)	4	185	15	34208	1.07884e-06	1.31073e-05	LRP1B,OTOF,LRP1,LRP2
GO:0016021,GO:0016020,GO:0005509,GO:0005624,GO:0004872,V$NKX25_02,IPR006210,IPR001881,IPR000742,GO:0006898,IPR002172,IPR000033	integral to membrane (CC),membrane (CC),calcium ion binding (MF),membrane fraction (CC),receptor activity (MF),V$NKX25_02,	Epidermal growth factor-like,	EGF-like calcium-binding,	Epidermal growth factor-like, type 3,receptor-mediated endocytosis (BP),	Low-density lipoprotein (LDL) receptor class A repeat,	LDLR class B repeat	3	185
GO:0016021,GO:0016020,GO:0005624	integral to membrane (CC),membrane (CC),membrane fraction (CC)	8	185	151	34208	1.80632e-06	1.82706e-05	LRP1B,CD36,OTOF,CPD,SCN2A,BACE1,LRP1,LRP2
GO:0016021,GO:0016020,GO:0005624,GO:0004872	integral to membrane (CC),membrane (CC),membrane fraction (CC),receptor activity (MF)	4	185	24	34208	8.08448e-06	5.85294e-05	LRP1B,CD36,LRP1,LRP2
GO:0016021,GO:0016020,GO:0005624,GO:0005887	integral to membrane (CC),membrane (CC),membrane fraction (CC),integral to plasma membrane (CC)	4	185	42	34208	7.89245e-05	0.000317803	CD36,SCN2A,BACE1,LRP1
GO:0016021,GO:0016020,GO:0005624,V$SP1_Q6	integral to membrane (CC),membrane (CC),membrane fraction (CC),V$SP1_Q6	3	185	26	34208	0.000369178	0.00100832	CPD,LRP1,LRP2
GO:0016021,GO:0016020,GO:0055085	integral to membrane (CC),membrane (CC),transmembrane transport (BP)	7	185	334	34208	0.00237437	0.00436852	SLC46A1,TPCN1,SLC9A7,ATP8A1,SCN2A,MFSD6,SLC5A7
GO:0016021,GO:0016020,GO:0055085,GO:0006811	integral to membrane (CC),membrane (CC),transmembrane transport (BP),ion transport (BP)	4	185	168	34208	0.0133457	0.0175562	TPCN1,SLC9A7,SCN2A,SLC5A7
GO:0016021,GO:0016020,GO:0055085,GO:0006811,GO:0006814	integral to membrane (CC),membrane (CC),transmembrane transport (BP),ion transport (BP),sodium ion transport (BP)	3	185	47	34208	0.00211841	0.00395612	SLC9A7,SCN2A,SLC5A7
GO:0016021,GO:0016020,V$PAX4_03,V$SP1_Q6	integral to membrane (CC),membrane (CC),V$PAX4_03,V$SP1_Q6	5	185	45	34208	4.49226e-06	3.68087e-05	SEMA6A,SREBF2,LRP1,LRP2,B4GALT2
GO:0016021,GO:0016020,V$AREB6_01	integral to membrane (CC),membrane (CC),V$AREB6_01	4	185	102	34208	0.00232946	0.00428962	CYP3A4,SLC9A7,CNTNAP4,NRXN2
GO:0016021,GO:0016020,V$E12_Q6	integral to membrane (CC),membrane (CC),V$E12_Q6	7	185	264	34208	0.00061609	0.00151974	SEMA6A,SREBF2,OTOF,SLC9A7,BACE1,LEMD1,ERN1
GO:0016021,GO:0016020,V$E12_Q6,V$AP3_Q6	integral to membrane (CC),membrane (CC),V$E12_Q6,V$AP3_Q6	3	185	10	34208	1.81606e-05	0.000104042	SEMA6A,LEMD1,ERN1
GO:0016021,GO:0016020,V$HNF3_Q6	integral to membrane (CC),membrane (CC),V$HNF3_Q6	4	185	71	34208	0.000606424	0.00149939	SEMA6A,RNF149,CNTNAP4,B4GALT2
GO:0016021,GO:0016020,GO:0004872	integral to membrane (CC),membrane (CC),receptor activity (MF)	7	185	318	34208	0.00180322	0.00348128	SEMA6A,OPN4,LRP1B,CD36,PTPRQ,LRP1,LRP2
GO:0016021,GO:0016020,GO:0005887	integral to membrane (CC),membrane (CC),integral to plasma membrane (CC)	5	185	191	34208	0.00392002	0.00642895	CD36,PKD1,SCN2A,BACE1,LRP1
GO:0016021,GO:0016020,GO:0030425	integral to membrane (CC),membrane (CC),dendrite (CC)	3	185	29	34208	0.000512687	0.00130738	SREBF2,CNTNAP4,LRP1
GO:0016021,GO:0016020,GO:0009986	integral to membrane (CC),membrane (CC),cell surface (CC)	4	185	66	34208	0.000459365	0.00120783	LAYN,CYP3A4,CD36,BACE1
GO:0016021,GO:0016020,GO:0007275	integral to membrane (CC),membrane (CC),multicellular organismal development (BP)	3	185	80	34208	0.00942572	0.0130491	SEMA6A,RTL1,LRP1
GO:0016021,GO:0016020,V$FOXO4_01	integral to membrane (CC),membrane (CC),V$FOXO4_01	4	185	194	34208	0.0214264	0.0261672	SEMA6A,CD36,CNTNAP4,LEMD1
GO:0016021,GO:0016020,V$FOXO4_01,V$S8_01	integral to membrane (CC),membrane (CC),V$FOXO4_01,V$S8_01	3	185	14	34208	5.42148e-05	0.000232004	CD36,CNTNAP4,LEMD1	5.84456e-05	CNTNAP5,LRP1,NRXN2
GO:0016021,GO:0016020,V$FOXO4_01,V$LHX3_01	integral to membrane (CC),membrane (CC),V$FOXO4_01,V$LHX3_01	3	185	12	34208	3.30297e-05	0.000159054	SEMA6A,CD36,LEMD1
GO:0016021,GO:0016020,V$MYOD_Q6	integral to membrane (CC),membrane (CC),V$MYOD_Q6	4	185	102	34208	0.00232946	0.00428962	SREBF2,TPCN1,SLC9A7,NRXN2
GO:0016021,GO:0016020,V$MAZ_Q6	integral to membrane (CC),membrane (CC),V$MAZ_Q6	5	185	212	34208	0.00606593	0.00920559	CNTNAP5,FIBCD1,BACE1,LRP1,NRXN2
GO:0016021,GO:0016020,V$MAZ_Q6,IPR006210,IPR000742	integral to membrane (CC),membrane (CC),V$MAZ_Q6,	Epidermal growth factor-like,	Epidermal growth factor-like, type 3	3	185	8	34208	8.54289e-06
GO:0016021,GO:0016020,V$SP1_Q6	integral to membrane (CC),membrane (CC),V$SP1_Q6	9	185	289	34208	3.04138e-05	0.000153815	SEMA6A,SREBF2,TPCN1,SLC9A7,CPD,FIBCD1,LRP1,LRP2,B4GALT2
GO:0016021,GO:0016020,V$SP1_Q6,V$MIF1_01	integral to membrane (CC),membrane (CC),V$SP1_Q6,V$MIF1_01	3	185	10	34208	1.81606e-05	0.000104042	TPCN1,FIBCD1,LRP2
GO:0016021,GO:0016020,V$CHX10_01,V$LHX3_01	integral to membrane (CC),membrane (CC),V$CHX10_01,V$LHX3_01	3	185	25	34208	0.000327882	0.000918069	CD36,LEMD1,LRP2
GO:0016021,GO:0016020,GO:0005792	integral to membrane (CC),membrane (CC),microsome (CC)	3	185	125	34208	0.0305905	0.0356496	SREBF2,CYP3A4,CPD
GO:0016021,GO:0016020,V$SRY_02	integral to membrane (CC),membrane (CC),V$SRY_02	3	185	22	34208	0.000222175	0.000692739	CD36,LEMD1,LRP1
GO:0016021,GO:0016020,GO:0005768	integral to membrane (CC),membrane (CC),endosome (CC)	5	185	65	34208	2.78275e-05	0.000142785	TPCN1,SLC9A7,BACE1,LRP1,LRP2
GO:0016021,GO:0016020,GO:0016787	integral to membrane (CC),membrane (CC),hydrolase activity (MF)	4	185	125	34208	0.00482695	0.00761505	ABHD14A,ATP8A1,PTPRQ,ERN1	1.33253e-06	LRP1B,CNTNAP5,CNTNAP4,LRP1,LRP2,NRXN2
GO:0016021,GO:0016020,V$GATA1_02	integral to membrane (CC),membrane (CC),V$GATA1_02	3	185	23	34208	0.000254486	0.000765268	SEMA6A,LEMD1,B4GALT2
GO:0016021,GO:0016020,V$NF1_Q6	integral to membrane (CC),membrane (CC),V$NF1_Q6	4	185	88	34208	0.0013553	0.00275226	SEMA6A,CNTNAP4,PI16,NRXN2
GO:0016021,GO:0016020,Kegg:05010	integral to membrane (CC),membrane (CC),Alzheimer's disease	3	185	45	34208	0.00186858	0.00355872	BACE1,ERN1,LRP1
GO:0016021,GO:0016020,IPR006210,IPR000742	integral to membrane (CC),membrane (CC),	Epidermal growth factor-like,	Epidermal growth factor-like, type 3	6	185	37	34208	4.66447e-08
GO:0016021,GO:0016020,GO:0030424	integral to membrane (CC),membrane (CC),axon (CC)	3	185	32	34208	0.000687686	0.00162614	SEMA6A,SCN2A,BACE1
GO:0016021,GO:0016020,V$LFA1_Q6	integral to membrane (CC),membrane (CC),V$LFA1_Q6	4	185	21	34208	4.61167e-06	3.72102e-05	SEMA6A,CNTNAP5,TPCN1,BACE1
GO:0016021,GO:0016020,V$IK1_01	integral to membrane (CC),membrane (CC),V$IK1_01	4	185	25	34208	9.58376e-06	6.43177e-05	SEMA6A,PI16,LRP1,LRP2	LRP1B,LRP1,TMPRSS15,LRP2
GO:0016021,GO:0016020,V$LHX3_01	integral to membrane (CC),membrane (CC),V$LHX3_01	4	185	30	34208	2.03281e-05	0.000113088	SEMA6A,CD36,LEMD1,LRP2
GO:0016021,GO:0016020,V$AP3_Q6	integral to membrane (CC),membrane (CC),V$AP3_Q6	4	185	22	34208	5.61269e-06	4.25277e-05	SEMA6A,LEMD1,ERN1,LRP1	0.00368692	GHSR,QRFPR,LGR4,CHRM3
GO:0016021,GO:0016020,GO:0006629	integral to membrane (CC),membrane (CC),lipid metabolic process (BP)	4	185	62	34208	0.000361581	0.00100181	SREBF2,CYP3A4,CD36,LRP2	0.000813651	GHSR,TSHR,QRFPR,LGR4,CHRM3
GO:0016021,GO:0016020,IPR002172	integral to membrane (CC),membrane (CC),	Low-density lipoprotein (LDL) receptor class A repeat	4	185	26	34208	1.12785e-05	7.33621e-05	0.00635485	GHSR,TSHR,CHRM3
GO:0016021,GO:0016020,GO:0005802	integral to membrane (CC),membrane (CC),trans-Golgi network (CC)	3	185	18	34208	0.000119614	0.000424981	SLC9A7,CPD,BACE1	0.0274534	GHSR,OPN4,QRFPR,OR6C75,LGR4,OR8B4,CHRM3
GO:0016021,IPR017452,IPR000276,GO:0005886,GO:0007186,GO:0004872,GO:0004930,GO:0004871	integral to membrane (CC),	GPCR, rhodopsin-like superfamily,	GPCR, rhodopsin-like, 7TM,plasma membrane (CC),G-protein coupled receptor signaling pathway (BP),receptor activity (MF),G-protein coupled receptor activity (MF),signal transducer activity (MF)	4	185	97	34208	0.00193938	0.0117142	GHSR,OPN4,TSHR,QRFPR,OR6C75,LGR4,OR8B4,CHRM3
GO:0016021,IPR017452,IPR000276,GO:0005886,GO:0007186,GO:0004872,GO:0004871	integral to membrane (CC),	GPCR, rhodopsin-like superfamily,	GPCR, rhodopsin-like, 7TM,plasma membrane (CC),G-protein coupled receptor signaling pathway (BP),receptor activity (MF),signal transducer activity (MF)	5	185	105	34208	0.00027327
GO:0016021,IPR017452,IPR000276,GO:0005886,GO:0007186,GO:0004872,GO:0004871,Kegg:04080	integral to membrane (CC),	GPCR, rhodopsin-like superfamily,	GPCR, rhodopsin-like, 7TM,plasma membrane (CC),G-protein coupled receptor signaling pathway (BP),receptor activity (MF),signal transducer activity (MF),Neuroactive ligand-receptor interaction	3	185	58	34208	0.0038598
GO:0016021,IPR017452,IPR000276,GO:0005886,GO:0004872,GO:0004930,GO:0004871	integral to membrane (CC),	GPCR, rhodopsin-like superfamily,	GPCR, rhodopsin-like, 7TM,plasma membrane (CC),receptor activity (MF),G-protein coupled receptor activity (MF),signal transducer activity (MF)	7	185	516	34208	0.0227133
GO:0016021,IPR017452,IPR000276,GO:0005886,GO:0004872,GO:0004871	integral to membrane (CC),	GPCR, rhodopsin-like superfamily,	GPCR, rhodopsin-like, 7TM,plasma membrane (CC),receptor activity (MF),signal transducer activity (MF)	8	185	527	34208	0.00823431	6.20039e-07	8.19227e-06	NOTCH3,LRP1,LRP2
GO:0016021,GO:0005515	integral to membrane (CC),protein binding (MF)	13	185	602	34208	2.68844e-05	0.000138619	SEMA6A,SREBF2,KIAA0319L,TPCN1,PKD1,SLC9A7,USH2A,ATP8A1,NOTCH3,TSHR,LRP4,LRP1,LRP2
GO:0016021,GO:0005515,V$LEF1_Q2	integral to membrane (CC),protein binding (MF),V$LEF1_Q2	6	185	97	34208	1.51566e-05	9.12851e-05	SEMA6A,SREBF2,ATP8A1,NOTCH3,LRP1,LRP2
GO:0016021,GO:0005515,V$LEF1_Q2,GO:0005886	integral to membrane (CC),protein binding (MF),V$LEF1_Q2,plasma membrane (CC)	5	185	65	34208	2.78275e-05	0.000142785	SEMA6A,ATP8A1,NOTCH3,LRP1,LRP2
GO:0016021,GO:0005515,V$LEF1_Q2,GO:0005886,GO:0005509,GO:0004872,IPR006210,IPR001881,IPR000742	integral to membrane (CC),protein binding (MF),V$LEF1_Q2,plasma membrane (CC),calcium ion binding (MF),receptor activity (MF),	Epidermal growth factor-like,	EGF-like calcium-binding,	Epidermal growth factor-like, type 3	3	185	4	34208
GO:0016021,GO:0005515,V$LEF1_Q2,GO:0005886,GO:0004872	integral to membrane (CC),protein binding (MF),V$LEF1_Q2,plasma membrane (CC),receptor activity (MF)	4	185	36	34208	4.26003e-05	0.000197928	SEMA6A,NOTCH3,LRP1,LRP2	2.98655e-06	NOTCH3,LRP4,LRP1,LRP2
GO:0016021,GO:0005515,V$LEF1_Q2,GO:0005886,GO:0004872,GO:0007275	integral to membrane (CC),protein binding (MF),V$LEF1_Q2,plasma membrane (CC),receptor activity (MF),multicellular organismal development (BP)	3	185	10	34208	1.81606e-05	0.000104042	SEMA6A,NOTCH3,LRP1	34208	1.54391e-06	1.59211e-05	LRP4,LRP1,LRP2
GO:0016021,GO:0005515,GO:0005737	integral to membrane (CC),protein binding (MF),cytoplasm (CC)	3	185	137	34208	0.03853	0.0440521	SREBF2,USH2A,LRP1
GO:0016021,GO:0005515,GO:0005886	integral to membrane (CC),protein binding (MF),plasma membrane (CC)	9	185	345	34208	0.000118122	0.000429794	SEMA6A,PKD1,USH2A,ATP8A1,NOTCH3,TSHR,LRP4,LRP1,LRP2
GO:0016021,GO:0005515,GO:0005886,GO:0005509,GO:0004872,IPR006210,IPR001881	integral to membrane (CC),protein binding (MF),plasma membrane (CC),calcium ion binding (MF),receptor activity (MF),	Epidermal growth factor-like,	EGF-like calcium-binding	4	185	10	34208	1.6953e-07
GO:0016021,GO:0005515,GO:0005886,GO:0005509,GO:0004872,IPR006210,IPR001881,IPR002172,IPR000033	integral to membrane (CC),protein binding (MF),plasma membrane (CC),calcium ion binding (MF),receptor activity (MF),	Epidermal growth factor-like,	EGF-like calcium-binding,	Low-density lipoprotein (LDL) receptor class A repeat,	LDLR class B repeat	3	185	5
GO:0016021,GO:0005515,GO:0005886,GO:0004872	integral to membrane (CC),protein binding (MF),plasma membrane (CC),receptor activity (MF)	6	185	159	34208	0.000237355	0.000733579	SEMA6A,NOTCH3,TSHR,LRP4,LRP1,LRP2
GO:0016021,GO:0005515,GO:0005886,GO:0004872,V$MAZ_Q6	integral to membrane (CC),protein binding (MF),plasma membrane (CC),receptor activity (MF),V$MAZ_Q6	3	185	28	34208	0.00046148	0.00119702	NOTCH3,TSHR,LRP1
GO:0016021,GO:0005515,GO:0005886,GO:0005887	integral to membrane (CC),protein binding (MF),plasma membrane (CC),integral to plasma membrane (CC)	3	185	90	34208	0.0129602	0.0170917	PKD1,TSHR,LRP1
GO:0016021,V$LEF1_Q2	integral to membrane (CC),V$LEF1_Q2	10	185	427	34208	0.000120337	0.000426831	SEMA6A,SREBF2,BAI2,ATP8A1,FIBCD1,NOTCH3,BACE1,LEMD1,LRP1,LRP2
GO:0016021,V$LEF1_Q2,GO:0005886	integral to membrane (CC),V$LEF1_Q2,plasma membrane (CC)	6	185	218	34208	0.0012459	0.00258472	SEMA6A,BAI2,ATP8A1,NOTCH3,LRP1,LRP2
GO:0016021,V$LEF1_Q2,GO:0005886,V$PAX4_03,GO:0004872	integral to membrane (CC),V$LEF1_Q2,plasma membrane (CC),V$PAX4_03,receptor activity (MF)	4	185	19	34208	3.01199e-06	2.81741e-05	SEMA6A,BAI2,LRP1,LRP2
GO:0016021,V$LEF1_Q2,GO:0005886,GO:0004872	integral to membrane (CC),V$LEF1_Q2,plasma membrane (CC),receptor activity (MF)	5	185	78	34208	6.71998e-05	0.000281866	SEMA6A,BAI2,NOTCH3,LRP1,LRP2
GO:0016021,V$LEF1_Q2,GO:0005886,GO:0004872,V$MAZ_Q6	integral to membrane (CC),V$LEF1_Q2,plasma membrane (CC),receptor activity (MF),V$MAZ_Q6	3	185	26	34208	0.000369178	0.00100832	BAI2,NOTCH3,LRP1
GO:0016021,V$LEF1_Q2,GO:0005886,V$AP4_01	integral to membrane (CC),V$LEF1_Q2,plasma membrane (CC),V$AP4_01	3	185	12	34208	3.30297e-05	0.000159054	BAI2,ATP8A1,LRP1
GO:0016021,V$LEF1_Q2,V$PAX4_03	integral to membrane (CC),V$LEF1_Q2,V$PAX4_03	5	185	63	34208	2.38879e-05	0.000129485	SEMA6A,SREBF2,BAI2,LRP1,LRP2
GO:0016021,V$LEF1_Q2,V$PAX4_03,V$E12_Q6	integral to membrane (CC),V$LEF1_Q2,V$PAX4_03,V$E12_Q6	3	185	33	34208	0.000753458	0.00174842	SEMA6A,SREBF2,BAI2
GO:0016021,V$LEF1_Q2,V$E12_Q6	integral to membrane (CC),V$LEF1_Q2,V$E12_Q6	5	185	129	34208	0.000701836	0.00165405	SEMA6A,SREBF2,BAI2,BACE1,LEMD1
GO:0016021,V$LEF1_Q2,V$MAZ_Q6	integral to membrane (CC),V$LEF1_Q2,V$MAZ_Q6	5	185	123	34208	0.0005655	0.00142657	BAI2,FIBCD1,NOTCH3,BACE1,LRP1
GO:0016021,GO:0005737	integral to membrane (CC),cytoplasm (CC)	7	185	372	34208	0.00428715	0.00687636	SREBF2,SLC46A1,CYP3A4,ABHD14A,USH2A,AIFM2,LRP1
GO:0016021,GO:0005886	integral to membrane (CC),plasma membrane (CC)	27	185	1854	34208	2.72438e-06	2.59429e-05	GHSR,SEMA6A,SLC30A1,OPN4,SLC22A16,BAI2,MYOF,FAM57A,GJC1,CD36,PKD1,OTOF,USH2A,ATP8A1,NOTCH3,TSHR,QRFPR,OR6C75,LGR4,LRP4,KCNA1,SLC5A7,OR8B4,LRP1,LRP2,MR1,CHRM3
GO:0016021,GO:0005886,GO:0005509	integral to membrane (CC),plasma membrane (CC),calcium ion binding (MF)	5	185	137	34208	0.000920118	0.00204106	OTOF,NOTCH3,LRP4,LRP1,LRP2
GO:0016021,GO:0005886,V$TATA_01	integral to membrane (CC),plasma membrane (CC),V$TATA_01	4	185	89	34208	0.00141315	0.00285603	SLC30A1,CD36,OTOF,SLC5A7
GO:0016021,GO:0005886,GO:0055085	integral to membrane (CC),plasma membrane (CC),transmembrane transport (BP)	5	185	320	34208	0.0304929	0.0355947	SLC30A1,SLC22A16,ATP8A1,KCNA1,SLC5A7
GO:0016021,GO:0005886,V$PAX4_03	integral to membrane (CC),plasma membrane (CC),V$PAX4_03	5	185	102	34208	0.000238814	0.000735936	SEMA6A,BAI2,KCNA1,LRP1,LRP2
GO:0016021,GO:0005886,V$PAX4_03,V$SP1_Q6	integral to membrane (CC),plasma membrane (CC),V$PAX4_03,V$SP1_Q6	4	185	38	34208	5.29345e-05	0.000231684	SEMA6A,KCNA1,LRP1,LRP2
GO:0016021,GO:0005886,GO:0007186,GO:0004872,GO:0004930,GO:0004871	integral to membrane (CC),plasma membrane (CC),G-protein coupled receptor signaling pathway (BP),receptor activity (MF),G-protein coupled receptor activity (MF),signal transducer activity (MF)	5	185	142	34208	0.00107999	0.00231083	GHSR,BAI2,QRFPR,LGR4,CHRM3
GO:0016021,GO:0005886,GO:0007186,GO:0004872,GO:0004871	integral to membrane (CC),plasma membrane (CC),G-protein coupled receptor signaling pathway (BP),receptor activity (MF),signal transducer activity (MF)	6	185	155	34208	0.000206845	0.000668608	GHSR,BAI2,TSHR,QRFPR,LGR4,CHRM3
GO:0016021,GO:0005886,GO:0004872	integral to membrane (CC),plasma membrane (CC),receptor activity (MF)	15	185	902	34208	0.000126031	0.000445536	GHSR,SEMA6A,OPN4,BAI2,CD36,NOTCH3,TSHR,QRFPR,OR6C75,LGR4,LRP4,OR8B4,LRP1,LRP2,CHRM3
GO:0016021,GO:0005886,GO:0004872,GO:0004930,GO:0004871	integral to membrane (CC),plasma membrane (CC),receptor activity (MF),G-protein coupled receptor activity (MF),signal transducer activity (MF)	8	185	595	34208	0.0161201	0.0206033	GHSR,OPN4,BAI2,QRFPR,OR6C75,LGR4,OR8B4,CHRM3
GO:0016021,GO:0005886,GO:0004872,GO:0004871	integral to membrane (CC),plasma membrane (CC),receptor activity (MF),signal transducer activity (MF)	9	185	627	34208	0.00737818	0.0107421	GHSR,OPN4,BAI2,TSHR,QRFPR,OR6C75,LGR4,OR8B4,CHRM3
GO:0016021,GO:0005886,GO:0004872,GO:0005887	integral to membrane (CC),plasma membrane (CC),receptor activity (MF),integral to plasma membrane (CC)	4	185	162	34208	0.0118124	0.0158147	CD36,TSHR,LRP1,CHRM3
GO:0016021,GO:0005886,GO:0004872,V$FOXO4_01	integral to membrane (CC),plasma membrane (CC),receptor activity (MF),V$FOXO4_01	3	185	68	34208	0.00602694	0.00916615	SEMA6A,CD36,TSHR
GO:0016021,GO:0005886,GO:0004872,V$MAZ_Q6	integral to membrane (CC),plasma membrane (CC),receptor activity (MF),V$MAZ_Q6	4	185	65	34208	0.000433342	0.00114942	BAI2,NOTCH3,TSHR,LRP1
GO:0016021,GO:0005886,GO:0005887	integral to membrane (CC),plasma membrane (CC),integral to plasma membrane (CC)	5	185	292	34208	0.0216542	0.0264149	CD36,PKD1,TSHR,LRP1,CHRM3
GO:0016021,GO:0005886,GO:0016323	integral to membrane (CC),plasma membrane (CC),basolateral plasma membrane (CC)	3	185	64	34208	0.00509	0.00794702	PKD1,OTOF,CHRM3
GO:0016021,GO:0005886,V$PITX2_Q2	integral to membrane (CC),plasma membrane (CC),V$PITX2_Q2	3	185	51	34208	0.002678	0.0047534	SEMA6A,SLC30A1,LRP2
GO:0016021,GO:0005886,GO:0007275	integral to membrane (CC),plasma membrane (CC),multicellular organismal development (BP)	4	185	87	34208	0.00129912	0.00267414	SEMA6A,SLC22A16,NOTCH3,LRP1
GO:0016021,GO:0005886,GO:0016324	integral to membrane (CC),plasma membrane (CC),apical plasma membrane (CC)	3	185	87	34208	0.0118313	0.01578	USH2A,KCNA1,LRP2
GO:0016021,GO:0005886,V$OLF1_01	integral to membrane (CC),plasma membrane (CC),V$OLF1_01	3	185	45	34208	0.00186858	0.00355872	BAI2,GJC1,LRP1
GO:0016021,GO:0005886,V$FOXO4_01	integral to membrane (CC),plasma membrane (CC),V$FOXO4_01	4	185	176	34208	0.0155793	0.0199603	SEMA6A,CD36,TSHR,KCNA1	LRIT3,LINGO4,PKD1,LGR4
GO:0016021,GO:0005886,GO:0031410	integral to membrane (CC),plasma membrane (CC),cytoplasmic vesicle (CC)	3	185	49	34208	0.00238805	0.00436707	MYOF,OTOF,ATP8A1	0.000918069	LINGO4,PKD1,LGR4
GO:0016021,GO:0005886,V$RSRFC4_Q2	integral to membrane (CC),plasma membrane (CC),V$RSRFC4_Q2	3	185	50	34208	0.00253045	0.00456821	SEMA6A,SLC30A1,CD36
GO:0016021,GO:0005886,V$AP4_01	integral to membrane (CC),plasma membrane (CC),V$AP4_01	4	185	24	34208	8.08448e-06	5.85294e-05	BAI2,OTOF,ATP8A1,LRP1	1.08646e-06	LRP1B,NOTCH3,LRP4,LRP1,LRP2
GO:0016021,IPR003591	integral to membrane (CC),	Leucine-rich repeat, typical subtype	4	185	80	34208	0.000950539	0.00210192	1.43238e-06	1.64568e-05	LRP1B,NOTCH3,LRP1,LRP2
GO:0016021,IPR003591,IPR000372	integral to membrane (CC),	Leucine-rich repeat, typical subtype,	Leucine-rich repeat-containing N-terminal	3	185	25	34208	0.000327882	34208	1.23164e-08	4.64944e-07	LRP1B,LRP4,LRP1,LRP2
GO:0016021,GO:0005509	integral to membrane (CC),calcium ion binding (MF)	6	185	196	34208	0.000719699	0.00169049	LRP1B,OTOF,NOTCH3,LRP4,LRP1,LRP2
GO:0016021,GO:0005509,GO:0004872,IPR006210,IPR001881	integral to membrane (CC),calcium ion binding (MF),receptor activity (MF),	Epidermal growth factor-like,	EGF-like calcium-binding	5	185	18	34208	3.54617e-08
GO:0016021,GO:0005509,GO:0004872,IPR006210,IPR001881,IPR000742	integral to membrane (CC),calcium ion binding (MF),receptor activity (MF),	Epidermal growth factor-like,	EGF-like calcium-binding,	Epidermal growth factor-like, type 3	4	185	16	34208
GO:0016021,GO:0005509,GO:0004872,IPR006210,IPR001881,IPR002172,IPR000033	integral to membrane (CC),calcium ion binding (MF),receptor activity (MF),	Epidermal growth factor-like,	EGF-like calcium-binding,	Low-density lipoprotein (LDL) receptor class A repeat,	LDLR class B repeat	4	185	6
GO:0016021,GO:0055085	integral to membrane (CC),transmembrane transport (BP)	10	185	490	34208	0.000361078	0.00100437	SLC30A1,SLC46A1,SLC22A16,TPCN1,SLC9A7,ATP8A1,SCN2A,MFSD6,KCNA1,SLC5A7
GO:0016021,GO:0055085,V$SP1_Q6,GO:0006811	integral to membrane (CC),transmembrane transport (BP),V$SP1_Q6,ion transport (BP)	3	185	52	34208	0.00283076	0.00494973	TPCN1,SLC9A7,KCNA1
GO:0016021,GO:0055085,GO:0006811	integral to membrane (CC),transmembrane transport (BP),ion transport (BP)	6	185	252	34208	0.00258262	0.00465047	SLC22A16,TPCN1,SLC9A7,SCN2A,KCNA1,SLC5A7
GO:0016021,GO:0055085,GO:0006811,GO:0005244	integral to membrane (CC),transmembrane transport (BP),ion transport (BP),voltage-gated ion channel activity (MF)	3	185	75	34208	0.0079002	0.0113304	TPCN1,SCN2A,KCNA1
GO:0016021,V$PAX4_03	integral to membrane (CC),V$PAX4_03	7	185	168	34208	3.83321e-05	0.000180477	SEMA6A,SREBF2,BAI2,KCNA1,LRP1,LRP2,B4GALT2
GO:0016021,V$PAX4_03,V$HNF3_Q6	integral to membrane (CC),V$PAX4_03,V$HNF3_Q6	3	185	16	34208	8.27449e-05	0.000319202	SEMA6A,BAI2,B4GALT2
GO:0016021,V$PAX4_03,V$SP1_Q6	integral to membrane (CC),V$PAX4_03,V$SP1_Q6	6	185	68	34208	1.91124e-06	1.86191e-05	SEMA6A,SREBF2,KCNA1,LRP1,LRP2,B4GALT2
GO:0016021,V$PAX4_03,V$SP1_Q6,V$CEBPGAMMA_Q6	integral to membrane (CC),V$PAX4_03,V$SP1_Q6,V$CEBPGAMMA_Q6	3	185	6	34208	3.07551e-06	2.64294e-05	SEMA6A,KCNA1,B4GALT2
GO:0016021,V$AREB6_01	integral to membrane (CC),V$AREB6_01	5	185	164	34208	0.00203739	0.00384214	CYP3A4,SLC9A7,CNTNAP4,KCNA1,NRXN2
GO:0016021,V$E12_Q6	integral to membrane (CC),V$E12_Q6	8	185	420	34208	0.00214283	0.00399818	SEMA6A,SREBF2,BAI2,OTOF,SLC9A7,BACE1,LEMD1,ERN1
GO:0016021,V$E12_Q6,V$MYOD_Q6	integral to membrane (CC),V$E12_Q6,V$MYOD_Q6	3	185	106	34208	0.0199947	0.0246035	SREBF2,BAI2,SLC9A7
GO:0016021,V$HNF3_Q6	integral to membrane (CC),V$HNF3_Q6	5	185	116	34208	0.000432721	0.00115356	SEMA6A,BAI2,RNF149,CNTNAP4,B4GALT2
GO:0016021,GO:0004872	integral to membrane (CC),receptor activity (MF)	17	185	1093	34208	0.000100012	0.000376873	GHSR,SEMA6A,OPN4,LRP1B,BAI2,CD36,NOTCH3,TSHR,QRFPR,OR6C75,PTPRQ,LGR4,LRP4,OR8B4,LRP1,LRP2,CHRM3
GO:0016021,GO:0005887	integral to membrane (CC),integral to plasma membrane (CC)	7	185	365	34208	0.00386828	0.00636384	CD36,PKD1,SCN2A,TSHR,BACE1,LRP1,CHRM3
GO:0016021,GO:0005887,V$MAZ_Q6	integral to membrane (CC),integral to plasma membrane (CC),V$MAZ_Q6	3	185	51	34208	0.002678	0.0047534	TSHR,BACE1,LRP1
GO:0016021,GO:0030425	integral to membrane (CC),dendrite (CC)	4	185	60	34208	0.000318742	0.000911799	SREBF2,CNTNAP4,LRP1,CHRM3
GO:0016021,GO:0009986	integral to membrane (CC),cell surface (CC)	5	185	128	34208	0.000677564	0.00162769	GHSR,LAYN,CYP3A4,CD36,BACE1
GO:0016021,V$PITX2_Q2	integral to membrane (CC),V$PITX2_Q2	4	185	105	34208	0.00258774	0.00464387	SEMA6A,SLC30A1,FIBCD1,LRP2
GO:0016021,GO:0007275	integral to membrane (CC),multicellular organismal development (BP)	5	185	142	34208	0.00107999	0.00231083	SEMA6A,SLC22A16,RTL1,NOTCH3,LRP1
GO:0016021,GO:0016324	integral to membrane (CC),apical plasma membrane (CC)	4	185	102	34208	0.00232946	0.00428962	SLC46A1,USH2A,KCNA1,LRP2
GO:0016021,V$OLF1_01	integral to membrane (CC),V$OLF1_01	4	185	82	34208	0.00104242	0.00225556	BAI2,GJC1,CNTNAP4,LRP1
GO:0016021,V$NFY_Q6_01,V$SP1_Q6	integral to membrane (CC),V$NFY_Q6_01,V$SP1_Q6	3	185	53	34208	0.00298878	0.00517891	SREBF2,TPCN1,KCNA1
GO:0016021,V$FOXO4_01	integral to membrane (CC),V$FOXO4_01	6	185	310	34208	0.00701493	0.0103342	SEMA6A,CD36,CNTNAP4,TSHR,LEMD1,KCNA1
GO:0016021,V$NFKAPPAB_01	integral to membrane (CC),V$NFKAPPAB_01	3	185	34	34208	0.0008231	0.00187909	BAI2,CPD,ERN1
GO:0016021,V$MYOD_Q6	integral to membrane (CC),V$MYOD_Q6	5	185	170	34208	0.00238125	0.00437355	SREBF2,BAI2,TPCN1,SLC9A7,NRXN2	6.25102e-06	CNTNAP5,NOTCH3,LRP1,NRXN2
GO:0016021,V$NFAT_Q4_01,V$SP1_Q6	integral to membrane (CC),V$NFAT_Q4_01,V$SP1_Q6	3	185	71	34208	0.00679285	0.0100702	SEMA6A,SLC9A7,KCNA1
GO:0016021,GO:0005829	integral to membrane (CC),cytosol (CC)	3	185	73	34208	0.00733411	0.0107	OTOF,NOTCH3,AIFM2
GO:0016021,V$MAZ_Q6	integral to membrane (CC),V$MAZ_Q6	8	185	343	34208	0.000592298	0.0014679	CNTNAP5,BAI2,FIBCD1,NOTCH3,TSHR,BACE1,LRP1,NRXN2
GO:0016021,V$MAZ_Q6,IPR006210,IPR000742	integral to membrane (CC),V$MAZ_Q6,	Epidermal growth factor-like,	Epidermal growth factor-like, type 3	4	185	12	34208	3.96233e-07
GO:0016021,V$SP1_Q6	integral to membrane (CC),V$SP1_Q6	10	185	407	34208	8.1277e-05	0.000324188	SEMA6A,SREBF2,TPCN1,SLC9A7,CPD,FIBCD1,KCNA1,LRP1,LRP2,B4GALT2
GO:0016021,GO:0031410	integral to membrane (CC),cytoplasmic vesicle (CC)	5	185	105	34208	0.00027327	0.000813651	SREBF2,MYOF,OTOF,ATP8A1,BACE1
GO:0016021,GO:0007268	integral to membrane (CC),synaptic transmission (BP)	4	185	191	34208	0.020371	0.0249938	GJC1,KCNA1,SLC5A7,NRXN2	LRP1B,CNTNAP5,CNTNAP4,NOTCH3,LRP4,LRP1,LRP2,NRXN2
GO:0016021,V$CRX_Q4	integral to membrane (CC),V$CRX_Q4	3	185	34	34208	0.0008231	0.00187909	FIBCD1,LEMD1,KCNA1	1.33774e-06	LRP1B,CNTNAP5,CNTNAP4,NOTCH3,LRP1,LRP2,NRXN2
GO:0016021,V$FREAC2_01	integral to membrane (CC),V$FREAC2_01	3	185	137	34208	0.03853	0.0440521	LEMD1,KCNA1,LRP1
GO:0016021,V$ZIC2_01	integral to membrane (CC),V$ZIC2_01	3	185	38	34208	0.00114211	0.0024096	PI16,KCNA1,LRP1	CNTNAP5,USH2A,CNTNAP4,NRXN2
GO:0016021,IPR006210	integral to membrane (CC),	Epidermal growth factor-like	8	185	71	34208	4.9997e-09	2.20195e-07	LRP1B,LRP4,LRP1,TMPRSS15,LRP2
GO:0016021,IPR006210,IPR000742	integral to membrane (CC),	Epidermal growth factor-like,	Epidermal growth factor-like, type 3	7	185	62	34208	4.61945e-08
GO:0016021,V$GATA3_01	integral to membrane (CC),V$GATA3_01	3	185	37	34208	0.00105612	0.00226664	SLC30A1,LRP1,B4GALT2
GO:0016021,IPR001791	integral to membrane (CC),	Laminin G domain	4	185	18	34208	2.38798e-06	2.28425e-05
GO:0016021,IPR002172	integral to membrane (CC),	Low-density lipoprotein (LDL) receptor class A repeat	5	185	32	34208	7.83821e-07	1.01656e-05
GO:0005794	Golgi apparatus (CC)	13	185	958	34208	0.00225031	0.00417661	SREBF2,GLCE,CUBN,FUT6,AP3D1,CD36,FGF3,SLC9A7,MGAT4C,COG4,BACE1,LRP2,B4GALT2
GO:0005794,GO:0016020	Golgi apparatus (CC),membrane (CC)	12	185	497	34208	1.87062e-05	0.000106304	SREBF2,GLCE,CUBN,FUT6,AP3D1,CD36,SLC9A7,MGAT4C,COG4,BACE1,LRP2,B4GALT2
GO:0005794,GO:0016020,GO:0005783,V$LEF1_Q2	Golgi apparatus (CC),membrane (CC),endoplasmic reticulum (CC),V$LEF1_Q2	4	185	14	34208	7.94511e-07	1.00575e-05	SREBF2,CUBN,BACE1,LRP2
GO:0005794,GO:0016020,GO:0005783,V$LEF1_Q2,GO:0005624,GO:0005768	Golgi apparatus (CC),membrane (CC),endoplasmic reticulum (CC),V$LEF1_Q2,membrane fraction (CC),endosome (CC)	3	185	3	34208	1.55631e-07	2.8609e-06	CUBN,BACE1,LRP2
GO:0005794,GO:0016020,GO:0005783,V$LEF1_Q2,GO:0008202,GO:0006629	Golgi apparatus (CC),membrane (CC),endoplasmic reticulum (CC),V$LEF1_Q2,steroid metabolic process (BP),lipid metabolic process (BP)	3	185	3	34208	1.55631e-07	2.8609e-06	SREBF2,CUBN,LRP2
GO:0005794,GO:0016020,GO:0005515	Golgi apparatus (CC),membrane (CC),protein binding (MF)	4	185	110	34208	0.00306076	0.00529063	SREBF2,SLC9A7,COG4,LRP2
GO:0005794,GO:0016020,GO:0005515,GO:0000139	Golgi apparatus (CC),membrane (CC),protein binding (MF),Golgi membrane (CC)	3	185	55	34208	0.00332083	0.00563875	SREBF2,SLC9A7,COG4
GO:0005794,GO:0016020,GO:0005737	Golgi apparatus (CC),membrane (CC),cytoplasm (CC)	3	185	114	34208	0.024159	0.0289688	SREBF2,CUBN,AP3D1
GO:0005794,GO:0016020,GO:0005886,GO:0005624,GO:0004872,GO:0006629	Golgi apparatus (CC),membrane (CC),plasma membrane (CC),membrane fraction (CC),receptor activity (MF),lipid metabolic process (BP)	3	185	3	34208	1.55631e-07	2.8609e-06	CUBN,CD36,LRP2
GO:0005794,GO:0016020,GO:0005624	Golgi apparatus (CC),membrane (CC),membrane fraction (CC)	4	185	43	34208	8.66531e-05	0.000332459	CUBN,CD36,BACE1,LRP2
GO:0005794,GO:0016020,V$SP1_Q6	Golgi apparatus (CC),membrane (CC),V$SP1_Q6	5	185	90	34208	0.000132768	0.000466232	SREBF2,AP3D1,SLC9A7,LRP2,B4GALT2
GO:0005794,GO:0016020,V$SP1_Q6,GO:0000139	Golgi apparatus (CC),membrane (CC),V$SP1_Q6,Golgi membrane (CC)	4	185	54	34208	0.000212001	0.000679047	SREBF2,AP3D1,SLC9A7,B4GALT2
GO:0005794,GO:0016020,GO:0000139	Golgi apparatus (CC),membrane (CC),Golgi membrane (CC)	7	185	311	34208	0.00158985	0.00313814	SREBF2,GLCE,AP3D1,SLC9A7,MGAT4C,COG4,B4GALT2
GO:0005794,GO:0016020,GO:0005768	Golgi apparatus (CC),membrane (CC),endosome (CC)	4	185	44	34208	9.49174e-05	0.000358313	CUBN,SLC9A7,BACE1,LRP2
GO:0005794,GO:0016020,GO:0006629	Golgi apparatus (CC),membrane (CC),lipid metabolic process (BP)	4	185	17	34208	1.8652e-06	1.85119e-05	SREBF2,CUBN,CD36,LRP2
GO:0005794,GO:0005515	Golgi apparatus (CC),protein binding (MF)	5	185	314	34208	0.0284349	0.0334323	SREBF2,FGF3,SLC9A7,COG4,LRP2
GO:0005794,GO:0005515,V$SP1_Q6	Golgi apparatus (CC),protein binding (MF),V$SP1_Q6	4	185	78	34208	0.000864508	0.00195045	SREBF2,FGF3,SLC9A7,LRP2
GO:0005794,GO:0005737,V$SP1_Q6	Golgi apparatus (CC),cytoplasm (CC),V$SP1_Q6	3	185	88	34208	0.012201	0.0162016	SREBF2,AP3D1,FGF3
GO:0005794,V$MAZ_Q6	Golgi apparatus (CC),V$MAZ_Q6	3	185	113	34208	0.0236148	0.0284454	AP3D1,FGF3,BACE1
GO:0005794,V$SP1_Q6	Golgi apparatus (CC),V$SP1_Q6	6	185	172	34208	0.000361639	0.000998049	SREBF2,AP3D1,FGF3,SLC9A7,LRP2,B4GALT2
GO:0016020	membrane (CC)	61	185	4065	34208	3.41473e-14	1.44375e-11	SELP,LRIT3,SEMA6A,SREBF2,AP2A2,KIAA0319L,SUSD4,SLC46A1,LINGO4,GLCE,OPN4,LRP1B,CNTNAP5,SVEP1,CUBN,FUT6,PRSS12,LAYN,AP3D1,CYP3A4,ABHD14A,FAM57A,MFGE8,TPCN1,CD36,PKD1,RNF149,OTOF,CNTNAP1,SLC9A7,CPD,MGAT4C,TNFRSF9,ATP8A1,CNTNAP4,PI16,SCN2A,CLTB,RTL1,COG4,FIBCD1,CLEC1B,DMBT1,BACE1,LEMD1,TMEM56,PTPRQ,MFSD6,PIK3C2G,ERN1,AIFM2,ZFYVE16,SLC5A7,LRP1,PIK3R5,TMPRSS15,LRP2,B4GALT2,NRXN2,MR1,ARL6
GO:0016020,GO:0005488	membrane (CC),binding (MF)	7	185	163	34208	3.16104e-05	0.000158728	SELP,AP2A2,LAYN,AP3D1,PKD1,TNFRSF9,PIK3C2G	SELP,LAYN,PKD1
GO:0016020,GO:0005488,V$AP1_C	membrane (CC),binding (MF),V$AP1_C	3	185	10	34208	1.81606e-05	0.000104042	AP2A2,TNFRSF9,PIK3C2G
GO:0016020,GO:0005488,GO:0005886	membrane (CC),binding (MF),plasma membrane (CC)	3	185	16	34208	8.27449e-05	0.000319202	SELP,AP2A2,PKD1
GO:0016020,GO:0005488,GO:0005887	membrane (CC),binding (MF),integral to plasma membrane (CC)	3	185	19	34208	0.000141477	0.000484736	SELP,PKD1,TNFRSF9
GO:0016020,GO:0005488,GO:0005529,IPR001304	membrane (CC),binding (MF),sugar binding (MF),	C-type lectin	3	185	36	34208	0.000974346	0.00212786
GO:0016020,GO:0005783	membrane (CC),endoplasmic reticulum (CC)	9	185	634	34208	0.00790341	0.0113273	SREBF2,CUBN,CYP3A4,OTOF,ATP8A1,BACE1,ERN1,LRP2,MR1
GO:0016020,GO:0005783,V$LEF1_Q2	membrane (CC),endoplasmic reticulum (CC),V$LEF1_Q2	5	185	60	34208	1.88061e-05	0.0001063	SREBF2,CUBN,ATP8A1,BACE1,LRP2
GO:0016020,GO:0005783,V$LEF1_Q2,GO:0005886	membrane (CC),endoplasmic reticulum (CC),V$LEF1_Q2,plasma membrane (CC)	3	185	10	34208	1.81606e-05	0.000104042	CUBN,ATP8A1,LRP2
GO:0016020,GO:0005783,GO:0005737,GO:0008202,GO:0006629	membrane (CC),endoplasmic reticulum (CC),cytoplasm (CC),steroid metabolic process (BP),lipid metabolic process (BP)	3	185	4	34208	6.20039e-07	8.19227e-06	SREBF2,CUBN,CYP3A4
GO:0016020,GO:0005783,GO:0005886	membrane (CC),endoplasmic reticulum (CC),plasma membrane (CC)	5	185	48	34208	6.21381e-06	4.67473e-05	CUBN,OTOF,ATP8A1,LRP2,MR1
GO:0016020,GO:0005783,GO:0005886,GO:0005509,GO:0005624	membrane (CC),endoplasmic reticulum (CC),plasma membrane (CC),calcium ion binding (MF),membrane fraction (CC)	3	185	3	34208	1.55631e-07	2.8609e-06	CUBN,OTOF,LRP2
GO:0016020,GO:0005783,GO:0005624	membrane (CC),endoplasmic reticulum (CC),membrane fraction (CC)	4	185	53	34208	0.000197126	0.000638168	CUBN,OTOF,BACE1,LRP2
GO:0016020,GO:0005783,GO:0008202,GO:0006629	membrane (CC),endoplasmic reticulum (CC),steroid metabolic process (BP),lipid metabolic process (BP)	4	185	7	34208	2.86167e-08	9.166e-07	SREBF2,CUBN,CYP3A4,LRP2
GO:0016020,GO:0005783,GO:0008202,GO:0006629,GO:0042359	membrane (CC),endoplasmic reticulum (CC),steroid metabolic process (BP),lipid metabolic process (BP),vitamin D metabolic process (BP)	3	185	3	34208	1.55631e-07	2.8609e-06	CUBN,CYP3A4,LRP2	SELP,LRP1,LRP2
GO:0016020,GO:0005515	membrane (CC),protein binding (MF)	15	185	761	34208	1.86488e-05	0.000106263	SELP,SEMA6A,SREBF2,KIAA0319L,TPCN1,PKD1,CNTNAP1,SLC9A7,ATP8A1,CLTB,COG4,CLEC1B,ZFYVE16,LRP1,LRP2
GO:0016020,GO:0005515,GO:0005737,V$SP1_Q6	membrane (CC),protein binding (MF),cytoplasm (CC),V$SP1_Q6	3	185	68	34208	0.00602694	0.00916615	SREBF2,ZFYVE16,LRP1
GO:0016020,GO:0005515,GO:0005886	membrane (CC),protein binding (MF),plasma membrane (CC)	6	185	200	34208	0.000799424	0.00185102	SELP,SEMA6A,PKD1,ATP8A1,LRP1,LRP2
GO:0016020,GO:0005515,GO:0005886,GO:0005624,IPR000742	membrane (CC),protein binding (MF),plasma membrane (CC),membrane fraction (CC),	Epidermal growth factor-like, type 3	3	185	4	34208	6.20039e-07	8.19227e-06	CNTNAP1,LRP1,LRP2
GO:0016020,GO:0005515,GO:0004872	membrane (CC),protein binding (MF),receptor activity (MF)	5	185	136	34208	0.000890386	0.00200669	SEMA6A,CNTNAP1,CLEC1B,LRP1,LRP2
GO:0016020,GO:0005515,GO:0004872,GO:0005887	membrane (CC),protein binding (MF),receptor activity (MF),integral to plasma membrane (CC)	3	185	68	34208	0.00602694	0.00916615	CNTNAP1,CLEC1B,LRP1	SELP,CNTNAP1,LRP1
GO:0016020,GO:0005515,GO:0004872,V$SP1_Q6	membrane (CC),protein binding (MF),receptor activity (MF),V$SP1_Q6	4	185	24	34208	8.08448e-06	5.85294e-05	SEMA6A,CNTNAP1,LRP1,LRP2	SELP,PKD1,CLEC1B
GO:0016020,GO:0005515,GO:0004872,V$SP1_Q6,IPR000742	membrane (CC),protein binding (MF),receptor activity (MF),V$SP1_Q6,	Epidermal growth factor-like, type 3	3	185	3	34208	1.55631e-07	2.8609e-06
GO:0016020,GO:0005515,GO:0005887	membrane (CC),protein binding (MF),integral to plasma membrane (CC)	5	185	128	34208	0.000677564	0.00162769	SELP,PKD1,CNTNAP1,CLEC1B,LRP1
GO:0016020,GO:0005515,GO:0005887,IPR000742	membrane (CC),protein binding (MF),integral to plasma membrane (CC),	Epidermal growth factor-like, type 3	3	185	6	34208	3.07551e-06	2.64294e-05
GO:0016020,GO:0005515,GO:0005887,GO:0005529,IPR001304	membrane (CC),protein binding (MF),integral to plasma membrane (CC),sugar binding (MF),	C-type lectin	3	185	5	34208	1.54391e-06	1.59211e-05	SELP,CNTNAP1,LRP1,LRP2
GO:0016020,GO:0005515,V$SP1_Q6	membrane (CC),protein binding (MF),V$SP1_Q6	8	185	146	34208	1.40253e-06	1.6657e-05	SEMA6A,SREBF2,TPCN1,CNTNAP1,SLC9A7,ZFYVE16,LRP1,LRP2
GO:0016020,GO:0005515,V$SP1_Q6,V$NRF1_Q6	membrane (CC),protein binding (MF),V$SP1_Q6,V$NRF1_Q6	3	185	14	34208	5.42148e-05	0.000232004	CNTNAP1,ZFYVE16,LRP1
GO:0016020,GO:0005515,GO:0031410	membrane (CC),protein binding (MF),cytoplasmic vesicle (CC)	3	185	55	34208	0.00332083	0.00563875	SREBF2,ATP8A1,CLTB
GO:0016020,GO:0005515,IPR000742	membrane (CC),protein binding (MF),	Epidermal growth factor-like, type 3	4	185	16	34208	1.43238e-06	1.64568e-05	1.55631e-07	2.8609e-06	CUBN,LRP1,LRP2
GO:0016020,V$LEF1_Q2	membrane (CC),V$LEF1_Q2	9	185	433	34208	0.000622588	0.00153398	SEMA6A,SREBF2,CUBN,ATP8A1,FIBCD1,BACE1,LEMD1,LRP1,LRP2
GO:0016020,V$LEF1_Q2,GO:0005737	membrane (CC),V$LEF1_Q2,cytoplasm (CC)	3	185	90	34208	0.0129602	0.0170917	SREBF2,CUBN,LRP1
GO:0016020,V$LEF1_Q2,GO:0005886	membrane (CC),V$LEF1_Q2,plasma membrane (CC)	5	185	121	34208	0.000524813	0.00133348	SEMA6A,CUBN,ATP8A1,LRP1,LRP2
GO:0016020,V$LEF1_Q2,GO:0005886,GO:0005509,GO:0005624,GO:0004872,GO:0005768,IPR006210,IPR001881,IPR000742,GO:0006898,GO:0005905	membrane (CC),V$LEF1_Q2,plasma membrane (CC),calcium ion binding (MF),membrane fraction (CC),receptor activity (MF),endosome (CC),	Epidermal growth factor-like,	EGF-like calcium-binding,	Epidermal growth factor-like, type 3,receptor-mediated endocytosis (BP),coated pit (CC)	3	185	3	34208
GO:0016020,V$LEF1_Q2,GO:0005886,GO:0004872	membrane (CC),V$LEF1_Q2,plasma membrane (CC),receptor activity (MF)	4	185	44	34208	9.49174e-05	0.000358313	SEMA6A,CUBN,LRP1,LRP2	SELP,CUBN,LRP1
GO:0016020,V$LEF1_Q2,GO:0005624,GO:0005768	membrane (CC),V$LEF1_Q2,membrane fraction (CC),endosome (CC)	4	185	8	34208	5.69911e-08	1.54461e-06	CUBN,BACE1,LRP1,LRP2	3.07551e-06	2.64294e-05	SVEP1,CUBN,LRP1
GO:0016020,GO:0005737	membrane (CC),cytoplasm (CC)	14	185	672	34208	1.94945e-05	0.000109605	SELP,SREBF2,SLC46A1,SVEP1,CUBN,AP3D1,CYP3A4,ABHD14A,DMBT1,AIFM2,ZFYVE16,LRP1,PIK3R5,ARL6
GO:0016020,GO:0005737,GO:0005886	membrane (CC),cytoplasm (CC),plasma membrane (CC)	4	185	126	34208	0.00496453	0.00778561	SELP,CUBN,LRP1,ARL6
GO:0016020,GO:0005737,GO:0005886,GO:0005624,IPR000742	membrane (CC),cytoplasm (CC),plasma membrane (CC),membrane fraction (CC),	Epidermal growth factor-like, type 3	3	185	3	34208	1.55631e-07	2.8609e-06	SELP,SVEP1,CUBN,LRP1
GO:0016020,GO:0005737,GO:0005509,IPR006210,IPR001881,IPR000742	membrane (CC),cytoplasm (CC),calcium ion binding (MF),	Epidermal growth factor-like,	EGF-like calcium-binding,	Epidermal growth factor-like, type 3	3	185	6	34208
GO:0016020,GO:0005737,GO:0005215	membrane (CC),cytoplasm (CC),transporter activity (MF)	3	185	24	34208	0.000289686	0.000847021	SLC46A1,CUBN,AP3D1
GO:0016020,GO:0005737,V$SP1_Q6	membrane (CC),cytoplasm (CC),V$SP1_Q6	4	185	120	34208	0.0041774	0.00677746	SREBF2,AP3D1,ZFYVE16,LRP1
GO:0016020,GO:0005737,IPR000742	membrane (CC),cytoplasm (CC),	Epidermal growth factor-like, type 3	4	185	9	34208	1.0215e-07	2.54053e-06
GO:0016020,V$ATF3_Q6	membrane (CC),V$ATF3_Q6	3	185	96	34208	0.0153971	0.0197629	AP2A2,PRSS12,LEMD1
GO:0016020,V$AP1_C	membrane (CC),V$AP1_C	6	185	171	34208	0.000350577	0.000976442	AP2A2,LRP1B,SLC9A7,TNFRSF9,PIK3C2G,LRP1
GO:0016020,V$AP1_C,GO:0004872	membrane (CC),V$AP1_C,receptor activity (MF)	3	185	27	34208	0.000413677	0.00110698	LRP1B,TNFRSF9,LRP1
GO:0016020,V$AP1_C,V$AP1_Q6_01	membrane (CC),V$AP1_C,V$AP1_Q6_01	3	185	32	34208	0.000687686	0.00162614	AP2A2,LRP1B,TNFRSF9
GO:0016020,V$AP4_Q5	membrane (CC),V$AP4_Q5	6	185	249	34208	0.00243377	0.00443152	CNTNAP5,AP3D1,TPCN1,ERN1,SLC5A7,LRP1
GO:0016020,V$AP4_Q5,V$MAZ_Q6	membrane (CC),V$AP4_Q5,V$MAZ_Q6	3	185	69	34208	0.00627616	0.00946348	CNTNAP5,AP3D1,LRP1
GO:0016020,V$AP4_Q5,V$SP1_Q6	membrane (CC),V$AP4_Q5,V$SP1_Q6	3	185	77	34208	0.00849139	0.0120233	AP3D1,TPCN1,LRP1
GO:0016020,GO:0005886	membrane (CC),plasma membrane (CC)	15	185	603	34208	1.1491e-06	1.38811e-05	SELP,SEMA6A,AP2A2,OPN4,CUBN,FAM57A,CD36,PKD1,OTOF,ATP8A1,SLC5A7,LRP1,LRP2,MR1,ARL6
GO:0016020,GO:0005886,GO:0005509,GO:0005624	membrane (CC),plasma membrane (CC),calcium ion binding (MF),membrane fraction (CC)	4	185	7	34208	2.86167e-08	9.166e-07	CUBN,OTOF,LRP1,LRP2
GO:0016020,GO:0005886,GO:0005624	membrane (CC),plasma membrane (CC),membrane fraction (CC)	6	185	88	34208	8.65322e-06	5.86311e-05	SELP,CUBN,CD36,OTOF,LRP1,LRP2	SELP,CUBN,LRP1,LRP2
GO:0016020,GO:0005886,GO:0005624,GO:0004872	membrane (CC),plasma membrane (CC),membrane fraction (CC),receptor activity (MF)	4	185	20	34208	3.74909e-06	3.13264e-05	CUBN,CD36,LRP1,LRP2
GO:0016020,GO:0005886,GO:0005624,GO:0004872,GO:0042953	membrane (CC),plasma membrane (CC),membrane fraction (CC),receptor activity (MF),lipoprotein transport (BP)	3	185	3	34208	1.55631e-07	2.8609e-06	CUBN,CD36,LRP1
GO:0016020,GO:0005886,GO:0005624,GO:0005887,Kegg:05144	membrane (CC),plasma membrane (CC),membrane fraction (CC),integral to plasma membrane (CC),Malaria	3	185	4	34208	6.20039e-07	8.19227e-06	SELP,CD36,LRP1
GO:0016020,GO:0005886,GO:0005624,IPR000742	membrane (CC),plasma membrane (CC),membrane fraction (CC),	Epidermal growth factor-like, type 3	4	185	5	34208	4.12292e-09	1.89475e-07
GO:0016020,GO:0005886,GO:0004872	membrane (CC),plasma membrane (CC),receptor activity (MF)	6	185	179	34208	0.000446935	0.00117955	SEMA6A,OPN4,CUBN,CD36,LRP1,LRP2
GO:0016020,GO:0005886,GO:0005887	membrane (CC),plasma membrane (CC),integral to plasma membrane (CC)	4	185	208	34208	0.0267908	0.031711	SELP,CD36,PKD1,LRP1
GO:0016020,GO:0005886,GO:0005829	membrane (CC),plasma membrane (CC),cytosol (CC)	3	185	50	34208	0.00253045	0.00456821	AP2A2,CUBN,OTOF	4.12292e-09	1.89475e-07	LRP1B,CUBN,LRP1,LRP2
GO:0016020,GO:0005886,GO:0005905	membrane (CC),plasma membrane (CC),coated pit (CC)	4	185	13	34208	5.69917e-07	8.42521e-06	AP2A2,CUBN,LRP1,LRP2	1.07096e-07	2.63256e-06	LRP1B,SVEP1,CUBN,LRP1,LRP2
GO:0016020,GO:0005509	membrane (CC),calcium ion binding (MF)	6	185	136	34208	0.000101292	0.000373052	LRP1B,SVEP1,CUBN,OTOF,LRP1,LRP2
GO:0016020,GO:0005509,GO:0005624	membrane (CC),calcium ion binding (MF),membrane fraction (CC)	5	185	19	34208	4.79158e-08	1.35059e-06	LRP1B,CUBN,OTOF,LRP1,LRP2
GO:0016020,GO:0005509,GO:0005624,GO:0004872,IPR006210,IPR001881,IPR000742,GO:0006898	membrane (CC),calcium ion binding (MF),membrane fraction (CC),receptor activity (MF),	Epidermal growth factor-like,	EGF-like calcium-binding,	Epidermal growth factor-like, type 3,receptor-mediated endocytosis (BP)	4	185	5	34208
GO:0016020,GO:0005509,IPR006210,IPR001881,IPR000742	membrane (CC),calcium ion binding (MF),	Epidermal growth factor-like,	EGF-like calcium-binding,	Epidermal growth factor-like, type 3	5	185	22	34208	SELP,LRP1B,CUBN,LRP1,LRP2
GO:0016020,GO:0005624	membrane (CC),membrane fraction (CC)	10	185	242	34208	8.934e-07	1.12419e-05	SELP,LRP1B,CUBN,CD36,OTOF,CPD,SCN2A,BACE1,LRP1,LRP2
GO:0016020,GO:0005624,GO:0004872	membrane (CC),membrane fraction (CC),receptor activity (MF)	5	185	35	34208	1.24707e-06	1.48944e-05	LRP1B,CUBN,CD36,LRP1,LRP2
GO:0016020,GO:0005624,GO:0005887	membrane (CC),membrane fraction (CC),integral to plasma membrane (CC)	5	185	82	34208	8.53515e-05	0.000328658	SELP,CD36,SCN2A,BACE1,LRP1
GO:0016020,GO:0005624,IPR000742	membrane (CC),membrane fraction (CC),	Epidermal growth factor-like, type 3	5	185	8	34208	2.42182e-10	1.89619e-08
GO:0016020,V$MEF2_02,V$FOXO4_01	membrane (CC),V$MEF2_02,V$FOXO4_01	3	185	33	34208	0.000753458	0.00174842	SEMA6A,MFGE8,CNTNAP4
GO:0016020,V$TATA_01	membrane (CC),V$TATA_01	4	185	171	34208	0.0141576	0.0183728	CD36,OTOF,DMBT1,SLC5A7
GO:0016020,GO:0005215	membrane (CC),transporter activity (MF)	4	185	139	34208	0.00699806	0.0103237	SLC46A1,CUBN,AP3D1,SLC5A7
GO:0016020,V$E12_Q6	membrane (CC),V$E12_Q6	8	185	401	34208	0.0016075	0.00316707	SEMA6A,SREBF2,PRSS12,OTOF,SLC9A7,BACE1,LEMD1,ERN1
GO:0016020,V$E12_Q6,V$NFAT_Q4_01,V$SP1_Q6	membrane (CC),V$E12_Q6,V$NFAT_Q4_01,V$SP1_Q6	3	185	32	34208	0.000687686	0.00162614	SEMA6A,PRSS12,SLC9A7
GO:0016020,V$E12_Q6,V$SP1_Q6	membrane (CC),V$E12_Q6,V$SP1_Q6	4	185	135	34208	0.00632262	0.00951995	SEMA6A,SREBF2,PRSS12,SLC9A7
GO:0016020,V$E12_Q6,GO:0031410	membrane (CC),V$E12_Q6,cytoplasmic vesicle (CC)	4	185	28	34208	1.53166e-05	9.17258e-05	SREBF2,PRSS12,OTOF,BACE1	LRP1B,CUBN,CNTNAP1,LRP1,LRP2
GO:0016020,GO:0004872	membrane (CC),receptor activity (MF)	11	185	427	34208	2.32656e-05	0.000126762	SEMA6A,OPN4,LRP1B,CUBN,CD36,CNTNAP1,TNFRSF9,CLEC1B,PTPRQ,LRP1,LRP2
GO:0016020,GO:0004872,GO:0005887	membrane (CC),receptor activity (MF),integral to plasma membrane (CC)	5	185	154	34208	0.00154692	0.00305911	CD36,CNTNAP1,TNFRSF9,CLEC1B,LRP1
GO:0016020,GO:0004872,GO:0007166	membrane (CC),receptor activity (MF),cell surface receptor signaling pathway (BP)	3	185	32	34208	0.000687686	0.00162614	SEMA6A,CD36,CLEC1B
GO:0016020,GO:0004872,IPR000742	membrane (CC),receptor activity (MF),	Epidermal growth factor-like, type 3	5	185	15	34208	1.25937e-08	4.5902e-07
GO:0016020,GO:0005887	membrane (CC),integral to plasma membrane (CC)	9	185	419	34208	0.000492485	0.00126656	SELP,CD36,PKD1,CNTNAP1,TNFRSF9,SCN2A,CLEC1B,BACE1,LRP1
GO:0016020,GO:0005887,GO:0009897	membrane (CC),integral to plasma membrane (CC),external side of plasma membrane (CC)	3	185	24	34208	0.000289686	0.000847021	SELP,CD36,TNFRSF9
GO:0016020,GO:0030425	membrane (CC),dendrite (CC)	4	185	51	34208	0.000169652	0.000567475	SREBF2,PRSS12,CNTNAP4,LRP1
GO:0016020,GO:0030425,V$SP1_Q6	membrane (CC),dendrite (CC),V$SP1_Q6	3	185	13	34208	4.27676e-05	0.000193599	SREBF2,PRSS12,LRP1
GO:0016020,V$PITX2_Q2,V$SP1_Q6	membrane (CC),V$PITX2_Q2,V$SP1_Q6	4	185	30	34208	2.03281e-05	0.000113088	SEMA6A,MFGE8,FIBCD1,LRP2	2.8609e-06	LRP1B,MFGE8,NRXN2
GO:0016020,GO:0007275	membrane (CC),multicellular organismal development (BP)	4	185	129	34208	0.00539298	0.00834609	SEMA6A,RTL1,DMBT1,LRP1
GO:0016020,GO:0016324	membrane (CC),apical plasma membrane (CC)	3	185	75	34208	0.0079002	0.0113304	SLC46A1,CUBN,LRP2
GO:0016020,V$AP1_Q2	membrane (CC),V$AP1_Q2	4	185	35	34208	3.80271e-05	0.000179441	AP2A2,LRP1B,MFGE8,NRXN2
GO:0016020,V$AP1_Q2,IPR006210,IPR000742	membrane (CC),V$AP1_Q2,	Epidermal growth factor-like,	Epidermal growth factor-like, type 3	3	185	3	34208	1.55631e-07
GO:0016020,V$FOXO4_01	membrane (CC),V$FOXO4_01	5	185	306	34208	0.0258315	0.0306613	SEMA6A,MFGE8,CD36,CNTNAP4,LEMD1
GO:0016020,V$NFKAPPAB_01	membrane (CC),V$NFKAPPAB_01	3	185	34	34208	0.0008231	0.00187909	CPD,TNFRSF9,ERN1
GO:0016020,GO:0016192,GO:0006886	membrane (CC),vesicle-mediated transport (BP),intracellular protein transport (BP)	3	185	59	34208	0.00405058	0.0066021	AP2A2,AP3D1,CLTB
GO:0016020,V$NFAT_Q4_01	membrane (CC),V$NFAT_Q4_01	5	185	286	34208	0.0200081	0.0245913	SEMA6A,LRP1B,PRSS12,AP3D1,SLC9A7
GO:0016020,V$NFAT_Q4_01,V$SP1_Q6	membrane (CC),V$NFAT_Q4_01,V$SP1_Q6	4	185	83	34208	0.00109062	0.00232417	SEMA6A,PRSS12,AP3D1,SLC9A7
GO:0016020,GO:0005829	membrane (CC),cytosol (CC)	5	185	280	34208	0.0184463	0.0229655	AP2A2,CUBN,OTOF,AIFM2,PIK3R5
GO:0016020,GO:0007596,GO:0030168	membrane (CC),blood coagulation (BP),platelet activation (BP)	3	185	48	34208	0.00225072	0.00417005	SELP,CD36,PIK3R5
GO:0016020,V$PEA3_Q6	membrane (CC),V$PEA3_Q6	3	185	49	34208	0.00238805	0.00436707	SELP,DMBT1,MR1	0.000130466	MFGE8,LRP1,LRP2
GO:0016020,V$MAZ_Q6	membrane (CC),V$MAZ_Q6	7	185	337	34208	0.00249544	0.00453599	CNTNAP5,PRSS12,AP3D1,FIBCD1,BACE1,LRP1,NRXN2	MFGE8,CNTNAP1,LRP1,LRP2
GO:0016020,V$MAZ_Q6,V$SP1_Q6	membrane (CC),V$MAZ_Q6,V$SP1_Q6	4	185	136	34208	0.00648723	0.00976086	PRSS12,AP3D1,FIBCD1,LRP1
GO:0016020,V$SP1_Q6	membrane (CC),V$SP1_Q6	14	185	463	34208	2.64904e-07	4.37506e-06	SEMA6A,SREBF2,PRSS12,AP3D1,MFGE8,TPCN1,CNTNAP1,SLC9A7,CPD,FIBCD1,ZFYVE16,LRP1,LRP2,B4GALT2
GO:0016020,V$SP1_Q6,IPR006210,IPR000742	membrane (CC),V$SP1_Q6,	Epidermal growth factor-like,	Epidermal growth factor-like, type 3	3	185	11	34208	2.48713e-05
GO:0016020,V$SP1_Q6,IPR000742	membrane (CC),V$SP1_Q6,	Epidermal growth factor-like, type 3	4	185	12	34208	3.96233e-07	6.25102e-06
GO:0016020,V$GFI1_01	membrane (CC),V$GFI1_01	4	185	67	34208	0.000486484	0.00125418	SREBF2,CD36,DMBT1,LRP2
GO:0016020,GO:0005768	membrane (CC),endosome (CC)	6	185	161	34208	0.000253882	0.000775587	CUBN,TPCN1,SLC9A7,BACE1,LRP1,LRP2
GO:0016020,GO:0031410	membrane (CC),cytoplasmic vesicle (CC)	6	185	156	34208	0.000214164	0.000684937	SREBF2,PRSS12,OTOF,ATP8A1,CLTB,BACE1
GO:0016020,GO:0007268	membrane (CC),synaptic transmission (BP)	3	185	95	34208	0.0149743	0.0192788	AP2A2,SLC5A7,NRXN2
GO:0016020,Kegg:04144	membrane (CC),Endocytosis	3	185	74	34208	0.00761403	0.0110323	AP2A2,CLTB,ZFYVE16
GO:0016020,V$GABP_B	membrane (CC),V$GABP_B	3	185	124	34208	0.0299722	0.0350062	COG4,DMBT1,ZFYVE16	SELP,SUSD4,SVEP1
GO:0016020,GO:0006917	membrane (CC),induction of apoptosis (BP)	3	185	39	34208	0.00123239	0.00256172	TNFRSF9,ERN1,AIFM2
GO:0016020,V$NRF1_Q6	membrane (CC),V$NRF1_Q6	4	185	124	34208	0.00469196	0.0074187	RNF149,CNTNAP1,ZFYVE16,LRP1
GO:0016020,V$NF1_Q6	membrane (CC),V$NF1_Q6	5	185	137	34208	0.000920118	0.00204106	SEMA6A,CNTNAP4,PI16,DMBT1,NRXN2	1.06613e-09	LRP1B,CNTNAP5,SVEP1,CUBN,MFGE8,CNTNAP4,LRP1,LRP2,NRXN2
GO:0016020,IPR000436	membrane (CC),	Sushi/SCR/CCP	3	185	19	34208	0.000141477	0.000484736	SELP,LRP1B,CNTNAP5,SVEP1,CUBN,MFGE8,CNTNAP1,CNTNAP4,LRP1,LRP2,NRXN2
GO:0016020,V$S8_01	membrane (CC),V$S8_01	4	185	41	34208	7.17097e-05	0.000294931	PRSS12,CD36,CNTNAP4,LEMD1
GO:0016020,V$HAND1E47_01	membrane (CC),V$HAND1E47_01	3	185	32	34208	0.000687686	0.00162614	PI16,DMBT1,LEMD1
GO:0016020,IPR006210,IPR000742	membrane (CC),	Epidermal growth factor-like,	Epidermal growth factor-like, type 3	9	185	49	34208	5.54752e-12
GO:0016020,IPR000742	membrane (CC),	Epidermal growth factor-like, type 3	11	185	64	34208	4.96935e-14	1.75087e-11	SELP,LAYN,PKD1,CLEC1B
GO:0016020,V$NFKB_Q6_01	membrane (CC),V$NFKB_Q6_01	3	185	43	34208	0.00163802	0.0032033	CNTNAP1,TNFRSF9,ERN1	0.000847021	PRSS12,DMBT1,TMPRSS15
GO:0016020,GO:0007411	membrane (CC),axon guidance (BP)	3	185	80	34208	0.00942572	0.0130491	SEMA6A,AP2A2,CNTNAP1
GO:0016020,GO:0030117	membrane (CC),membrane coat (CC)	3	185	19	34208	0.000141477	0.000484736	AP2A2,AP3D1,ARL6
GO:0016020,GO:0005529,IPR001304	membrane (CC),sugar binding (MF),	C-type lectin	4	185	38	34208	5.29345e-05	0.000231684	CUBN,DMBT1,TMPRSS15
GO:0016020,GO:0005044,IPR017448,IPR001190	membrane (CC),scavenger receptor activity (MF),	Speract/scavenger receptor-related,	Speract/scavenger receptor	3	185	24	34208	0.000289686
GO:0016020,GO:0006629	membrane (CC),lipid metabolic process (BP)	5	185	78	34208	6.71998e-05	0.000281866	SREBF2,CUBN,CYP3A4,CD36,LRP2
GO:0016020,GO:0009897	membrane (CC),external side of plasma membrane (CC)	4	185	60	34208	0.000318742	0.000911799	SELP,MFGE8,CD36,TNFRSF9	0.000231071	GHSR,GPR21,OPN4,OR52E8,SSTR4,TSHR,QRFPR,OR6C75,S1PR3,LGR4,OR8B4,ADRA2A,RXFP3,CHRM3
GO:0016020,IPR000859	membrane (CC),	CUB	3	185	23	34208	0.000254486	0.000765268	3.86818e-06	GHSR,GPR21,SSTR4,QRFPR,S1PR3,LGR4,ADRA2A,RXFP3,CHRM3
GO:0016020,GO:0010008	membrane (CC),endosome membrane (CC)	3	185	77	34208	0.00849139	0.0120233	CUBN,AP3D1,TPCN1	0.000162281	GPR21,SSTR4,S1PR3,ADRA2A,RXFP3,CHRM3
GO:0016020,GO:0008565	membrane (CC),protein transporter activity (MF)	3	185	31	34208	0.000625695	0.00152916	AP2A2,AP3D1,ZFYVE16	0.00100181	SSTR4,S1PR3,ADRA2A,CHRM3
IPR017452,IPR000276		GPCR, rhodopsin-like superfamily,	GPCR, rhodopsin-like, 7TM	14	185	736	34208	5.22479e-05	0.000322294	GHSR,SSTR4,S1PR3,ADRA2A,CHRM3
IPR017452,IPR000276,GO:0005886,GO:0007186,GO:0004872,GO:0004930,GO:0004871		GPCR, rhodopsin-like superfamily,	GPCR, rhodopsin-like, 7TM,plasma membrane (CC),G-protein coupled receptor signaling pathway (BP),receptor activity (MF),G-protein coupled receptor activity (MF),signal transducer activity (MF)	9	185	159	34208	2.30554e-07	1.04717e-06	GHSR,GPR21,SSTR4,TSHR,QRFPR,S1PR3,LGR4,ADRA2A,RXFP3,CHRM3
IPR017452,IPR000276,GO:0005886,GO:0007186,GO:0004872,GO:0004930,GO:0004871,GO:0005887		GPCR, rhodopsin-like superfamily,	GPCR, rhodopsin-like, 7TM,plasma membrane (CC),G-protein coupled receptor signaling pathway (BP),receptor activity (MF),G-protein coupled receptor activity (MF),signal transducer activity (MF),integral to plasma membrane (CC)	6	185	111	34208	3.2625e-05	3.37968e-05	GPR21,SSTR4,TSHR,S1PR3,ADRA2A,RXFP3,CHRM3
IPR017452,IPR000276,GO:0005886,GO:0007186,GO:0004872,GO:0004930,GO:0004871,GO:0005887,Kegg:04080		GPCR, rhodopsin-like superfamily,	GPCR, rhodopsin-like, 7TM,plasma membrane (CC),G-protein coupled receptor signaling pathway (BP),receptor activity (MF),G-protein coupled receptor activity (MF),signal transducer activity (MF),integral to plasma membrane (CC),Neuroactive ligand-receptor interaction	4	185	62	34208	0.000361581	0.000186999	SSTR4,TSHR,S1PR3,ADRA2A,CHRM3
IPR017452,IPR000276,GO:0005886,GO:0007186,GO:0004872,GO:0004930,GO:0004871,Kegg:04080		GPCR, rhodopsin-like superfamily,	GPCR, rhodopsin-like, 7TM,plasma membrane (CC),G-protein coupled receptor signaling pathway (BP),receptor activity (MF),G-protein coupled receptor activity (MF),signal transducer activity (MF),Neuroactive ligand-receptor interaction	5	185	81	34208	8.04974e-05	0.000232004	TSHR,S1PR3,ADRA2A
IPR017452,IPR000276,GO:0005886,GO:0007186,GO:0004872,GO:0004871		GPCR, rhodopsin-like superfamily,	GPCR, rhodopsin-like, 7TM,plasma membrane (CC),G-protein coupled receptor signaling pathway (BP),receptor activity (MF),signal transducer activity (MF)	10	185	170	34208	3.36839e-08	6.95932e-05	GHSR,SSTR4,TSHR,S1PR3,ADRA2A,CHRM3
IPR017452,IPR000276,GO:0005886,GO:0007186,GO:0004872,GO:0004871,GO:0005887		GPCR, rhodopsin-like superfamily,	GPCR, rhodopsin-like, 7TM,plasma membrane (CC),G-protein coupled receptor signaling pathway (BP),receptor activity (MF),signal transducer activity (MF),integral to plasma membrane (CC)	7	185	119	34208	4.06073e-06	0.000494746	GHSR,GPR21,OPN4,SSTR4,QRFPR,OR6C75,S1PR3,LGR4,OR8B4,ADRA2A,RXFP3,CHRM3
IPR017452,IPR000276,GO:0005886,GO:0007186,GO:0004872,GO:0004871,GO:0005887,Kegg:04080		GPCR, rhodopsin-like superfamily,	GPCR, rhodopsin-like, 7TM,plasma membrane (CC),G-protein coupled receptor signaling pathway (BP),receptor activity (MF),signal transducer activity (MF),integral to plasma membrane (CC),Neuroactive ligand-receptor interaction	5	185	70	34208	3.98943e-05	0.000211285	GHSR,GPR21,OPN4,SSTR4,TSHR,QRFPR,OR6C75,S1PR3,LGR4,OR8B4,ADRA2A,RXFP3,CHRM3
IPR017452,IPR000276,GO:0005886,GO:0007186,GO:0004872,GO:0004871,GO:0005887,Kegg:04080,GO:0008284		GPCR, rhodopsin-like superfamily,	GPCR, rhodopsin-like, 7TM,plasma membrane (CC),G-protein coupled receptor signaling pathway (BP),receptor activity (MF),signal transducer activity (MF),integral to plasma membrane (CC),Neuroactive ligand-receptor interaction,positive regulation of cell proliferation (BP)	3	185	14	34208	5.42148e-05
IPR017452,IPR000276,GO:0005886,GO:0007186,GO:0004872,GO:0004871,Kegg:04080		GPCR, rhodopsin-like superfamily,	GPCR, rhodopsin-like, 7TM,plasma membrane (CC),G-protein coupled receptor signaling pathway (BP),receptor activity (MF),signal transducer activity (MF),Neuroactive ligand-receptor interaction	6	185	91	34208	1.05015e-05
IPR017452,IPR000276,GO:0005886,GO:0004872,GO:0004930,GO:0004871		GPCR, rhodopsin-like superfamily,	GPCR, rhodopsin-like, 7TM,plasma membrane (CC),receptor activity (MF),G-protein coupled receptor activity (MF),signal transducer activity (MF)	12	185	616	34208	0.000144866	SELP,ACAN,PKD1
IPR017452,IPR000276,GO:0005886,GO:0004872,GO:0004871		GPCR, rhodopsin-like superfamily,	GPCR, rhodopsin-like, 7TM,plasma membrane (CC),receptor activity (MF),signal transducer activity (MF)	13	185	636	34208	4.71743e-05
GO:0005488	binding (MF)	13	185	731	34208	0.000187904	0.000622616	SELP,ACAN,AP2A2,GPSM2,LTBP3,LAYN,AP3D1,PKD1,TNFRSF9,STAB2,PIK3C2G,CLEC11A,COLEC11
GO:0005488,GO:0005515	binding (MF),protein binding (MF)	4	185	178	34208	0.0161721	0.0206324	SELP,ACAN,GPSM2,PKD1
GO:0005488,GO:0005515,GO:0005529,IPR001304	binding (MF),protein binding (MF),sugar binding (MF),	C-type lectin	3	185	9	34208	1.27633e-05	7.82074e-05
GO:0005488,GO:0005737	binding (MF),cytoplasm (CC)	5	185	261	34208	0.0140379	0.0182848	SELP,GPSM2,AP3D1,STAB2,CLEC11A
GO:0005488,V$AP1_C	binding (MF),V$AP1_C	4	185	32	34208	2.64494e-05	0.000137044	AP2A2,LTBP3,TNFRSF9,PIK3C2G
GO:0005488,GO:0005886	binding (MF),plasma membrane (CC)	4	185	103	34208	0.00241348	0.00439836	SELP,AP2A2,PKD1,STAB2	0.000847021	ACAN,LTBP3,STAB2
GO:0005488,GO:0005886,GO:0005887	binding (MF),plasma membrane (CC),integral to plasma membrane (CC)	3	185	24	34208	0.000289686	0.000847021	SELP,PKD1,STAB2	SELP,ACAN,LTBP3,STAB2
GO:0005488,GO:0005887	binding (MF),integral to plasma membrane (CC)	4	185	38	34208	5.29345e-05	0.000231684	SELP,PKD1,TNFRSF9,STAB2	SELP,ACAN,LAYN,PKD1,CLEC11A,COLEC11
GO:0005488,GO:0005887,GO:0009897	binding (MF),integral to plasma membrane (CC),external side of plasma membrane (CC)	3	185	10	34208	1.81606e-05	0.000104042	SELP,TNFRSF9,STAB2
GO:0005488,IPR006210,IPR000742	binding (MF),	Epidermal growth factor-like,	Epidermal growth factor-like, type 3	3	185	24	34208	0.000289686
GO:0005488,IPR000742	binding (MF),	Epidermal growth factor-like, type 3	4	185	25	34208	9.58376e-06	6.43177e-05
GO:0005488,GO:0005529,IPR001304	binding (MF),sugar binding (MF),	C-type lectin	6	185	73	34208	2.90673e-06	2.74322e-05
GO:0005488,GO:0005540	binding (MF),hyaluronic acid binding (MF)	3	185	16	34208	8.27449e-05	0.000319202	ACAN,LAYN,STAB2
GO:0005783,GO:0016787	endoplasmic reticulum (CC),hydrolase activity (MF)	3	185	81	34208	0.00974995	0.0133493	MINPP1,ATP8A1,ERN1
V$MEIS1_01	V$MEIS1_01	8	185	658	34208	0.0273379	0.0322862	SREBF2,CPA4,LIMK2,POU4F3,SPTB,DDC,BACE1,SHOX2
V$MEIS1_01,GO:0005515,GO:0005737,V$NFY_Q6_01	V$MEIS1_01,protein binding (MF),cytoplasm (CC),V$NFY_Q6_01	3	185	35	34208	0.0008967	0.00200172	SREBF2,SPTB,DDC
V$MEIS1_01,V$LEF1_Q2	V$MEIS1_01,V$LEF1_Q2	6	185	267	34208	0.00343168	0.00580365	SREBF2,LIMK2,POU4F3,DDC,BACE1,SHOX2
V$MEIS1_01,V$LEF1_Q2,GO:0005737	V$MEIS1_01,V$LEF1_Q2,cytoplasm (CC)	3	185	97	34208	0.0158266	0.0202405	SREBF2,LIMK2,DDC
V$MEIS1_01,V$LEF1_Q2,V$E12_Q6	V$MEIS1_01,V$LEF1_Q2,V$E12_Q6	4	185	114	34208	0.00347925	0.00587941	SREBF2,LIMK2,POU4F3,BACE1
V$MEIS1_01,V$LEF1_Q2,V$NFAT_Q4_01	V$MEIS1_01,V$LEF1_Q2,V$NFAT_Q4_01	4	185	119	34208	0.004055	0.00659913	LIMK2,POU4F3,DDC,SHOX2
V$MEIS1_01,GO:0005737,V$PAX4_03,V$E12_Q6	V$MEIS1_01,cytoplasm (CC),V$PAX4_03,V$E12_Q6	3	185	31	34208	0.000625695	0.00152916	SREBF2,LIMK2,SPTB
V$MEIS1_01,V$TATA_01	V$MEIS1_01,V$TATA_01	4	185	130	34208	0.00554111	0.0085503	CPA4,POU4F3,SPTB,SHOX2
V$MEIS1_01,V$TATA_01,V$E12_Q6	V$MEIS1_01,V$TATA_01,V$E12_Q6	3	185	51	34208	0.002678	0.0047534	CPA4,POU4F3,SPTB	0.000298746	0.000866322	LIMK2,PRKAA2,SRC,ERN1
V$MEIS1_01,V$E12_Q6	V$MEIS1_01,V$E12_Q6	6	185	234	34208	0.00178409	0.00345065	SREBF2,CPA4,LIMK2,POU4F3,SPTB,BACE1	0.00132704	0.00270007	LIMK2,PRKAA2,ERN1
V$MEIS1_01,V$E12_Q6,V$SP1_Q6,V$HSF2_01	V$MEIS1_01,V$E12_Q6,V$SP1_Q6,V$HSF2_01	3	185	9	34208	1.27633e-05	7.82074e-05	SREBF2,POU4F3,SPTB
V$MEIS1_01,V$MYOD_Q6	V$MEIS1_01,V$MYOD_Q6	3	185	141	34208	0.0413874	0.0469383	SREBF2,SPTB,SHOX2
GO:0005524,GO:0000166,V$AP4_Q5,IPR002290,IPR020635,IPR000719	ATP binding (MF),nucleotide binding (MF),V$AP4_Q5,	Serine/threonine-protein kinase domain,	Tyrosine-protein kinase, catalytic domain,	Protein kinase, catalytic domain	4	185	59	34208
GO:0005524,GO:0000166,V$AP4_Q5,IPR002290,IPR020635,IPR000719,GO:0004674	ATP binding (MF),nucleotide binding (MF),V$AP4_Q5,	Serine/threonine-protein kinase domain,	Tyrosine-protein kinase, catalytic domain,	Protein kinase, catalytic domain,protein serine/threonine kinase activity (MF)	3	185	40	34208
GO:0005515	protein binding (MF)	49	185	4463	34208	7.21554e-07	9.47431e-06	SELP,VPRBP,TRIM3,SOD1,ACAN,SEMA6A,SREBF2,KIAA0319L,CNTRL,GPSM2,ARRB2,ZC3HAV1,DHH,CARD11,TERF2IP,BBS2,FCGBP,TPCN1,PRKAA2,SPTB,FGF3,PKD1,CNTNAP1,SLC9A7,PIAS4,NIP7,AFF4,TLR4,USH2A,ATP8A1,XIAP,CLTB,GPATCH8,COG4,NOTCH2,SRC,FRK,CLEC1B,DDC,NOTCH3,TSHR,ADAM23,LRP4,ZFYVE16,HIVEP1,ADRA2A,MDC1,LRP1,LRP2
GO:0005515,V$IK2_01,V$LEF1_Q2,V$SP1_Q6,V$IK1_01	protein binding (MF),V$IK2_01,V$LEF1_Q2,V$SP1_Q6,V$IK1_01	3	185	9	34208	1.27633e-05	7.82074e-05	HIVEP1,LRP1,LRP2
GO:0005515,V$LEF1_Q2	protein binding (MF),V$LEF1_Q2	11	185	708	34208	0.00173265	0.00336348	TRIM3,SEMA6A,SREBF2,ARRB2,ATP8A1,NOTCH2,DDC,NOTCH3,HIVEP1,LRP1,LRP2
GO:0005515,V$LEF1_Q2,GO:0005737	protein binding (MF),V$LEF1_Q2,cytoplasm (CC)	6	185	359	34208	0.01375	0.0179651	TRIM3,SREBF2,ARRB2,DDC,HIVEP1,LRP1
GO:0005515,V$LEF1_Q2,GO:0005737,V$NFY_Q6_01	protein binding (MF),V$LEF1_Q2,cytoplasm (CC),V$NFY_Q6_01	3	185	56	34208	0.00349499	0.00586847	SREBF2,ARRB2,DDC	1.55631e-07	2.8609e-06	NOTCH2,LRP1,LRP2
GO:0005515,V$LEF1_Q2,GO:0005737,V$MAZ_Q6	protein binding (MF),V$LEF1_Q2,cytoplasm (CC),V$MAZ_Q6	3	185	127	34208	0.0318473	0.0369715	TRIM3,ARRB2,LRP1	4.12292e-09	1.89475e-07	NOTCH2,NOTCH3,LRP1,LRP2
GO:0005515,V$LEF1_Q2,GO:0005737,V$GATA1_01	protein binding (MF),V$LEF1_Q2,cytoplasm (CC),V$GATA1_01	3	185	18	34208	0.000119614	0.000424981	TRIM3,SREBF2,LRP1
GO:0005515,V$LEF1_Q2,GO:0005886	protein binding (MF),V$LEF1_Q2,plasma membrane (CC)	7	185	204	34208	0.000129698	0.000456208	SEMA6A,ARRB2,ATP8A1,NOTCH2,NOTCH3,LRP1,LRP2
GO:0005515,V$LEF1_Q2,GO:0005886,GO:0005509,V$PAX4_03,GO:0004872,IPR006210,IPR001881,IPR000742,V$CACBINDINGPROTEIN_Q6	protein binding (MF),V$LEF1_Q2,plasma membrane (CC),calcium ion binding (MF),V$PAX4_03,receptor activity (MF),	Epidermal growth factor-like,	EGF-like calcium-binding,	Epidermal growth factor-like, type 3,V$CACBINDINGPROTEIN_Q6	3	185	3	34208
GO:0005515,V$LEF1_Q2,GO:0005886,GO:0005509,GO:0004872,IPR006210,IPR001881,IPR000742	protein binding (MF),V$LEF1_Q2,plasma membrane (CC),calcium ion binding (MF),receptor activity (MF),	Epidermal growth factor-like,	EGF-like calcium-binding,	Epidermal growth factor-like, type 3	4	185	5	34208
GO:0005515,V$LEF1_Q2,GO:0005886,V$PAX4_03,GO:0004872	protein binding (MF),V$LEF1_Q2,plasma membrane (CC),V$PAX4_03,receptor activity (MF)	4	185	17	34208	1.8652e-06	1.85119e-05	SEMA6A,NOTCH2,LRP1,LRP2
GO:0005515,V$LEF1_Q2,GO:0005886,V$PAX4_03,GO:0004872,V$PITX2_Q2,V$LHX3_01	protein binding (MF),V$LEF1_Q2,plasma membrane (CC),V$PAX4_03,receptor activity (MF),V$PITX2_Q2,V$LHX3_01	3	185	3	34208	1.55631e-07	2.8609e-06	SEMA6A,NOTCH2,LRP2
GO:0005515,V$LEF1_Q2,GO:0005886,V$PAX4_03,GO:0004872,GO:0007275,V$EVI1_04	protein binding (MF),V$LEF1_Q2,plasma membrane (CC),V$PAX4_03,receptor activity (MF),multicellular organismal development (BP),V$EVI1_04	3	185	3	34208	1.55631e-07	2.8609e-06	SEMA6A,NOTCH2,LRP1
GO:0005515,V$LEF1_Q2,GO:0005886,GO:0004872	protein binding (MF),V$LEF1_Q2,plasma membrane (CC),receptor activity (MF)	5	185	62	34208	2.20883e-05	0.000121918	SEMA6A,NOTCH2,NOTCH3,LRP1,LRP2
GO:0005515,V$LEF1_Q2,GO:0005886,GO:0004872,GO:0007275	protein binding (MF),V$LEF1_Q2,plasma membrane (CC),receptor activity (MF),multicellular organismal development (BP)	4	185	15	34208	1.07884e-06	1.31073e-05	SEMA6A,NOTCH2,NOTCH3,LRP1
GO:0005515,V$LEF1_Q2,GO:0005886,V$SP1_Q6	protein binding (MF),V$LEF1_Q2,plasma membrane (CC),V$SP1_Q6	4	185	65	34208	0.000433342	0.00114942	SEMA6A,ARRB2,LRP1,LRP2
GO:0005515,V$LEF1_Q2,GO:0005886,V$SP1_Q6,GO:0005905	protein binding (MF),V$LEF1_Q2,plasma membrane (CC),V$SP1_Q6,coated pit (CC)	3	185	3	34208	1.55631e-07	2.8609e-06	ARRB2,LRP1,LRP2
GO:0005515,V$LEF1_Q2,V$PAX4_03	protein binding (MF),V$LEF1_Q2,V$PAX4_03	5	185	165	34208	0.00209201	0.00392762	SEMA6A,SREBF2,NOTCH2,LRP1,LRP2
GO:0005515,V$LEF1_Q2,V$E12_Q6,V$FOXO4_01,V$SP1_Q6	protein binding (MF),V$LEF1_Q2,V$E12_Q6,V$FOXO4_01,V$SP1_Q6	3	185	29	34208	0.000512687	0.00130738	SEMA6A,ARRB2,HIVEP1
GO:0005515,V$LEF1_Q2,V$E12_Q6,V$SP1_Q6	protein binding (MF),V$LEF1_Q2,V$E12_Q6,V$SP1_Q6	4	185	87	34208	0.00129912	0.00267414	SEMA6A,SREBF2,ARRB2,HIVEP1
GO:0005515,V$LEF1_Q2,GO:0005829	protein binding (MF),V$LEF1_Q2,cytosol (CC)	4	185	174	34208	0.0150003	0.0193004	ARRB2,NOTCH2,DDC,NOTCH3
GO:0005515,V$LEF1_Q2,V$SP1_Q6	protein binding (MF),V$LEF1_Q2,V$SP1_Q6	6	185	262	34208	0.00312848	0.00539887	SEMA6A,SREBF2,ARRB2,HIVEP1,LRP1,LRP2
GO:0005515,V$LEF1_Q2,V$SP1_Q6,V$IK1_01	protein binding (MF),V$LEF1_Q2,V$SP1_Q6,V$IK1_01	4	185	20	34208	3.74909e-06	3.13264e-05	SEMA6A,HIVEP1,LRP1,LRP2
GO:0005515,V$LEF1_Q2,V$SP1_Q6,V$IK1_01,V$AP3_Q6	protein binding (MF),V$LEF1_Q2,V$SP1_Q6,V$IK1_01,V$AP3_Q6	3	185	4	34208	6.20039e-07	8.19227e-06	SEMA6A,HIVEP1,LRP1
GO:0005515,V$LEF1_Q2,GO:0031410	protein binding (MF),V$LEF1_Q2,cytoplasmic vesicle (CC)	3	185	18	34208	0.000119614	0.000424981	SREBF2,ARRB2,ATP8A1
GO:0005515,V$LEF1_Q2,V$PAX4_01	protein binding (MF),V$LEF1_Q2,V$PAX4_01	3	185	36	34208	0.000974346	0.00212786	TRIM3,LRP1,LRP2
GO:0005515,GO:0005737	protein binding (MF),cytoplasm (CC)	27	185	2292	34208	0.000112948	0.000413099	SELP,VPRBP,TRIM3,SOD1,SREBF2,CNTRL,GPSM2,ARRB2,ZC3HAV1,CARD11,TERF2IP,BBS2,FCGBP,PRKAA2,SPTB,FGF3,PIAS4,TLR4,USH2A,XIAP,SRC,FRK,DDC,ZFYVE16,HIVEP1,ADRA2A,LRP1
GO:0005515,GO:0005737,V$AP4_Q5	protein binding (MF),cytoplasm (CC),V$AP4_Q5	4	185	212	34208	0.0284582	0.0334411	FCGBP,PRKAA2,SRC,LRP1
GO:0005515,GO:0005737,GO:0005886	protein binding (MF),cytoplasm (CC),plasma membrane (CC)	11	185	573	34208	0.000310135	0.000895664	SELP,SOD1,ARRB2,CARD11,BBS2,TLR4,USH2A,SRC,FRK,ADRA2A,LRP1
GO:0005515,GO:0005737,GO:0005886,GO:0004872,GO:0005887	protein binding (MF),cytoplasm (CC),plasma membrane (CC),receptor activity (MF),integral to plasma membrane (CC)	3	185	41	34208	0.00142615	0.00286042	TLR4,ADRA2A,LRP1
GO:0005515,GO:0005737,GO:0005886,GO:0005887	protein binding (MF),cytoplasm (CC),plasma membrane (CC),integral to plasma membrane (CC)	4	185	67	34208	0.000486484	0.00125418	SELP,TLR4,ADRA2A,LRP1
GO:0005515,GO:0005737,GO:0005886,GO:0005887,Kegg:05144	protein binding (MF),cytoplasm (CC),plasma membrane (CC),integral to plasma membrane (CC),Malaria	3	185	6	34208	3.07551e-06	2.64294e-05	SELP,TLR4,LRP1
GO:0005515,GO:0005737,GO:0005886,GO:0005829	protein binding (MF),cytoplasm (CC),plasma membrane (CC),cytosol (CC)	4	185	227	34208	0.0352519	0.0405233	SOD1,ARRB2,CARD11,SRC
GO:0005515,GO:0005737,GO:0005886,GO:0007596	protein binding (MF),cytoplasm (CC),plasma membrane (CC),blood coagulation (BP)	5	185	67	34208	3.22535e-05	0.000160811	SELP,SOD1,ARRB2,SRC,ADRA2A
GO:0005515,GO:0005737,GO:0005886,GO:0001819	protein binding (MF),cytoplasm (CC),plasma membrane (CC),positive regulation of cytokine production (BP)	3	185	3	34208	1.55631e-07	2.8609e-06	SOD1,CARD11,ADRA2A
GO:0005515,GO:0005737,V$MEF2_02	protein binding (MF),cytoplasm (CC),V$MEF2_02	3	185	104	34208	0.0190213	0.0235565	PRKAA2,SPTB,HIVEP1
GO:0005515,GO:0005737,V$PAX4_03	protein binding (MF),cytoplasm (CC),V$PAX4_03	4	185	242	34208	0.0429076	0.0485063	SREBF2,FCGBP,SPTB,LRP1
GO:0005515,GO:0005737,V$PAX4_03,V$E12_Q6,V$MYOD_Q6	protein binding (MF),cytoplasm (CC),V$PAX4_03,V$E12_Q6,V$MYOD_Q6	3	185	25	34208	0.000327882	0.000918069	SREBF2,FCGBP,SPTB
GO:0005515,GO:0005737,V$PAX4_03,V$SP1_Q6	protein binding (MF),cytoplasm (CC),V$PAX4_03,V$SP1_Q6	3	185	126	34208	0.0312155	0.0363579	SREBF2,SPTB,LRP1
GO:0005515,GO:0005737,V$E12_Q6	protein binding (MF),cytoplasm (CC),V$E12_Q6	6	185	317	34208	0.00778683	0.0112288	VPRBP,SREBF2,ARRB2,FCGBP,SPTB,HIVEP1
GO:0005515,GO:0005737,V$E12_Q6,V$NFY_Q6_01,V$SP1_Q6	protein binding (MF),cytoplasm (CC),V$E12_Q6,V$NFY_Q6_01,V$SP1_Q6	3	185	25	34208	0.000327882	0.000918069	SREBF2,ARRB2,SPTB
GO:0005515,GO:0005737,V$E12_Q6,V$FOXO4_01	protein binding (MF),cytoplasm (CC),V$E12_Q6,V$FOXO4_01	3	185	81	34208	0.00974995	0.0133493	ARRB2,FCGBP,HIVEP1
GO:0005515,GO:0005737,V$E12_Q6,V$MYOD_Q6	protein binding (MF),cytoplasm (CC),V$E12_Q6,V$MYOD_Q6	4	185	85	34208	0.00119168	0.00249922	VPRBP,SREBF2,FCGBP,SPTB
GO:0005515,GO:0005737,V$E12_Q6,V$MYOD_Q6,V$SP1_Q6	protein binding (MF),cytoplasm (CC),V$E12_Q6,V$MYOD_Q6,V$SP1_Q6	3	185	39	34208	0.00123239	0.00256172	VPRBP,SREBF2,SPTB
GO:0005515,GO:0005737,V$E12_Q6,V$SP1_Q6	protein binding (MF),cytoplasm (CC),V$E12_Q6,V$SP1_Q6	5	185	127	34208	0.000653927	0.00158714	VPRBP,SREBF2,ARRB2,SPTB,HIVEP1
GO:0005515,GO:0005737,GO:0043065	protein binding (MF),cytoplasm (CC),positive regulation of apoptotic process (BP)	3	185	71	34208	0.00679285	0.0100702	SOD1,PIAS4,TLR4
GO:0005515,GO:0005737,Kegg:05200	protein binding (MF),cytoplasm (CC),Pathways in cancer	3	185	144	34208	0.0435987	0.0492348	FGF3,PIAS4,XIAP
GO:0005515,GO:0005737,V$NFY_Q6_01	protein binding (MF),cytoplasm (CC),V$NFY_Q6_01	5	185	180	34208	0.00304538	0.00526836	SREBF2,ARRB2,SPTB,PIAS4,DDC
GO:0005515,GO:0005737,V$NFY_Q6_01,GO:0005829	protein binding (MF),cytoplasm (CC),V$NFY_Q6_01,cytosol (CC)	3	185	75	34208	0.0079002	0.0113304	ARRB2,SPTB,DDC
GO:0005515,GO:0005737,V$MYOD_Q6	protein binding (MF),cytoplasm (CC),V$MYOD_Q6	5	185	147	34208	0.00125959	0.00261056	VPRBP,TRIM3,SREBF2,FCGBP,SPTB
GO:0005515,GO:0005737,V$NFAT_Q4_01	protein binding (MF),cytoplasm (CC),V$NFAT_Q4_01	4	185	237	34208	0.0402596	0.0458067	GPSM2,SRC,DDC,HIVEP1
GO:0005515,GO:0005737,GO:0005829	protein binding (MF),cytoplasm (CC),cytosol (CC)	9	185	850	34208	0.0423446	0.0479467	SOD1,CNTRL,ARRB2,CARD11,PRKAA2,SPTB,XIAP,SRC,DDC
GO:0005515,GO:0005737,V$PU1_Q6	protein binding (MF),cytoplasm (CC),V$PU1_Q6	3	185	88	34208	0.012201	0.0162016	VPRBP,TLR4,SRC
GO:0005515,GO:0005737,V$MAZ_Q6	protein binding (MF),cytoplasm (CC),V$MAZ_Q6	6	185	331	34208	0.00951144	0.0131505	VPRBP,TRIM3,ARRB2,FGF3,SRC,LRP1
GO:0005515,GO:0005737,V$MAZ_Q6,V$SP1_Q6	protein binding (MF),cytoplasm (CC),V$MAZ_Q6,V$SP1_Q6	4	185	167	34208	0.0130818	0.0172198	VPRBP,ARRB2,FGF3,LRP1
GO:0005515,GO:0005737,V$SP1_Q6	protein binding (MF),cytoplasm (CC),V$SP1_Q6	8	185	493	34208	0.00560819	0.00862861	VPRBP,SREBF2,ARRB2,SPTB,FGF3,ZFYVE16,HIVEP1,LRP1
GO:0005515,GO:0005737,V$SP1_Q6,V$NRF1_Q6	protein binding (MF),cytoplasm (CC),V$SP1_Q6,V$NRF1_Q6	3	185	81	34208	0.00974995	0.0133493	ARRB2,ZFYVE16,LRP1
GO:0005515,GO:0005737,V$GFI1_01	protein binding (MF),cytoplasm (CC),V$GFI1_01	3	185	61	34208	0.00444909	0.00709304	SREBF2,CARD11,SRC
GO:0005515,GO:0005737,V$SREBP1_01	protein binding (MF),cytoplasm (CC),V$SREBP1_01	4	185	83	34208	0.00109062	0.00232417	PIAS4,TLR4,SRC,HIVEP1
GO:0005515,GO:0005737,GO:0043025	protein binding (MF),cytoplasm (CC),neuronal cell body (CC)	3	185	69	34208	0.00627616	0.00946348	SOD1,DDC,LRP1
GO:0005515,GO:0005737,GO:0051092,GO:0043123	protein binding (MF),cytoplasm (CC),positive regulation of NF-kappaB transcription factor activity (BP),positive regulation of I-kappaB kinase/NF-kappaB cascade (BP)	3	185	28	34208	0.00046148	0.00119702	CARD11,TERF2IP,TLR4
GO:0005515,GO:0005737,V$ELF1_Q6	protein binding (MF),cytoplasm (CC),V$ELF1_Q6	3	185	40	34208	0.00132704	0.00270007	VPRBP,ARRB2,TLR4
GO:0005515,GO:0005737,V$NRF1_Q6	protein binding (MF),cytoplasm (CC),V$NRF1_Q6	4	185	170	34208	0.0138836	0.0181173	ARRB2,PIAS4,ZFYVE16,LRP1	3.63814e-07	NOTCH2,NOTCH3,LRP4,LRP1,LRP2
GO:0005515,GO:0005737,V$DBP_Q6	protein binding (MF),cytoplasm (CC),V$DBP_Q6	3	185	31	34208	0.000625695	0.00152916	GPSM2,ARRB2,FCGBP
GO:0005515,GO:0005886	protein binding (MF),plasma membrane (CC)	21	185	1072	34208	4.08208e-07	6.39224e-06	SELP,SOD1,SEMA6A,ARRB2,DHH,CARD11,BBS2,PKD1,TLR4,USH2A,ATP8A1,NOTCH2,SRC,FRK,NOTCH3,TSHR,ADAM23,LRP4,ADRA2A,LRP1,LRP2
GO:0005515,GO:0005886,GO:0005509	protein binding (MF),plasma membrane (CC),calcium ion binding (MF)	6	185	87	34208	8.09935e-06	5.84369e-05	DHH,NOTCH2,NOTCH3,LRP4,LRP1,LRP2
GO:0005515,GO:0005886,GO:0005509,GO:0004872,IPR006210,IPR001881	protein binding (MF),plasma membrane (CC),calcium ion binding (MF),receptor activity (MF),	Epidermal growth factor-like,	EGF-like calcium-binding	5	185	14	34208	8.43278e-09
GO:0005515,GO:0005886,GO:0005509,V$MAZ_Q6	protein binding (MF),plasma membrane (CC),calcium ion binding (MF),V$MAZ_Q6	3	185	16	34208	8.27449e-05	0.000319202	DHH,NOTCH3,LRP1
GO:0005515,GO:0005886,GO:0005509,V$SP1_Q6	protein binding (MF),plasma membrane (CC),calcium ion binding (MF),V$SP1_Q6	3	185	23	34208	0.000254486	0.000765268	DHH,LRP1,LRP2
GO:0005515,GO:0005886,V$E12_Q6,V$SP1_Q6	protein binding (MF),plasma membrane (CC),V$E12_Q6,V$SP1_Q6	3	185	73	34208	0.00733411	0.0107	SEMA6A,ARRB2,DHH	SELP,NOTCH2,ADAM23,LRP1
GO:0005515,GO:0005886,GO:0004872	protein binding (MF),plasma membrane (CC),receptor activity (MF)	9	185	251	34208	9.99507e-06	6.68657e-05	SEMA6A,TLR4,NOTCH2,NOTCH3,TSHR,LRP4,ADRA2A,LRP1,LRP2
GO:0005515,GO:0005886,GO:0004872,GO:0005887	protein binding (MF),plasma membrane (CC),receptor activity (MF),integral to plasma membrane (CC)	5	185	133	34208	0.000805473	0.00186095	TLR4,NOTCH2,TSHR,ADRA2A,LRP1
GO:0005515,GO:0005886,GO:0005887	protein binding (MF),plasma membrane (CC),integral to plasma membrane (CC)	8	185	242	34208	5.56732e-05	0.000236807	SELP,PKD1,TLR4,NOTCH2,TSHR,ADAM23,ADRA2A,LRP1
GO:0005515,GO:0005886,GO:0005887,IPR000742	protein binding (MF),plasma membrane (CC),integral to plasma membrane (CC),	Epidermal growth factor-like, type 3	4	185	15	34208	1.07884e-06	1.31073e-05
GO:0005515,GO:0005886,V$NFAT_Q4_01	protein binding (MF),plasma membrane (CC),V$NFAT_Q4_01	3	185	128	34208	0.0324856	0.0376712	SEMA6A,DHH,SRC
GO:0005515,GO:0005886,GO:0005829	protein binding (MF),plasma membrane (CC),cytosol (CC)	6	185	278	34208	0.00417516	0.00678423	SOD1,ARRB2,CARD11,NOTCH2,SRC,NOTCH3
GO:0005515,GO:0005886,V$PU1_Q6	protein binding (MF),plasma membrane (CC),V$PU1_Q6	3	185	50	34208	0.00253045	0.00456821	DHH,TLR4,SRC	ADAM23,LRP1,LRP2
GO:0005515,GO:0005886,V$MAZ_Q6	protein binding (MF),plasma membrane (CC),V$MAZ_Q6	6	185	176	34208	0.000408648	0.00110471	ARRB2,DHH,SRC,NOTCH3,TSHR,LRP1
GO:0005515,GO:0005886,V$MAZ_Q6,V$SP1_Q6	protein binding (MF),plasma membrane (CC),V$MAZ_Q6,V$SP1_Q6	3	185	71	34208	0.00679285	0.0100702	ARRB2,DHH,LRP1
GO:0005515,GO:0005886,V$SP1_Q6	protein binding (MF),plasma membrane (CC),V$SP1_Q6	6	185	224	34208	0.00143063	0.00286669	SEMA6A,ARRB2,DHH,ADAM23,LRP1,LRP2
GO:0005515,GO:0005886,V$SP1_Q6,IPR000742	protein binding (MF),plasma membrane (CC),V$SP1_Q6,	Epidermal growth factor-like, type 3	3	185	6	34208	3.07551e-06	2.64294e-05	SELP,NOTCH2,NOTCH3,ADAM23,LRP1,LRP2
GO:0005515,GO:0005886,V$GFI1_01	protein binding (MF),plasma membrane (CC),V$GFI1_01	3	185	38	34208	0.00114211	0.0024096	CARD11,SRC,LRP2
GO:0005515,GO:0005886,GO:0031410	protein binding (MF),plasma membrane (CC),cytoplasmic vesicle (CC)	3	185	50	34208	0.00253045	0.00456821	SOD1,ARRB2,ATP8A1	CNTRL,PKD1,TLR4
GO:0005515,GO:0005886,GO:0030154	protein binding (MF),plasma membrane (CC),cell differentiation (BP)	3	185	52	34208	0.00283076	0.00494973	SEMA6A,NOTCH2,FRK
GO:0005515,GO:0005886,IPR000742	protein binding (MF),plasma membrane (CC),	Epidermal growth factor-like, type 3	6	185	36	34208	3.92564e-08	1.16885e-06	ACAN,NOTCH2,NOTCH3,LRP4,LRP1,LRP2
GO:0005515,GO:0005886,GO:0030900	protein binding (MF),plasma membrane (CC),forebrain development (BP)	3	185	16	34208	8.27449e-05	0.000319202	SRC,NOTCH3,LRP2	8.3895e-06	ACAN,NOTCH2,NOTCH3,LRP1,LRP2
GO:0005515,IPR003591	protein binding (MF),	Leucine-rich repeat, typical subtype	3	185	22	34208	0.000222175	0.000692739
GO:0005515,GO:0005509	protein binding (MF),calcium ion binding (MF)	7	185	173	34208	4.61853e-05	0.000208178	ACAN,DHH,NOTCH2,NOTCH3,LRP4,LRP1,LRP2
GO:0005515,GO:0005509,IPR006210	protein binding (MF),calcium ion binding (MF),	Epidermal growth factor-like	6	185	35	34208	3.28608e-08	1.03683e-06
GO:0005515,GO:0005509,IPR006210,IPR000742	protein binding (MF),calcium ion binding (MF),	Epidermal growth factor-like,	Epidermal growth factor-like, type 3	5	185	30	34208	5.59565e-07
GO:0005515,V$STAT6_02,V$SP1_Q6	protein binding (MF),V$STAT6_02,V$SP1_Q6	3	185	30	34208	0.000567393	0.00141447	DHH,HIVEP1,LRP2
GO:0005515,V$MEF2_02	protein binding (MF),V$MEF2_02	5	185	202	34208	0.00496129	0.00778631	SEMA6A,PRKAA2,SPTB,ADAM23,HIVEP1
GO:0005515,V$MEF2_02,V$E12_Q6,V$SP1_Q6	protein binding (MF),V$MEF2_02,V$E12_Q6,V$SP1_Q6	3	185	30	34208	0.000567393	0.00141447	SEMA6A,SPTB,HIVEP1
GO:0005515,V$MEF2_02,V$SP1_Q6	protein binding (MF),V$MEF2_02,V$SP1_Q6	4	185	78	34208	0.000864508	0.00195045	SEMA6A,SPTB,ADAM23,HIVEP1
GO:0005515,V$MEF2_02,V$SP1_Q6,V$RSRFC4_Q2	protein binding (MF),V$MEF2_02,V$SP1_Q6,V$RSRFC4_Q2	3	185	27	34208	0.000413677	0.00110698	SEMA6A,SPTB,ADAM23
GO:0005515,V$PAX4_03	protein binding (MF),V$PAX4_03	7	185	415	34208	0.00765678	0.011079	SEMA6A,SREBF2,FCGBP,SPTB,NOTCH2,LRP1,LRP2
GO:0005515,V$PAX4_03,V$E12_Q6	protein binding (MF),V$PAX4_03,V$E12_Q6	4	185	144	34208	0.00790729	0.0113175	SEMA6A,SREBF2,FCGBP,SPTB	FCGBP,NOTCH2,LRP1,LRP2
GO:0005515,V$PAX4_03,V$E12_Q6,V$SP1_Q6	protein binding (MF),V$PAX4_03,V$E12_Q6,V$SP1_Q6	3	185	72	34208	0.00706039	0.0103507	SEMA6A,SREBF2,SPTB
GO:0005515,V$PAX4_03,V$SP1_Q6	protein binding (MF),V$PAX4_03,V$SP1_Q6	5	185	195	34208	0.00427853	0.00687297	SEMA6A,SREBF2,SPTB,LRP1,LRP2
GO:0005515,V$PAX4_03,V$SP1_Q6,V$MZF1_01	protein binding (MF),V$PAX4_03,V$SP1_Q6,V$MZF1_01	4	185	23	34208	6.76563e-06	5.0539e-05	SEMA6A,SPTB,LRP1,LRP2
GO:0005515,V$PAX4_03,IPR006210	protein binding (MF),V$PAX4_03,	Epidermal growth factor-like	4	185	10	34208	1.6953e-07	2.98655e-06
GO:0005515,V$AREB6_01,V$E12_Q6,V$NFAT_Q4_01,V$SP1_Q6	protein binding (MF),V$AREB6_01,V$E12_Q6,V$NFAT_Q4_01,V$SP1_Q6	3	185	14	34208	5.42148e-05	0.000232004	DHH,SLC9A7,HIVEP1
GO:0005515,V$E12_Q6	protein binding (MF),V$E12_Q6	9	185	594	34208	0.00525272	0.00818295	VPRBP,SEMA6A,SREBF2,ARRB2,DHH,FCGBP,SPTB,SLC9A7,HIVEP1
GO:0005515,V$E12_Q6,V$HNF3_Q6,V$FOXO4_01,V$DBP_Q6	protein binding (MF),V$E12_Q6,V$HNF3_Q6,V$FOXO4_01,V$DBP_Q6	3	185	10	34208	1.81606e-05	0.000104042	SEMA6A,ARRB2,FCGBP
GO:0005515,V$E12_Q6,V$FOXO4_01	protein binding (MF),V$E12_Q6,V$FOXO4_01	4	185	156	34208	0.0103972	0.014144	SEMA6A,ARRB2,FCGBP,HIVEP1
GO:0005515,V$E12_Q6,V$MYOD_Q6	protein binding (MF),V$E12_Q6,V$MYOD_Q6	5	185	166	34208	0.00214768	0.00400371	VPRBP,SREBF2,FCGBP,SPTB,SLC9A7
GO:0005515,V$E12_Q6,V$MYOD_Q6,V$SP1_Q6	protein binding (MF),V$E12_Q6,V$MYOD_Q6,V$SP1_Q6	4	185	73	34208	0.000673641	0.0016238	VPRBP,SREBF2,SPTB,SLC9A7
GO:0005515,V$E12_Q6,V$MYOD_Q6,V$SP1_Q6,V$EGR1_01	protein binding (MF),V$E12_Q6,V$MYOD_Q6,V$SP1_Q6,V$EGR1_01	3	185	11	34208	2.48713e-05	0.000130466	SREBF2,SPTB,SLC9A7
GO:0005515,V$E12_Q6,V$NFAT_Q4_01,V$SP1_Q6	protein binding (MF),V$E12_Q6,V$NFAT_Q4_01,V$SP1_Q6	4	185	55	34208	0.000227669	0.000705706	SEMA6A,DHH,SLC9A7,HIVEP1
GO:0005515,V$E12_Q6,V$MAZ_Q6,V$SP1_Q6	protein binding (MF),V$E12_Q6,V$MAZ_Q6,V$SP1_Q6	3	185	95	34208	0.0149743	0.0192788	VPRBP,ARRB2,DHH
GO:0005515,V$E12_Q6,V$SP1_Q6	protein binding (MF),V$E12_Q6,V$SP1_Q6	8	185	227	34208	3.54585e-05	0.000169591	VPRBP,SEMA6A,SREBF2,ARRB2,DHH,SPTB,SLC9A7,HIVEP1
GO:0005515,V$E12_Q6,V$SP1_Q6,V$E2F_02,V$E2F1_Q6,V$E2F1DP1_01,V$E2F1DP2_01,V$E2F4DP1_01,V$E2F4DP2_01	protein binding (MF),V$E12_Q6,V$SP1_Q6,V$E2F_02,V$E2F1_Q6,V$E2F1DP1_01,V$E2F1DP2_01,V$E2F4DP1_01,V$E2F4DP2_01	3	185	17	34208	0.000100076	0.00037116	SEMA6A,SPTB,SLC9A7	CNTNAP1,NOTCH2,LRP1
GO:0005515,GO:0007186	protein binding (MF),G-protein coupled receptor signaling pathway (BP)	3	185	71	34208	0.00679285	0.0100702	GPSM2,TSHR,ADRA2A	CNTNAP1,NOTCH2,NOTCH3,LRP1,LRP2
GO:0005515,GO:0004872	protein binding (MF),receptor activity (MF)	11	185	362	34208	5.00034e-06	4.01928e-05	SEMA6A,CNTNAP1,TLR4,NOTCH2,CLEC1B,NOTCH3,TSHR,LRP4,ADRA2A,LRP1,LRP2
GO:0005515,GO:0004872,GO:0005887	protein binding (MF),receptor activity (MF),integral to plasma membrane (CC)	7	185	156	34208	2.38547e-05	0.000129637	CNTNAP1,TLR4,NOTCH2,CLEC1B,TSHR,ADRA2A,LRP1	CNTNAP1,ADAM23,LRP1
GO:0005515,GO:0004872,GO:0005887,IPR000742	protein binding (MF),receptor activity (MF),integral to plasma membrane (CC),	Epidermal growth factor-like, type 3	3	185	8	34208	8.54289e-06	5.84456e-05	SELP,CNTNAP1,NOTCH2,ADAM23,LRP1
GO:0005515,GO:0004872,IPR000742	protein binding (MF),receptor activity (MF),	Epidermal growth factor-like, type 3	5	185	16	34208	1.82379e-08	6.32049e-07
GO:0005515,GO:0005887	protein binding (MF),integral to plasma membrane (CC)	10	185	295	34208	5.2372e-06	4.1779e-05	SELP,PKD1,CNTNAP1,TLR4,NOTCH2,CLEC1B,TSHR,ADAM23,ADRA2A,LRP1
GO:0005515,GO:0005887,V$SP1_Q6,IPR000742	protein binding (MF),integral to plasma membrane (CC),V$SP1_Q6,	Epidermal growth factor-like, type 3	3	185	4	34208	6.20039e-07	8.19227e-06
GO:0005515,GO:0005887,IPR000742	protein binding (MF),integral to plasma membrane (CC),	Epidermal growth factor-like, type 3	5	185	16	34208	1.82379e-08	6.32049e-07
GO:0005515,GO:0007275	protein binding (MF),multicellular organismal development (BP)	5	185	263	34208	0.0144646	0.0187022	SEMA6A,FGF3,NOTCH2,NOTCH3,LRP1
GO:0005515,GO:0007275,V$MAZ_Q6	protein binding (MF),multicellular organismal development (BP),V$MAZ_Q6	3	185	71	34208	0.00679285	0.0100702	FGF3,NOTCH3,LRP1
GO:0005515,GO:0007275,V$SP1_Q6	protein binding (MF),multicellular organismal development (BP),V$SP1_Q6	3	185	69	34208	0.00627616	0.00946348	SEMA6A,FGF3,LRP1
GO:0005515,GO:0007275,GO:0030154	protein binding (MF),multicellular organismal development (BP),cell differentiation (BP)	3	185	98	34208	0.0162628	0.0206982	SEMA6A,FGF3,NOTCH2
GO:0005515,GO:0016324	protein binding (MF),apical plasma membrane (CC)	3	185	91	34208	0.0133498	0.0175288	PRKAA2,USH2A,LRP2
GO:0005515,V$NFY_Q6_01	protein binding (MF),V$NFY_Q6_01	6	185	332	34208	0.00964423	0.0132907	SREBF2,ARRB2,TPCN1,SPTB,PIAS4,DDC
GO:0005515,V$NFY_Q6_01,V$MYOD_Q6,V$SP1_Q6	protein binding (MF),V$NFY_Q6_01,V$MYOD_Q6,V$SP1_Q6	3	185	26	34208	0.000369178	0.00100832	SREBF2,TPCN1,SPTB
GO:0005515,V$NFY_Q6_01,V$SP1_Q6	protein binding (MF),V$NFY_Q6_01,V$SP1_Q6	4	185	144	34208	0.00790729	0.0113175	SREBF2,ARRB2,TPCN1,SPTB
GO:0005515,V$SREBP_Q3	protein binding (MF),V$SREBP_Q3	3	185	72	34208	0.00706039	0.0103507	SREBF2,DHH,NOTCH2
GO:0005515,GO:0042493	protein binding (MF),response to drug (BP)	3	185	135	34208	0.0371405	0.0425556	SOD1,ACAN,SREBF2
GO:0005515,V$MYOD_Q6	protein binding (MF),V$MYOD_Q6	7	185	284	34208	0.000944205	0.00209229	VPRBP,TRIM3,SREBF2,FCGBP,TPCN1,SPTB,SLC9A7
GO:0005515,V$MYOD_Q6,V$SP1_Q6	protein binding (MF),V$MYOD_Q6,V$SP1_Q6	5	185	122	34208	0.000544872	0.00137618	VPRBP,SREBF2,TPCN1,SPTB,SLC9A7
GO:0005515,V$NFAT_Q4_01	protein binding (MF),V$NFAT_Q4_01	7	185	463	34208	0.0133818	0.01756	SEMA6A,GPSM2,DHH,SLC9A7,SRC,DDC,HIVEP1
GO:0005515,GO:0005829	protein binding (MF),cytosol (CC)	11	185	1080	34208	0.0335462	0.0387311	SOD1,CNTRL,ARRB2,CARD11,PRKAA2,SPTB,XIAP,NOTCH2,SRC,DDC,NOTCH3
GO:0005515,GO:0005829,V$TEF1_Q6	protein binding (MF),cytosol (CC),V$TEF1_Q6	3	185	39	34208	0.00123239	0.00256172	PRKAA2,SPTB,NOTCH2
GO:0005515,GO:0005829,GO:0006916	protein binding (MF),cytosol (CC),anti-apoptosis (BP)	3	185	56	34208	0.00349499	0.00586847	SOD1,XIAP,NOTCH2
GO:0005515,V$PU1_Q6	protein binding (MF),V$PU1_Q6	4	185	176	34208	0.0155793	0.0199603	VPRBP,DHH,TLR4,SRC
GO:0005515,V$PU1_Q6,V$MAZ_Q6	protein binding (MF),V$PU1_Q6,V$MAZ_Q6	3	185	76	34208	0.00819265	0.0116628	VPRBP,DHH,SRC
GO:0005515,V$MAZ_Q6	protein binding (MF),V$MAZ_Q6	9	185	618	34208	0.00674267	0.0100451	VPRBP,TRIM3,ARRB2,DHH,FGF3,SRC,NOTCH3,TSHR,LRP1
GO:0005515,V$MAZ_Q6,V$SP1_Q6	protein binding (MF),V$MAZ_Q6,V$SP1_Q6	5	185	299	34208	0.0236833	0.0284631	VPRBP,ARRB2,DHH,FGF3,LRP1
GO:0005515,V$MAZ_Q6,GO:0007267	protein binding (MF),V$MAZ_Q6,cell-cell signaling (BP)	3	185	18	34208	0.000119614	0.000424981	DHH,FGF3,TSHR	CNTNAP1,ADAM23,LRP1,LRP2
GO:0005515,V$SP1_Q6	protein binding (MF),V$SP1_Q6	15	185	860	34208	7.46159e-05	0.000304513	VPRBP,SEMA6A,SREBF2,ARRB2,DHH,TPCN1,SPTB,FGF3,CNTNAP1,SLC9A7,ADAM23,ZFYVE16,HIVEP1,LRP1,LRP2
GO:0005515,V$SP1_Q6,V$NRF1_Q6	protein binding (MF),V$SP1_Q6,V$NRF1_Q6	4	185	132	34208	0.00584549	0.00894165	ARRB2,CNTNAP1,ZFYVE16,LRP1
GO:0005515,V$SP1_Q6,V$NKX25_02	protein binding (MF),V$SP1_Q6,V$NKX25_02	3	185	25	34208	0.000327882	0.000918069	FGF3,LRP1,LRP2
GO:0005515,V$SP1_Q6,IPR000742	protein binding (MF),V$SP1_Q6,	Epidermal growth factor-like, type 3	4	185	10	34208	1.6953e-07	2.98655e-06
GO:0005515,V$SP1_Q6,GO:0007411	protein binding (MF),V$SP1_Q6,axon guidance (BP)	3	185	40	34208	0.00132704	0.00270007	SEMA6A,SPTB,CNTNAP1
GO:0005515,V$SP1_Q6,V$LFA1_Q6	protein binding (MF),V$SP1_Q6,V$LFA1_Q6	3	185	37	34208	0.00105612	0.00226664	SEMA6A,DHH,TPCN1
GO:0005515,V$SP1_Q6,V$E2F1_Q6_01	protein binding (MF),V$SP1_Q6,V$E2F1_Q6_01	3	185	47	34208	0.00211841	0.00395612	DHH,SLC9A7,LRP1
GO:0005515,V$GFI1_01	protein binding (MF),V$GFI1_01	4	185	120	34208	0.0041774	0.00677746	SREBF2,CARD11,SRC,LRP2
GO:0005515,GO:0031410	protein binding (MF),cytoplasmic vesicle (CC)	5	185	107	34208	0.000298252	0.000870863	SOD1,SREBF2,ARRB2,ATP8A1,CLTB
GO:0005515,GO:0030154	protein binding (MF),cell differentiation (BP)	4	185	173	34208	0.014716	0.0189924	SEMA6A,FGF3,NOTCH2,FRK	ACAN,FCGBP,NOTCH2,NOTCH3,LRP4,LRP1,LRP2
GO:0005515,Kegg:04144	protein binding (MF),Endocytosis	4	185	117	34208	0.00381752	0.00631968	ARRB2,CLTB,SRC,ZFYVE16	SELP,ACAN,CNTNAP1,NOTCH2,NOTCH3,ADAM23,LRP1,LRP2
GO:0005515,V$GABP_B	protein binding (MF),V$GABP_B	4	185	240	34208	0.0418369	0.0473972	ARRB2,TLR4,COG4,ZFYVE16
GO:0005515,V$NRF1_Q6	protein binding (MF),V$NRF1_Q6	5	185	275	34208	0.017208	0.0216277	ARRB2,CNTNAP1,PIAS4,ZFYVE16,LRP1
GO:0005515,IPR006210	protein binding (MF),	Epidermal growth factor-like	7	185	51	34208	1.14333e-08	4.73923e-07
GO:0005515,IPR000742	protein binding (MF),	Epidermal growth factor-like, type 3	8	185	53	34208	4.52493e-10	3.08571e-08
GO:0005515,V$MIF1_01	protein binding (MF),V$MIF1_01	3	185	54	34208	0.00315212	0.00539998	BBS2,TPCN1,LRP2
GO:0005515,V$DBP_Q6	protein binding (MF),V$DBP_Q6	4	185	60	34208	0.000318742	0.000911799	SEMA6A,GPSM2,ARRB2,FCGBP	SELP,ACAN,PKD1,CLEC1B
GO:0005515,GO:0007411	protein binding (MF),axon guidance (BP)	4	185	151	34208	0.00930567	0.0130107	SEMA6A,SPTB,CNTNAP1,SRC
GO:0005515,GO:0008022	protein binding (MF),protein C-terminus binding (MF)	3	185	116	34208	0.0252676	0.0300426	TRIM3,SREBF2,MDC1
GO:0005515,V$MYB_Q6	protein binding (MF),V$MYB_Q6	3	185	62	34208	0.00465693	0.00738541	FCGBP,SLC9A7,NOTCH2
GO:0005515,GO:0005529,IPR001304	protein binding (MF),sugar binding (MF),	C-type lectin	4	185	17	34208	1.8652e-06	1.85119e-05
GO:0000166,GO:0005737,V$AP4_Q5	nucleotide binding (MF),cytoplasm (CC),V$AP4_Q5	4	185	84	34208	0.00114037	0.00242529	LIMK2,PDE10A,PRKAA2,SRC
GO:0000166,V$AP4_Q5	nucleotide binding (MF),V$AP4_Q5	5	185	152	34208	0.00146036	0.00292348	LIMK2,PDE10A,PRKAA2,SRC,ERN1
GO:0000166,GO:0005886	nucleotide binding (MF),plasma membrane (CC)	6	185	443	34208	0.033989	0.0391781	RASD2,ATP8A1,SRC,FRK,ABCC3,ARL6
V$IK2_01	V$IK2_01	6	185	207	34208	0.000955174	0.00210556	BDNF,HIVEP1,COLEC11,LRP1,LRP2,COL12A1
V$IK2_01,V$LEF1_Q2,V$STAT6_02,V$SP1_Q6	V$IK2_01,V$LEF1_Q2,V$STAT6_02,V$SP1_Q6	3	185	5	34208	1.54391e-06	1.59211e-05	BDNF,HIVEP1,LRP2
V$IK2_01,V$LEF1_Q2,V$ISRE_01,V$SP1_Q6,V$CHX10_01	V$IK2_01,V$LEF1_Q2,V$ISRE_01,V$SP1_Q6,V$CHX10_01	3	185	4	34208	6.20039e-07	8.19227e-06	BDNF,LRP2,COL12A1
V$IK2_01,V$LEF1_Q2,V$E12_Q6,V$NFAT_Q4_01,V$SP1_Q6	V$IK2_01,V$LEF1_Q2,V$E12_Q6,V$NFAT_Q4_01,V$SP1_Q6	3	185	11	34208	2.48713e-05	0.000130466	BDNF,HIVEP1,COL12A1
V$IK2_01,V$LEF1_Q2,V$MAZ_Q6,V$SP1_Q6,V$SP1_01	V$IK2_01,V$LEF1_Q2,V$MAZ_Q6,V$SP1_Q6,V$SP1_01	3	185	5	34208	1.54391e-06	1.59211e-05	BDNF,LRP1,COL12A1
V$IK2_01,V$LEF1_Q2,V$SP1_Q6	V$IK2_01,V$LEF1_Q2,V$SP1_Q6	5	185	45	34208	4.49226e-06	3.68087e-05	BDNF,HIVEP1,LRP1,LRP2,COL12A1
V$IK2_01,V$LEF1_Q2,V$SP1_Q6,V$NKX25_02,V$IK1_01	V$IK2_01,V$LEF1_Q2,V$SP1_Q6,V$NKX25_02,V$IK1_01	3	185	6	34208	3.07551e-06	2.64294e-05	LRP1,LRP2,COL12A1
V$IK2_01,V$LEF1_Q2,V$SP1_Q6,V$PAX4_01	V$IK2_01,V$LEF1_Q2,V$SP1_Q6,V$PAX4_01	3	185	8	34208	8.54289e-06	5.84456e-05	BDNF,LRP1,LRP2
V$IK2_01,V$LEF1_Q2,V$SP1_Q6,V$IK1_01	V$IK2_01,V$LEF1_Q2,V$SP1_Q6,V$IK1_01	4	185	18	34208	2.38798e-06	2.28425e-05	HIVEP1,LRP1,LRP2,COL12A1
V$IK2_01,V$LEF1_Q2,V$SP1_Q6,V$AR_Q2	V$IK2_01,V$LEF1_Q2,V$SP1_Q6,V$AR_Q2	3	185	8	34208	8.54289e-06	5.84456e-05	BDNF,HIVEP1,LRP1
V$IK2_01,V$ETS2_B	V$IK2_01,V$ETS2_B	3	185	48	34208	0.00225072	0.00417005	BDNF,COLEC11,LRP2
V$OCT1_01	V$OCT1_01	5	185	205	34208	0.0052763	0.00821361	SREBF2,CPA4,FCHSD1,CPD,Phox2b
V$OCT1_01,V$SREBP1_02	V$OCT1_01,V$SREBP1_02	3	185	4	34208	6.20039e-07	8.19227e-06	SREBF2,CPA4,Phox2b
V$OCT1_01,V$SP1_Q6	V$OCT1_01,V$SP1_Q6	3	185	54	34208	0.00315212	0.00539998	SREBF2,FCHSD1,CPD
V$OCT1_01,V$OCT1_Q5_01	V$OCT1_01,V$OCT1_Q5_01	3	185	106	34208	0.0199947	0.0246035	SREBF2,FCHSD1,Phox2b
V$CEBP_01,V$LEF1_Q2,V$TATA_01,V$FOXO4_01	V$CEBP_01,V$LEF1_Q2,V$TATA_01,V$FOXO4_01	3	185	32	34208	0.000687686	0.00162614	ENAM,Phox2b,SHOX2
V$WHN_B	V$WHN_B	4	185	187	34208	0.0190146	0.0235897	LRP1B,GJC1,BDNF,TOB2
V$WHN_B,V$NFAT_Q4_01	V$WHN_B,V$NFAT_Q4_01	3	185	68	34208	0.00602694	0.00916615	LRP1B,BDNF,TOB2
V$ZF5_B	V$ZF5_B	6	185	182	34208	0.000487963	0.00125646	SEMA6A,SREBF2,POU4F3,PDE10A,SLC9A7,B4GALT2
V$ZF5_B,V$LEF1_Q2	V$ZF5_B,V$LEF1_Q2	4	185	80	34208	0.000950539	0.00210192	SEMA6A,SREBF2,POU4F3,PDE10A
V$ZF5_B,V$LEF1_Q2,V$E12_Q6,V$SP1_Q6	V$ZF5_B,V$LEF1_Q2,V$E12_Q6,V$SP1_Q6	3	185	28	34208	0.00046148	0.00119702	SEMA6A,SREBF2,POU4F3
V$ZF5_B,V$E12_Q6,V$NFAT_Q4_01,V$SP1_Q6	V$ZF5_B,V$E12_Q6,V$NFAT_Q4_01,V$SP1_Q6	3	185	16	34208	8.27449e-05	0.000319202	SEMA6A,POU4F3,SLC9A7
V$ZF5_B,V$E12_Q6,V$SP1_Q6	V$ZF5_B,V$E12_Q6,V$SP1_Q6	4	185	49	34208	0.000145055	0.000493001	SEMA6A,SREBF2,POU4F3,SLC9A7
V$ZF5_B,V$HNF3_Q6,V$SP1_Q6	V$ZF5_B,V$HNF3_Q6,V$SP1_Q6	3	185	18	34208	0.000119614	0.000424981	SEMA6A,POU4F3,B4GALT2
V$ZF5_B,V$SP1_Q6	V$ZF5_B,V$SP1_Q6	5	185	97	34208	0.000188843	0.000623773	SEMA6A,SREBF2,POU4F3,SLC9A7,B4GALT2
V$STAT5A_04,V$STAT4_01	V$STAT5A_04,V$STAT4_01	3	185	57	34208	0.00367463	0.00610225	BDNF,Phox2b,PIK3C2G
V$CDX2_Q5,V$LEF1_Q2,V$PITX2_Q2,V$CHX10_01	V$CDX2_Q5,V$LEF1_Q2,V$PITX2_Q2,V$CHX10_01	3	185	16	34208	8.27449e-05	0.000319202	POU4F3,Phox2b,LRP2
V$PR_01,V$GR_01,V$FOXO4_01,V$AR_Q2	V$PR_01,V$GR_01,V$FOXO4_01,V$AR_Q2	3	185	11	34208	2.48713e-05	0.000130466	CD36,BDNF,HIVEP1
V$LEF1_Q2	V$LEF1_Q2	27	185	2051	34208	1.69832e-05	0.000101419	TRIM3,SEMA6A,SREBF2,LIMK2,ARRB2,CUBN,POU4F3,LTBP3,BAI2,CPA2,PDE10A,BDNF,ENAM,ATP8A1,NOTCH2,FIBCD1,Phox2b,DDC,NOTCH3,BACE1,LEMD1,NRCAM,HIVEP1,LRP1,LRP2,COL12A1,SHOX2
V$LEF1_Q2,GO:0005737	V$LEF1_Q2,cytoplasm (CC)	9	185	703	34208	0.0147308	0.019	TRIM3,SREBF2,LIMK2,ARRB2,CUBN,PDE10A,DDC,HIVEP1,LRP1
V$LEF1_Q2,GO:0005737,GO:0005886,GO:0005905	V$LEF1_Q2,cytoplasm (CC),plasma membrane (CC),coated pit (CC)	3	185	4	34208	6.20039e-07	8.19227e-06	ARRB2,CUBN,LRP1
V$LEF1_Q2,GO:0005737,GO:0005829	V$LEF1_Q2,cytoplasm (CC),cytosol (CC)	4	185	228	34208	0.0357353	0.0410345	ARRB2,CUBN,PDE10A,DDC
V$LEF1_Q2,GO:0005737,V$MAZ_Q6	V$LEF1_Q2,cytoplasm (CC),V$MAZ_Q6	4	185	227	34208	0.0352519	0.0405233	TRIM3,LIMK2,ARRB2,LRP1
V$LEF1_Q2,GO:0005737,V$IK1_01	V$LEF1_Q2,cytoplasm (CC),V$IK1_01	3	185	33	34208	0.000753458	0.00174842	PDE10A,HIVEP1,LRP1	6.20039e-07	8.19227e-06	CUBN,NOTCH2,NOTCH3
V$LEF1_Q2,V$AP1_C,V$CHX10_01	V$LEF1_Q2,V$AP1_C,V$CHX10_01	3	185	58	34208	0.0038598	0.00635485	LTBP3,BDNF,SHOX2	2.61771e-11	3.2552e-09	CUBN,NOTCH2,NOTCH3,LRP1,LRP2
V$LEF1_Q2,V$AP1_C,V$FREAC2_01	V$LEF1_Q2,V$AP1_C,V$FREAC2_01	3	185	76	34208	0.00819265	0.0116628	BDNF,LRP1,SHOX2
V$LEF1_Q2,GO:0005886	V$LEF1_Q2,plasma membrane (CC)	10	185	502	34208	0.000436098	0.00115528	SEMA6A,ARRB2,CUBN,BAI2,ATP8A1,NOTCH2,NOTCH3,NRCAM,LRP1,LRP2
V$LEF1_Q2,GO:0005886,GO:0005509,GO:0004872,GO:0005829,IPR006210,IPR001881,IPR000742	V$LEF1_Q2,plasma membrane (CC),calcium ion binding (MF),receptor activity (MF),cytosol (CC),	Epidermal growth factor-like,	EGF-like calcium-binding,	Epidermal growth factor-like, type 3	3	185	4	34208
V$LEF1_Q2,GO:0005886,GO:0005509,GO:0004872,IPR006210,IPR001881,IPR000742	V$LEF1_Q2,plasma membrane (CC),calcium ion binding (MF),receptor activity (MF),	Epidermal growth factor-like,	EGF-like calcium-binding,	Epidermal growth factor-like, type 3	5	185	6	34208
V$LEF1_Q2,GO:0005886,V$PAX4_03,GO:0004872	V$LEF1_Q2,plasma membrane (CC),V$PAX4_03,receptor activity (MF)	5	185	30	34208	5.59565e-07	8.3895e-06	SEMA6A,BAI2,NOTCH2,LRP1,LRP2
V$LEF1_Q2,GO:0005886,V$E12_Q6	V$LEF1_Q2,plasma membrane (CC),V$E12_Q6	4	185	184	34208	0.0180351	0.0225466	SEMA6A,ARRB2,BAI2,NRCAM
V$LEF1_Q2,GO:0005886,V$E12_Q6,V$HNF3_Q6	V$LEF1_Q2,plasma membrane (CC),V$E12_Q6,V$HNF3_Q6	3	185	30	34208	0.000567393	0.00141447	SEMA6A,ARRB2,BAI2
V$LEF1_Q2,GO:0005886,GO:0004872	V$LEF1_Q2,plasma membrane (CC),receptor activity (MF)	7	185	129	34208	6.92397e-06	5.15397e-05	SEMA6A,CUBN,BAI2,NOTCH2,NOTCH3,LRP1,LRP2
V$LEF1_Q2,GO:0005886,GO:0005887	V$LEF1_Q2,plasma membrane (CC),integral to plasma membrane (CC)	3	185	114	34208	0.024159	0.0289688	NOTCH2,NRCAM,LRP1	1.54391e-06	1.59211e-05	LTBP3,NOTCH2,LRP2
V$LEF1_Q2,GO:0005886,GO:0005829	V$LEF1_Q2,plasma membrane (CC),cytosol (CC)	4	185	81	34208	0.000995736	0.00216562	ARRB2,CUBN,NOTCH2,NOTCH3	1.16983e-09	6.3411e-08	CUBN,LTBP3,NOTCH2,NOTCH3,LRP1,LRP2
V$LEF1_Q2,GO:0005886,V$MAZ_Q6	V$LEF1_Q2,plasma membrane (CC),V$MAZ_Q6	4	185	152	34208	0.00951771	0.0131334	ARRB2,BAI2,NOTCH3,LRP1
V$LEF1_Q2,GO:0005886,GO:0005905	V$LEF1_Q2,plasma membrane (CC),coated pit (CC)	4	185	8	34208	5.69911e-08	1.54461e-06	ARRB2,CUBN,LRP1,LRP2
V$LEF1_Q2,GO:0005509,V$CHX10_01,IPR006210,IPR001881,IPR000742	V$LEF1_Q2,calcium ion binding (MF),V$CHX10_01,	Epidermal growth factor-like,	EGF-like calcium-binding,	Epidermal growth factor-like, type 3	3	185	5	34208
V$LEF1_Q2,GO:0005509,IPR006210,IPR001881,IPR000742	V$LEF1_Q2,calcium ion binding (MF),	Epidermal growth factor-like,	EGF-like calcium-binding,	Epidermal growth factor-like, type 3	6	185	21	34208
V$LEF1_Q2,V$ETS2_B	V$LEF1_Q2,V$ETS2_B	6	185	307	34208	0.00670172	0.00999113	LIMK2,ARRB2,LTBP3,CPA2,BDNF,LRP2
V$LEF1_Q2,V$ETS2_B,V$E12_Q6	V$LEF1_Q2,V$ETS2_B,V$E12_Q6	4	185	123	34208	0.00455953	0.00726364	LIMK2,ARRB2,LTBP3,BDNF
V$LEF1_Q2,V$ETS2_B,V$E12_Q6,V$FOXO4_01,V$MAZ_Q6,V$GABP_B	V$LEF1_Q2,V$ETS2_B,V$E12_Q6,V$FOXO4_01,V$MAZ_Q6,V$GABP_B	3	185	9	34208	1.27633e-05	7.82074e-05	LIMK2,ARRB2,BDNF
V$LEF1_Q2,V$ETS2_B,V$NFAT_Q4_01	V$LEF1_Q2,V$ETS2_B,V$NFAT_Q4_01	3	185	127	34208	0.0318473	0.0369715	LIMK2,CPA2,BDNF
V$LEF1_Q2,V$ETS2_B,V$SP1_Q6	V$LEF1_Q2,V$ETS2_B,V$SP1_Q6	3	185	115	34208	0.0247099	0.029479	ARRB2,BDNF,LRP2
V$LEF1_Q2,V$ETS2_B,V$CHX10_01	V$LEF1_Q2,V$ETS2_B,V$CHX10_01	3	185	62	34208	0.00465693	0.00738541	LTBP3,BDNF,LRP2
V$LEF1_Q2,V$ETS2_B,V$AML_Q6	V$LEF1_Q2,V$ETS2_B,V$AML_Q6	3	185	34	34208	0.0008231	0.00187909	LIMK2,LTBP3,CPA2
V$LEF1_Q2,V$STAT4_01,V$FOXO4_01,V$NFAT_Q4_01	V$LEF1_Q2,V$STAT4_01,V$FOXO4_01,V$NFAT_Q4_01	4	185	33	34208	2.99708e-05	0.000151938	LIMK2,BDNF,Phox2b,SHOX2
V$LEF1_Q2,V$STAT4_01,V$FOXO4_01,V$NFAT_Q4_01,V$MAZ_Q6,V$PAX2_02	V$LEF1_Q2,V$STAT4_01,V$FOXO4_01,V$NFAT_Q4_01,V$MAZ_Q6,V$PAX2_02	3	185	5	34208	1.54391e-06	1.59211e-05	LIMK2,BDNF,Phox2b
V$LEF1_Q2,V$MEF2_02,V$E12_Q6,V$FOXO4_01,V$NFAT_Q4_01,V$SP1_Q6	V$LEF1_Q2,V$MEF2_02,V$E12_Q6,V$FOXO4_01,V$NFAT_Q4_01,V$SP1_Q6	3	185	9	34208	1.27633e-05	7.82074e-05	SEMA6A,BDNF,HIVEP1
V$LEF1_Q2,V$MEF2_02,V$FOXO4_01,V$NFAT_Q4_01	V$LEF1_Q2,V$MEF2_02,V$FOXO4_01,V$NFAT_Q4_01	4	185	84	34208	0.00114037	0.00242529	SEMA6A,BDNF,Phox2b,HIVEP1
V$LEF1_Q2,V$MEF2_02,V$FOXO4_01,V$NFAT_Q4_01,V$NFKB_Q6_01,V$AR_Q2	V$LEF1_Q2,V$MEF2_02,V$FOXO4_01,V$NFAT_Q4_01,V$NFKB_Q6_01,V$AR_Q2	3	185	3	34208	1.55631e-07	2.8609e-06	BDNF,Phox2b,HIVEP1
V$LEF1_Q2,V$MEF2_02,V$FOXO4_01,V$NFAT_Q4_01,V$AP3_Q6	V$LEF1_Q2,V$MEF2_02,V$FOXO4_01,V$NFAT_Q4_01,V$AP3_Q6	3	185	16	34208	8.27449e-05	0.000319202	SEMA6A,Phox2b,HIVEP1
V$LEF1_Q2,V$MEF2_02,V$NFAT_Q4_01	V$LEF1_Q2,V$MEF2_02,V$NFAT_Q4_01	5	185	131	34208	0.000752322	0.00176516	SEMA6A,CPA2,BDNF,Phox2b,HIVEP1
V$LEF1_Q2,V$TATA_01,V$FOXO4_01	V$LEF1_Q2,V$TATA_01,V$FOXO4_01	4	185	193	34208	0.0210709	0.0257628	BDNF,ENAM,Phox2b,SHOX2
V$LEF1_Q2,V$TATA_01,V$NFAT_Q4_01,V$CHX10_01	V$LEF1_Q2,V$TATA_01,V$NFAT_Q4_01,V$CHX10_01	4	185	57	34208	0.000261476	0.00078184	POU4F3,BDNF,Phox2b,SHOX2
V$LEF1_Q2,V$TATA_01,V$NFAT_Q4_01,V$CHX10_01,V$FREAC2_01	V$LEF1_Q2,V$TATA_01,V$NFAT_Q4_01,V$CHX10_01,V$FREAC2_01	3	185	32	34208	0.000687686	0.00162614	POU4F3,BDNF,SHOX2
V$LEF1_Q2,V$PAX4_03	V$LEF1_Q2,V$PAX4_03	7	185	417	34208	0.00785062	0.011313	SEMA6A,SREBF2,LIMK2,BAI2,NOTCH2,LRP1,LRP2
V$LEF1_Q2,V$PAX4_03,V$E12_Q6	V$LEF1_Q2,V$PAX4_03,V$E12_Q6	4	185	180	34208	0.016779	0.0212019	SEMA6A,SREBF2,LIMK2,BAI2
V$LEF1_Q2,V$PAX4_03,V$OLF1_01,V$MAZ_Q6	V$LEF1_Q2,V$PAX4_03,V$OLF1_01,V$MAZ_Q6	3	185	43	34208	0.00163802	0.0032033	LIMK2,BAI2,LRP1
V$LEF1_Q2,V$E12_Q6	V$LEF1_Q2,V$E12_Q6	13	185	614	34208	3.29369e-05	0.000163448	SEMA6A,SREBF2,LIMK2,ARRB2,POU4F3,LTBP3,BAI2,BDNF,BACE1,LEMD1,NRCAM,HIVEP1,COL12A1
V$LEF1_Q2,V$E12_Q6,V$HNF3_Q6	V$LEF1_Q2,V$E12_Q6,V$HNF3_Q6	4	185	101	34208	0.00224747	0.00417501	SEMA6A,ARRB2,POU4F3,BAI2
V$LEF1_Q2,V$E12_Q6,V$HNF3_Q6,V$SP1_Q6	V$LEF1_Q2,V$E12_Q6,V$HNF3_Q6,V$SP1_Q6	3	185	40	34208	0.00132704	0.00270007	SEMA6A,ARRB2,POU4F3
V$LEF1_Q2,V$E12_Q6,V$NFY_Q6_01,V$SP1_Q6	V$LEF1_Q2,V$E12_Q6,V$NFY_Q6_01,V$SP1_Q6	3	185	52	34208	0.00283076	0.00494973	SREBF2,ARRB2,BDNF
V$LEF1_Q2,V$E12_Q6,V$FOXO4_01	V$LEF1_Q2,V$E12_Q6,V$FOXO4_01	6	185	246	34208	0.00229148	0.00423813	SEMA6A,LIMK2,ARRB2,BDNF,LEMD1,HIVEP1
V$LEF1_Q2,V$E12_Q6,V$FOXO4_01,V$NFAT_Q4_01	V$LEF1_Q2,V$E12_Q6,V$FOXO4_01,V$NFAT_Q4_01	4	185	113	34208	0.00337119	0.00571049	SEMA6A,LIMK2,BDNF,HIVEP1
V$LEF1_Q2,V$E12_Q6,V$FOXO4_01,V$SP1_Q6	V$LEF1_Q2,V$E12_Q6,V$FOXO4_01,V$SP1_Q6	4	185	87	34208	0.00129912	0.00267414	SEMA6A,ARRB2,BDNF,HIVEP1
V$LEF1_Q2,V$E12_Q6,V$FOXO4_01,V$SP1_Q6,V$NF1_Q6	V$LEF1_Q2,V$E12_Q6,V$FOXO4_01,V$SP1_Q6,V$NF1_Q6	3	185	27	34208	0.000413677	0.00110698	SEMA6A,ARRB2,BDNF
V$LEF1_Q2,V$E12_Q6,V$FOXO4_01,V$PR_Q2	V$LEF1_Q2,V$E12_Q6,V$FOXO4_01,V$PR_Q2	3	185	27	34208	0.000413677	0.00110698	BDNF,LEMD1,HIVEP1
V$LEF1_Q2,V$E12_Q6,V$FOXO4_01,V$AP3_Q6	V$LEF1_Q2,V$E12_Q6,V$FOXO4_01,V$AP3_Q6	3	185	22	34208	0.000222175	0.000692739	SEMA6A,LEMD1,HIVEP1
V$LEF1_Q2,V$E12_Q6,V$NFKAPPAB_01,V$NFKB_Q6_01	V$LEF1_Q2,V$E12_Q6,V$NFKAPPAB_01,V$NFKB_Q6_01	3	185	16	34208	8.27449e-05	0.000319202	BAI2,BDNF,HIVEP1
V$LEF1_Q2,V$E12_Q6,V$MYOD_Q6	V$LEF1_Q2,V$E12_Q6,V$MYOD_Q6	4	185	204	34208	0.0251837	0.0299765	SREBF2,BAI2,BDNF,COL12A1
V$LEF1_Q2,V$E12_Q6,V$MYOD_Q6,V$MAZ_Q6	V$LEF1_Q2,V$E12_Q6,V$MYOD_Q6,V$MAZ_Q6	3	185	100	34208	0.0171554	0.0215744	BAI2,BDNF,COL12A1
V$LEF1_Q2,V$E12_Q6,V$MYOD_Q6,V$SP1_Q6	V$LEF1_Q2,V$E12_Q6,V$MYOD_Q6,V$SP1_Q6	3	185	103	34208	0.0185447	0.0230203	SREBF2,BDNF,COL12A1
V$LEF1_Q2,V$E12_Q6,V$NFAT_Q4_01	V$LEF1_Q2,V$E12_Q6,V$NFAT_Q4_01	6	185	216	34208	0.00118857	0.00250014	SEMA6A,LIMK2,POU4F3,BDNF,HIVEP1,COL12A1
V$LEF1_Q2,V$E12_Q6,V$NFAT_Q4_01,V$MAZ_Q6	V$LEF1_Q2,V$E12_Q6,V$NFAT_Q4_01,V$MAZ_Q6	3	185	115	34208	0.0247099	0.029479	LIMK2,BDNF,COL12A1
V$LEF1_Q2,V$E12_Q6,V$NFAT_Q4_01,V$SP1_Q6	V$LEF1_Q2,V$E12_Q6,V$NFAT_Q4_01,V$SP1_Q6	5	185	94	34208	0.000162959	0.000552076	SEMA6A,POU4F3,BDNF,HIVEP1,COL12A1
V$LEF1_Q2,V$E12_Q6,V$NFAT_Q4_01,V$SP1_Q6,V$CHX10_01	V$LEF1_Q2,V$E12_Q6,V$NFAT_Q4_01,V$SP1_Q6,V$CHX10_01	3	185	22	34208	0.000222175	0.000692739	POU4F3,BDNF,COL12A1
V$LEF1_Q2,V$E12_Q6,V$NFAT_Q4_01,V$SP1_Q6,V$PAX8_B	V$LEF1_Q2,V$E12_Q6,V$NFAT_Q4_01,V$SP1_Q6,V$PAX8_B	3	185	5	34208	1.54391e-06	1.59211e-05	POU4F3,BDNF,HIVEP1
V$LEF1_Q2,V$E12_Q6,V$NFAT_Q4_01,V$SP1_Q6,V$IK1_01	V$LEF1_Q2,V$E12_Q6,V$NFAT_Q4_01,V$SP1_Q6,V$IK1_01	3	185	13	34208	4.27676e-05	0.000193599	SEMA6A,HIVEP1,COL12A1
V$LEF1_Q2,V$E12_Q6,V$HSF1_01,V$SP1_Q6	V$LEF1_Q2,V$E12_Q6,V$HSF1_01,V$SP1_Q6	3	185	21	34208	0.000192643	0.000627501	SREBF2,POU4F3,BDNF
V$LEF1_Q2,V$E12_Q6,V$MAZ_Q6	V$LEF1_Q2,V$E12_Q6,V$MAZ_Q6	6	185	269	34208	0.00355889	0.00595213	LIMK2,ARRB2,BAI2,BDNF,BACE1,COL12A1
V$LEF1_Q2,V$E12_Q6,V$MAZ_Q6,V$SP1_Q6	V$LEF1_Q2,V$E12_Q6,V$MAZ_Q6,V$SP1_Q6	3	185	129	34208	0.0331307	0.0383142	ARRB2,BDNF,COL12A1
V$LEF1_Q2,V$E12_Q6,V$SP1_Q6	V$LEF1_Q2,V$E12_Q6,V$SP1_Q6	7	185	246	34208	0.000405118	0.00109938	SEMA6A,SREBF2,ARRB2,POU4F3,BDNF,HIVEP1,COL12A1
V$LEF1_Q2,V$E12_Q6,V$CHX10_01	V$LEF1_Q2,V$E12_Q6,V$CHX10_01	5	185	108	34208	0.000311374	0.00089679	POU4F3,LTBP3,BDNF,LEMD1,COL12A1
V$LEF1_Q2,V$E12_Q6,V$CHX10_01,V$FREAC2_01	V$LEF1_Q2,V$E12_Q6,V$CHX10_01,V$FREAC2_01	3	185	35	34208	0.0008967	0.00200172	POU4F3,BDNF,LEMD1
V$LEF1_Q2,V$E12_Q6,V$CHX10_01,V$PR_Q2	V$LEF1_Q2,V$E12_Q6,V$CHX10_01,V$PR_Q2	3	185	15	34208	6.74988e-05	0.000278696	LTBP3,BDNF,LEMD1
V$LEF1_Q2,V$E12_Q6,GO:0031410	V$LEF1_Q2,V$E12_Q6,cytoplasmic vesicle (CC)	3	185	20	34208	0.000165782	0.00055629	SREBF2,ARRB2,BACE1
V$LEF1_Q2,V$E12_Q6,V$IPF1_Q4	V$LEF1_Q2,V$E12_Q6,V$IPF1_Q4	3	185	38	34208	0.00114211	0.0024096	SREBF2,BDNF,LEMD1
V$LEF1_Q2,V$E12_Q6,GO:0007411	V$LEF1_Q2,V$E12_Q6,axon guidance (BP)	3	185	42	34208	0.00152978	0.00303373	SEMA6A,BDNF,NRCAM
V$LEF1_Q2,V$E12_Q6,V$PR_Q2	V$LEF1_Q2,V$E12_Q6,V$PR_Q2	4	185	44	34208	9.49174e-05	0.000358313	LTBP3,BDNF,LEMD1,HIVEP1
V$LEF1_Q2,V$E12_Q6,V$LHX3_01	V$LEF1_Q2,V$E12_Q6,V$LHX3_01	3	185	43	34208	0.00163802	0.0032033	SEMA6A,LEMD1,COL12A1
V$LEF1_Q2,V$E12_Q6,V$AML_Q6	V$LEF1_Q2,V$E12_Q6,V$AML_Q6	3	185	45	34208	0.00186858	0.00355872	SREBF2,LIMK2,LTBP3
V$LEF1_Q2,V$HNF3_Q6	V$LEF1_Q2,V$HNF3_Q6	5	185	273	34208	0.0167286	0.0211762	SEMA6A,ARRB2,POU4F3,BAI2,Phox2b
V$LEF1_Q2,V$HNF3_Q6,V$PITX2_Q2,V$NFAT_Q4_01	V$LEF1_Q2,V$HNF3_Q6,V$PITX2_Q2,V$NFAT_Q4_01	3	185	33	34208	0.000753458	0.00174842	SEMA6A,POU4F3,Phox2b
V$LEF1_Q2,V$HNF3_Q6,V$FOXO4_01,V$NF1_Q6	V$LEF1_Q2,V$HNF3_Q6,V$FOXO4_01,V$NF1_Q6	3	185	52	34208	0.00283076	0.00494973	SEMA6A,ARRB2,Phox2b
V$LEF1_Q2,V$HNF3_Q6,V$MAZ_Q6	V$LEF1_Q2,V$HNF3_Q6,V$MAZ_Q6	3	185	123	34208	0.0293606	0.0343678	ARRB2,BAI2,Phox2b
V$LEF1_Q2,GO:0005887	V$LEF1_Q2,integral to plasma membrane (CC)	4	185	156	34208	0.0103972	0.014144	NOTCH2,BACE1,NRCAM,LRP1
V$LEF1_Q2,V$E2F1_Q4,V$MAZ_Q6	V$LEF1_Q2,V$E2F1_Q4,V$MAZ_Q6	3	185	30	34208	0.000567393	0.00141447	TRIM3,ARRB2,Phox2b
V$LEF1_Q2,V$PITX2_Q2	V$LEF1_Q2,V$PITX2_Q2	7	185	245	34208	0.000395367	0.0010743	SEMA6A,POU4F3,NOTCH2,FIBCD1,Phox2b,LRP2,SHOX2
V$LEF1_Q2,V$PITX2_Q2,V$NFAT_Q4_01	V$LEF1_Q2,V$PITX2_Q2,V$NFAT_Q4_01	4	185	103	34208	0.00241348	0.00439836	SEMA6A,POU4F3,Phox2b,SHOX2
V$LEF1_Q2,V$PITX2_Q2,V$SP1_Q6	V$LEF1_Q2,V$PITX2_Q2,V$SP1_Q6	4	185	85	34208	0.00119168	0.00249922	SEMA6A,POU4F3,FIBCD1,LRP2
V$LEF1_Q2,V$PITX2_Q2,V$CHX10_01	V$LEF1_Q2,V$PITX2_Q2,V$CHX10_01	5	185	75	34208	5.56629e-05	0.000237241	POU4F3,NOTCH2,Phox2b,LRP2,SHOX2
V$LEF1_Q2,V$PITX2_Q2,V$CHX10_01,V$LHX3_01	V$LEF1_Q2,V$PITX2_Q2,V$CHX10_01,V$LHX3_01	4	185	43	34208	8.66531e-05	0.000332459	NOTCH2,Phox2b,LRP2,SHOX2
V$LEF1_Q2,V$PITX2_Q2,V$TAL1BETAITF2_01	V$LEF1_Q2,V$PITX2_Q2,V$TAL1BETAITF2_01	3	185	22	34208	0.000222175	0.000692739	FIBCD1,Phox2b,SHOX2
V$LEF1_Q2,V$PITX2_Q2,V$LHX3_01	V$LEF1_Q2,V$PITX2_Q2,V$LHX3_01	5	185	45	34208	4.49226e-06	3.68087e-05	SEMA6A,NOTCH2,Phox2b,LRP2,SHOX2
V$LEF1_Q2,GO:0007275	V$LEF1_Q2,multicellular organismal development (BP)	6	185	252	34208	0.00258262	0.00465047	SEMA6A,NOTCH2,Phox2b,NOTCH3,LRP1,SHOX2
V$LEF1_Q2,GO:0007275,V$EVI1_04	V$LEF1_Q2,multicellular organismal development (BP),V$EVI1_04	4	185	24	34208	8.08448e-06	5.85294e-05	SEMA6A,NOTCH2,Phox2b,LRP1
V$LEF1_Q2,GO:0007275,V$EVI1_04,V$AP3_Q6	V$LEF1_Q2,multicellular organismal development (BP),V$EVI1_04,V$AP3_Q6	3	185	5	34208	1.54391e-06	1.59211e-05	SEMA6A,Phox2b,LRP1
V$LEF1_Q2,V$NFY_Q6_01	V$LEF1_Q2,V$NFY_Q6_01	5	185	286	34208	0.0200081	0.0245913	SREBF2,ARRB2,BDNF,ENAM,DDC
V$LEF1_Q2,V$NFY_Q6_01,V$FOXO4_01	V$LEF1_Q2,V$NFY_Q6_01,V$FOXO4_01	3	185	110	34208	0.0220227	0.0267563	ARRB2,BDNF,ENAM
V$LEF1_Q2,V$FOXO4_01	V$LEF1_Q2,V$FOXO4_01	9	185	686	34208	0.0127469	0.0168629	SEMA6A,LIMK2,ARRB2,BDNF,ENAM,Phox2b,LEMD1,HIVEP1,SHOX2
V$LEF1_Q2,V$FOXO4_01,V$NFKAPPAB_01,V$NFAT_Q4_01,V$NFKB_Q6_01	V$LEF1_Q2,V$FOXO4_01,V$NFKAPPAB_01,V$NFAT_Q4_01,V$NFKB_Q6_01	3	185	12	34208	3.30297e-05	0.000159054	BDNF,HIVEP1,SHOX2
V$LEF1_Q2,V$FOXO4_01,V$NFAT_Q4_01	V$LEF1_Q2,V$FOXO4_01,V$NFAT_Q4_01	6	185	276	34208	0.00403186	0.00660213	SEMA6A,LIMK2,BDNF,Phox2b,HIVEP1,SHOX2
V$LEF1_Q2,V$FOXO4_01,V$NFAT_Q4_01,V$NFKB_Q6_01	V$LEF1_Q2,V$FOXO4_01,V$NFAT_Q4_01,V$NFKB_Q6_01	4	185	21	34208	4.61167e-06	3.72102e-05	BDNF,Phox2b,HIVEP1,SHOX2
V$LEF1_Q2,V$FOXO4_01,V$MAZ_Q6,V$NF1_Q6,V$HFH4_01	V$LEF1_Q2,V$FOXO4_01,V$MAZ_Q6,V$NF1_Q6,V$HFH4_01	3	185	20	34208	0.000165782	0.00055629	ARRB2,BDNF,Phox2b
V$LEF1_Q2,V$FOXO4_01,V$CHX10_01	V$LEF1_Q2,V$FOXO4_01,V$CHX10_01	4	185	150	34208	0.00909674	0.0127947	BDNF,Phox2b,LEMD1,SHOX2
V$LEF1_Q2,V$FOXO4_01,V$CHX10_01,V$FREAC2_01	V$LEF1_Q2,V$FOXO4_01,V$CHX10_01,V$FREAC2_01	3	185	60	34208	0.00424699	0.00683267	BDNF,LEMD1,SHOX2
V$LEF1_Q2,V$FOXO4_01,V$CHX10_01,V$S8_01,V$LHX3_01	V$LEF1_Q2,V$FOXO4_01,V$CHX10_01,V$S8_01,V$LHX3_01	3	185	24	34208	0.000289686	0.000847021	Phox2b,LEMD1,SHOX2
V$LEF1_Q2,V$FOXO4_01,V$CHX10_01,V$IPF1_Q4	V$LEF1_Q2,V$FOXO4_01,V$CHX10_01,V$IPF1_Q4	3	185	26	34208	0.000369178	0.00100832	BDNF,Phox2b,LEMD1
V$LEF1_Q2,V$FOXO4_01,V$GATA1_02,V$LHX3_01,V$AP3_Q6	V$LEF1_Q2,V$FOXO4_01,V$GATA1_02,V$LHX3_01,V$AP3_Q6	3	185	7	34208	5.36068e-06	4.09115e-05	SEMA6A,Phox2b,LEMD1
V$LEF1_Q2,V$FOXO4_01,V$NF1_Q6	V$LEF1_Q2,V$FOXO4_01,V$NF1_Q6	5	185	141	34208	0.00104648	0.00226203	SEMA6A,ARRB2,BDNF,Phox2b,SHOX2
V$LEF1_Q2,V$FOXO4_01,V$LHX3_01	V$LEF1_Q2,V$FOXO4_01,V$LHX3_01	4	185	63	34208	0.000384475	0.0010474	SEMA6A,Phox2b,LEMD1,SHOX2
V$LEF1_Q2,V$FOXO4_01,V$AP3_Q6	V$LEF1_Q2,V$FOXO4_01,V$AP3_Q6	4	185	49	34208	0.000145055	0.000493001	SEMA6A,Phox2b,LEMD1,HIVEP1
V$LEF1_Q2,V$FOXO4_01,V$FOXO1_02	V$LEF1_Q2,V$FOXO4_01,V$FOXO1_02	3	185	75	34208	0.0079002	0.0113304	LIMK2,Phox2b,LEMD1
V$LEF1_Q2,V$NFKAPPAB_01,V$MYOD_Q6,V$NFKB_Q6_01	V$LEF1_Q2,V$NFKAPPAB_01,V$MYOD_Q6,V$NFKB_Q6_01	3	185	16	34208	8.27449e-05	0.000319202	BAI2,BDNF,SHOX2
V$LEF1_Q2,V$NFKAPPAB_01,V$NFKB_Q6_01	V$LEF1_Q2,V$NFKAPPAB_01,V$NFKB_Q6_01	4	185	36	34208	4.26003e-05	0.000197928	BAI2,BDNF,HIVEP1,SHOX2
V$LEF1_Q2,V$IRF7_01,V$SP1_Q6	V$LEF1_Q2,V$IRF7_01,V$SP1_Q6	3	185	24	34208	0.000289686	0.000847021	FIBCD1,HIVEP1,COL12A1
V$LEF1_Q2,GO:0045666	V$LEF1_Q2,positive regulation of neuron differentiation (BP)	3	185	29	34208	0.000512687	0.00130738	BDNF,Phox2b,NRCAM
V$LEF1_Q2,V$MYOD_Q6	V$LEF1_Q2,V$MYOD_Q6	6	185	311	34208	0.00712165	0.0104332	TRIM3,SREBF2,BAI2,BDNF,COL12A1,SHOX2
V$LEF1_Q2,V$MYOD_Q6,V$NFAT_Q4_01,V$CHX10_01	V$LEF1_Q2,V$MYOD_Q6,V$NFAT_Q4_01,V$CHX10_01	3	185	37	34208	0.00105612	0.00226664	BDNF,COL12A1,SHOX2
V$LEF1_Q2,V$MYOD_Q6,V$MAZ_Q6	V$LEF1_Q2,V$MYOD_Q6,V$MAZ_Q6	4	185	154	34208	0.00995115	0.0135984	TRIM3,BAI2,BDNF,COL12A1
V$LEF1_Q2,V$MYOD_Q6,V$MAZ_Q6,V$USF2_Q6,V$MYC_Q2	V$LEF1_Q2,V$MYOD_Q6,V$MAZ_Q6,V$USF2_Q6,V$MYC_Q2	3	185	9	34208	1.27633e-05	7.82074e-05	TRIM3,BAI2,BDNF
V$LEF1_Q2,V$NFAT_Q4_01	V$LEF1_Q2,V$NFAT_Q4_01	10	185	560	34208	0.00100544	0.00217999	SEMA6A,LIMK2,POU4F3,CPA2,BDNF,Phox2b,DDC,HIVEP1,COL12A1,SHOX2
V$LEF1_Q2,V$NFAT_Q4_01,V$HSF1_01,V$FREAC2_01	V$LEF1_Q2,V$NFAT_Q4_01,V$HSF1_01,V$FREAC2_01	3	185	19	34208	0.000141477	0.000484736	POU4F3,CPA2,BDNF
V$LEF1_Q2,V$NFAT_Q4_01,V$MAZ_Q6	V$LEF1_Q2,V$NFAT_Q4_01,V$MAZ_Q6	4	185	241	34208	0.0423703	0.0479245	LIMK2,BDNF,Phox2b,COL12A1
V$LEF1_Q2,V$NFAT_Q4_01,V$MAZ_Q6,V$CHX10_01,V$OCT1_Q6	V$LEF1_Q2,V$NFAT_Q4_01,V$MAZ_Q6,V$CHX10_01,V$OCT1_Q6	3	185	12	34208	3.30297e-05	0.000159054	BDNF,Phox2b,COL12A1
V$LEF1_Q2,V$NFAT_Q4_01,V$CHX10_01	V$LEF1_Q2,V$NFAT_Q4_01,V$CHX10_01	5	185	137	34208	0.000920118	0.00204106	POU4F3,BDNF,Phox2b,COL12A1,SHOX2
V$LEF1_Q2,V$NFAT_Q4_01,V$CHX10_01,V$LHX3_01	V$LEF1_Q2,V$NFAT_Q4_01,V$CHX10_01,V$LHX3_01	3	185	51	34208	0.002678	0.0047534	Phox2b,COL12A1,SHOX2
V$LEF1_Q2,V$NFAT_Q4_01,V$FREAC2_01	V$LEF1_Q2,V$NFAT_Q4_01,V$FREAC2_01	4	185	142	34208	0.00753481	0.010955	POU4F3,CPA2,BDNF,SHOX2
V$LEF1_Q2,V$NFAT_Q4_01,V$BRN2_01	V$LEF1_Q2,V$NFAT_Q4_01,V$BRN2_01	3	185	61	34208	0.00444909	0.00709304	Phox2b,HIVEP1,COL12A1
V$LEF1_Q2,V$NFAT_Q4_01,V$LHX3_01	V$LEF1_Q2,V$NFAT_Q4_01,V$LHX3_01	4	185	58	34208	0.000279666	0.000830356	SEMA6A,Phox2b,COL12A1,SHOX2
V$LEF1_Q2,V$NFAT_Q4_01,V$AML_Q6	V$LEF1_Q2,V$NFAT_Q4_01,V$AML_Q6	3	185	49	34208	0.00238805	0.00436707	LIMK2,CPA2,SHOX2
V$LEF1_Q2,GO:0005829	V$LEF1_Q2,cytosol (CC)	6	185	322	34208	0.00837446	0.0118896	ARRB2,CUBN,PDE10A,NOTCH2,DDC,NOTCH3
V$LEF1_Q2,V$HSF1_01	V$LEF1_Q2,V$HSF1_01	5	185	137	34208	0.000920118	0.00204106	SREBF2,POU4F3,CPA2,BDNF,LRP1
V$LEF1_Q2,V$HSF1_01,V$SP1_Q6	V$LEF1_Q2,V$HSF1_01,V$SP1_Q6	4	185	56	34208	0.000244152	0.000748026	SREBF2,POU4F3,BDNF,LRP1
V$LEF1_Q2,V$HSF1_01,V$SP1_Q6,V$FREAC2_01	V$LEF1_Q2,V$HSF1_01,V$SP1_Q6,V$FREAC2_01	3	185	12	34208	3.30297e-05	0.000159054	POU4F3,BDNF,LRP1
V$LEF1_Q2,V$HSF1_01,V$FREAC2_01	V$LEF1_Q2,V$HSF1_01,V$FREAC2_01	4	185	36	34208	4.26003e-05	0.000197928	POU4F3,CPA2,BDNF,LRP1
V$LEF1_Q2,V$MAZ_Q6	V$LEF1_Q2,V$MAZ_Q6	11	185	665	34208	0.00105576	0.00227976	TRIM3,LIMK2,ARRB2,BAI2,BDNF,FIBCD1,Phox2b,NOTCH3,BACE1,LRP1,COL12A1
V$LEF1_Q2,V$MAZ_Q6,V$SP1_Q6	V$LEF1_Q2,V$MAZ_Q6,V$SP1_Q6	5	185	316	34208	0.0291108	0.0341132	ARRB2,BDNF,FIBCD1,LRP1,COL12A1
V$LEF1_Q2,V$MAZ_Q6,V$PAX4_01	V$LEF1_Q2,V$MAZ_Q6,V$PAX4_01	3	185	45	34208	0.00186858	0.00355872	TRIM3,BDNF,LRP1
V$LEF1_Q2,V$MAZ_Q6,V$TAL1BETAITF2_01	V$LEF1_Q2,V$MAZ_Q6,V$TAL1BETAITF2_01	3	185	40	34208	0.00132704	0.00270007	TRIM3,FIBCD1,Phox2b
V$LEF1_Q2,V$MAZ_Q6,V$GATA1_01	V$LEF1_Q2,V$MAZ_Q6,V$GATA1_01	3	185	51	34208	0.002678	0.0047534	TRIM3,Phox2b,LRP1
V$LEF1_Q2,V$MAZ_Q6,V$NFKB_Q6_01	V$LEF1_Q2,V$MAZ_Q6,V$NFKB_Q6_01	3	185	47	34208	0.00211841	0.00395612	BAI2,BDNF,Phox2b
V$LEF1_Q2,V$MAZ_Q6,V$EVI1_04,V$AR_Q2	V$LEF1_Q2,V$MAZ_Q6,V$EVI1_04,V$AR_Q2	3	185	6	34208	3.07551e-06	2.64294e-05	BDNF,Phox2b,LRP1
V$LEF1_Q2,V$SP1_Q6	V$LEF1_Q2,V$SP1_Q6	10	185	656	34208	0.00318365	0.00544518	SEMA6A,SREBF2,ARRB2,POU4F3,BDNF,FIBCD1,HIVEP1,LRP1,LRP2,COL12A1
V$LEF1_Q2,V$SP1_Q6,V$GFI1_01	V$LEF1_Q2,V$SP1_Q6,V$GFI1_01	3	185	58	34208	0.0038598	0.00635485	SREBF2,BDNF,LRP2
V$LEF1_Q2,V$SP1_Q6,V$CHX10_01	V$LEF1_Q2,V$SP1_Q6,V$CHX10_01	4	185	100	34208	0.0021675	0.00403709	POU4F3,BDNF,LRP2,COL12A1
V$LEF1_Q2,V$SP1_Q6,V$MIF1_01	V$LEF1_Q2,V$SP1_Q6,V$MIF1_01	3	185	28	34208	0.00046148	0.00119702	BDNF,FIBCD1,LRP2
V$LEF1_Q2,V$SP1_Q6,V$EVI1_04	V$LEF1_Q2,V$SP1_Q6,V$EVI1_04	3	185	34	34208	0.0008231	0.00187909	SEMA6A,BDNF,LRP1
V$LEF1_Q2,V$SP1_Q6,V$IK1_01	V$LEF1_Q2,V$SP1_Q6,V$IK1_01	5	185	38	34208	1.90303e-06	1.87991e-05	SEMA6A,HIVEP1,LRP1,LRP2,COL12A1
V$LEF1_Q2,V$SP1_Q6,V$IK1_01,V$LHX3_01	V$LEF1_Q2,V$SP1_Q6,V$IK1_01,V$LHX3_01	3	185	7	34208	5.36068e-06	4.09115e-05	SEMA6A,LRP2,COL12A1
V$LEF1_Q2,V$CHX10_01	V$LEF1_Q2,V$CHX10_01	9	185	296	34208	3.66363e-05	0.000174829	POU4F3,LTBP3,BDNF,NOTCH2,Phox2b,LEMD1,LRP2,COL12A1,SHOX2
V$LEF1_Q2,V$CHX10_01,V$FREAC2_01	V$LEF1_Q2,V$CHX10_01,V$FREAC2_01	4	185	85	34208	0.00119168	0.00249922	POU4F3,BDNF,LEMD1,SHOX2
V$LEF1_Q2,V$CHX10_01,V$NKX25_02,V$LHX3_01	V$LEF1_Q2,V$CHX10_01,V$NKX25_02,V$LHX3_01	3	185	27	34208	0.000413677	0.00110698	LRP2,COL12A1,SHOX2
V$LEF1_Q2,V$CHX10_01,GO:0001501	V$LEF1_Q2,V$CHX10_01,skeletal system development (BP)	3	185	11	34208	2.48713e-05	0.000130466	LTBP3,COL12A1,SHOX2
V$LEF1_Q2,V$CHX10_01,V$LHX3_01	V$LEF1_Q2,V$CHX10_01,V$LHX3_01	6	185	101	34208	1.90943e-05	0.000107641	NOTCH2,Phox2b,LEMD1,LRP2,COL12A1,SHOX2
V$LEF1_Q2,GO:0031410	V$LEF1_Q2,cytoplasmic vesicle (CC)	4	185	44	34208	9.49174e-05	0.000358313	SREBF2,ARRB2,ATP8A1,BACE1
V$LEF1_Q2,V$CRX_Q4	V$LEF1_Q2,V$CRX_Q4	3	185	100	34208	0.0171554	0.0215744	NOTCH2,FIBCD1,LEMD1
V$LEF1_Q2,V$SMAD4_Q6	V$LEF1_Q2,V$SMAD4_Q6	3	185	76	34208	0.00819265	0.0116628	TRIM3,POU4F3,NOTCH3
V$LEF1_Q2,V$FREAC2_01	V$LEF1_Q2,V$FREAC2_01	6	185	343	34208	0.0111935	0.0150912	POU4F3,CPA2,BDNF,LEMD1,LRP1,SHOX2
V$LEF1_Q2,V$FREAC2_01,V$FOXO4_02	V$LEF1_Q2,V$FREAC2_01,V$FOXO4_02	3	185	74	34208	0.00761403	0.0110323	CPA2,BDNF,LEMD1
V$LEF1_Q2,V$RP58_01	V$LEF1_Q2,V$RP58_01	3	185	89	34208	0.0125773	0.0166594	PDE10A,Phox2b,SHOX2
V$LEF1_Q2,V$OCT1_Q5_01,V$IPF1_Q4	V$LEF1_Q2,V$OCT1_Q5_01,V$IPF1_Q4	3	185	14	34208	5.42148e-05	0.000232004	SREBF2,BDNF,Phox2b
V$LEF1_Q2,V$NKX25_02	V$LEF1_Q2,V$NKX25_02	4	185	107	34208	0.00277044	0.00488059	LRP1,LRP2,COL12A1,SHOX2
V$LEF1_Q2,V$PAX4_01	V$LEF1_Q2,V$PAX4_01	4	185	89	34208	0.00141315	0.00285603	TRIM3,BDNF,LRP1,LRP2
V$LEF1_Q2,V$IPF1_Q4	V$LEF1_Q2,V$IPF1_Q4	4	185	94	34208	0.00172844	0.00335839	SREBF2,BDNF,Phox2b,LEMD1
V$LEF1_Q2,V$TAL1BETAITF2_01	V$LEF1_Q2,V$TAL1BETAITF2_01	5	185	80	34208	7.58585e-05	0.000307802	TRIM3,ATP8A1,FIBCD1,Phox2b,SHOX2
V$LEF1_Q2,V$GATA1_01	V$LEF1_Q2,V$GATA1_01	4	185	87	34208	0.00129912	0.00267414	TRIM3,SREBF2,Phox2b,LRP1
V$LEF1_Q2,V$NFKB_Q6_01	V$LEF1_Q2,V$NFKB_Q6_01	5	185	67	34208	3.22535e-05	0.000160811	BAI2,BDNF,Phox2b,HIVEP1,SHOX2
V$LEF1_Q2,GO:0030424	V$LEF1_Q2,axon (CC)	3	185	51	34208	0.002678	0.0047534	SEMA6A,DDC,BACE1
V$LEF1_Q2,V$EVI1_04	V$LEF1_Q2,V$EVI1_04	5	185	104	34208	0.000261391	0.000784916	SEMA6A,BDNF,NOTCH2,Phox2b,LRP1
V$LEF1_Q2,V$IK1_01	V$LEF1_Q2,V$IK1_01	6	185	88	34208	8.65322e-06	5.86311e-05	SEMA6A,PDE10A,HIVEP1,LRP1,LRP2,COL12A1
V$LEF1_Q2,V$AR_Q2	V$LEF1_Q2,V$AR_Q2	4	185	54	34208	0.000212001	0.000679047	BDNF,Phox2b,HIVEP1,LRP1
V$LEF1_Q2,V$LHX3_01	V$LEF1_Q2,V$LHX3_01	7	185	121	34208	4.53571e-06	3.70212e-05	SEMA6A,NOTCH2,Phox2b,LEMD1,LRP2,COL12A1,SHOX2
V$LEF1_Q2,V$AML_Q6	V$LEF1_Q2,V$AML_Q6	5	185	119	34208	0.000486367	0.00125848	SREBF2,LIMK2,LTBP3,CPA2,SHOX2
V$LEF1_Q2,V$AP3_Q6	V$LEF1_Q2,V$AP3_Q6	5	185	86	34208	0.000107058	0.000392235	SEMA6A,Phox2b,LEMD1,HIVEP1,LRP1
V$LEF1_Q2,V$OSF2_Q6	V$LEF1_Q2,V$OSF2_Q6	3	185	88	34208	0.012201	0.0162016	SREBF2,BAI2,CPA2
V$STAT5B_01	V$STAT5B_01	6	185	274	34208	0.00389224	0.00639331	GPR21,SOD1,PPARD,BDNF,TNFRSF9,Phox2b
V$STAT5B_01,GO:0004872	V$STAT5B_01,receptor activity (MF)	3	185	20	34208	0.000165782	0.00055629	GPR21,PPARD,TNFRSF9
V$STAT5B_01,V$FOXO4_01,V$NF1_Q6,V$OCT1_03	V$STAT5B_01,V$FOXO4_01,V$NF1_Q6,V$OCT1_03	3	185	4	34208	6.20039e-07	8.19227e-06	GPR21,BDNF,Phox2b
V$STAT5B_01,V$STAT5A_01	V$STAT5B_01,V$STAT5A_01	5	185	169	34208	0.0023212	0.00428936	SOD1,PPARD,BDNF,TNFRSF9,Phox2b
V$STAT5B_01,V$STAT5A_01,V$STAT_01	V$STAT5B_01,V$STAT5A_01,V$STAT_01	3	185	100	34208	0.0171554	0.0215744	SOD1,PPARD,BDNF
V$STAT5B_01,V$STAT5A_01,V$NFKB_Q6_01	V$STAT5B_01,V$STAT5A_01,V$NFKB_Q6_01	3	185	10	34208	1.81606e-05	0.000104042	BDNF,TNFRSF9,Phox2b	LRP1B,ADAM23,LRP1,NRXN2
V$TCF11MAFG_01	V$TCF11MAFG_01	6	185	328	34208	0.00912089	0.0127862	LRP1B,FCHSD1,FIBCD1,ADAM23,LRP1,NRXN2
V$TCF11MAFG_01,V$AP1_C,V$NRF2_Q4	V$TCF11MAFG_01,V$AP1_C,V$NRF2_Q4	3	185	60	34208	0.00424699	0.00683267	LRP1B,FCHSD1,LRP1
V$TCF11MAFG_01,V$SP1_Q6	V$TCF11MAFG_01,V$SP1_Q6	4	185	107	34208	0.00277044	0.00488059	FCHSD1,FIBCD1,ADAM23,LRP1
V$TCF11MAFG_01,IPR000742	V$TCF11MAFG_01,	Epidermal growth factor-like, type 3	4	185	7	34208	2.86167e-08	9.166e-07
V$TCF11MAFG_01,V$NRF2_Q4	V$TCF11MAFG_01,V$NRF2_Q4	4	185	89	34208	0.00141315	0.00285603	LRP1B,FCHSD1,LRP1,NRXN2
GO:0044419	interspecies interaction between organisms (BP)	5	185	328	34208	0.0333794	0.0385596	VPRBP,MFGE8,SRC,DMBT1,MMP1
GO:0005737	cytoplasm (CC)	54	185	5302	34208	1.70477e-06	1.73263e-05	SELP,VPRBP,TRIM3,SOD1,SREBF2,CNTRL,PRSS36,LIMK2,SLC46A1,GPSM2,NLRP9,ARRB2,UPRT,ZC3HAV1,DNAH11,SVEP1,CUBN,CARD11,IFI44L,NAA35,TERF2IP,BBS2,AP3D1,CYP3A4,BHMT,ABHD14A,FCGBP,WNT16,PDE10A,PRKAA2,SPTB,FGF3,PIAS4,TLR4,USH2A,XIAP,CNFN,SRC,TOB2,FRK,DDC,DMBT1,LRRC16A,STAB2,TNR,AIFM2,ZFYVE16,CLEC11A,HIVEP1,ADRA2A,LRP1,PIK3R5,TSTD1,ARL6
GO:0005737,V$AP4_Q5	cytoplasm (CC),V$AP4_Q5	7	185	419	34208	0.00804808	0.0115113	LIMK2,AP3D1,FCGBP,PDE10A,PRKAA2,SRC,LRP1
GO:0005737,V$AP4_Q5,V$PAX4_03	cytoplasm (CC),V$AP4_Q5,V$PAX4_03	3	185	99	34208	0.0167058	0.02116	LIMK2,FCGBP,LRP1
GO:0005737,V$AP4_Q5,V$NFAT_Q4_01,V$MAZ_Q6	cytoplasm (CC),V$AP4_Q5,V$NFAT_Q4_01,V$MAZ_Q6	3	185	64	34208	0.00509	0.00794702	LIMK2,AP3D1,SRC
GO:0005737,V$AP4_Q5,V$MAZ_Q6	cytoplasm (CC),V$AP4_Q5,V$MAZ_Q6	4	185	162	34208	0.0118124	0.0158147	LIMK2,AP3D1,SRC,LRP1	1.55631e-07	2.8609e-06	CUBN,STAB2,LRP1
GO:0005737,GO:0005886	cytoplasm (CC),plasma membrane (CC)	16	185	1070	34208	0.000249995	0.000764819	SELP,SOD1,ARRB2,CUBN,CARD11,NAA35,BBS2,WNT16,TLR4,USH2A,SRC,FRK,STAB2,ADRA2A,LRP1,ARL6
GO:0005737,GO:0005886,GO:0004872	cytoplasm (CC),plasma membrane (CC),receptor activity (MF)	5	185	142	34208	0.00107999	0.00231083	CUBN,TLR4,STAB2,ADRA2A,LRP1	SELP,STAB2,LRP1
GO:0005737,GO:0005886,GO:0004872,GO:0005887	cytoplasm (CC),plasma membrane (CC),receptor activity (MF),integral to plasma membrane (CC)	4	185	78	34208	0.000864508	0.00195045	TLR4,STAB2,ADRA2A,LRP1
GO:0005737,GO:0005886,GO:0004872,IPR006210,IPR001881,IPR000742,GO:0006898	cytoplasm (CC),plasma membrane (CC),receptor activity (MF),	Epidermal growth factor-like,	EGF-like calcium-binding,	Epidermal growth factor-like, type 3,receptor-mediated endocytosis (BP)	3	185	3	34208
GO:0005737,GO:0005886,GO:0005887	cytoplasm (CC),plasma membrane (CC),integral to plasma membrane (CC)	5	185	133	34208	0.000805473	0.00186095	SELP,TLR4,STAB2,ADRA2A,LRP1
GO:0005737,GO:0005886,GO:0005887,IPR000742	cytoplasm (CC),plasma membrane (CC),integral to plasma membrane (CC),	Epidermal growth factor-like, type 3	3	185	7	34208	5.36068e-06	4.09115e-05
GO:0005737,GO:0005886,GO:0005887,GO:0009897	cytoplasm (CC),plasma membrane (CC),integral to plasma membrane (CC),external side of plasma membrane (CC)	3	185	12	34208	3.30297e-05	0.000159054	SELP,TLR4,STAB2
GO:0005737,GO:0005886,GO:0005102	cytoplasm (CC),plasma membrane (CC),receptor binding (MF)	3	185	39	34208	0.00123239	0.00256172	ARRB2,WNT16,SRC	SELP,CUBN,STAB2,LRP1
GO:0005737,GO:0005886,GO:0005829	cytoplasm (CC),plasma membrane (CC),cytosol (CC)	5	185	334	34208	0.0356524	0.0409615	SOD1,ARRB2,CUBN,CARD11,SRC
GO:0005737,GO:0005886,GO:0050896	cytoplasm (CC),plasma membrane (CC),response to stimulus (BP)	3	185	19	34208	0.000141477	0.000484736	BBS2,USH2A,ARL6
GO:0005737,GO:0005886,GO:0042803	cytoplasm (CC),plasma membrane (CC),protein homodimerization activity (MF)	3	185	70	34208	0.00653145	0.00976484	SOD1,CUBN,ADRA2A
GO:0005737,GO:0005886,IPR000742	cytoplasm (CC),plasma membrane (CC),	Epidermal growth factor-like, type 3	4	185	15	34208	1.07884e-06	1.31073e-05
GO:0005737,V$ETS2_B,V$E12_Q6,V$FOXO4_01	cytoplasm (CC),V$ETS2_B,V$E12_Q6,V$FOXO4_01	3	185	44	34208	0.00175093	0.00339272	LIMK2,ARRB2,FCGBP
GO:0005737,V$PAX4_03	cytoplasm (CC),V$PAX4_03	6	185	409	34208	0.024317	0.0291417	SREBF2,LIMK2,FCGBP,SPTB,TOB2,LRP1
GO:0005737,V$PAX4_03,V$E12_Q6	cytoplasm (CC),V$PAX4_03,V$E12_Q6	4	185	153	34208	0.00973286	0.0133866	SREBF2,LIMK2,FCGBP,SPTB
GO:0005737,V$PAX4_03,V$SP1_Q6	cytoplasm (CC),V$PAX4_03,V$SP1_Q6	4	185	194	34208	0.0214264	0.0261672	SREBF2,SPTB,TOB2,LRP1
GO:0005737,V$E12_Q6	cytoplasm (CC),V$E12_Q6	8	185	631	34208	0.0220149	0.026793	VPRBP,SREBF2,LIMK2,ARRB2,FCGBP,WNT16,SPTB,HIVEP1
GO:0005737,V$E12_Q6,V$FOXO4_01	cytoplasm (CC),V$E12_Q6,V$FOXO4_01	4	185	152	34208	0.00951771	0.0131334	LIMK2,ARRB2,FCGBP,HIVEP1
GO:0005737,Kegg:04810	cytoplasm (CC),Regulation of actin cytoskeleton	3	185	113	34208	0.0236148	0.0284454	LIMK2,FGF3,PIK3R5
GO:0005737,GO:0009986	cytoplasm (CC),cell surface (CC)	3	185	106	34208	0.0199947	0.0246035	CYP3A4,SPTB,TNR
GO:0005737,GO:0016324	cytoplasm (CC),apical plasma membrane (CC)	4	185	70	34208	0.000574666	0.00142755	SLC46A1,CUBN,PRKAA2,USH2A
GO:0005737,Kegg:04510	cytoplasm (CC),Focal adhesion	4	185	101	34208	0.00224747	0.00417501	XIAP,SRC,TNR,PIK3R5
GO:0005737,Kegg:04510,GO:0005829	cytoplasm (CC),Focal adhesion,cytosol (CC)	3	185	65	34208	0.00531533	0.00824402	XIAP,SRC,PIK3R5
GO:0005737,Kegg:05200	cytoplasm (CC),Pathways in cancer	5	185	178	34208	0.002903	0.00505513	WNT16,FGF3,PIAS4,XIAP,PIK3R5
GO:0005737,Kegg:05200,Kegg:05222	cytoplasm (CC),Pathways in cancer,Small cell lung cancer	3	185	41	34208	0.00142615	0.00286042	PIAS4,XIAP,PIK3R5
GO:0005737,V$NFAT_Q4_01	cytoplasm (CC),V$NFAT_Q4_01	7	185	499	34208	0.0193382	0.023935	LIMK2,GPSM2,AP3D1,SRC,TOB2,DDC,HIVEP1
GO:0005737,V$NFAT_Q4_01,V$MAZ_Q6	cytoplasm (CC),V$NFAT_Q4_01,V$MAZ_Q6	4	185	182	34208	0.0174	0.021843	LIMK2,AP3D1,SRC,TOB2
GO:0005737,V$NFAT_Q4_01,V$SREBP1_01	cytoplasm (CC),V$NFAT_Q4_01,V$SREBP1_01	3	185	41	34208	0.00142615	0.00286042	AP3D1,SRC,HIVEP1
GO:0005737,GO:0005829	cytoplasm (CC),cytosol (CC)	14	185	1532	34208	0.039237	0.0447395	SOD1,CNTRL,ARRB2,CUBN,CARD11,PDE10A,PRKAA2,SPTB,XIAP,SRC,DDC,LRRC16A,AIFM2,PIK3R5
GO:0005737,GO:0005829,GO:0007596	cytoplasm (CC),cytosol (CC),blood coagulation (BP)	6	185	131	34208	8.23685e-05	0.000327923	SOD1,ARRB2,PDE10A,SRC,LRRC16A,PIK3R5
GO:0005737,GO:0005829,GO:0007596,GO:0030168	cytoplasm (CC),cytosol (CC),blood coagulation (BP),platelet activation (BP)	5	185	67	34208	3.22535e-05	0.000160811	SOD1,ARRB2,PDE10A,SRC,PIK3R5
GO:0005737,GO:0005829,GO:0043234	cytoplasm (CC),cytosol (CC),protein complex (CC)	3	185	64	34208	0.00509	0.00794702	SOD1,CUBN,SPTB
GO:0005737,GO:0007596	cytoplasm (CC),blood coagulation (BP)	8	185	194	34208	1.14864e-05	7.44852e-05	SELP,SOD1,ARRB2,PDE10A,SRC,LRRC16A,ADRA2A,PIK3R5
GO:0005737,GO:0007596,GO:0030168	cytoplasm (CC),blood coagulation (BP),platelet activation (BP)	6	185	104	34208	2.25574e-05	0.000124183	SELP,SOD1,ARRB2,PDE10A,SRC,PIK3R5
GO:0005737,V$PU1_Q6	cytoplasm (CC),V$PU1_Q6	4	185	171	34208	0.0141576	0.0183728	VPRBP,TLR4,SRC,TOB2
GO:0005737,V$MAZ_Q6	cytoplasm (CC),V$MAZ_Q6	9	185	626	34208	0.00730539	0.0106876	VPRBP,TRIM3,LIMK2,ARRB2,AP3D1,FGF3,SRC,TOB2,LRP1
GO:0005737,V$MAZ_Q6,V$SP1_Q6	cytoplasm (CC),V$MAZ_Q6,V$SP1_Q6	6	185	288	34208	0.0049488	0.00777248	VPRBP,ARRB2,AP3D1,FGF3,TOB2,LRP1
GO:0005737,V$MAZ_Q6,V$GATA1_01	cytoplasm (CC),V$MAZ_Q6,V$GATA1_01	3	185	28	34208	0.00046148	0.00119702	TRIM3,TOB2,LRP1
GO:0005737,V$SP1_Q6	cytoplasm (CC),V$SP1_Q6	10	185	862	34208	0.0193737	0.0239509	VPRBP,SREBF2,ARRB2,AP3D1,SPTB,FGF3,TOB2,ZFYVE16,HIVEP1,LRP1
GO:0005737,V$GFI1_01	cytoplasm (CC),V$GFI1_01	4	185	127	34208	0.00510471	0.00795822	SREBF2,CARD11,SRC,DMBT1
GO:0005737,V$SREBP1_01	cytoplasm (CC),V$SREBP1_01	5	185	148	34208	0.001298	0.00268491	AP3D1,PIAS4,TLR4,SRC,HIVEP1	SVEP1,CUBN,FCGBP,STAB2,TNR,LRP1
GO:0005737,V$RP58_01	cytoplasm (CC),V$RP58_01	3	185	61	34208	0.00444909	0.00709304	GPSM2,PDE10A,SPTB	7.94511e-07	1.00575e-05	SVEP1,CUBN,STAB2,LRP1
GO:0005737,V$GABP_B	cytoplasm (CC),V$GABP_B	5	185	260	34208	0.0138278	0.0180556	LIMK2,ARRB2,TLR4,DMBT1,ZFYVE16	SELP,SVEP1,CUBN,STAB2,LRP1
GO:0005737,GO:0043234	cytoplasm (CC),protein complex (CC)	4	185	139	34208	0.00699806	0.0103237	SOD1,CUBN,BHMT,SPTB
GO:0005737,IPR006210	cytoplasm (CC),	Epidermal growth factor-like	6	185	21	34208	1.16983e-09	6.3411e-08
GO:0005737,IPR006210,IPR001881,IPR000742	cytoplasm (CC),	Epidermal growth factor-like,	EGF-like calcium-binding,	Epidermal growth factor-like, type 3	4	185	14	34208
GO:0005737,IPR000742	cytoplasm (CC),	Epidermal growth factor-like, type 3	5	185	25	34208	2.13245e-07	3.63549e-06
GO:0005737,V$GATA1_01	cytoplasm (CC),V$GATA1_01	4	185	59	34208	0.000298746	0.000866322	TRIM3,SREBF2,TOB2,LRP1
GO:0005737,GO:0007411	cytoplasm (CC),axon guidance (BP)	3	185	129	34208	0.0331307	0.0383142	SPTB,SRC,TNR
GO:0005737,Kegg:05145	cytoplasm (CC),Toxoplasmosis	3	185	60	34208	0.00424699	0.00683267	TLR4,XIAP,PIK3R5
GO:0005737,GO:0016055	cytoplasm (CC),Wnt receptor signaling pathway (BP)	4	185	61	34208	0.000339678	0.000948586	WNT16,PRKAA2,PIAS4,ARL6
GO:0005739,V$NFAT_Q4_01	mitochondrion (CC),V$NFAT_Q4_01	3	185	101	34208	0.0176118	0.0220564	LIMK2,CHDH,SRC
V$ATF3_Q6,V$S8_01	V$ATF3_Q6,V$S8_01	3	185	22	34208	0.000222175	0.000692739	PRSS12,Phox2b,LEMD1	5.36068e-06	4.09115e-05	LRP1B,LTBP3,LRP1
V$AP1_C	V$AP1_C	12	185	859	34208	0.00260985	0.00467957	AP2A2,CPA4,LRP1B,LTBP3,FCHSD1,SLC9A7,BDNF,TNFRSF9,MMP1,PIK3C2G,LRP1,SHOX2
V$AP1_C,V$ERR1_Q2,V$E12_Q6	V$AP1_C,V$ERR1_Q2,V$E12_Q6	3	185	60	34208	0.00424699	0.00683267	LTBP3,SLC9A7,BDNF
V$AP1_C,GO:0005509	V$AP1_C,calcium ion binding (MF)	4	185	57	34208	0.000261476	0.00078184	LRP1B,LTBP3,MMP1,LRP1
V$AP1_C,GO:0005509,IPR006210,IPR001881,IPR000742	V$AP1_C,calcium ion binding (MF),	Epidermal growth factor-like,	EGF-like calcium-binding,	Epidermal growth factor-like, type 3	3	185	7	34208
V$AP1_C,V$STAT4_01	V$AP1_C,V$STAT4_01	3	185	39	34208	0.00123239	0.00256172	BDNF,PIK3C2G,SHOX2
V$AP1_C,V$AP1_Q2,V$AP1_Q4	V$AP1_C,V$AP1_Q2,V$AP1_Q4	3	185	127	34208	0.0318473	0.0369715	AP2A2,LRP1B,LTBP3
V$AP1_C,V$NFKAPPAB_01,V$NFKB_Q6_01	V$AP1_C,V$NFKAPPAB_01,V$NFKB_Q6_01	3	185	25	34208	0.000327882	0.000918069	BDNF,TNFRSF9,SHOX2
V$AP1_C,V$MYOD_Q6,V$NFAT_Q4_01	V$AP1_C,V$MYOD_Q6,V$NFAT_Q4_01	3	185	55	34208	0.00332083	0.00563875	SLC9A7,BDNF,SHOX2
V$AP1_C,V$NFAT_Q4_01	V$AP1_C,V$NFAT_Q4_01	5	185	229	34208	0.00832325	0.0118248	LRP1B,FCHSD1,SLC9A7,BDNF,SHOX2
V$AP1_C,V$NFAT_Q4_01,V$SP1_Q6	V$AP1_C,V$NFAT_Q4_01,V$SP1_Q6	3	185	81	34208	0.00974995	0.0133493	FCHSD1,SLC9A7,BDNF
V$AP1_C,V$NFAT_Q4_01,V$CHX10_01	V$AP1_C,V$NFAT_Q4_01,V$CHX10_01	3	185	46	34208	0.00199105	0.00377497	FCHSD1,BDNF,SHOX2
V$AP1_C,V$CHX10_01	V$AP1_C,V$CHX10_01	4	185	91	34208	0.00153398	0.00303637	LTBP3,FCHSD1,BDNF,SHOX2	CNTNAP5,FCGBP,LRP1
V$AP1_C,V$NKX25_02	V$AP1_C,V$NKX25_02	3	185	45	34208	0.00186858	0.00355872	LRP1B,LRP1,SHOX2	0.0418369	0.0473972	LRIT3,LINGO4,HMCN1,NRCAM
V$AP4_Q5	V$AP4_Q5	13	185	1119	34208	0.00812079	0.0116074	GPR21,LIMK2,CNTNAP5,AP3D1,FCGBP,TPCN1,PDE10A,PRKAA2,SRC,ERN1,SLC5A7,LRP1,SHOX2
V$AP4_Q5,V$RP58_01	V$AP4_Q5,V$RP58_01	3	185	85	34208	0.0111115	0.0149902	PDE10A,ERN1,SHOX2	PKD1,TLR4,LGR4
V$AP4_Q5,IPR006210	V$AP4_Q5,	Epidermal growth factor-like	3	185	21	34208	0.000192643	0.000627501
IPR007110,IPR003599,IPR003598		Immunoglobulin-like,	Immunoglobulin subtype,	Immunoglobulin subtype 2	4	185	240	34208	8.25653e-08	CUBN,NOTCH2,NOTCH3,LRP4,LRP1,LRP2
GO:0005886	plasma membrane (CC)	55	185	3575	34208	3.73324e-13	1.12744e-10	SELP,GHSR,GPR21,SOD1,SEMA6A,AP2A2,SLC30A1,ARRB2,RASD2,OPN4,DHH,CUBN,CARD11,NAA35,SLC22A16,BBS2,BAI2,MYOF,FAM57A,MEP1B,WNT16,GJC1,CD36,PKD1,OTOF,TLR4,USH2A,ATP8A1,SSTR4,NOTCH2,SRC,FRK,NOTCH3,TSHR,QRFPR,OR6C75,ADAM23,S1PR3,STAB2,ITLN1,LGR4,ABCC3,LRP4,KCNA1,CLCA2,NRCAM,SLC5A7,OR8B4,ADRA2A,LRP1,LRP2,RXFP3,MR1,ARL6,CHRM3
GO:0005886,IPR003591	plasma membrane (CC),	Leucine-rich repeat, typical subtype	3	185	37	34208	0.00105612	0.00226664
GO:0005886,GO:0005509	plasma membrane (CC),calcium ion binding (MF)	8	185	251	34208	7.18608e-05	0.000294978	DHH,CUBN,OTOF,NOTCH2,NOTCH3,LRP4,LRP1,LRP2
GO:0005886,GO:0005509,GO:0004872,IPR006210,IPR001881	plasma membrane (CC),calcium ion binding (MF),receptor activity (MF),	Epidermal growth factor-like,	EGF-like calcium-binding	6	185	22	34208	1.60131e-09
GO:0005886,GO:0005509,GO:0005829	plasma membrane (CC),calcium ion binding (MF),cytosol (CC)	4	185	39	34208	5.87358e-05	0.000247839	CUBN,OTOF,NOTCH2,NOTCH3
GO:0005886,GO:0005624	plasma membrane (CC),membrane fraction (CC)	7	185	301	34208	0.00131975	0.00271133	SELP,CUBN,CD36,OTOF,ABCC3,LRP1,LRP2
GO:0005886,GO:0005624,GO:0005887	plasma membrane (CC),membrane fraction (CC),integral to plasma membrane (CC)	4	185	132	34208	0.00584549	0.00894165	SELP,CD36,ABCC3,LRP1
GO:0005886,GO:0005624,V$SP1_Q6	plasma membrane (CC),membrane fraction (CC),V$SP1_Q6	3	185	47	34208	0.00211841	0.00395612	ABCC3,LRP1,LRP2
GO:0005886,GO:0006810	plasma membrane (CC),transport (BP)	4	185	191	34208	0.020371	0.0249938	GJC1,CD36,ABCC3,CLCA2
GO:0005886,GO:0006810,GO:0005887	plasma membrane (CC),transport (BP),integral to plasma membrane (CC)	3	185	99	34208	0.0167058	0.02116	CD36,ABCC3,CLCA2
GO:0005886,GO:0055085	plasma membrane (CC),transmembrane transport (BP)	6	185	400	34208	0.0221066	0.0268428	SLC30A1,SLC22A16,ATP8A1,ABCC3,KCNA1,SLC5A7
GO:0005886,GO:0005215	plasma membrane (CC),transporter activity (MF)	3	185	125	34208	0.0305905	0.0356496	CUBN,ABCC3,SLC5A7
GO:0005886,V$RREB1_01,V$SP1_Q6	plasma membrane (CC),V$RREB1_01,V$SP1_Q6	3	185	15	34208	6.74988e-05	0.000278696	DHH,KCNA1,LRP1
GO:0005886,V$PAX4_03	plasma membrane (CC),V$PAX4_03	6	185	271	34208	0.00368957	0.00612226	SEMA6A,BAI2,NOTCH2,KCNA1,LRP1,LRP2
GO:0005886,V$E12_Q6	plasma membrane (CC),V$E12_Q6	8	185	517	34208	0.00738181	0.01074	SEMA6A,ARRB2,RASD2,DHH,BAI2,WNT16,OTOF,NRCAM
GO:0005886,V$E12_Q6,V$NF1_Q6	plasma membrane (CC),V$E12_Q6,V$NF1_Q6	3	185	68	34208	0.00602694	0.00916615	SEMA6A,ARRB2,WNT16
GO:0005886,GO:0007186,GO:0004872,GO:0004930,GO:0004871	plasma membrane (CC),G-protein coupled receptor signaling pathway (BP),receptor activity (MF),G-protein coupled receptor activity (MF),signal transducer activity (MF)	10	185	207	34208	2.13394e-07	3.60892e-06	GHSR,GPR21,BAI2,SSTR4,QRFPR,S1PR3,LGR4,ADRA2A,RXFP3,CHRM3
GO:0005886,GO:0007186,GO:0004872,GO:0004871	plasma membrane (CC),G-protein coupled receptor signaling pathway (BP),receptor activity (MF),signal transducer activity (MF)	11	185	225	34208	4.60688e-08	1.35263e-06	GHSR,GPR21,BAI2,SSTR4,TSHR,QRFPR,S1PR3,LGR4,ADRA2A,RXFP3,CHRM3
GO:0005886,GO:0004872	plasma membrane (CC),receptor activity (MF)	24	185	1201	34208	3.90559e-08	1.17949e-06	GHSR,GPR21,SEMA6A,OPN4,CUBN,BAI2,CD36,TLR4,SSTR4,NOTCH2,NOTCH3,TSHR,QRFPR,OR6C75,S1PR3,STAB2,LGR4,LRP4,OR8B4,ADRA2A,LRP1,LRP2,RXFP3,CHRM3
GO:0005886,GO:0004872,GO:0004930,GO:0004871	plasma membrane (CC),receptor activity (MF),G-protein coupled receptor activity (MF),signal transducer activity (MF)	13	185	703	34208	0.000128338	0.000452177	GHSR,GPR21,OPN4,BAI2,SSTR4,QRFPR,OR6C75,S1PR3,LGR4,OR8B4,ADRA2A,RXFP3,CHRM3
GO:0005886,GO:0004872,GO:0004871	plasma membrane (CC),receptor activity (MF),signal transducer activity (MF)	14	185	754	34208	6.75587e-05	0.0002784	GHSR,GPR21,OPN4,BAI2,SSTR4,TSHR,QRFPR,OR6C75,S1PR3,LGR4,OR8B4,ADRA2A,RXFP3,CHRM3	8.54289e-06	5.84456e-05	NOTCH2,STAB2,LRP1
GO:0005886,GO:0004872,GO:0005887	plasma membrane (CC),receptor activity (MF),integral to plasma membrane (CC)	12	185	421	34208	3.55317e-06	3.01663e-05	GPR21,CD36,TLR4,SSTR4,NOTCH2,TSHR,S1PR3,STAB2,ADRA2A,LRP1,RXFP3,CHRM3
GO:0005886,GO:0004872,GO:0005887,V$FOXO4_01	plasma membrane (CC),receptor activity (MF),integral to plasma membrane (CC),V$FOXO4_01	3	185	60	34208	0.00424699	0.00683267	GPR21,CD36,TSHR
GO:0005886,GO:0004872,GO:0005887,Kegg:05144	plasma membrane (CC),receptor activity (MF),integral to plasma membrane (CC),Malaria	3	185	8	34208	8.54289e-06	5.84456e-05	CD36,TLR4,LRP1
GO:0005886,GO:0004872,GO:0005887,IPR006210,IPR001881,IPR000742	plasma membrane (CC),receptor activity (MF),integral to plasma membrane (CC),	Epidermal growth factor-like,	EGF-like calcium-binding,	Epidermal growth factor-like, type 3	3	185	8	34208
GO:0005886,GO:0004872,GO:0005887,GO:0009897	plasma membrane (CC),receptor activity (MF),integral to plasma membrane (CC),external side of plasma membrane (CC)	3	185	35	34208	0.0008967	0.00200172	CD36,TLR4,STAB2	3.06041e-09	CUBN,NOTCH2,NOTCH3,STAB2,LRP4,LRP1,LRP2
GO:0005886,GO:0004872,GO:0009986	plasma membrane (CC),receptor activity (MF),cell surface (CC)	3	185	86	34208	0.0114681	0.0154123	GHSR,CD36,NOTCH2	8.39357e-10	4.92889e-08	CUBN,NOTCH2,NOTCH3,STAB2,LRP1,LRP2
GO:0005886,GO:0004872,V$FOXO4_01	plasma membrane (CC),receptor activity (MF),V$FOXO4_01	4	185	112	34208	0.00326544	0.00557154	GPR21,SEMA6A,CD36,TSHR	1.23164e-08	4.64944e-07	CUBN,STAB2,LRP1,LRP2
GO:0005886,GO:0004872,V$CHX10_01,V$LHX3_01	plasma membrane (CC),receptor activity (MF),V$CHX10_01,V$LHX3_01	3	185	13	34208	4.27676e-05	0.000193599	CD36,NOTCH2,LRP2	2.64294e-05	STAB2,LRP4,LRP2
GO:0005886,GO:0004872,IPR006210,IPR001881	plasma membrane (CC),receptor activity (MF),	Epidermal growth factor-like,	EGF-like calcium-binding	7	185	23	34208	2.7506e-11
GO:0005886,GO:0004872,IPR006210,IPR001881,IPR000742	plasma membrane (CC),receptor activity (MF),	Epidermal growth factor-like,	EGF-like calcium-binding,	Epidermal growth factor-like, type 3	6	185	20	34208
GO:0005886,GO:0004872,IPR006210,IPR001881,IPR000742,GO:0006898	plasma membrane (CC),receptor activity (MF),	Epidermal growth factor-like,	EGF-like calcium-binding,	Epidermal growth factor-like, type 3,receptor-mediated endocytosis (BP)	4	185	6	34208
GO:0005886,GO:0004872,IPR006210,IPR001881,GO:0006897	plasma membrane (CC),receptor activity (MF),	Epidermal growth factor-like,	EGF-like calcium-binding,endocytosis (BP)	3	185	6	34208	3.07551e-06
GO:0005886,GO:0004872,GO:0045121	plasma membrane (CC),receptor activity (MF),membrane raft (CC)	3	185	29	34208	0.000512687	0.00130738	GHSR,CD36,TLR4
GO:0005886,GO:0004872,V$LHX3_01	plasma membrane (CC),receptor activity (MF),V$LHX3_01	4	185	16	34208	1.43238e-06	1.64568e-05	SEMA6A,CD36,NOTCH2,LRP2
GO:0005886,GO:0005887	plasma membrane (CC),integral to plasma membrane (CC)	19	185	784	34208	6.04265e-08	1.59677e-06	SELP,GPR21,MEP1B,CD36,PKD1,TLR4,SSTR4,NOTCH2,TSHR,ADAM23,S1PR3,STAB2,ABCC3,CLCA2,NRCAM,ADRA2A,LRP1,RXFP3,CHRM3
GO:0005886,GO:0005887,GO:0016323	plasma membrane (CC),integral to plasma membrane (CC),basolateral plasma membrane (CC)	3	185	43	34208	0.00163802	0.0032033	PKD1,ADRA2A,CHRM3
GO:0005886,GO:0005887,GO:0007596	plasma membrane (CC),integral to plasma membrane (CC),blood coagulation (BP)	3	185	60	34208	0.00424699	0.00683267	SELP,CD36,ADRA2A	SELP,MEP1B,NOTCH2,ADAM23,STAB2,LRP1
GO:0005886,GO:0005887,V$SP1_Q6	plasma membrane (CC),integral to plasma membrane (CC),V$SP1_Q6	3	185	98	34208	0.0162628	0.0206982	ADAM23,ABCC3,LRP1
GO:0005886,GO:0005887,Kegg:05144	plasma membrane (CC),integral to plasma membrane (CC),Malaria	4	185	14	34208	7.94511e-07	1.00575e-05	SELP,CD36,TLR4,LRP1
GO:0005886,GO:0005887,Kegg:05144,GO:0009897	plasma membrane (CC),integral to plasma membrane (CC),Malaria,external side of plasma membrane (CC)	3	185	7	34208	5.36068e-06	4.09115e-05	SELP,CD36,TLR4
GO:0005886,GO:0005887,IPR000742	plasma membrane (CC),integral to plasma membrane (CC),	Epidermal growth factor-like, type 3	6	185	26	34208	4.85314e-09	2.18288e-07
GO:0005886,GO:0005887,GO:0009897	plasma membrane (CC),integral to plasma membrane (CC),external side of plasma membrane (CC)	5	185	60	34208	1.88061e-05	0.0001063	SELP,CD36,TLR4,STAB2,NRCAM
GO:0005886,GO:0016323	plasma membrane (CC),basolateral plasma membrane (CC)	4	185	111	34208	0.00316197	0.00541247	PKD1,OTOF,ADRA2A,CHRM3
GO:0005886,V$PITX2_Q2	plasma membrane (CC),V$PITX2_Q2	4	185	122	34208	0.00442965	0.00708877	SEMA6A,SLC30A1,NOTCH2,LRP2
GO:0005886,GO:0007275	plasma membrane (CC),multicellular organismal development (BP)	6	185	207	34208	0.000955174	0.00210556	SEMA6A,SLC22A16,WNT16,NOTCH2,NOTCH3,LRP1
GO:0005886,GO:0007275,GO:0030154	plasma membrane (CC),multicellular organismal development (BP),cell differentiation (BP)	3	185	76	34208	0.00819265	0.0116628	SEMA6A,SLC22A16,NOTCH2
GO:0005886,GO:0001701	plasma membrane (CC),in utero embryonic development (BP)	3	185	53	34208	0.00298878	0.00517891	SLC30A1,CUBN,PKD1
GO:0005886,GO:0005102	plasma membrane (CC),receptor binding (MF)	4	185	103	34208	0.00241348	0.00439836	ARRB2,WNT16,SRC,ITLN1
GO:0005886,GO:0016324	plasma membrane (CC),apical plasma membrane (CC)	4	185	154	34208	0.00995115	0.0135984	CUBN,USH2A,KCNA1,LRP2
GO:0005886,V$FOXO4_01	plasma membrane (CC),V$FOXO4_01	6	185	383	34208	0.0183103	0.02285	GPR21,SEMA6A,ARRB2,CD36,TSHR,KCNA1
GO:0005886,V$FOXO4_01,V$SP1_Q6	plasma membrane (CC),V$FOXO4_01,V$SP1_Q6	3	185	107	34208	0.0204916	0.0251126	SEMA6A,ARRB2,KCNA1
GO:0005886,V$FOXO4_01,V$NF1_Q6	plasma membrane (CC),V$FOXO4_01,V$NF1_Q6	3	185	53	34208	0.00298878	0.00517891	GPR21,SEMA6A,ARRB2
GO:0005886,V$NFAT_Q4_01,V$SP1_Q6	plasma membrane (CC),V$NFAT_Q4_01,V$SP1_Q6	3	185	103	34208	0.0185447	0.0230203	SEMA6A,DHH,KCNA1
GO:0005886,GO:0005829	plasma membrane (CC),cytosol (CC)	9	185	437	34208	0.00066453	0.00160918	SOD1,AP2A2,ARRB2,CUBN,CARD11,OTOF,NOTCH2,SRC,NOTCH3
GO:0005886,GO:0005829,GO:0031410	plasma membrane (CC),cytosol (CC),cytoplasmic vesicle (CC)	3	185	25	34208	0.000327882	0.000918069	SOD1,ARRB2,OTOF
GO:0005886,GO:0005829,Kegg:04144	plasma membrane (CC),cytosol (CC),Endocytosis	3	185	40	34208	0.00132704	0.00270007	AP2A2,ARRB2,SRC
GO:0005886,GO:0005829,GO:0005905	plasma membrane (CC),cytosol (CC),coated pit (CC)	3	185	11	34208	2.48713e-05	0.000130466	AP2A2,ARRB2,CUBN
GO:0005886,GO:0050896	plasma membrane (CC),response to stimulus (BP)	6	185	429	34208	0.0297475	0.0347822	OPN4,BBS2,USH2A,OR6C75,OR8B4,ARL6
GO:0005886,GO:0008285	plasma membrane (CC),negative regulation of cell proliferation (BP)	3	185	90	34208	0.0129602	0.0170917	SSTR4,NOTCH2,FRK
GO:0005886,GO:0007596	plasma membrane (CC),blood coagulation (BP)	6	185	244	34208	0.00220016	0.00409431	SELP,SOD1,ARRB2,CD36,SRC,ADRA2A
GO:0005886,GO:0007596,GO:0030168	plasma membrane (CC),blood coagulation (BP),platelet activation (BP)	5	185	134	34208	0.000833074	0.00189776	SELP,SOD1,ARRB2,CD36,SRC
GO:0005886,GO:0007596,GO:0030168,GO:0002576	plasma membrane (CC),blood coagulation (BP),platelet activation (BP),platelet degranulation (BP)	3	185	30	34208	0.000567393	0.00141447	SELP,SOD1,CD36
GO:0005886,V$PU1_Q6	plasma membrane (CC),V$PU1_Q6	4	185	130	34208	0.00554111	0.0085503	DHH,TLR4,SRC,MR1
GO:0005886,V$MAZ_Q6	plasma membrane (CC),V$MAZ_Q6	7	185	426	34208	0.0087681	0.0123819	ARRB2,DHH,BAI2,SRC,NOTCH3,TSHR,LRP1
GO:0005886,V$SP1_Q6	plasma membrane (CC),V$SP1_Q6	8	185	478	34208	0.00467819	0.00741356	SEMA6A,ARRB2,DHH,ADAM23,ABCC3,KCNA1,LRP1,LRP2
GO:0005886,V$SP1_Q6,V$E2F1_Q3_01	plasma membrane (CC),V$SP1_Q6,V$E2F1_Q3_01	3	185	23	34208	0.000254486	0.000765268	DHH,ADAM23,KCNA1
GO:0005886,GO:0034220	plasma membrane (CC),ion transmembrane transport (BP)	3	185	81	34208	0.00974995	0.0133493	PKD1,ATP8A1,CLCA2
GO:0005886,V$GFI1_01	plasma membrane (CC),V$GFI1_01	4	185	106	34208	0.00267802	0.00474546	CARD11,CD36,SRC,LRP2
GO:0005886,GO:0031410	plasma membrane (CC),cytoplasmic vesicle (CC)	5	185	106	34208	0.000285554	0.000846649	SOD1,ARRB2,MYOF,OTOF,ATP8A1
GO:0005886,V$CRX_Q4	plasma membrane (CC),V$CRX_Q4	3	185	53	34208	0.00298878	0.00517891	GPR21,NOTCH2,KCNA1
GO:0005886,GO:0030154	plasma membrane (CC),cell differentiation (BP)	4	185	107	34208	0.00277044	0.00488059	SEMA6A,SLC22A16,NOTCH2,FRK
GO:0005886,V$ELF1_Q6	plasma membrane (CC),V$ELF1_Q6	3	185	52	34208	0.00283076	0.00494973	ARRB2,TLR4,MR1
GO:0005886,V$RSRFC4_Q2	plasma membrane (CC),V$RSRFC4_Q2	4	185	98	34208	0.00201348	0.00380384	SEMA6A,SLC30A1,CD36,ADAM23
GO:0005886,V$NF1_Q6	plasma membrane (CC),V$NF1_Q6	4	185	158	34208	0.010856	0.0147019	GPR21,SEMA6A,ARRB2,WNT16	SELP,CUBN,MEP1B,NOTCH2,NOTCH3,ADAM23,STAB2,LRP1,LRP2
GO:0005886,GO:0007601	plasma membrane (CC),visual perception (BP)	3	185	50	34208	0.00253045	0.00456821	OPN4,GJC1,ARL6
GO:0005886,V$E2F1_Q3_01	plasma membrane (CC),V$E2F1_Q3_01	4	185	33	34208	2.99708e-05	0.000151938	RASD2,DHH,ADAM23,KCNA1
GO:0005886,V$E2F1_Q3_01,V$SRF_Q6	plasma membrane (CC),V$E2F1_Q3_01,V$SRF_Q6	3	185	3	34208	1.55631e-07	2.8609e-06	RASD2,DHH,KCNA1
GO:0005886,IPR000742	plasma membrane (CC),	Epidermal growth factor-like, type 3	9	185	80	34208	5.42345e-10	3.47429e-08
GO:0005886,GO:0007411	plasma membrane (CC),axon guidance (BP)	4	185	152	34208	0.00951771	0.0131334	SEMA6A,AP2A2,SRC,NRCAM
GO:0005886,GO:0045121	plasma membrane (CC),membrane raft (CC)	5	185	99	34208	0.000207765	0.000670558	GHSR,CARD11,CD36,TLR4,ITLN1
GO:0005886,GO:0045121,GO:0043123	plasma membrane (CC),membrane raft (CC),positive regulation of I-kappaB kinase/NF-kappaB cascade (BP)	3	185	7	34208	5.36068e-06	4.09115e-05	CARD11,CD36,TLR4
GO:0005886,GO:0005529	plasma membrane (CC),sugar binding (MF)	3	185	45	34208	0.00186858	0.00355872	SELP,PKD1,ITLN1
GO:0005886,V$GATA4_Q3	plasma membrane (CC),V$GATA4_Q3	3	185	42	34208	0.00152978	0.00303373	GPR21,BAI2,WNT16
GO:0005886,GO:0007605	plasma membrane (CC),sensory perception of sound (BP)	3	185	40	34208	0.00132704	0.00270007	SOD1,OTOF,USH2A
GO:0005886,GO:0008289	plasma membrane (CC),lipid binding (MF)	3	185	44	34208	0.00175093	0.00339272	AP2A2,CD36,S1PR3
GO:0005886,Kegg:04340	plasma membrane (CC),Hedgehog signaling pathway	3	185	32	34208	0.000687686	0.00162614	DHH,WNT16,LRP2	0.0113304	LINGO4,PKD1,TLR4
GO:0005886,GO:0031526	plasma membrane (CC),brush border membrane (CC)	3	185	28	34208	0.00046148	0.00119702	CUBN,ITLN1,LRP2	LRIT3,CNTRL,LINGO4,PKD1,TLR4,LGR4
GO:0005886,GO:0006897	plasma membrane (CC),endocytosis (BP)	4	185	54	34208	0.000212001	0.000679047	AP2A2,STAB2,LRP4,LRP2
GO:0005886,GO:0005905	plasma membrane (CC),coated pit (CC)	5	185	32	34208	7.83821e-07	1.01656e-05	AP2A2,ARRB2,CUBN,LRP1,LRP2
IPR000483,IPR003591		Cysteine-rich flanking region, C-terminal domain,	Leucine-rich repeat, typical subtype	3	185	75	34208	0.0079002
IPR003591		Leucine-rich repeat, typical subtype	6	185	179	34208	0.000446935	0.00117955
Kegg:05016	Huntington's disease	4	185	180	34208	0.016779	0.0212019	SOD1,AP2A2,BDNF,CLTB	3.06041e-09	LRP1B,CUBN,NOTCH2,NOTCH3,LRP4,LRP1,LRP2
V$ERR1_Q2,V$AREB6_01,V$MYOD_Q6	V$ERR1_Q2,V$AREB6_01,V$MYOD_Q6	3	185	32	34208	0.000687686	0.00162614	SLC9A7,BDNF,NRXN2	8.39357e-10	4.92889e-08	LRP1B,CUBN,NOTCH2,NOTCH3,LRP1,LRP2
GO:0005509	calcium ion binding (MF)	15	185	662	34208	3.59091e-06	3.03648e-05	ACAN,LRP1B,SVEP1,DHH,CUBN,LTBP3,EDIL3,OTOF,NOTCH2,HMCN1,NOTCH3,MMP1,LRP4,LRP1,LRP2	1.12785e-05	7.33621e-05	EDIL3,NOTCH2,NOTCH3,LRP1
GO:0005509,V$E12_Q6	calcium ion binding (MF),V$E12_Q6	3	185	108	34208	0.0209952	0.0257	DHH,LTBP3,OTOF	ACAN,LRP1B,SVEP1,CUBN,LTBP3,EDIL3,NOTCH2,HMCN1,NOTCH3,LRP4,LRP1,LRP2
GO:0005509,GO:0004872,IPR006210,IPR001881	calcium ion binding (MF),receptor activity (MF),	Epidermal growth factor-like,	EGF-like calcium-binding	7	185	23	34208	2.7506e-11	1.74258e-09	LRP1B,SVEP1,CUBN,LTBP3,EDIL3,NOTCH2,HMCN1,NOTCH3,LRP4,LRP1,LRP2
GO:0005509,GO:0004872,IPR006210,IPR001881,IPR000742	calcium ion binding (MF),receptor activity (MF),	Epidermal growth factor-like,	EGF-like calcium-binding,	Epidermal growth factor-like, type 3	6	185	20	34208	1.26405e-10	1.16182e-08	LRP1B,SVEP1,CUBN,LTBP3,EDIL3,NOTCH2,HMCN1,NOTCH3,LRP1,LRP2
GO:0005509,GO:0007275,IPR006210,IPR001881,IPR000742	calcium ion binding (MF),multicellular organismal development (BP),	Epidermal growth factor-like,	EGF-like calcium-binding,	Epidermal growth factor-like, type 3	4	185	26	34208	1.00369e-09	ACAN,LRP1B,SVEP1,CUBN,LTBP3,EDIL3,NOTCH2,HMCN1,NOTCH3,LRP1,LRP2
GO:0005509,IPR006210	calcium ion binding (MF),	Epidermal growth factor-like	12	185	106	34208	6.1747e-13	1.63167e-10
GO:0005509,IPR006210,IPR001881	calcium ion binding (MF),	Epidermal growth factor-like,	EGF-like calcium-binding	11	185	104	34208	1.23646e-11
GO:0005509,IPR006210,IPR001881,IPR000742	calcium ion binding (MF),	Epidermal growth factor-like,	EGF-like calcium-binding,	Epidermal growth factor-like, type 3	10	185	96	34208
GO:0005509,IPR006210,IPR000742	calcium ion binding (MF),	Epidermal growth factor-like,	Epidermal growth factor-like, type 3	11	185	97	34208	5.6974e-12
V$STAT1_02,V$STAT1_03,V$E12_Q6,V$MAZ_Q6,V$SP1_Q6	V$STAT1_02,V$STAT1_03,V$E12_Q6,V$MAZ_Q6,V$SP1_Q6	3	185	19	34208	0.000141477	0.000484736	VPRBP,DHH,BDNF
GO:0005624	membrane fraction (CC)	12	185	523	34208	3.07574e-05	0.000155182	SELP,LRP1B,CUBN,SPINT1,CD36,OTOF,CPD,SCN2A,BACE1,ABCC3,LRP1,LRP2	LRP1B,SPINT1,LRP1,LRP2
GO:0005624,GO:0005887	membrane fraction (CC),integral to plasma membrane (CC)	6	185	180	34208	0.0004603	0.00120879	SELP,CD36,SCN2A,BACE1,ABCC3,LRP1
GO:0005624,V$MAZ_Q6	membrane fraction (CC),V$MAZ_Q6	3	185	86	34208	0.0114681	0.0154123	SPINT1,BACE1,LRP1
GO:0005624,V$SP1_Q6	membrane fraction (CC),V$SP1_Q6	4	185	81	34208	0.000995736	0.00216562	CPD,ABCC3,LRP1,LRP2
GO:0005624,IPR002172	membrane fraction (CC),	Low-density lipoprotein (LDL) receptor class A repeat	4	185	6	34208	1.23164e-08	4.64944e-07
V$SOX5_01,V$E12_Q6	V$SOX5_01,V$E12_Q6	3	185	71	34208	0.00679285	0.0100702	SEMA6A,PRSS12,FCGBP
V$ETS2_B,V$MEF2_02	V$ETS2_B,V$MEF2_02	3	185	99	34208	0.0167058	0.02116	RASD2,CPA2,BDNF	LTBP3,FCGBP,LRP2
V$ETS2_B,V$E12_Q6	V$ETS2_B,V$E12_Q6	6	185	266	34208	0.00336936	0.00571197	LIMK2,ARRB2,RASD2,LTBP3,FCGBP,BDNF
V$ETS2_B,V$E12_Q6,V$FOXO4_01	V$ETS2_B,V$E12_Q6,V$FOXO4_01	4	185	92	34208	0.00159702	0.00314934	LIMK2,ARRB2,FCGBP,BDNF
V$ETS2_B,V$E12_Q6,V$MYOD_Q6	V$ETS2_B,V$E12_Q6,V$MYOD_Q6	3	185	88	34208	0.012201	0.0162016	RASD2,FCGBP,BDNF
V$ETS2_B,IPR006210	V$ETS2_B,	Epidermal growth factor-like	3	185	16	34208	8.27449e-05	0.000319202
V$STAT4_01	V$STAT4_01	6	185	191	34208	0.000628853	0.00153333	LIMK2,DHH,BDNF,Phox2b,PIK3C2G,SHOX2
V$STAT4_01,V$E12_Q6,V$NFAT_Q4_01,V$MAZ_Q6	V$STAT4_01,V$E12_Q6,V$NFAT_Q4_01,V$MAZ_Q6	3	185	17	34208	0.000100076	0.00037116	LIMK2,DHH,BDNF
V$STAT4_01,V$NFAT_Q4_01	V$STAT4_01,V$NFAT_Q4_01	5	185	83	34208	9.04277e-05	0.000345686	LIMK2,DHH,BDNF,Phox2b,SHOX2
V$STAT4_01,V$NFAT_Q4_01,V$MAZ_Q6	V$STAT4_01,V$NFAT_Q4_01,V$MAZ_Q6	4	185	32	34208	2.64494e-05	0.000137044	LIMK2,DHH,BDNF,Phox2b
V$STAT6_02,V$AREB6_01,V$E12_Q6,V$NFAT_Q4_01,V$SP1_Q6	V$STAT6_02,V$AREB6_01,V$E12_Q6,V$NFAT_Q4_01,V$SP1_Q6	3	185	6	34208	3.07551e-06	2.64294e-05	DHH,BDNF,HIVEP1
V$STAT6_02,V$SP1_Q6	V$STAT6_02,V$SP1_Q6	4	185	70	34208	0.000574666	0.00142755	DHH,BDNF,HIVEP1,LRP2
V$MEF2_02	V$MEF2_02	11	185	613	34208	0.000544646	0.00137725	SEMA6A,RASD2,CPA2,MFGE8,PRKAA2,SPTB,BDNF,CNTNAP4,Phox2b,ADAM23,HIVEP1
V$MEF2_02,V$TATA_01	V$MEF2_02,V$TATA_01	4	185	172	34208	0.0144351	0.0186755	PRKAA2,SPTB,BDNF,Phox2b
V$MEF2_02,V$TATA_01,V$AFP1_Q6,V$MSX1_01	V$MEF2_02,V$TATA_01,V$AFP1_Q6,V$MSX1_01	3	185	10	34208	1.81606e-05	0.000104042	SPTB,BDNF,Phox2b
V$MEF2_02,V$TATA_01,V$TEF1_Q6	V$MEF2_02,V$TATA_01,V$TEF1_Q6	3	185	22	34208	0.000222175	0.000692739	PRKAA2,SPTB,BDNF
V$MEF2_02,V$CART1_01,V$NKX3A_01,V$POU1F1_Q6	V$MEF2_02,V$CART1_01,V$NKX3A_01,V$POU1F1_Q6	3	185	8	34208	8.54289e-06	5.84456e-05	SPTB,CNTNAP4,Phox2b
V$MEF2_02,V$AREB6_01,V$FOXO4_01,V$PIT1_Q6	V$MEF2_02,V$AREB6_01,V$FOXO4_01,V$PIT1_Q6	3	185	12	34208	3.30297e-05	0.000159054	BDNF,CNTNAP4,HIVEP1
V$MEF2_02,V$E12_Q6	V$MEF2_02,V$E12_Q6	5	185	187	34208	0.00358353	0.00598388	SEMA6A,RASD2,SPTB,BDNF,HIVEP1
V$MEF2_02,V$E12_Q6,V$NFKAPPAB_01,V$SP1_Q6	V$MEF2_02,V$E12_Q6,V$NFKAPPAB_01,V$SP1_Q6	3	185	5	34208	1.54391e-06	1.59211e-05	SPTB,BDNF,HIVEP1
V$MEF2_02,V$E12_Q6,V$MYOD_Q6	V$MEF2_02,V$E12_Q6,V$MYOD_Q6	3	185	74	34208	0.00761403	0.0110323	RASD2,SPTB,BDNF
V$MEF2_02,V$E12_Q6,V$SP1_Q6	V$MEF2_02,V$E12_Q6,V$SP1_Q6	4	185	66	34208	0.000459365	0.00120783	SEMA6A,SPTB,BDNF,HIVEP1
V$MEF2_02,V$E12_Q6,V$SP1_Q6,GO:0007411	V$MEF2_02,V$E12_Q6,V$SP1_Q6,axon guidance (BP)	3	185	7	34208	5.36068e-06	4.09115e-05	SEMA6A,SPTB,BDNF
V$MEF2_02,V$HNF3_Q6,V$FOXO4_01,V$NF1_Q6	V$MEF2_02,V$HNF3_Q6,V$FOXO4_01,V$NF1_Q6	3	185	32	34208	0.000687686	0.00162614	SEMA6A,CNTNAP4,Phox2b
V$MEF2_02,V$PITX2_Q2,V$FOXO4_01	V$MEF2_02,V$PITX2_Q2,V$FOXO4_01	3	185	55	34208	0.00332083	0.00563875	SEMA6A,MFGE8,Phox2b
V$MEF2_02,V$FOXO4_01	V$MEF2_02,V$FOXO4_01	6	185	216	34208	0.00118857	0.00250014	SEMA6A,MFGE8,BDNF,CNTNAP4,Phox2b,HIVEP1
V$MEF2_02,V$FOXO4_01,V$SP1_Q6	V$MEF2_02,V$FOXO4_01,V$SP1_Q6	4	185	59	34208	0.000298746	0.000866322	SEMA6A,MFGE8,BDNF,HIVEP1
V$MEF2_02,V$FOXO4_01,V$NF1_Q6	V$MEF2_02,V$FOXO4_01,V$NF1_Q6	4	185	56	34208	0.000244152	0.000748026	SEMA6A,BDNF,CNTNAP4,Phox2b
V$MEF2_02,V$FOXO4_01,V$NF1_Q6,V$HFH4_01,V$OCT1_07	V$MEF2_02,V$FOXO4_01,V$NF1_Q6,V$HFH4_01,V$OCT1_07	3	185	11	34208	2.48713e-05	0.000130466	BDNF,CNTNAP4,Phox2b
V$MEF2_02,V$FOXO4_01,V$POU1F1_Q6	V$MEF2_02,V$FOXO4_01,V$POU1F1_Q6	3	185	22	34208	0.000222175	0.000692739	CNTNAP4,Phox2b,HIVEP1
V$MEF2_02,V$SP1_Q6	V$MEF2_02,V$SP1_Q6	6	185	172	34208	0.000361639	0.000998049	SEMA6A,MFGE8,SPTB,BDNF,ADAM23,HIVEP1
V$MEF2_02,V$POU3F2_01,V$POU1F1_Q6	V$MEF2_02,V$POU3F2_01,V$POU1F1_Q6	3	185	12	34208	3.30297e-05	0.000159054	SPTB,Phox2b,HIVEP1
V$MEF2_02,V$POU1F1_Q6	V$MEF2_02,V$POU1F1_Q6	4	185	34	34208	3.38237e-05	0.000162139	SPTB,CNTNAP4,Phox2b,HIVEP1
V$TATA_01	V$TATA_01	14	185	1052	34208	0.00183947	0.0035448	SLC30A1,CPA4,POU4F3,NPTX1,PRKAA2,SPTB,CD36,OTOF,BDNF,ENAM,Phox2b,DMBT1,SLC5A7,SHOX2
V$TATA_01,V$AFP1_Q6,V$NFKAPPAB_01,V$MYOD_Q6,V$MSX1_01	V$TATA_01,V$AFP1_Q6,V$NFKAPPAB_01,V$MYOD_Q6,V$MSX1_01	3	185	3	34208	1.55631e-07	2.8609e-06	SPTB,BDNF,SHOX2
V$TATA_01,V$AFP1_Q6,V$RP58_01,V$MSX1_01	V$TATA_01,V$AFP1_Q6,V$RP58_01,V$MSX1_01	3	185	6	34208	3.07551e-06	2.64294e-05	SPTB,Phox2b,SHOX2
V$TATA_01,V$AFP1_Q6,V$MSX1_01	V$TATA_01,V$AFP1_Q6,V$MSX1_01	4	185	15	34208	1.07884e-06	1.31073e-05	SPTB,BDNF,Phox2b,SHOX2
V$TATA_01,V$E12_Q6	V$TATA_01,V$E12_Q6	6	185	269	34208	0.00355889	0.00595213	CPA4,POU4F3,NPTX1,SPTB,OTOF,BDNF
V$TATA_01,V$E12_Q6,V$SP1_Q6	V$TATA_01,V$E12_Q6,V$SP1_Q6	3	185	86	34208	0.0114681	0.0154123	POU4F3,SPTB,BDNF
V$TATA_01,V$PITX2_Q2	V$TATA_01,V$PITX2_Q2	4	185	143	34208	0.00771957	0.0111394	SLC30A1,POU4F3,Phox2b,SHOX2
V$TATA_01,GO:0007275,V$NF1_Q6	V$TATA_01,multicellular organismal development (BP),V$NF1_Q6	3	185	29	34208	0.000512687	0.00130738	Phox2b,DMBT1,SHOX2
V$TATA_01,V$NFY_Q6_01	V$TATA_01,V$NFY_Q6_01	3	185	129	34208	0.0331307	0.0383142	SPTB,BDNF,ENAM
V$TATA_01,V$FOXO4_01	V$TATA_01,V$FOXO4_01	6	185	325	34208	0.00874196	0.0123533	NPTX1,CD36,BDNF,ENAM,Phox2b,SHOX2
V$TATA_01,V$FOXO4_01,V$MAZ_Q6	V$TATA_01,V$FOXO4_01,V$MAZ_Q6	3	185	124	34208	0.0299722	0.0350062	NPTX1,BDNF,Phox2b
V$TATA_01,V$FOXO4_01,V$CHX10_01	V$TATA_01,V$FOXO4_01,V$CHX10_01	4	185	78	34208	0.000864508	0.00195045	CD36,BDNF,Phox2b,SHOX2
V$TATA_01,V$FOXO4_01,V$CHX10_01,V$HFH4_01,V$OCT1_06,V$OCT1_07,V$AR_Q2	V$TATA_01,V$FOXO4_01,V$CHX10_01,V$HFH4_01,V$OCT1_06,V$OCT1_07,V$AR_Q2	3	185	4	34208	6.20039e-07	8.19227e-06	CD36,BDNF,Phox2b
V$TATA_01,V$FOXO4_01,V$CHX10_01,V$S8_01,V$LHX3_01	V$TATA_01,V$FOXO4_01,V$CHX10_01,V$S8_01,V$LHX3_01	3	185	18	34208	0.000119614	0.000424981	CD36,Phox2b,SHOX2
V$TATA_01,GO:0005829	V$TATA_01,cytosol (CC)	3	185	138	34208	0.0392345	0.0447608	PRKAA2,SPTB,OTOF
V$TATA_01,V$GFI1_01	V$TATA_01,V$GFI1_01	3	185	119	34208	0.0269813	0.0319186	CD36,BDNF,DMBT1
V$TATA_01,V$CHX10_01	V$TATA_01,V$CHX10_01	5	185	170	34208	0.00238125	0.00437355	POU4F3,CD36,BDNF,Phox2b,SHOX2
V$TATA_01,V$E4BP4_01	V$TATA_01,V$E4BP4_01	3	185	65	34208	0.00531533	0.00824402	NPTX1,PRKAA2,ENAM
V$TATA_01,V$HSF2_01	V$TATA_01,V$HSF2_01	3	185	45	34208	0.00186858	0.00355872	POU4F3,SPTB,SLC5A7
V$TATA_01,V$TBP_01	V$TATA_01,V$TBP_01	4	185	176	34208	0.0155793	0.0199603	SLC30A1,CPA4,PRKAA2,SPTB
V$TATA_01,V$RSRFC4_Q2	V$TATA_01,V$RSRFC4_Q2	4	185	175	34208	0.015288	0.0196468	SLC30A1,SPTB,CD36,SHOX2
V$TATA_01,V$NF1_Q6	V$TATA_01,V$NF1_Q6	4	185	141	34208	0.00735298	0.0107127	BDNF,Phox2b,DMBT1,SHOX2
V$TATA_01,V$NKX3A_01	V$TATA_01,V$NKX3A_01	3	185	65	34208	0.00531533	0.00824402	CPA4,SPTB,Phox2b
GO:0055085	transmembrane transport (BP)	12	185	630	34208	0.000178158	0.000594049	SLC30A1,SLC46A1,SLC22A16,TPCN1,SLC9A7,ATP8A1,SCN2A,MFSD6,ABCC3,NUP88,KCNA1,SLC5A7
GO:0055085,GO:0005215	transmembrane transport (BP),transporter activity (MF)	4	185	122	34208	0.00442965	0.00708877	SLC46A1,ABCC3,NUP88,SLC5A7
GO:0055085,V$NFY_Q6_01	transmembrane transport (BP),V$NFY_Q6_01	3	185	40	34208	0.00132704	0.00270007	TPCN1,NUP88,KCNA1
GO:0055085,V$MYOD_Q6	transmembrane transport (BP),V$MYOD_Q6	3	185	40	34208	0.00132704	0.00270007	TPCN1,SLC9A7,NUP88
GO:0055085,V$SP1_Q6	transmembrane transport (BP),V$SP1_Q6	4	185	104	34208	0.00249957	0.00453959	TPCN1,SLC9A7,ABCC3,KCNA1
GO:0005215	transporter activity (MF)	6	185	257	34208	0.00284576	0.00496774	SLC46A1,CUBN,AP3D1,ABCC3,NUP88,SLC5A7
V$RREB1_01,V$AREB6_01,V$NFAT_Q4_01,V$SP1_Q6,V$SRF_Q6	V$RREB1_01,V$AREB6_01,V$NFAT_Q4_01,V$SP1_Q6,V$SRF_Q6	3	185	4	34208	6.20039e-07	8.19227e-06	DHH,BDNF,KCNA1
V$RREB1_01,V$MAZ_Q6,V$SP1_Q6	V$RREB1_01,V$MAZ_Q6,V$SP1_Q6	3	185	45	34208	0.00186858	0.00355872	DHH,BDNF,LRP1
V$RREB1_01,V$SP1_Q6	V$RREB1_01,V$SP1_Q6	4	185	72	34208	0.000639406	0.00155368	DHH,BDNF,KCNA1,LRP1
V$RREB1_01,V$SP1_Q6,V$FREAC2_01,V$ZIC2_01	V$RREB1_01,V$SP1_Q6,V$FREAC2_01,V$ZIC2_01	3	185	6	34208	3.07551e-06	2.64294e-05	BDNF,KCNA1,LRP1
V$PAX4_03	V$PAX4_03	13	185	1033	34208	0.0042553	0.00684084	SEMA6A,SREBF2,LIMK2,FCHSD1,BAI2,FCGBP,SPTB,NOTCH2,TOB2,KCNA1,LRP1,LRP2,B4GALT2
V$PAX4_03,V$E12_Q6	V$PAX4_03,V$E12_Q6	6	185	384	34208	0.0185202	0.023044	SEMA6A,SREBF2,LIMK2,BAI2,FCGBP,SPTB
V$PAX4_03,V$E12_Q6,V$HNF3_Q6	V$PAX4_03,V$E12_Q6,V$HNF3_Q6	3	185	60	34208	0.00424699	0.00683267	SEMA6A,BAI2,FCGBP
V$PAX4_03,V$E12_Q6,V$FOXO4_01	V$PAX4_03,V$E12_Q6,V$FOXO4_01	3	185	127	34208	0.0318473	0.0369715	SEMA6A,LIMK2,FCGBP
V$PAX4_03,V$E12_Q6,V$MYOD_Q6	V$PAX4_03,V$E12_Q6,V$MYOD_Q6	4	185	122	34208	0.00442965	0.00708877	SREBF2,BAI2,FCGBP,SPTB
V$PAX4_03,V$HNF3_Q6	V$PAX4_03,V$HNF3_Q6	4	185	130	34208	0.00554111	0.0085503	SEMA6A,BAI2,FCGBP,B4GALT2
V$PAX4_03,V$PITX2_Q2	V$PAX4_03,V$PITX2_Q2	4	185	119	34208	0.004055	0.00659913	SEMA6A,NOTCH2,TOB2,LRP2
V$PAX4_03,V$PITX2_Q2,V$SP1_Q6	V$PAX4_03,V$PITX2_Q2,V$SP1_Q6	3	185	57	34208	0.00367463	0.00610225	SEMA6A,TOB2,LRP2
V$PAX4_03,V$NFY_Q6_01,V$SP1_Q6,V$NGFIC_01	V$PAX4_03,V$NFY_Q6_01,V$SP1_Q6,V$NGFIC_01	3	185	15	34208	6.74988e-05	0.000278696	SREBF2,SPTB,KCNA1
V$PAX4_03,V$FOXO4_01,V$NFAT_Q4_01	V$PAX4_03,V$FOXO4_01,V$NFAT_Q4_01	3	185	140	34208	0.0406632	0.0462162	SEMA6A,LIMK2,KCNA1
V$PAX4_03,V$NFAT_Q4_01	V$PAX4_03,V$NFAT_Q4_01	5	185	299	34208	0.0236833	0.0284631	SEMA6A,LIMK2,FCHSD1,TOB2,KCNA1
V$PAX4_03,V$NFAT_Q4_01,V$SP1_Q6	V$PAX4_03,V$NFAT_Q4_01,V$SP1_Q6	4	185	139	34208	0.00699806	0.0103237	SEMA6A,FCHSD1,TOB2,KCNA1
V$PAX4_03,V$SP1_Q6	V$PAX4_03,V$SP1_Q6	9	185	440	34208	0.00069748	0.00164745	SEMA6A,SREBF2,FCHSD1,SPTB,TOB2,KCNA1,LRP1,LRP2,B4GALT2
V$PAX4_03,V$SP1_Q6,V$ZIC2_01	V$PAX4_03,V$SP1_Q6,V$ZIC2_01	3	185	34	34208	0.0008231	0.00187909	TOB2,KCNA1,LRP1
V$PAX4_03,V$SP1_Q6,V$RSRFC4_Q2	V$PAX4_03,V$SP1_Q6,V$RSRFC4_Q2	3	185	39	34208	0.00123239	0.00256172	SEMA6A,SPTB,TOB2
V$CART1_01	V$CART1_01	5	185	164	34208	0.00203739	0.00384214	LGALS12,PRSS12,SPTB,CNTNAP4,Phox2b
V$CART1_01,V$S8_01	V$CART1_01,V$S8_01	3	185	31	34208	0.000625695	0.00152916	PRSS12,CNTNAP4,Phox2b
V$AREB6_01	V$AREB6_01	9	185	697	34208	0.0140062	0.0182547	GPR21,DHH,CYP3A4,SLC9A7,BDNF,CNTNAP4,KCNA1,HIVEP1,NRXN2
V$AREB6_01,V$E12_Q6,V$NFAT_Q4_01,V$SP1_Q6	V$AREB6_01,V$E12_Q6,V$NFAT_Q4_01,V$SP1_Q6	4	185	38	34208	5.29345e-05	0.000231684	DHH,SLC9A7,BDNF,HIVEP1
V$AREB6_01,V$FOXO4_01	V$AREB6_01,V$FOXO4_01	5	185	226	34208	0.00788827	0.0113595	GPR21,BDNF,CNTNAP4,KCNA1,HIVEP1
V$AREB6_01,V$FOXO4_01,V$NFAT_Q4_01,V$SP1_Q6	V$AREB6_01,V$FOXO4_01,V$NFAT_Q4_01,V$SP1_Q6	3	185	34	34208	0.0008231	0.00187909	BDNF,KCNA1,HIVEP1
V$AREB6_01,V$FOXO4_01,V$NF1_Q6	V$AREB6_01,V$FOXO4_01,V$NF1_Q6	3	185	56	34208	0.00349499	0.00586847	GPR21,BDNF,CNTNAP4
V$AREB6_01,V$NFAT_Q4_01,V$SP1_Q6	V$AREB6_01,V$NFAT_Q4_01,V$SP1_Q6	5	185	80	34208	7.58585e-05	0.000307802	DHH,SLC9A7,BDNF,KCNA1,HIVEP1
V$AREB6_01,V$NF1_Q6	V$AREB6_01,V$NF1_Q6	4	185	107	34208	0.00277044	0.00488059	GPR21,BDNF,CNTNAP4,NRXN2
V$E12_Q6	V$E12_Q6	27	185	1805	34208	1.65029e-06	1.68537e-05	VPRBP,SEMA6A,SREBF2,CPA4,LIMK2,ARRB2,RASD2,DHH,POU4F3,LTBP3,MFAP4,PRSS12,BAI2,FCGBP,WNT16,NPTX1,SPTB,OTOF,SLC9A7,BDNF,BACE1,LEMD1,NUP88,ERN1,NRCAM,HIVEP1,COL12A1
V$E12_Q6,V$HNF3_Q6	V$E12_Q6,V$HNF3_Q6	5	185	210	34208	0.00583236	0.00893451	SEMA6A,ARRB2,POU4F3,BAI2,FCGBP
V$E12_Q6,V$OCT1_05	V$E12_Q6,V$OCT1_05	3	185	72	34208	0.00706039	0.0103507	CPA4,SLC9A7,COL12A1
V$E12_Q6,GO:0005102	V$E12_Q6,receptor binding (MF)	3	185	52	34208	0.00283076	0.00494973	ARRB2,MFAP4,WNT16
V$E12_Q6,V$NFY_Q6_01	V$E12_Q6,V$NFY_Q6_01	5	185	209	34208	0.00571799	0.00879115	SREBF2,ARRB2,SPTB,BDNF,NUP88
V$E12_Q6,V$NFY_Q6_01,V$MYOD_Q6	V$E12_Q6,V$NFY_Q6_01,V$MYOD_Q6	4	185	65	34208	0.000433342	0.00114942	SREBF2,SPTB,BDNF,NUP88
V$E12_Q6,V$NFY_Q6_01,V$MYOD_Q6,V$SP1_Q6,V$NGFIC_01	V$E12_Q6,V$NFY_Q6_01,V$MYOD_Q6,V$SP1_Q6,V$NGFIC_01	3	185	9	34208	1.27633e-05	7.82074e-05	SREBF2,SPTB,BDNF
V$E12_Q6,V$NFY_Q6_01,GO:0005829	V$E12_Q6,V$NFY_Q6_01,cytosol (CC)	3	185	35	34208	0.0008967	0.00200172	ARRB2,SPTB,NUP88
V$E12_Q6,V$NFY_Q6_01,V$SP1_Q6	V$E12_Q6,V$NFY_Q6_01,V$SP1_Q6	4	185	98	34208	0.00201348	0.00380384	SREBF2,ARRB2,SPTB,BDNF
V$E12_Q6,V$FOXO4_01	V$E12_Q6,V$FOXO4_01	8	185	447	34208	0.0031344	0.00540467	SEMA6A,LIMK2,ARRB2,FCGBP,NPTX1,BDNF,LEMD1,HIVEP1
V$E12_Q6,V$FOXO4_01,V$MAZ_Q6	V$E12_Q6,V$FOXO4_01,V$MAZ_Q6	4	185	185	34208	0.018358	0.0228691	LIMK2,ARRB2,NPTX1,BDNF
V$E12_Q6,V$FOXO4_01,V$GATA_C	V$E12_Q6,V$FOXO4_01,V$GATA_C	3	185	49	34208	0.00238805	0.00436707	FCGBP,BDNF,LEMD1
V$E12_Q6,V$FOXO4_01,V$USF_02	V$E12_Q6,V$FOXO4_01,V$USF_02	3	185	32	34208	0.000687686	0.00162614	NPTX1,BDNF,HIVEP1
V$E12_Q6,V$NFKAPPAB65_01,V$NFKAPPAB_01,V$NFKB_Q6_01	V$E12_Q6,V$NFKAPPAB65_01,V$NFKAPPAB_01,V$NFKB_Q6_01	3	185	30	34208	0.000567393	0.00141447	BDNF,ERN1,HIVEP1
V$E12_Q6,V$NFKAPPAB_01	V$E12_Q6,V$NFKAPPAB_01	5	185	64	34208	2.57993e-05	0.000135	BAI2,SPTB,BDNF,ERN1,HIVEP1
V$E12_Q6,V$NFKAPPAB_01,V$MYOD_Q6,V$NFKB_C	V$E12_Q6,V$NFKAPPAB_01,V$MYOD_Q6,V$NFKB_C	3	185	12	34208	3.30297e-05	0.000159054	BAI2,SPTB,BDNF
V$E12_Q6,V$NFKAPPAB_01,V$NFKB_Q6	V$E12_Q6,V$NFKAPPAB_01,V$NFKB_Q6	3	185	32	34208	0.000687686	0.00162614	SPTB,BDNF,ERN1
V$E12_Q6,V$NFKAPPAB_01,V$CREL_01	V$E12_Q6,V$NFKAPPAB_01,V$CREL_01	3	185	35	34208	0.0008967	0.00200172	SPTB,ERN1,HIVEP1
V$E12_Q6,V$NFKAPPAB_01,V$NFKB_Q6_01	V$E12_Q6,V$NFKAPPAB_01,V$NFKB_Q6_01	4	185	42	34208	7.89245e-05	0.000317803	BAI2,BDNF,ERN1,HIVEP1
V$E12_Q6,V$MYOD_Q6	V$E12_Q6,V$MYOD_Q6	10	185	462	34208	0.000226871	0.000705303	VPRBP,SREBF2,RASD2,BAI2,FCGBP,SPTB,SLC9A7,BDNF,NUP88,COL12A1
V$E12_Q6,V$MYOD_Q6,V$NFAT_Q4_01,V$SP1_Q6,V$OCT1_Q6	V$E12_Q6,V$MYOD_Q6,V$NFAT_Q4_01,V$SP1_Q6,V$OCT1_Q6	3	185	8	34208	8.54289e-06	5.84456e-05	SLC9A7,BDNF,COL12A1
V$E12_Q6,V$MYOD_Q6,V$MAZ_Q6	V$E12_Q6,V$MYOD_Q6,V$MAZ_Q6	4	185	172	34208	0.0144351	0.0186755	VPRBP,BAI2,BDNF,COL12A1
V$E12_Q6,V$MYOD_Q6,V$MAZ_Q6,V$SP1_Q6	V$E12_Q6,V$MYOD_Q6,V$MAZ_Q6,V$SP1_Q6	3	185	87	34208	0.0118313	0.01578	VPRBP,BDNF,COL12A1
V$E12_Q6,V$MYOD_Q6,V$SP1_Q6	V$E12_Q6,V$MYOD_Q6,V$SP1_Q6	6	185	195	34208	0.000700765	0.00165337	VPRBP,SREBF2,SPTB,SLC9A7,BDNF,COL12A1
V$E12_Q6,V$MYOD_Q6,V$SP1_Q6,V$MTF1_Q4	V$E12_Q6,V$MYOD_Q6,V$SP1_Q6,V$MTF1_Q4	3	185	16	34208	8.27449e-05	0.000319202	VPRBP,SLC9A7,COL12A1
V$E12_Q6,V$MYOD_Q6,V$MYC_Q2	V$E12_Q6,V$MYOD_Q6,V$MYC_Q2	3	185	63	34208	0.00487055	0.00766097	RASD2,BAI2,BDNF
V$E12_Q6,V$MYOD_Q6,V$MYB_Q6	V$E12_Q6,V$MYOD_Q6,V$MYB_Q6	3	185	19	34208	0.000141477	0.000484736	FCGBP,SLC9A7,BDNF
V$E12_Q6,V$NFAT_Q4_01	V$E12_Q6,V$NFAT_Q4_01	9	185	429	34208	0.000582839	0.00144615	SEMA6A,LIMK2,DHH,POU4F3,PRSS12,SLC9A7,BDNF,HIVEP1,COL12A1
V$E12_Q6,V$NFAT_Q4_01,V$MAZ_Q6	V$E12_Q6,V$NFAT_Q4_01,V$MAZ_Q6	5	185	191	34208	0.00392002	0.00642895	LIMK2,DHH,PRSS12,BDNF,COL12A1
V$E12_Q6,V$NFAT_Q4_01,V$SP1_Q6	V$E12_Q6,V$NFAT_Q4_01,V$SP1_Q6	8	185	163	34208	3.19669e-06	2.72492e-05	SEMA6A,DHH,POU4F3,PRSS12,SLC9A7,BDNF,HIVEP1,COL12A1
V$E12_Q6,V$NFAT_Q4_01,V$SP1_Q6,V$MYOD_Q6_01	V$E12_Q6,V$NFAT_Q4_01,V$SP1_Q6,V$MYOD_Q6_01	3	185	28	34208	0.00046148	0.00119702	POU4F3,PRSS12,BDNF
V$E12_Q6,V$MAZ_Q6	V$E12_Q6,V$MAZ_Q6	10	185	566	34208	0.00108895	0.00232765	VPRBP,LIMK2,ARRB2,DHH,PRSS12,BAI2,NPTX1,BDNF,BACE1,COL12A1
V$E12_Q6,V$MAZ_Q6,V$SP1_Q6	V$E12_Q6,V$MAZ_Q6,V$SP1_Q6	6	185	256	34208	0.00279159	0.00491375	VPRBP,ARRB2,DHH,PRSS12,BDNF,COL12A1
V$E12_Q6,V$MAZ_Q6,V$SP1_Q6,V$MYOD_Q6_01	V$E12_Q6,V$MAZ_Q6,V$SP1_Q6,V$MYOD_Q6_01	3	185	36	34208	0.000974346	0.00212786	VPRBP,PRSS12,BDNF
V$E12_Q6,V$MAZ_Q6,V$MYC_Q2	V$E12_Q6,V$MAZ_Q6,V$MYC_Q2	3	185	93	34208	0.0141487	0.0183951	BAI2,NPTX1,BDNF
V$E12_Q6,V$MAZ_Q6,GO:0031410	V$E12_Q6,V$MAZ_Q6,cytoplasmic vesicle (CC)	4	185	21	34208	4.61167e-06	3.72102e-05	ARRB2,PRSS12,NPTX1,BACE1
V$E12_Q6,V$SP1_Q6	V$E12_Q6,V$SP1_Q6	12	185	613	34208	0.000138473	0.000484655	VPRBP,SEMA6A,SREBF2,ARRB2,DHH,POU4F3,PRSS12,SPTB,SLC9A7,BDNF,HIVEP1,COL12A1
V$E12_Q6,V$SP1_Q6,GO:0031410	V$E12_Q6,V$SP1_Q6,cytoplasmic vesicle (CC)	3	185	18	34208	0.000119614	0.000424981	SREBF2,ARRB2,PRSS12
V$E12_Q6,V$SP1_Q6,V$MYOD_Q6_01	V$E12_Q6,V$SP1_Q6,V$MYOD_Q6_01	4	185	72	34208	0.000639406	0.00155368	VPRBP,POU4F3,PRSS12,BDNF
V$E12_Q6,V$MYC_Q2	V$E12_Q6,V$MYC_Q2	4	185	219	34208	0.0315218	0.0366944	RASD2,BAI2,NPTX1,BDNF
V$E12_Q6,GO:0031410	V$E12_Q6,cytoplasmic vesicle (CC)	6	185	47	34208	2.05991e-07	3.54037e-06	SREBF2,ARRB2,PRSS12,NPTX1,OTOF,BACE1
V$E12_Q6,V$GATA1_02	V$E12_Q6,V$GATA1_02	3	185	54	34208	0.00315212	0.00539998	SEMA6A,WNT16,LEMD1
V$E12_Q6,V$NF1_Q6	V$E12_Q6,V$NF1_Q6	4	185	235	34208	0.0392273	0.0448009	SEMA6A,ARRB2,WNT16,BDNF
V$E12_Q6,GO:0007411	V$E12_Q6,axon guidance (BP)	4	185	82	34208	0.00104242	0.00225556	SEMA6A,SPTB,BDNF,NRCAM
V$E12_Q6,V$SRF_Q6	V$E12_Q6,V$SRF_Q6	3	185	80	34208	0.00942572	0.0130491	RASD2,DHH,BDNF
V$E12_Q6,V$LFA1_Q6	V$E12_Q6,V$LFA1_Q6	3	185	59	34208	0.00405058	0.0066021	SEMA6A,DHH,BACE1
V$E12_Q6,V$MAZR_01	V$E12_Q6,V$MAZR_01	3	185	72	34208	0.00706039	0.0103507	BAI2,NPTX1,SLC9A7
V$E12_Q6,V$AP3_Q6	V$E12_Q6,V$AP3_Q6	4	185	72	34208	0.000639406	0.00155368	SEMA6A,LEMD1,ERN1,HIVEP1
V$E12_Q6,V$FOXO1_02	V$E12_Q6,V$FOXO1_02	3	185	64	34208	0.00509	0.00794702	LIMK2,RASD2,LEMD1
V$HNF3_Q6	V$HNF3_Q6	10	185	630	34208	0.00238735	0.00438096	SEMA6A,ARRB2,POU4F3,BAI2,FCGBP,RNF149,CNTNAP4,Phox2b,TNR,B4GALT2
V$HNF3_Q6,V$FOXO4_01	V$HNF3_Q6,V$FOXO4_01	5	185	343	34208	0.0392375	0.044716	SEMA6A,ARRB2,FCGBP,CNTNAP4,Phox2b
V$HNF3_Q6,V$FOXO4_01,V$NF1_Q6	V$HNF3_Q6,V$FOXO4_01,V$NF1_Q6	4	185	81	34208	0.000995736	0.00216562	SEMA6A,ARRB2,CNTNAP4,Phox2b
V$HNF3_Q6,V$FOXO4_01,V$NF1_Q6,V$HFH4_01	V$HNF3_Q6,V$FOXO4_01,V$NF1_Q6,V$HFH4_01	3	185	36	34208	0.000974346	0.00212786	ARRB2,CNTNAP4,Phox2b	FCGBP,CNTNAP4,TNR
V$HNF3_Q6,V$SP1_Q6	V$HNF3_Q6,V$SP1_Q6	4	185	188	34208	0.0193483	0.0239334	SEMA6A,ARRB2,POU4F3,B4GALT2
V$HNF3_Q6,V$GATA1_02	V$HNF3_Q6,V$GATA1_02	3	185	35	34208	0.0008967	0.00200172	SEMA6A,Phox2b,B4GALT2
V$HNF3_Q6,V$HFH4_01	V$HNF3_Q6,V$HFH4_01	4	185	162	34208	0.0118124	0.0158147	ARRB2,CNTNAP4,Phox2b,TNR
V$HNF3_Q6,IPR006210	V$HNF3_Q6,	Epidermal growth factor-like	3	185	17	34208	0.000100076	0.00037116
GO:0007186	G-protein coupled receptor signaling pathway (BP)	12	185	345	34208	4.48726e-07	6.97505e-06	GHSR,GPR21,GPSM2,BAI2,SSTR4,TSHR,QRFPR,S1PR3,LGR4,ADRA2A,RXFP3,CHRM3	CNTNAP1,NOTCH2,STAB2,LRP1
GO:0004872	receptor activity (MF)	30	185	1565	34208	1.66722e-09	8.39167e-08	GHSR,GPR21,SEMA6A,OPN4,PPARD,LRP1B,CUBN,BAI2,CD36,CNTNAP1,TNFRSF9,TLR4,SSTR4,NOTCH2,CLEC1B,NOTCH3,TSHR,QRFPR,OR6C75,S1PR3,PTPRQ,STAB2,LGR4,LRP4,OR8B4,ADRA2A,LRP1,LRP2,RXFP3,CHRM3
GO:0004872,GO:0005887	receptor activity (MF),integral to plasma membrane (CC)	15	185	484	34208	7.10491e-08	1.85429e-06	GPR21,CD36,CNTNAP1,TNFRSF9,TLR4,SSTR4,NOTCH2,CLEC1B,TSHR,S1PR3,STAB2,ADRA2A,LRP1,RXFP3,CHRM3
GO:0004872,GO:0005887,GO:0008285	receptor activity (MF),integral to plasma membrane (CC),negative regulation of cell proliferation (BP)	3	185	29	34208	0.000512687	0.00130738	TNFRSF9,SSTR4,NOTCH2
GO:0004872,GO:0005887,IPR000742	receptor activity (MF),integral to plasma membrane (CC),	Epidermal growth factor-like, type 3	4	185	16	34208	1.43238e-06	1.64568e-05	1.47555e-10	LRP1B,CUBN,NOTCH2,NOTCH3,STAB2,LRP4,LRP1,LRP2
GO:0004872,GO:0005887,GO:0009897	receptor activity (MF),integral to plasma membrane (CC),external side of plasma membrane (CC)	4	185	39	34208	5.87358e-05	0.000247839	CD36,TNFRSF9,TLR4,STAB2	1.92221e-11	2.53972e-09	LRP1B,CUBN,NOTCH2,NOTCH3,STAB2,LRP1,LRP2
GO:0004872,GO:0008284	receptor activity (MF),positive regulation of cell proliferation (BP)	4	185	69	34208	0.000544108	0.00137754	PPARD,TSHR,S1PR3,ADRA2A	2.42182e-10	1.89619e-08	LRP1B,CUBN,STAB2,LRP1,LRP2
GO:0004872,GO:0030154	receptor activity (MF),cell differentiation (BP)	3	185	54	34208	0.00315212	0.00539998	SEMA6A,PPARD,NOTCH2	LRP1B,CUBN,CNTNAP1,NOTCH2,NOTCH3,STAB2,LRP1,LRP2
GO:0004872,IPR006210,IPR001881	receptor activity (MF),	Epidermal growth factor-like,	EGF-like calcium-binding	8	185	25	34208	6.28192e-13
GO:0004872,IPR006210,IPR001881,IPR000742	receptor activity (MF),	Epidermal growth factor-like,	EGF-like calcium-binding,	Epidermal growth factor-like, type 3	7	185	22	34208
GO:0004872,IPR006210,IPR001881,IPR000742,GO:0006898	receptor activity (MF),	Epidermal growth factor-like,	EGF-like calcium-binding,	Epidermal growth factor-like, type 3,receptor-mediated endocytosis (BP)	5	185	8	34208
GO:0004872,IPR000742	receptor activity (MF),	Epidermal growth factor-like, type 3	8	185	34	34208	1.0117e-11	1.64517e-09
GO:0004872,V$NFKB_Q6_01	receptor activity (MF),V$NFKB_Q6_01	3	185	23	34208	0.000254486	0.000765268	BAI2,CNTNAP1,TNFRSF9
GO:0004872,V$NRF2_Q4	receptor activity (MF),V$NRF2_Q4	3	185	11	34208	2.48713e-05	0.000130466	GPR21,LRP1B,LRP1
GO:0004872,GO:0005041	receptor activity (MF),low-density lipoprotein receptor activity (MF)	3	185	10	34208	1.81606e-05	0.000104042	LRP1B,CD36,STAB2
GO:0004872,GO:0006629	receptor activity (MF),lipid metabolic process (BP)	4	185	13	34208	5.69917e-07	8.42521e-06	PPARD,CUBN,CD36,LRP2
GO:0004872,GO:0008289	receptor activity (MF),lipid binding (MF)	3	185	15	34208	6.74988e-05	0.000278696	PPARD,CD36,S1PR3	SELP,MEP1B,CNTNAP1,NOTCH2,ADAM23,STAB2,LRP1
GO:0005887	integral to plasma membrane (CC)	24	185	1016	34208	1.59006e-09	8.40347e-08	SELP,GPR21,MEP1B,CD36,PKD1,CNTNAP1,TNFRSF9,TLR4,SSTR4,SCN2A,NOTCH2,CLEC1B,TSHR,BACE1,ADAM23,S1PR3,STAB2,ABCC3,CLCA2,NRCAM,ADRA2A,LRP1,RXFP3,CHRM3
GO:0005887,GO:0009986	integral to plasma membrane (CC),cell surface (CC)	3	185	93	34208	0.0141487	0.0183951	CD36,NOTCH2,BACE1
GO:0005887,V$SP1_Q6	integral to plasma membrane (CC),V$SP1_Q6	4	185	125	34208	0.00482695	0.00761505	CNTNAP1,ADAM23,ABCC3,LRP1
GO:0005887,IPR000742	integral to plasma membrane (CC),	Epidermal growth factor-like, type 3	7	185	33	34208	4.57948e-10	3.02532e-08
GO:0005887,Kegg:04514	integral to plasma membrane (CC),Cell adhesion molecules (CAMs)	3	185	42	34208	0.00152978	0.00303373	SELP,CNTNAP1,NRCAM
GO:0005887,GO:0009897	integral to plasma membrane (CC),external side of plasma membrane (CC)	6	185	68	34208	1.91124e-06	1.86191e-05	SELP,CD36,TNFRSF9,TLR4,STAB2,NRCAM
GO:0030425	dendrite (CC)	5	185	182	34208	0.00319274	0.0054563	SREBF2,PRSS12,CNTNAP4,LRP1,CHRM3
Kegg:04810	Regulation of actin cytoskeleton	4	185	209	34208	0.027202	0.0321437	LIMK2,FGF3,PIK3R5,CHRM3
Kegg:04972	Pancreatic secretion	3	185	98	34208	0.0162628	0.0206982	CPA2,CLCA2,CHRM3
V$SREBP1_02	V$SREBP1_02	5	185	69	34208	3.72068e-05	0.000176753	SREBF2,CPA4,NOTCH2,Phox2b,CHRM3
GO:0009986	cell surface (CC)	8	185	297	34208	0.000227839	0.000705199	GHSR,LAYN,CYP3A4,SPTB,CD36,NOTCH2,BACE1,TNR
GO:0009986,GO:0045121	cell surface (CC),membrane raft (CC)	3	185	28	34208	0.00046148	0.00119702	GHSR,CD36,TNR
V$OCT1_05	V$OCT1_05	4	185	196	34208	0.0221483	0.0268472	CPA4,SLC9A7,Phox2b,COL12A1
V$OCT1_05,V$NFAT_Q4_01,V$OCT1_Q6	V$OCT1_05,V$NFAT_Q4_01,V$OCT1_Q6	3	185	37	34208	0.00105612	0.00226664	SLC9A7,Phox2b,COL12A1
V$PITX2_Q2	V$PITX2_Q2	11	185	552	34208	0.000225889	0.000703284	SEMA6A,SLC30A1,DNAH11,POU4F3,MFGE8,NOTCH2,FIBCD1,Phox2b,TOB2,LRP2,SHOX2
V$PITX2_Q2,V$FOXO4_01	V$PITX2_Q2,V$FOXO4_01	5	185	190	34208	0.00383386	0.00633681	SEMA6A,DNAH11,MFGE8,Phox2b,SHOX2
V$PITX2_Q2,V$NFAT_Q4_01	V$PITX2_Q2,V$NFAT_Q4_01	5	185	168	34208	0.00226227	0.00418778	SEMA6A,POU4F3,Phox2b,TOB2,SHOX2
V$PITX2_Q2,V$NFAT_Q4_01,V$SP1_Q6	V$PITX2_Q2,V$NFAT_Q4_01,V$SP1_Q6	3	185	60	34208	0.00424699	0.00683267	SEMA6A,POU4F3,TOB2	5.84456e-05	MFGE8,NOTCH2,LRP2
V$PITX2_Q2,V$NFAT_Q4_01,V$RSRFC4_Q2	V$PITX2_Q2,V$NFAT_Q4_01,V$RSRFC4_Q2	3	185	36	34208	0.000974346	0.00212786	SEMA6A,TOB2,SHOX2
V$PITX2_Q2,V$SP1_Q6	V$PITX2_Q2,V$SP1_Q6	6	185	163	34208	0.000271301	0.00081007	SEMA6A,POU4F3,MFGE8,FIBCD1,TOB2,LRP2
V$PITX2_Q2,V$RSRFC4_Q2	V$PITX2_Q2,V$RSRFC4_Q2	4	185	64	34208	0.000408387	0.00110542	SEMA6A,SLC30A1,TOB2,SHOX2
V$PITX2_Q2,IPR006210,IPR000742	V$PITX2_Q2,	Epidermal growth factor-like,	Epidermal growth factor-like, type 3	3	185	8	34208	8.54289e-06
GO:0008284	positive regulation of cell proliferation (BP)	7	185	361	34208	0.00364333	0.00606934	PPARD,MFGE8,FGF3,TSHR,S1PR3,CLEC11A,ADRA2A
GO:0007275	multicellular organismal development (BP)	14	185	945	34208	0.000668718	0.00161747	SEMA6A,EDIL3,SLC22A16,WNT16,FGF3,RTL1,NOTCH2,Phox2b,NOTCH3,DMBT1,FEZF1,COLEC11,LRP1,SHOX2
GO:0007275,V$MAZ_Q6	multicellular organismal development (BP),V$MAZ_Q6	4	185	196	34208	0.0221483	0.0268472	FGF3,Phox2b,NOTCH3,LRP1
GO:0007275,GO:0030154	multicellular organismal development (BP),cell differentiation (BP)	6	185	360	34208	0.0139222	0.0181564	SEMA6A,SLC22A16,FGF3,NOTCH2,DMBT1,FEZF1
GO:0007275,V$GATA1_02,V$NF1_Q6	multicellular organismal development (BP),V$GATA1_02,V$NF1_Q6	3	185	10	34208	1.81606e-05	0.000104042	SEMA6A,WNT16,Phox2b
GO:0007275,V$NF1_Q6	multicellular organismal development (BP),V$NF1_Q6	5	185	81	34208	8.04974e-05	0.000322294	SEMA6A,WNT16,Phox2b,DMBT1,SHOX2
GO:0007275,V$NKX25_02	multicellular organismal development (BP),V$NKX25_02	3	185	42	34208	0.00152978	0.00303373	FGF3,LRP1,SHOX2
GO:0007275,V$HOXA4_Q2	multicellular organismal development (BP),V$HOXA4_Q2	3	185	33	34208	0.000753458	0.00174842	FGF3,Phox2b,SHOX2
GO:0001701	in utero embryonic development (BP)	4	185	179	34208	0.0164738	0.0209289	SLC30A1,CUBN,PKD1,KLF1
GO:0005102	receptor binding (MF)	11	185	259	34208	1.91055e-07	3.33794e-06	ANGPTL7,ARRB2,CNTNAP5,MFAP4,WNT16,CNTNAP1,CNTNAP4,FIBCD1,SRC,ITLN1,FCN3
GO:0005102,V$NF1_Q6	receptor binding (MF),V$NF1_Q6	3	185	13	34208	4.27676e-05	0.000193599	ARRB2,WNT16,CNTNAP4
GO:0016324	apical plasma membrane (CC)	6	185	196	34208	0.000719699	0.00169049	SLC46A1,CUBN,PRKAA2,USH2A,KCNA1,LRP2	2.8609e-06	LRP1B,LTBP3,NRXN2
Kegg:04010,V$MAZ_Q6,V$SP1_Q6	MAPK signaling pathway,V$MAZ_Q6,V$SP1_Q6	3	185	30	34208	0.000567393	0.00141447	ARRB2,FGF3,BDNF
Kegg:05200	Pathways in cancer	7	185	324	34208	0.00200325	0.00379469	PPARD,WNT16,FGF3,PIAS4,XIAP,MMP1,PIK3R5	5.14877e-08	LRP1B,LTBP3,MFGE8,NRXN2
V$AP1FJ_Q2	V$AP1FJ_Q2	4	185	220	34208	0.0319747	0.037099	LRP1B,LTBP3,SRC,NRXN2
V$AP1FJ_Q2,V$AP1_Q2,IPR006210,IPR000742	V$AP1FJ_Q2,V$AP1_Q2,	Epidermal growth factor-like,	Epidermal growth factor-like, type 3	3	185	3	34208	1.55631e-07
V$AP1_Q2	V$AP1_Q2	5	185	213	34208	0.00618515	0.00937306	AP2A2,LRP1B,LTBP3,MFGE8,NRXN2
V$AP1_Q2,IPR006210,IPR000742	V$AP1_Q2,	Epidermal growth factor-like,	Epidermal growth factor-like, type 3	4	185	4	34208	8.2809e-10
V$NFY_Q6_01	V$NFY_Q6_01	11	185	878	34208	0.00856964	0.012126	SREBF2,ARRB2,TPCN1,SPTB,PIAS4,BDNF,ENAM,DDC,NUP88,KCNA1,KLF1
V$NFY_Q6_01,V$FOXO4_01	V$NFY_Q6_01,V$FOXO4_01	4	185	211	34208	0.0280357	0.0329997	ARRB2,BDNF,ENAM,KCNA1
V$NFY_Q6_01,V$FOXO4_01,V$SP1_Q6	V$NFY_Q6_01,V$FOXO4_01,V$SP1_Q6	3	185	101	34208	0.0176118	0.0220564	ARRB2,BDNF,KCNA1
V$NFY_Q6_01,V$MYOD_Q6	V$NFY_Q6_01,V$MYOD_Q6	5	185	108	34208	0.000311374	0.00089679	SREBF2,TPCN1,SPTB,BDNF,NUP88
V$NFY_Q6_01,V$MYOD_Q6,V$SP1_Q6	V$NFY_Q6_01,V$MYOD_Q6,V$SP1_Q6	4	185	59	34208	0.000298746	0.000866322	SREBF2,TPCN1,SPTB,BDNF
V$NFY_Q6_01,GO:0005829	V$NFY_Q6_01,cytosol (CC)	4	185	159	34208	0.0110902	0.0149999	ARRB2,SPTB,DDC,NUP88
V$NFY_Q6_01,V$SP1_Q6	V$NFY_Q6_01,V$SP1_Q6	6	185	355	34208	0.013076	0.0172335	SREBF2,ARRB2,TPCN1,SPTB,BDNF,KCNA1
V$NFY_Q6_01,V$SP1_Q6,V$NGFIC_01	V$NFY_Q6_01,V$SP1_Q6,V$NGFIC_01	4	185	31	34208	2.32412e-05	0.000126956	SREBF2,SPTB,BDNF,KCNA1
V$NFY_Q6_01,V$ALPHACP1_01	V$NFY_Q6_01,V$ALPHACP1_01	3	185	115	34208	0.0247099	0.029479	ENAM,DDC,KLF1
V$NFY_Q6_01,V$NF1_Q6	V$NFY_Q6_01,V$NF1_Q6	3	185	99	34208	0.0167058	0.02116	ARRB2,BDNF,KLF1
V$FOXO4_01	V$FOXO4_01	18	185	1518	34208	0.00155751	0.00307718	GPR21,SEMA6A,LIMK2,ARRB2,DNAH11,FCGBP,MFGE8,NPTX1,CD36,BDNF,ENAM,CNTNAP4,Phox2b,TSHR,LEMD1,KCNA1,HIVEP1,SHOX2
V$FOXO4_01,V$NFAT_Q4_01	V$FOXO4_01,V$NFAT_Q4_01	7	185	486	34208	0.0170069	0.0214771	SEMA6A,LIMK2,BDNF,Phox2b,KCNA1,HIVEP1,SHOX2
V$FOXO4_01,V$NFAT_Q4_01,V$SP1_Q6	V$FOXO4_01,V$NFAT_Q4_01,V$SP1_Q6	4	185	161	34208	0.0115684	0.0155175	SEMA6A,BDNF,KCNA1,HIVEP1
V$FOXO4_01,V$NFAT_Q4_01,V$FOXO1_02	V$FOXO4_01,V$NFAT_Q4_01,V$FOXO1_02	3	185	63	34208	0.00487055	0.00766097	LIMK2,Phox2b,KCNA1
V$FOXO4_01,V$MAZ_Q6	V$FOXO4_01,V$MAZ_Q6	6	185	441	34208	0.0333604	0.0385587	LIMK2,ARRB2,NPTX1,BDNF,Phox2b,TSHR
V$FOXO4_01,V$SP1_Q6	V$FOXO4_01,V$SP1_Q6	6	185	424	34208	0.0283215	0.0333175	SEMA6A,ARRB2,MFGE8,BDNF,KCNA1,HIVEP1
V$FOXO4_01,V$CHX10_01	V$FOXO4_01,V$CHX10_01	5	185	242	34208	0.010401	0.01414	CD36,BDNF,Phox2b,LEMD1,SHOX2
V$FOXO4_01,V$CHX10_01,V$S8_01,V$LHX3_01	V$FOXO4_01,V$CHX10_01,V$S8_01,V$LHX3_01	4	185	37	34208	4.75628e-05	0.000212574	CD36,Phox2b,LEMD1,SHOX2
V$FOXO4_01,V$CRX_Q4	V$FOXO4_01,V$CRX_Q4	3	185	80	34208	0.00942572	0.0130491	GPR21,LEMD1,KCNA1
V$FOXO4_01,V$RSRFC4_Q2,V$LHX3_01	V$FOXO4_01,V$RSRFC4_Q2,V$LHX3_01	3	185	19	34208	0.000141477	0.000484736	SEMA6A,CD36,SHOX2
V$FOXO4_01,V$NF1_Q6	V$FOXO4_01,V$NF1_Q6	7	185	235	34208	0.0003078	0.000890137	GPR21,SEMA6A,ARRB2,BDNF,CNTNAP4,Phox2b,SHOX2
V$FOXO4_01,V$NF1_Q6,V$HFH4_01	V$FOXO4_01,V$NF1_Q6,V$HFH4_01	4	185	56	34208	0.000244152	0.000748026	ARRB2,BDNF,CNTNAP4,Phox2b
V$FOXO4_01,V$NF1_Q6,V$S8_01	V$FOXO4_01,V$NF1_Q6,V$S8_01	3	185	26	34208	0.000369178	0.00100832	CNTNAP4,Phox2b,SHOX2
V$FOXO4_01,V$HFH4_01	V$FOXO4_01,V$HFH4_01	5	185	216	34208	0.00655269	0.00978967	ARRB2,CD36,BDNF,CNTNAP4,Phox2b	FCGBP,MFGE8,CNTNAP4
V$FOXO4_01,V$HFH4_01,V$S8_01,V$OCT1_07	V$FOXO4_01,V$HFH4_01,V$S8_01,V$OCT1_07	3	185	7	34208	5.36068e-06	4.09115e-05	CD36,CNTNAP4,Phox2b
V$FOXO4_01,V$HFH4_01,V$OCT1_07	V$FOXO4_01,V$HFH4_01,V$OCT1_07	4	185	24	34208	8.08448e-06	5.85294e-05	CD36,BDNF,CNTNAP4,Phox2b
V$FOXO4_01,V$S8_01	V$FOXO4_01,V$S8_01	5	185	83	34208	9.04277e-05	0.000345686	CD36,CNTNAP4,Phox2b,LEMD1,SHOX2
V$FOXO4_01,IPR006210	V$FOXO4_01,	Epidermal growth factor-like	3	185	25	34208	0.000327882	0.000918069
V$FOXO4_01,V$OCT1_06	V$FOXO4_01,V$OCT1_06	4	185	98	34208	0.00201348	0.00380384	SEMA6A,CD36,BDNF,Phox2b
V$FOXO4_01,V$OCT1_06,V$LHX3_01	V$FOXO4_01,V$OCT1_06,V$LHX3_01	3	185	20	34208	0.000165782	0.00055629	SEMA6A,CD36,Phox2b
V$FOXO4_01,V$AR_Q2	V$FOXO4_01,V$AR_Q2	4	185	38	34208	5.29345e-05	0.000231684	CD36,BDNF,Phox2b,HIVEP1
V$FOXO4_01,V$LHX3_01	V$FOXO4_01,V$LHX3_01	5	185	97	34208	0.000188843	0.000623773	SEMA6A,CD36,Phox2b,LEMD1,SHOX2
V$FOXO4_01,V$FOXO1_02	V$FOXO4_01,V$FOXO1_02	4	185	137	34208	0.00665466	0.00992798	LIMK2,Phox2b,LEMD1,KCNA1
V$NFKAPPAB65_01,V$NFKAPPAB_01,V$CREL_01,V$NFKB_Q6_01	V$NFKAPPAB65_01,V$NFKAPPAB_01,V$CREL_01,V$NFKB_Q6_01	3	185	79	34208	0.0091079	0.0127849	TNFRSF9,ERN1,HIVEP1
V$NFKAPPAB65_01,V$NFKAPPAB_01,V$NFKB_Q6_01	V$NFKAPPAB65_01,V$NFKAPPAB_01,V$NFKB_Q6_01	4	185	93	34208	0.00166183	0.00324087	BDNF,TNFRSF9,ERN1,HIVEP1
V$NFKAPPAB_01	V$NFKAPPAB_01	8	185	191	34208	1.02563e-05	6.83972e-05	BAI2,SPTB,CPD,BDNF,TNFRSF9,ERN1,HIVEP1,SHOX2
V$NFKAPPAB_01,V$MYOD_Q6	V$NFKAPPAB_01,V$MYOD_Q6	4	185	32	34208	2.64494e-05	0.000137044	BAI2,SPTB,BDNF,SHOX2
V$NFKAPPAB_01,V$SP1_Q6	V$NFKAPPAB_01,V$SP1_Q6	4	185	70	34208	0.000574666	0.00142755	SPTB,CPD,BDNF,HIVEP1
V$NFKAPPAB_01,V$RP58_01	V$NFKAPPAB_01,V$RP58_01	3	185	8	34208	8.54289e-06	5.84456e-05	SPTB,ERN1,SHOX2
V$NFKAPPAB_01,V$CREL_01	V$NFKAPPAB_01,V$CREL_01	4	185	103	34208	0.00241348	0.00439836	SPTB,TNFRSF9,ERN1,HIVEP1
V$NFKAPPAB_01,V$NFKB_Q6_01	V$NFKAPPAB_01,V$NFKB_Q6_01	6	185	126	34208	6.63743e-05	0.000279512	BAI2,BDNF,TNFRSF9,ERN1,HIVEP1,SHOX2
V$IRF7_01	V$IRF7_01	4	185	199	34208	0.0232588	0.0280645	GJC1,FIBCD1,HIVEP1,COL12A1
GO:0045666	positive regulation of neuron differentiation (BP)	4	185	56	34208	0.000244152	0.000748026	BDNF,Phox2b,FEZF1,NRCAM
GO:0045666,GO:0007411	positive regulation of neuron differentiation (BP),axon guidance (BP)	3	185	13	34208	4.27676e-05	0.000193599	BDNF,FEZF1,NRCAM
GO:0045666,GO:0001764	positive regulation of neuron differentiation (BP),neuron migration (BP)	3	185	7	34208	5.36068e-06	4.09115e-05	Phox2b,FEZF1,NRCAM
GO:0005788	endoplasmic reticulum lumen (CC)	3	185	106	34208	0.0199947	0.0246035	MINPP1,NOTCH2,NOTCH3
V$MYOD_Q6	V$MYOD_Q6	14	185	761	34208	7.44947e-05	0.000304607	VPRBP,TRIM3,SREBF2,RASD2,BAI2,FCGBP,TPCN1,SPTB,SLC9A7,BDNF,NUP88,COL12A1,NRXN2,SHOX2
V$MYOD_Q6,V$NFAT_Q4_01	V$MYOD_Q6,V$NFAT_Q4_01	4	185	213	34208	0.0288844	0.0338667	SLC9A7,BDNF,COL12A1,SHOX2
V$MYOD_Q6,V$MAZ_Q6	V$MYOD_Q6,V$MAZ_Q6	6	185	270	34208	0.00362379	0.00604156	VPRBP,TRIM3,BAI2,BDNF,COL12A1,NRXN2
V$MYOD_Q6,V$SP1_Q6	V$MYOD_Q6,V$SP1_Q6	7	185	287	34208	0.00100346	0.00218017	VPRBP,SREBF2,TPCN1,SPTB,SLC9A7,BDNF,COL12A1
V$MYOD_Q6,V$MYC_Q2	V$MYOD_Q6,V$MYC_Q2	4	185	95	34208	0.00179689	0.00347224	TRIM3,RASD2,BAI2,BDNF
V$MYOD_Q6,V$NF1_Q6	V$MYOD_Q6,V$NF1_Q6	3	185	136	34208	0.037832	0.0433244	BDNF,NRXN2,SHOX2
V$NFAT_Q4_01	V$NFAT_Q4_01	22	185	1426	34208	1.03014e-05	6.84815e-05	SEMA6A,LIMK2,GPSM2,LRP1B,DHH,POU4F3,FCHSD1,PRSS12,AP3D1,SPINT1,CPA2,SLC9A7,BDNF,CHDH,Phox2b,SRC,TOB2,DDC,KCNA1,HIVEP1,COL12A1,SHOX2
V$NFAT_Q4_01,V$PU1_Q6,V$MAZ_Q6	V$NFAT_Q4_01,V$PU1_Q6,V$MAZ_Q6	4	185	68	34208	0.000514722	0.00131099	DHH,Phox2b,SRC,TOB2
V$NFAT_Q4_01,V$MAZ_Q6	V$NFAT_Q4_01,V$MAZ_Q6	10	185	459	34208	0.000215391	0.000687819	LIMK2,DHH,PRSS12,AP3D1,SPINT1,BDNF,Phox2b,SRC,TOB2,COL12A1
V$NFAT_Q4_01,V$MAZ_Q6,V$SP1_Q6	V$NFAT_Q4_01,V$MAZ_Q6,V$SP1_Q6	6	185	209	34208	0.00100369	0.00217845	DHH,PRSS12,AP3D1,BDNF,TOB2,COL12A1
V$NFAT_Q4_01,V$MAZ_Q6,V$SP1_Q6,V$PXR_Q2	V$NFAT_Q4_01,V$MAZ_Q6,V$SP1_Q6,V$PXR_Q2	3	185	25	34208	0.000327882	0.000918069	PRSS12,BDNF,TOB2
V$NFAT_Q4_01,V$MAZ_Q6,V$SREBP1_01	V$NFAT_Q4_01,V$MAZ_Q6,V$SREBP1_01	3	185	45	34208	0.00186858	0.00355872	AP3D1,BDNF,SRC
V$NFAT_Q4_01,V$SP1_Q6	V$NFAT_Q4_01,V$SP1_Q6	12	185	437	34208	5.18909e-06	4.15521e-05	SEMA6A,DHH,POU4F3,FCHSD1,PRSS12,AP3D1,SLC9A7,BDNF,TOB2,KCNA1,HIVEP1,COL12A1
V$NFAT_Q4_01,V$SP1_Q6,V$CHX10_01	V$NFAT_Q4_01,V$SP1_Q6,V$CHX10_01	4	185	69	34208	0.000544108	0.00137754	POU4F3,FCHSD1,BDNF,COL12A1
V$NFAT_Q4_01,V$SP1_Q6,V$SREBP1_01	V$NFAT_Q4_01,V$SP1_Q6,V$SREBP1_01	3	185	42	34208	0.00152978	0.00303373	AP3D1,BDNF,HIVEP1
V$NFAT_Q4_01,V$SP1_Q6,V$FREAC2_01	V$NFAT_Q4_01,V$SP1_Q6,V$FREAC2_01	3	185	72	34208	0.00706039	0.0103507	POU4F3,BDNF,KCNA1
V$NFAT_Q4_01,V$SP1_Q6,V$ZIC2_01	V$NFAT_Q4_01,V$SP1_Q6,V$ZIC2_01	3	185	36	34208	0.000974346	0.00212786	BDNF,TOB2,KCNA1
V$NFAT_Q4_01,V$CHX10_01	V$NFAT_Q4_01,V$CHX10_01	6	185	225	34208	0.00146335	0.0029267	POU4F3,FCHSD1,BDNF,Phox2b,COL12A1,SHOX2
V$NFAT_Q4_01,V$CHX10_01,V$OCT1_Q5_01	V$NFAT_Q4_01,V$CHX10_01,V$OCT1_Q5_01	3	185	25	34208	0.000327882	0.000918069	FCHSD1,BDNF,Phox2b
V$NFAT_Q4_01,V$SREBP1_01	V$NFAT_Q4_01,V$SREBP1_01	4	185	90	34208	0.0014727	0.00294263	AP3D1,BDNF,SRC,HIVEP1
V$NFAT_Q4_01,V$VDR_Q3	V$NFAT_Q4_01,V$VDR_Q3	3	185	55	34208	0.00332083	0.00563875	DHH,POU4F3,SHOX2
V$NFAT_Q4_01,V$FREAC2_01	V$NFAT_Q4_01,V$FREAC2_01	5	185	235	34208	0.00924259	0.0129311	POU4F3,CPA2,BDNF,KCNA1,SHOX2
V$NFAT_Q4_01,V$NKX25_02	V$NFAT_Q4_01,V$NKX25_02	3	185	69	34208	0.00627616	0.00946348	LRP1B,COL12A1,SHOX2
V$NFAT_Q4_01,V$S8_01	V$NFAT_Q4_01,V$S8_01	3	185	66	34208	0.00554656	0.00854623	PRSS12,Phox2b,SHOX2
V$NFAT_Q4_01,V$OCT1_Q6	V$NFAT_Q4_01,V$OCT1_Q6	4	185	64	34208	0.000408387	0.00110542	SLC9A7,BDNF,Phox2b,COL12A1
V$NFAT_Q4_01,GO:0007411	V$NFAT_Q4_01,axon guidance (BP)	3	185	43	34208	0.00163802	0.0032033	SEMA6A,BDNF,SRC
V$NFAT_Q4_01,V$HOXA3_01	V$NFAT_Q4_01,V$HOXA3_01	3	185	6	34208	3.07551e-06	2.64294e-05	DHH,FCHSD1,SHOX2
V$NFAT_Q4_01,V$POU1F1_Q6	V$NFAT_Q4_01,V$POU1F1_Q6	3	185	72	34208	0.00706039	0.0103507	FCHSD1,Phox2b,HIVEP1
GO:0016874,Kegg:04120	ligase activity (MF),Ubiquitin mediated proteolysis	3	185	80	34208	0.00942572	0.0130491	PIAS4,XIAP,UBA7
GO:0005829	cytosol (CC)	21	185	2146	34208	0.00626353	0.00947824	SOD1,AP2A2,CNTRL,ARRB2,CUBN,CARD11,ARHGAP25,PDE10A,PRKAA2,SPTB,OTOF,XIAP,NOTCH2,SRC,DDC,NOTCH3,LRRC16A,NUP88,AIFM2,PIK3R5,UBA7
GO:0005829,GO:0007411	cytosol (CC),axon guidance (BP)	3	185	115	34208	0.0247099	0.029479	AP2A2,SPTB,SRC
GO:0050896	response to stimulus (BP)	7	185	543	34208	0.0288781	0.0338969	OPN4,BBS2,USH2A,HMCN1,OR6C75,OR8B4,ARL6
GO:0050896,GO:0007601	response to stimulus (BP),visual perception (BP)	3	185	101	34208	0.0176118	0.0220564	OPN4,HMCN1,ARL6
GO:0008285	negative regulation of cell proliferation (BP)	7	185	341	34208	0.00266419	0.00476893	TNFRSF9,SSTR4,NOTCH2,Phox2b,TOB2,FRK,FEZF1
GO:0007596	blood coagulation (BP)	10	185	457	34208	0.000208012	0.000670331	SELP,SOD1,ARRB2,PDE10A,CD36,SRC,LRRC16A,MMP1,ADRA2A,PIK3R5
GO:0007596,GO:0050900	blood coagulation (BP),leukocyte migration (BP)	3	185	91	34208	0.0133498	0.0175288	SELP,SRC,MMP1
GO:0007596,GO:0030168	blood coagulation (BP),platelet activation (BP)	7	185	218	34208	0.000195075	0.000634443	SELP,SOD1,ARRB2,PDE10A,CD36,SRC,PIK3R5
V$PEA3_Q6	V$PEA3_Q6	5	185	180	34208	0.00304538	0.00526836	SELP,BDNF,DMBT1,MMP1,MR1
V$PU1_Q6	V$PU1_Q6	8	185	463	34208	0.00387156	0.00636429	VPRBP,DHH,TLR4,Phox2b,SRC,TOB2,LEMD1,MR1
V$PU1_Q6,V$MAZ_Q6	V$PU1_Q6,V$MAZ_Q6	5	185	186	34208	0.00350277	0.00586755	VPRBP,DHH,Phox2b,SRC,TOB2
V$PU1_Q6,V$MAZ_Q6,V$SP1_Q6	V$PU1_Q6,V$MAZ_Q6,V$SP1_Q6	3	185	82	34208	0.0100806	0.0137398	VPRBP,DHH,TOB2
V$PU1_Q6,V$ELF1_Q6	V$PU1_Q6,V$ELF1_Q6	3	185	80	34208	0.00942572	0.0130491	VPRBP,TLR4,MR1
V$MAZ_Q6	V$MAZ_Q6	23	185	1702	34208	5.1119e-05	0.000227029	VPRBP,TRIM3,LIMK2,ARRB2,CNTNAP5,DHH,PRSS12,BAI2,AP3D1,SPINT1,NPTX1,FGF3,BDNF,FIBCD1,Phox2b,SRC,TOB2,NOTCH3,TSHR,BACE1,LRP1,COL12A1,NRXN2
V$MAZ_Q6,V$SP1_Q6	V$MAZ_Q6,V$SP1_Q6	11	185	710	34208	0.0017712	0.00342887	VPRBP,ARRB2,DHH,PRSS12,AP3D1,FGF3,BDNF,FIBCD1,TOB2,LRP1,COL12A1
V$MAZ_Q6,V$SP1_Q6,V$ZIC2_01	V$MAZ_Q6,V$SP1_Q6,V$ZIC2_01	3	185	51	34208	0.002678	0.0047534	BDNF,TOB2,LRP1
V$MAZ_Q6,V$SP1_Q6,V$NKX25_02	V$MAZ_Q6,V$SP1_Q6,V$NKX25_02	3	185	27	34208	0.000413677	0.00110698	FGF3,LRP1,COL12A1
V$MAZ_Q6,V$MYC_Q2	V$MAZ_Q6,V$MYC_Q2	5	185	237	34208	0.00956399	0.0131887	TRIM3,BAI2,AP3D1,NPTX1,BDNF
V$MAZ_Q6,V$MYC_Q2,V$ARNT_02	V$MAZ_Q6,V$MYC_Q2,V$ARNT_02	3	185	56	34208	0.00349499	0.00586847	TRIM3,NPTX1,BDNF
V$MAZ_Q6,V$SP1_Q2_01	V$MAZ_Q6,V$SP1_Q2_01	3	185	79	34208	0.0091079	0.0127849	VPRBP,BDNF,NOTCH3
V$MAZ_Q6,V$NF1_Q6	V$MAZ_Q6,V$NF1_Q6	4	185	224	34208	0.0338244	0.0390097	ARRB2,BDNF,Phox2b,NRXN2
V$MAZ_Q6,V$HOXA4_Q2	V$MAZ_Q6,V$HOXA4_Q2	3	185	84	34208	0.0107613	0.014583	FGF3,BDNF,Phox2b
V$MAZ_Q6,V$GATA1_01	V$MAZ_Q6,V$GATA1_01	4	185	87	34208	0.00129912	0.00267414	TRIM3,Phox2b,TOB2,LRP1
V$MAZ_Q6,V$LFA1_Q6	V$MAZ_Q6,V$LFA1_Q6	3	185	80	34208	0.00942572	0.0130491	CNTNAP5,DHH,BACE1
V$SP1_Q6	V$SP1_Q6	29	185	2167	34208	5.80832e-06	4.38528e-05	VPRBP,SEMA6A,SREBF2,ARRB2,CAPN7,DHH,POU4F3,FCHSD1,PRSS12,AP3D1,MFGE8,TPCN1,SPTB,FGF3,CNTNAP1,SLC9A7,CPD,BDNF,FIBCD1,TOB2,ADAM23,ABCC3,ZFYVE16,KCNA1,HIVEP1,LRP1,LRP2,COL12A1,B4GALT2
V$SP1_Q6,V$SP1_01	V$SP1_Q6,V$SP1_01	4	185	148	34208	0.00868811	0.0122854	BDNF,LRP1,COL12A1,B4GALT2
V$SP1_Q6,V$AP2_Q3	V$SP1_Q6,V$AP2_Q3	3	185	109	34208	0.0215056	0.0262487	VPRBP,ADAM23,KCNA1
V$SP1_Q6,V$CHX10_01	V$SP1_Q6,V$CHX10_01	6	185	179	34208	0.000446935	0.00117955	CAPN7,POU4F3,FCHSD1,BDNF,LRP2,COL12A1
V$SP1_Q6,V$OCT1_B	V$SP1_Q6,V$OCT1_B	3	185	54	34208	0.00315212	0.00539998	SREBF2,CPD,BDNF
V$SP1_Q6,V$NERF_Q2	V$SP1_Q6,V$NERF_Q2	3	185	82	34208	0.0100806	0.0137398	ARRB2,POU4F3,CNTNAP1
V$SP1_Q6,V$VDR_Q3	V$SP1_Q6,V$VDR_Q3	3	185	91	34208	0.0133498	0.0175288	DHH,POU4F3,LRP1
V$SP1_Q6,V$EFC_Q6	V$SP1_Q6,V$EFC_Q6	3	185	87	34208	0.0118313	0.01578	BDNF,FIBCD1,KCNA1
V$SP1_Q6,V$FREAC2_01	V$SP1_Q6,V$FREAC2_01	4	185	214	34208	0.0293145	0.0343329	POU4F3,BDNF,KCNA1,LRP1
V$SP1_Q6,V$ZIC2_01	V$SP1_Q6,V$ZIC2_01	4	185	94	34208	0.00172844	0.00335839	BDNF,TOB2,KCNA1,LRP1
V$SP1_Q6,V$OCT_Q6,V$OCT1_Q5_01	V$SP1_Q6,V$OCT_Q6,V$OCT1_Q5_01	3	185	47	34208	0.00211841	0.00395612	SREBF2,FCHSD1,BDNF
V$SP1_Q6,V$NRF1_Q6	V$SP1_Q6,V$NRF1_Q6	5	185	266	34208	0.0151207	0.0194436	ARRB2,CAPN7,CNTNAP1,ZFYVE16,LRP1
V$SP1_Q6,V$RSRFC4_Q2	V$SP1_Q6,V$RSRFC4_Q2	4	185	124	34208	0.00469196	0.0074187	SEMA6A,SPTB,TOB2,ADAM23	MFGE8,CNTNAP1,ADAM23,LRP1,LRP2
V$SP1_Q6,V$SREBP1_Q6	V$SP1_Q6,V$SREBP1_Q6	3	185	85	34208	0.0111115	0.0149902	SREBF2,DHH,B4GALT2
V$SP1_Q6,V$NFKB_Q6	V$SP1_Q6,V$NFKB_Q6	3	185	67	34208	0.00578375	0.00887934	SPTB,BDNF,LRP1
V$SP1_Q6,V$NKX25_02	V$SP1_Q6,V$NKX25_02	4	185	62	34208	0.000361581	0.00100181	FGF3,LRP1,LRP2,COL12A1
V$SP1_Q6,IPR000742	V$SP1_Q6,	Epidermal growth factor-like, type 3	5	185	26	34208	2.62862e-07	4.37552e-06
V$SP1_Q6,V$MIF1_01	V$SP1_Q6,V$MIF1_01	4	185	59	34208	0.000298746	0.000866322	TPCN1,BDNF,FIBCD1,LRP2
V$SP1_Q6,V$MIF1_01,V$RFX1_01	V$SP1_Q6,V$MIF1_01,V$RFX1_01	3	185	33	34208	0.000753458	0.00174842	TPCN1,BDNF,FIBCD1
V$SP1_Q6,V$NFKB_Q6_01	V$SP1_Q6,V$NFKB_Q6_01	3	185	84	34208	0.0107613	0.014583	CNTNAP1,BDNF,HIVEP1
V$SP1_Q6,GO:0007411	V$SP1_Q6,axon guidance (BP)	4	185	74	34208	0.000709153	0.00166943	SEMA6A,SPTB,CNTNAP1,BDNF
V$SP1_Q6,V$POU1F1_Q6	V$SP1_Q6,V$POU1F1_Q6	3	185	54	34208	0.00315212	0.00539998	FCHSD1,SPTB,HIVEP1
V$GFI1_01	V$GFI1_01	7	185	372	34208	0.00428715	0.00687636	SREBF2,CARD11,CD36,BDNF,SRC,DMBT1,LRP2
V$GFI1_01,V$CHX10_01	V$GFI1_01,V$CHX10_01	3	185	78	34208	0.00879647	0.0123889	CD36,BDNF,LRP2
V$USF2_Q6,V$MYC_Q2	V$USF2_Q6,V$MYC_Q2	4	185	181	34208	0.0170877	0.0215405	TRIM3,BAI2,BDNF,B4GALT2
V$MYC_Q2,V$SREBP1_01	V$MYC_Q2,V$SREBP1_01	3	185	134	34208	0.0364557	0.0418389	AP3D1,PIAS4,BDNF
V$MYC_Q2,V$ARNT_02	V$MYC_Q2,V$ARNT_02	4	185	178	34208	0.0161721	0.0206324	TRIM3,NPTX1,PIAS4,BDNF
V$AP2_Q3	V$AP2_Q3	4	185	193	34208	0.0210709	0.0257628	VPRBP,LIMK2,ADAM23,KCNA1
V$CHX10_01	V$CHX10_01	13	185	636	34208	4.71743e-05	0.000211285	CAPN7,POU4F3,LGALS12,LTBP3,FCHSD1,CD36,BDNF,NOTCH2,Phox2b,LEMD1,LRP2,COL12A1,SHOX2
V$CHX10_01,V$NKX62_Q2	V$CHX10_01,V$NKX62_Q2	3	185	110	34208	0.0220227	0.0267563	LGALS12,LTBP3,SHOX2
V$CHX10_01,V$LHX3_01	V$CHX10_01,V$LHX3_01	7	185	196	34208	0.000101191	0.000373984	CD36,NOTCH2,Phox2b,LEMD1,LRP2,COL12A1,SHOX2
V$TCF11_01	V$TCF11_01	4	185	173	34208	0.014716	0.0189924	BDNF,PI16,TNR,KCNA1
V$TCF11_01,V$ZIC2_01	V$TCF11_01,V$ZIC2_01	3	185	8	34208	8.54289e-06	5.84456e-05	BDNF,PI16,KCNA1
V$SREBP1_01	V$SREBP1_01	6	185	373	34208	0.0163001	0.0207331	AP3D1,PIAS4,BDNF,TLR4,SRC,HIVEP1
V$E4BP4_01	V$E4BP4_01	5	185	236	34208	0.00940234	0.0131198	SREBF2,LRP1B,NPTX1,PRKAA2,ENAM
V$E4BP4_01,V$HLF_01	V$E4BP4_01,V$HLF_01	3	185	108	34208	0.0209952	0.0257	SREBF2,NPTX1,PRKAA2
GO:0015031	protein transport (BP)	6	185	413	34208	0.0253452	0.0301179	TRIM3,ARRB2,LRP1B,COG4,DMBT1,NUP88
GO:0015031,V$GABP_B	protein transport (BP),V$GABP_B	3	185	26	34208	0.000369178	0.00100832	ARRB2,COG4,DMBT1
GO:0031410	cytoplasmic vesicle (CC)	10	185	287	34208	4.11088e-06	3.408e-05	SOD1,SREBF2,ARRB2,PRSS12,MYOF,NPTX1,OTOF,ATP8A1,CLTB,BACE1
GO:0031410,GO:0030659	cytoplasmic vesicle (CC),cytoplasmic vesicle membrane (CC)	3	185	71	34208	0.00679285	0.0100702	MYOF,CLTB,BACE1
GO:0007268	synaptic transmission (BP)	7	185	383	34208	0.00501365	0.00785683	AP2A2,GJC1,NPTX1,DDC,KCNA1,SLC5A7,NRXN2
GO:0007268,GO:0007269	synaptic transmission (BP),neurotransmitter secretion (BP)	3	185	38	34208	0.00114211	0.0024096	DDC,SLC5A7,NRXN2
V$NRSF_01	V$NRSF_01	3	185	75	34208	0.0079002	0.0113304	GHSR,POU4F3,BDNF
V$CRX_Q4	V$CRX_Q4	5	185	208	34208	0.00560521	0.00863031	GPR21,NOTCH2,FIBCD1,LEMD1,KCNA1
V$HSF2_01	V$HSF2_01	4	185	180	34208	0.016779	0.0212019	SREBF2,POU4F3,SPTB,SLC5A7
GO:0030154	cell differentiation (BP)	8	185	520	34208	0.00763022	0.0110481	SEMA6A,PPARD,SLC22A16,FGF3,NOTCH2,FRK,DMBT1,FEZF1
Kegg:04144	Endocytosis	5	185	193	34208	0.00409647	0.0066615	AP2A2,ARRB2,CLTB,SRC,ZFYVE16
V$VDR_Q3	V$VDR_Q3	4	185	172	34208	0.0144351	0.0186755	DHH,POU4F3,LRP1,SHOX2
GO:0030414	peptidase inhibitor activity (MF)	3	185	90	34208	0.0129602	0.0170917	SPINT1,XIAP,PI16
V$ZIC2_01	V$ZIC2_01	5	185	186	34208	0.00350277	0.00586755	BDNF,PI16,TOB2,KCNA1,LRP1
V$RP58_01	V$RP58_01	6	185	172	34208	0.000361639	0.000998049	GPSM2,PDE10A,SPTB,Phox2b,ERN1,SHOX2
V$RP58_01,V$NFKB_Q6_01	V$RP58_01,V$NFKB_Q6_01	3	185	8	34208	8.54289e-06	5.84456e-05	Phox2b,ERN1,SHOX2
V$ELF1_Q6	V$ELF1_Q6	5	185	176	34208	0.00276549	0.00489225	VPRBP,ARRB2,TLR4,PI16,MR1
V$OCT1_Q5_01	V$OCT1_Q5_01	4	185	203	34208	0.0247912	0.0295427	SREBF2,FCHSD1,BDNF,Phox2b
V$GABP_B	V$GABP_B	8	185	592	34208	0.0156869	0.020086	LIMK2,ARRB2,SF3B3,BDNF,TLR4,COG4,DMBT1,ZFYVE16
V$GABP_B,V$NF1_Q6	V$GABP_B,V$NF1_Q6	3	185	52	34208	0.00283076	0.00494973	ARRB2,BDNF,DMBT1	MYOF,OTOF,PIK3C2G
GO:0007050	cell cycle arrest (BP)	4	185	129	34208	0.00539298	0.00834609	PRKAA2,PKD1,NOTCH2,ERN1
GO:0006917	induction of apoptosis (BP)	4	185	185	34208	0.018358	0.0228691	TNFRSF9,NOTCH2,ERN1,AIFM2
V$RSRFC4_Q2	V$RSRFC4_Q2	7	185	382	34208	0.00494402	0.00777076	SEMA6A,SLC30A1,SPTB,CD36,TOB2,ADAM23,SHOX2
IPR000008		C2 calcium-dependent membrane targeting	3	185	125	34208	0.0305905	0.0356496
V$NFKB_Q6	V$NFKB_Q6	4	185	195	34208	0.0217855	0.0265291	SPTB,BDNF,ERN1,LRP1
V$GATA1_02	V$GATA1_02	5	185	184	34208	0.00334517	0.00567551	SEMA6A,WNT16,Phox2b,LEMD1,B4GALT2
V$NF1_Q6	V$NF1_Q6	12	185	670	34208	0.000311509	0.000895959	GPR21,SEMA6A,ARRB2,WNT16,BDNF,CNTNAP4,PI16,Phox2b,DMBT1,KLF1,NRXN2,SHOX2
V$NF1_Q6_01	V$NF1_Q6_01	4	185	205	34208	0.0255798	0.0303796	DNAH11,WNT16,CNTNAP4,NRXN2	SELP,ACAN,SUSD4,SVEP1,HP
V$HFH4_01	V$HFH4_01	6	185	310	34208	0.00701493	0.0103342	ARRB2,CD36,BDNF,CNTNAP4,Phox2b,TNR	0.00464387	PRSS36,PRSS12,HP,TMPRSS15
V$HFH4_01,V$IPF1_Q4	V$HFH4_01,V$IPF1_Q4	3	185	35	34208	0.0008967	0.00200172	BDNF,Phox2b,TNR
Kegg:04145	Phagosome	4	185	137	34208	0.00665466	0.00992798	CD36,TLR4,MRC1,COLEC11
IPR000436		Sushi/SCR/CCP	5	185	74	34208	5.21793e-05	0.000231251
IPR001314,IPR001254,GO:0004252		Peptidase S1A, chymotrypsin-type,	Peptidase S1/S6, chymotrypsin/Hap,serine-type endopeptidase activity (MF)	4	185	105	34208	0.00258774
GO:0007601	visual perception (BP)	5	185	178	34208	0.002903	0.00505513	OPN4,POU4F3,GJC1,HMCN1,ARL6
V$NKX25_02	V$NKX25_02	6	185	202	34208	0.000841759	0.00191548	LRP1B,FGF3,LRP1,LRP2,COL12A1,SHOX2
V$S8_01	V$S8_01	6	185	191	34208	0.000628853	0.00153333	PRSS12,CD36,CNTNAP4,Phox2b,LEMD1,SHOX2
V$HAND1E47_01	V$HAND1E47_01	4	185	196	34208	0.0221483	0.0268472	PI16,DMBT1,LEMD1,COL12A1
V$IPF1_Q4	V$IPF1_Q4	5	185	181	34208	0.00311843	0.00538592	SREBF2,BDNF,Phox2b,LEMD1,TNR
V$NKX62_Q2	V$NKX62_Q2	4	185	184	34208	0.0180351	0.0225466	LGALS12,LTBP3,TNR,SHOX2
V$HOXA4_Q2	V$HOXA4_Q2	4	185	203	34208	0.0247912	0.0295427	FGF3,BDNF,Phox2b,SHOX2	ACAN,LRP1B,CNTNAP5,SVEP1,CUBN,LTBP3,EDIL3,FCGBP,MFGE8,CNTNAP4,NOTCH2,HMCN1,NOTCH3,STAB2,TNR,LRP4,LRP1,LRP2,NRXN2
GO:0001501	skeletal system development (BP)	4	185	134	34208	0.0061608	0.00934285	ACAN,LTBP3,COL12A1,SHOX2	1.56576e-09	LRP1B,SVEP1,CUBN,LTBP3,EDIL3,NOTCH2,HMCN1,NOTCH3,STAB2,LRP4,LRP1,LRP2
GO:0008203,GO:0006629	cholesterol metabolic process (BP),lipid metabolic process (BP)	3	185	25	34208	0.000327882	0.000918069	SREBF2,PPARD,CUBN	9.31879e-11	8.95451e-09	LRP1B,SVEP1,CUBN,LTBP3,EDIL3,NOTCH2,HMCN1,NOTCH3,STAB2,LRP1,LRP2
GO:0006916	anti-apoptosis (BP)	4	185	200	34208	0.0236363	0.0284389	SOD1,BDNF,XIAP,NOTCH2	1.28064e-12	ACAN,LRP1B,CNTNAP5,SVEP1,CUBN,LTBP3,EDIL3,MFGE8,CNTNAP4,NOTCH2,HMCN1,NOTCH3,STAB2,LRP1,LRP2,NRXN2
IPR006210		Epidermal growth factor-like	19	185	203	34208	3.34463e-18	3.53528e-15	SELP,ACAN,LRP1B,CNTNAP5,SVEP1,CUBN,LTBP3,EDIL3,MEP1B,MFGE8,CNTNAP1,CNTNAP4,NOTCH2,HMCN1,NOTCH3,ADAM23,STAB2,LRP1,LRP2,NRXN2
IPR006210,IPR001881		Epidermal growth factor-like,	EGF-like calcium-binding	12	185	134	34208	1.03693e-11
IPR006210,IPR001881,IPR000742		Epidermal growth factor-like,	EGF-like calcium-binding,	Epidermal growth factor-like, type 3	11	185	125	34208
IPR006210,IPR000742		Epidermal growth factor-like,	Epidermal growth factor-like, type 3	16	185	172	34208	1.81737e-15
IPR000742		Epidermal growth factor-like, type 3	20	185	213	34208	3.94085e-19	8.33095e-16
V$GATA1_01	V$GATA1_01	5	185	176	34208	0.00276549	0.00489225	TRIM3,SREBF2,Phox2b,TOB2,LRP1	USH2A,PTPRQ,TNR,NRCAM,COL12A1
V$GATA3_01	V$GATA3_01	4	185	185	34208	0.018358	0.0228691	SLC30A1,Phox2b,LRP1,B4GALT2
V$MIF1_01	V$MIF1_01	5	185	144	34208	0.00114938	0.00242252	BBS2,TPCN1,BDNF,FIBCD1,LRP2
V$MIF1_01,V$RFX1_01	V$MIF1_01,V$RFX1_01	4	185	73	34208	0.000673641	0.0016238	BBS2,TPCN1,BDNF,FIBCD1	CNTNAP5,CNTNAP1,USH2A,CNTNAP4,NRXN2
IPR003961		Fibronectin, type III	5	185	185	34208	0.00342331	0.00579415
V$NFKB_Q6_01	V$NFKB_Q6_01	8	185	218	34208	2.65939e-05	0.000137456	BAI2,CNTNAP1,BDNF,TNFRSF9,Phox2b,ERN1,HIVEP1,SHOX2
V$NFKB_Q6_01,V$AP3_Q6	V$NFKB_Q6_01,V$AP3_Q6	3	185	14	34208	5.42148e-05	0.000232004	Phox2b,ERN1,HIVEP1
IPR001791		Laminin G domain	5	185	47	34208	5.59095e-06	4.25153e-05
V$NRF2_Q4	V$NRF2_Q4	5	185	190	34208	0.00383386	0.00633681	GPR21,LRP1B,FCHSD1,LRP1,NRXN2
GO:0007411	axon guidance (BP)	9	185	307	34208	4.85796e-05	0.000216661	SEMA6A,AP2A2,SPTB,CNTNAP1,BDNF,SRC,FEZF1,TNR,NRCAM
GO:0007411,V$NFKB_C	axon guidance (BP),V$NFKB_C	3	185	6	34208	3.07551e-06	2.64294e-05	SPTB,BDNF,TNR
GO:0045121	membrane raft (CC)	6	185	128	34208	7.24433e-05	0.000296793	GHSR,CARD11,CD36,TLR4,TNR,ITLN1
Kegg:04514	Cell adhesion molecules (CAMs)	4	185	125	34208	0.00482695	0.00761505	SELP,CNTNAP1,NRCAM,NRXN2
Kegg:05100	Bacterial invasion of epithelial cells	3	185	70	34208	0.00653145	0.00976484	CLTB,SRC,PIK3R5
GO:0043123	positive regulation of I-kappaB kinase/NF-kappaB cascade (BP)	4	185	140	34208	0.00717407	0.0105028	CARD11,TERF2IP,CD36,TLR4
GO:0030424	axon (CC)	4	185	173	34208	0.014716	0.0189924	SEMA6A,SCN2A,DDC,BACE1
V$NKX3A_01	V$NKX3A_01	5	185	160	34208	0.00182929	0.00352839	CPA4,SPTB,CNTNAP4,Phox2b,LRP2
V$MYB_Q6	V$MYB_Q6	4	185	178	34208	0.0161721	0.0206324	FCGBP,SLC9A7,BDNF,NOTCH2
V$SRF_Q6	V$SRF_Q6	4	185	210	34208	0.0276169	0.032543	RASD2,DHH,BDNF,KCNA1
V$STAT3_02	V$STAT3_02	3	185	111	34208	0.0225466	0.0272831	CPA4,LRP2,SHOX2
V$LFA1_Q6	V$LFA1_Q6	5	185	187	34208	0.00358353	0.00598388	SEMA6A,CNTNAP5,DHH,TPCN1,BACE1
V$IK1_01	V$IK1_01	7	185	207	34208	0.000141936	0.000485522	SEMA6A,PDE10A,PI16,HIVEP1,LRP1,LRP2,COL12A1
V$AR_Q2	V$AR_Q2	5	185	95	34208	0.000171265	0.000571966	CD36,BDNF,Phox2b,HIVEP1,LRP1
V$LHX3_01	V$LHX3_01	8	185	239	34208	5.10055e-05	0.000227002	SEMA6A,CD36,NOTCH2,Phox2b,LEMD1,LRP2,COL12A1,SHOX2
GO:0005581	collagen (CC)	3	185	92	34208	0.0137459	0.0179709	FCN3,COLEC11,COL12A1
V$MAZR_01	V$MAZR_01	4	185	167	34208	0.0130818	0.0172198	BAI2,NPTX1,SLC9A7,NOTCH2	SELP,ACAN,LAYN,PKD1,CLEC1B,CLEC11A,COLEC11
GO:0001525,GO:0009897	angiogenesis (BP),external side of plasma membrane (CC)	3	185	9	34208	1.27633e-05	7.82074e-05	MFGE8,STAB2,NRCAM
V$AP1_Q2_01	V$AP1_Q2_01	5	185	218	34208	0.00680606	0.0100827	LIMK2,LTBP3,RNF149,SRC,MMP1
GO:0005529	sugar binding (MF)	9	185	177	34208	5.70365e-07	8.37328e-06	SELP,ACAN,LGALS12,LAYN,PKD1,CLEC1B,ITLN1,CLEC11A,COLEC11
GO:0005529,IPR001304	sugar binding (MF),	C-type lectin	7	185	81	34208	2.99565e-07	4.87139e-06
V$AP3_Q6	V$AP3_Q6	6	185	193	34208	0.000664055	0.00160988	SEMA6A,Phox2b,LEMD1,ERN1,HIVEP1,LRP1
V$NFKB_C	V$NFKB_C	4	185	208	34208	0.0267908	0.031711	BAI2,SPTB,BDNF,TNR
GO:0005044	scavenger receptor activity (MF)	4	185	44	34208	9.49174e-05	0.000358313	PRSS12,DMBT1,STAB2,TMPRSS15
GO:0007417	central nervous system development (BP)	3	185	112	34208	0.0230773	0.0278615	NPTX1,ADAM23,NRCAM
V$POU1F1_Q6	V$POU1F1_Q6	6	185	177	34208	0.000421114	0.00112545	CNTNAP5,FCHSD1,SPTB,CNTNAP4,Phox2b,HIVEP1
GO:0006629	lipid metabolic process (BP)	6	185	241	34208	0.00206837	0.00389361	SREBF2,PPARD,CUBN,CYP3A4,CD36,LRP2
V$FOXO1_02	V$FOXO1_02	5	185	173	34208	0.00256816	0.00463232	LIMK2,RASD2,Phox2b,LEMD1,KCNA1
GO:0009897	external side of plasma membrane (CC)	7	185	155	34208	2.28877e-05	0.000125675	SELP,MFGE8,CD36,TNFRSF9,TLR4,STAB2,NRCAM	LRP1B,SPINT1,LRP4,LRP1,TMPRSS15,LRP2
GO:0007605	sensory perception of sound (BP)	4	185	106	34208	0.00267802	0.00474546	SOD1,POU4F3,OTOF,USH2A
GO:0050885	neuromuscular process controlling balance (BP)	3	185	38	34208	0.00114211	0.0024096	POU4F3,CNTNAP1,TNR	SELP,ACAN,LAYN,PKD1,MRC1,CLEC1B,CLEC11A,COLEC11
GO:0008289	lipid binding (MF)	4	185	169	34208	0.013613	0.0178412	AP2A2,PPARD,CD36,S1PR3
IPR002172		Low-density lipoprotein (LDL) receptor class A repeat	6	185	45	34208	1.57663e-07	2.87328e-06
V$OSF2_Q6	V$OSF2_Q6	4	185	195	34208	0.0217855	0.0265291	SREBF2,BAI2,CPA2,HP
IPR001304		C-type lectin	8	185	85	34208	2.12048e-08	7.23014e-07
GO:0005938	cell cortex (CC)	3	185	106	34208	0.0199947	0.0246035	GPSM2,SPTB,HMCN1
Kegg:03320	PPAR signaling pathway	3	185	70	34208	0.00653145	0.00976484	PPARD,CD36,MMP1
Kegg:04974	Protein digestion and absorption	3	185	78	34208	0.00879647	0.0123889	MEP1B,CPA2,COL12A1
GO:0051636	Gram-negative bacterial cell surface binding (MF)	3	185	5	34208	1.54391e-06	1.59211e-05	CD36,DMBT1,STAB2

## Sheet: GO_BP_Up _regulated_B2
Enrichment analysis report
GO term (Biological Process) Enrichment Analysis: for up-regulation at stage B2
GO term	Details	Support	List size	Reference Support	Reference size	Hyp	FDR	Genes
GO:0007165	signal transduction (BP)	4	27	1176	34208	0.0129819	0.0287859	PPARG,KITLG,TSC2,ARRDC3
GO:0030513	positive regulation of BMP signaling pathway (BP)	1	27	27	34208	0.0211015	0.0391337	GATA4
GO:0001755	neural crest cell migration (BP)	1	27	35	34208	0.027271	0.04523	KITLG
GO:0000122	negative regulation of transcription from RNA polymerase II promoter (BP)	3	27	416	34208	0.00420491	0.0204239	PPARG,TBX18,TBX22
GO:0050918	positive chemotaxis (BP)	1	27	21	34208	0.0164497	0.0332251	TSC2
GO:0043406	positive regulation of MAP kinase activity (BP)	1	27	30	34208	0.0234195	0.0415441	KITLG
GO:0042493	response to drug (BP)	2	27	301	34208	0.0234339	0.0412114	PPARG,GATA4
GO:0008285	negative regulation of cell proliferation (BP)	2	27	341	34208	0.0295144	0.0470386	PPARG,TSC2
GO:0003281	ventricular septum development (BP)	1	27	13	34208	0.0102141	0.0267138	GATA4
GO:0043627	response to estrogen stimulus (BP)	2	27	63	34208	0.00113737	0.0178479	PPARG,GATA4
GO:0008584	male gonad development (BP)	2	27	70	34208	0.00140164	0.020424	KITLG,GATA4
GO:0003215	cardiac right ventricle morphogenesis (BP)	1	27	7	34208	0.00551244	0.020081	GATA4
GO:0045893	positive regulation of transcription, DNA-dependent (BP)	3	27	468	34208	0.00583104	0.020869	PPARG,ZXDA,GATA4
GO:0010001	glial cell differentiation (BP)	1	27	17	34208	0.0133366	0.0286386	NEUROD4
GO:0023019	signal transduction involved in regulation of gene expression (BP)	1	27	16	34208	0.0125569	0.0281495	GATA4
GO:0046579	positive regulation of Ras protein signal transduction (BP)	1	27	14	34208	0.0109956	0.0273549	KITLG
GO:0030154	cell differentiation (BP)	3	27	520	34208	0.00778913	0.0248279	NTRK3,C1GALT1,ZNF521
GO:0032203	telomere formation via telomerase (BP)	1	27	3	34208	0.00236607	0.0166441	POT1
GO:0051973	positive regulation of telomerase activity (BP)	1	27	4	34208	0.00315356	0.0169296	POT1
GO:0008643	carbohydrate transport (BP)	1	27	38	34208	0.0295749	0.0467696	KIAA1919
GO:0007507	heart development (BP)	2	27	156	34208	0.00673014	0.0228825	PPARG,TSC2
GO:0050853	B cell receptor signaling pathway (BP)	1	27	25	34208	0.0195533	0.0379892	KLHL6
GO:0030224	monocyte differentiation (BP)	1	27	14	34208	0.0109956	0.0273549	PPARG
GO:0045165	cell fate commitment (BP)	2	27	33	34208	0.000312012	0.0318252	PPARG,NEUROD4
GO:0060045	positive regulation of cardiac muscle cell proliferation (BP)	1	27	15	34208	0.0117765	0.0286002	GATA4
GO:0050680	negative regulation of epithelial cell proliferation (BP)	1	27	40	34208	0.0311079	0.0477144	TSC2
GO:0048666	neuron development (BP)	1	27	31	34208	0.024191	0.0421791	NEUROD4
GO:0001947	heart looping (BP)	1	27	40	34208	0.0311079	0.0477144	GATA4
GO:0002467	germinal center formation (BP)	1	27	8	34208	0.00629754	0.0217745	KLHL6
GO:0055007	cardiac muscle cell differentiation (BP)	1	27	19	34208	0.0148943	0.0310045	GATA4
GO:0050873	brown fat cell differentiation (BP)	1	27	26	34208	0.0203277	0.0391212	PPARG
GO:0007610	behavior (BP)	1	27	33	34208	0.0257322	0.0441123	OPRK1
GO:0001764	neuron migration (BP)	2	27	78	34208	0.00173615	0.0196764	NTRK3,NEUROD4
GO:0030100	regulation of endocytosis (BP)	1	27	18	34208	0.0141158	0.0296868	TSC2
GO:0001702	gastrulation with mouth forming second (BP)	1	27	20	34208	0.0156723	0.0319715	GATA4
GO:0045740	positive regulation of DNA replication (BP)	1	27	37	34208	0.0288075	0.0462735	KITLG
GO:0060548	negative regulation of cell death (BP)	1	27	25	34208	0.0195533	0.0379892	NTRK3
GO:0007193	inhibition of adenylate cyclase activity by G-protein signaling pathway (BP)	1	27	34	34208	0.0265019	0.0446809	OPRK1
GO:0048469	cell maturation (BP)	1	27	30	34208	0.0234195	0.0415441	PPARG
GO:0001706	endoderm formation (BP)	1	27	14	34208	0.0109956	0.0273549	GATA4
GO:0051898	negative regulation of protein kinase B signaling cascade (BP)	1	27	16	34208	0.0125569	0.0281495	TSC2
GO:0043407	negative regulation of MAP kinase activity (BP)	1	27	30	34208	0.0234195	0.0415441	TSC2
GO:0007492	endoderm development (BP)	1	27	27	34208	0.0211015	0.0391337	GATA4
GO:0045597	positive regulation of cell differentiation (BP)	1	27	24	34208	0.0187782	0.0371919	NEUROD4
GO:0006629	lipid metabolic process (BP)	2	27	241	34208	0.0154506	0.0318377	PPARG,NAAA
GO:0051291	protein heterooligomerization (BP)	1	27	40	34208	0.0311079	0.0477144	TSC2
GO:0045184	establishment of protein localization (BP)	1	27	16	34208	0.0125569	0.0281495	TSC2
GO:0031000	response to caffeine (BP)	1	27	10	34208	0.00786595	0.0235978	PPARG
GO:0019216	regulation of lipid metabolic process (BP)	1	27	16	34208	0.0125569	0.0281495	PPARG
GO:0055088	lipid homeostasis (BP)	1	27	15	34208	0.0117765	0.0286002	PPARG
GO:0030855	epithelial cell differentiation (BP)	1	27	42	34208	0.0326386	0.0493206	PPARG
GO:0007004	telomere maintenance via telomerase (BP)	1	27	11	34208	0.00864926	0.0252064	POT1
GO:0048714	positive regulation of oligodendrocyte differentiation (BP)	1	27	8	34208	0.00629754	0.0217745	PPARG
GO:0003007	heart morphogenesis (BP)	1	27	40	34208	0.0311079	0.0477144	GATA4
GO:0030049	muscle filament sliding (BP)	1	27	37	34208	0.0288075	0.0462735	VIM
GO:0006953	acute-phase response (BP)	1	27	37	34208	0.0288075	0.0462735	TSC2
GO:0019079	viral genome replication (BP)	1	27	12	34208	0.00943197	0.0260016	OPRK1
GO:0050872	white fat cell differentiation (BP)	1	27	12	34208	0.00943197	0.0260016	PPARG
GO:0001890	placenta development (BP)	1	27	28	34208	0.0218748	0.0402022	PPARG
GO:0048712	negative regulation of astrocyte differentiation (BP)	1	27	10	34208	0.00786595	0.0235978	NTRK3
GO:0009409	response to cold (BP)	1	27	29	34208	0.0226474	0.0412506	PPARG
GO:0046626	regulation of insulin receptor signaling pathway (BP)	1	27	4	34208	0.00315356	0.0169296	TSC2
GO:0043491	protein kinase B signaling cascade (BP)	1	27	27	34208	0.0211015	0.0391337	TSC2
GO:0071407	cellular response to organic cyclic compound (BP)	1	27	36	34208	0.0280396	0.0461296	PPARG
GO:0030178	negative regulation of Wnt receptor signaling pathway (BP)	1	27	34	34208	0.0265019	0.0446809	TSC2
GO:0033189	response to vitamin A (BP)	1	27	13	34208	0.0102141	0.0267138	PPARG
GO:0048557	embryonic digestive tract morphogenesis (BP)	1	27	17	34208	0.0133366	0.0286386	GATA4
GO:0003197	endocardial cushion development (BP)	1	27	7	34208	0.00551244	0.020081	GATA4
GO:0048617	embryonic foregut morphogenesis (BP)	1	27	9	34208	0.00708204	0.0229323	GATA4
GO:0030522	intracellular receptor mediated signaling pathway (BP)	1	27	32	34208	0.0249619	0.0431544	PPARG
GO:0071285	cellular response to lithium ion (BP)	1	27	16	34208	0.0125569	0.0281495	PPARG
GO:0010575	positive regulation vascular endothelial growth factor production (BP)	1	27	14	34208	0.0109956	0.0273549	GATA4
GO:0002674	negative regulation of acute inflammatory response (BP)	1	27	6	34208	0.00472674	0.0185434	PPARG
GO:0015909	long-chain fatty acid transport (BP)	1	27	6	34208	0.00472674	0.0185434	PPARG
GO:0032007	negative regulation of TOR signaling cascade (BP)	1	27	12	34208	0.00943197	0.0260016	TSC2
GO:0010745	negative regulation of macrophage derived foam cell differentiation (BP)	1	27	13	34208	0.0102141	0.0267138	PPARG
GO:0051412	response to corticosterone stimulus (BP)	1	27	23	34208	0.0180026	0.0360053	NTRK3
GO:0003290	atrial septum secundum morphogenesis (BP)	1	27	2	34208	0.00157798	0.0189357	GATA4
GO:0003289	atrial septum primum morphogenesis (BP)	1	27	3	34208	0.00236607	0.0166441	GATA4
GO:0051096	positive regulation of helicase activity (BP)	1	27	5	34208	0.00394045	0.0196061	POT1
GO:0042953	lipoprotein transport (BP)	1	27	11	34208	0.00864926	0.0252064	PPARG
GO:0035234	germ cell programmed cell death (BP)	1	27	4	34208	0.00315356	0.0169296	KITLG
GO:0048678	response to axon injury (BP)	1	27	27	34208	0.0211015	0.0391337	NTRK3
GO:0048665	neuron fate specification (BP)	1	27	9	34208	0.00708204	0.0229323	NTRK3
GO:0060336	negative regulation of interferon-gamma-mediated signaling pathway (BP)	1	27	4	34208	0.00315356	0.0169296	PPARG
GO:0010887	negative regulation of cholesterol storage (BP)	1	27	6	34208	0.00472674	0.0185434	PPARG
GO:0048009	insulin-like growth factor receptor signaling pathway (BP)	1	27	13	34208	0.0102141	0.0267138	TSC2
GO:0035881	amacrine cell differentiation (BP)	1	27	2	34208	0.00157798	0.0189357	NEUROD4
GO:0007405	neuroblast proliferation (BP)	1	27	12	34208	0.00943197	0.0260016	NEUROD4
GO:0006778	porphyrin-containing compound metabolic process (BP)	1	27	16	34208	0.0125569	0.0281495	BLVRB
GO:0042167	heme catabolic process (BP)	1	27	6	34208	0.00472674	0.0185434	BLVRB
GO:0006606	protein import into nucleus (BP)	1	27	35	34208	0.027271	0.04523	TSC2
GO:0035054	embryonic heart tube anterior/posterior pattern specification (BP)	1	27	3	34208	0.00236607	0.0166441	GATA4
GO:0035162	embryonic hemopoiesis (BP)	1	27	17	34208	0.0133366	0.0286386	KITLG
GO:0014067	negative regulation of phosphatidylinositol 3-kinase cascade (BP)	1	27	6	34208	0.00472674	0.0185434	TSC2
GO:0032508	DNA duplex unwinding (BP)	1	27	6	34208	0.00472674	0.0185434	POT1
GO:0001818	negative regulation of cytokine production (BP)	1	27	6	34208	0.00472674	0.0185434	PPARG
GO:0032211	negative regulation of telomere maintenance via telomerase (BP)	1	27	5	34208	0.00394045	0.0196061	POT1
GO:0051974	negative regulation of telomerase activity (BP)	2	27	7	34208	1.25677e-05	0.00256381	PPARG,POT1
GO:0001541	ovarian follicle development (BP)	1	27	42	34208	0.0326386	0.0493206	KITLG
GO:0060395	SMAD protein signal transduction (BP)	1	27	16	34208	0.0125569	0.0281495	GATA4
GO:0055098	response to low-density lipoprotein particle stimulus (BP)	1	27	2	34208	0.00157798	0.0189357	PPARG
GO:0060008	Sertoli cell differentiation (BP)	1	27	6	34208	0.00472674	0.0185434	GATA4
GO:0007600	sensory perception (BP)	1	27	10	34208	0.00786595	0.0235978	OPRK1
GO:0045600	positive regulation of fat cell differentiation (BP)	1	27	18	34208	0.0141158	0.0296868	PPARG
GO:0072520	seminiferous tubule development (BP)	1	27	3	34208	0.00236607	0.0166441	GATA4
GO:0090102	cochlea development (BP)	1	27	9	34208	0.00708204	0.0229323	NTRK3
GO:0003208	cardiac ventricle morphogenesis (BP)	1	27	3	34208	0.00236607	0.0166441	GATA4
GO:0045636	positive regulation of melanocyte differentiation (BP)	1	27	4	34208	0.00315356	0.0169296	KITLG
GO:0070668	positive regulation of mast cell proliferation (BP)	1	27	3	34208	0.00236607	0.0166441	KITLG
GO:0033026	negative regulation of mast cell apoptosis (BP)	1	27	3	34208	0.00236607	0.0166441	KITLG
GO:0060413	atrial septum morphogenesis (BP)	1	27	6	34208	0.00472674	0.0185434	GATA4
GO:0051891	positive regulation of cardioblast differentiation (BP)	1	27	5	34208	0.00394045	0.0196061	GATA4
GO:0045792	negative regulation of cell size (BP)	1	27	7	34208	0.00551244	0.020081	TSC2
GO:0033993	response to lipid (BP)	1	27	10	34208	0.00786595	0.0235978	PPARG
GO:0016233	telomere capping (BP)	1	27	3	34208	0.00236607	0.0166441	POT1
GO:0010871	negative regulation of receptor biosynthetic process (BP)	1	27	3	34208	0.00236607	0.0166441	PPARG
GO:0042490	mechanoreceptor differentiation (BP)	1	27	4	34208	0.00315356	0.0169296	NTRK3
GO:0071372	cellular response to follicle-stimulating hormone stimulus (BP)	1	27	7	34208	0.00551244	0.020081	GATA4
GO:0003181	atrioventricular valve morphogenesis (BP)	1	27	6	34208	0.00472674	0.0185434	GATA4
GO:0003229	ventricular cardiac muscle tissue development (BP)	1	27	3	34208	0.00236607	0.0166441	GATA4
GO:0060575	intestinal epithelial cell differentiation (BP)	1	27	4	34208	0.00315356	0.0169296	GATA4
GO:0032212	positive regulation of telomere maintenance via telomerase (BP)	1	27	3	34208	0.00236607	0.0166441	POT1
GO:0019056	modulation by virus of host transcription (BP)	1	27	1	34208	0.000789289	0.0134179	NTRK3
GO:0048691	positive regulation of axon extension involved in regeneration (BP)	1	27	1	34208	0.000789289	0.0134179	NTRK3
GO:0010891	negative regulation of sequestering of triglyceride (BP)	1	27	4	34208	0.00315356	0.0169296	PPARG
GO:0060829	negative regulation of canonical Wnt receptor signaling pathway involved in neural plate anterior/posterior pattern formation (BP)	1	27	1	34208	0.000789289	0.0134179	TBX18
GO:0046321	positive regulation of fatty acid oxidation (BP)	1	27	4	34208	0.00315356	0.0169296	PPARG
GO:0060464	lung lobe formation (BP)	1	27	1	34208	0.000789289	0.0134179	GATA4
GO:0072148	epithelial cell fate commitment (BP)	1	27	1	34208	0.000789289	0.0134179	GATA4
GO:0002763	positive regulation of myeloid leukocyte differentiation (BP)	1	27	1	34208	0.000789289	0.0134179	KITLG
GO:0060383	positive regulation of DNA strand elongation (BP)	1	27	1	34208	0.000789289	0.0134179	POT1
GO:0045713	low-density lipoprotein particle receptor biosynthetic process (BP)	1	27	1	34208	0.000789289	0.0134179	PPARG
GO:0060694	regulation of cholesterol transporter activity (BP)	1	27	1	34208	0.000789289	0.0134179	PPARG

## Sheet: GO_BP_Down_regulated_B2
Enrichment analysis report
GO term (Biological Process) Enrichment Analysis: for down-regulation at stage B2
GO term	Details	Support	List size	Reference Support	Reference size	Hyp	FDR	Genes
GO:0007165	signal transduction (BP)	22	185	1176	34208	4.60242e-07	0.000117208	ANGPTL7,GPSM2,ARRB2,RASD2,CNTNAP5,CARD11,MFAP4,ARHGAP25,PDE10A,PRKAA2,FGF3,CNTNAP1,TLR4,CNTNAP4,FIBCD1,SRC,TNR,ITLN1,FCN3,ZFYVE16,ADRA2A,CHRM3
GO:0007155	cell adhesion (BP)	17	185	556	34208	1.1217e-08	8.56982e-06	SELP,ACAN,CNTNAP5,SVEP1,EDIL3,MFAP4,MFGE8,CD36,CNTNAP1,CNTNAP4,SRC,ADAM23,STAB2,TNR,CLCA2,COL12A1,NRXN2
GO:0006508	proteolysis (BP)	13	185	543	34208	9.13643e-06	0.00139605	ACAN,CPA4,PRSS36,CAPN7,DHH,PRSS12,MEP1B,CPA2,CPD,BACE1,ADAM23,MMP1,TMPRSS15
GO:0007399	nervous system development (BP)	9	185	410	34208	0.00042133	0.0169419	TRIM3,SEMA6A,BDNF,SCN2A,NOTCH2,Phox2b,FEZF1,SHOX2,CHRM3
GO:0055085	transmembrane transport (BP)	12	185	630	34208	0.000178158	0.0123739	SLC30A1,SLC46A1,SLC22A16,TPCN1,SLC9A7,ATP8A1,SCN2A,MFSD6,ABCC3,NUP88,KCNA1,SLC5A7
GO:0007186	G-protein coupled receptor signaling pathway (BP)	12	185	345	34208	4.48726e-07	0.000171413	GHSR,GPR21,GPSM2,BAI2,SSTR4,TSHR,QRFPR,S1PR3,LGR4,ADRA2A,RXFP3,CHRM3
GO:0007275	multicellular organismal development (BP)	14	185	945	34208	0.000668718	0.020436	SEMA6A,EDIL3,SLC22A16,WNT16,FGF3,RTL1,NOTCH2,Phox2b,NOTCH3,DMBT1,FEZF1,COLEC11,LRP1,SHOX2
GO:0045666	positive regulation of neuron differentiation (BP)	4	185	56	34208	0.000244152	0.0143486	BDNF,Phox2b,FEZF1,NRCAM
GO:0007596	blood coagulation (BP)	10	185	457	34208	0.000208012	0.0132434	SELP,SOD1,ARRB2,PDE10A,CD36,SRC,LRRC16A,MMP1,ADRA2A,PIK3R5
GO:0042752	regulation of circadian rhythm (BP)	2	185	11	34208	0.00154942	0.0381856	OPN4,PRKAA2
GO:0008202	steroid metabolic process (BP)	4	185	88	34208	0.0013553	0.0357051	SREBF2,CUBN,CYP3A4,LRP2
GO:0007411	axon guidance (BP)	9	185	307	34208	4.85796e-05	0.00463935	SEMA6A,AP2A2,SPTB,CNTNAP1,BDNF,SRC,FEZF1,TNR,NRCAM
GO:0030168	platelet activation (BP)	7	185	234	34208	0.000299981	0.0127325	SELP,SOD1,ARRB2,PDE10A,CD36,SRC,PIK3R5
GO:0032402	melanosome transport (BP)	2	185	11	34208	0.00154942	0.0381856	BBS2,ARL6
GO:0010572	positive regulation of platelet activation (BP)	2	185	5	34208	0.000287802	0.0137425	SELP,TLR4
GO:0006898	receptor-mediated endocytosis (BP)	5	185	49	34208	6.88971e-06	0.00131593	LRP1B,CUBN,STAB2,LRP1,LRP2
GO:0006629	lipid metabolic process (BP)	6	185	241	34208	0.00206837	0.0493822	SREBF2,PPARD,CUBN,CYP3A4,CD36,LRP2
GO:0050885	neuromuscular process controlling balance (BP)	3	185	38	34208	0.00114211	0.0335604	POU4F3,CNTNAP1,TNR
GO:0042246	tissue regeneration (BP)	3	185	24	34208	0.000289686	0.0130188	NOTCH2,NOTCH3,DMBT1
GO:0043277	apoptotic cell clearance (BP)	2	185	10	34208	0.00127223	0.0347136	CD36,LRP1
GO:0010259	multicellular organismal aging (BP)	2	185	13	34208	0.00218177	0.0476249	ACAN,DDC
GO:0042359	vitamin D metabolic process (BP)	3	185	10	34208	1.81606e-05	0.00231245	CUBN,CYP3A4,LRP2
GO:0042953	lipoprotein transport (BP)	3	185	11	34208	2.48713e-05	0.00271453	CUBN,CD36,LRP1
GO:0032370	positive regulation of lipid transport (BP)	1	185	1	34208	0.00540809	0.0491879	LRP1
GO:2000587	negative regulation of platelet-derived growth factor receptor-beta signaling pathway (BP)	1	185	1	34208	0.00540809	0.0491879	LRP1
GO:0046849	bone remodeling (BP)	2	185	13	34208	0.00218177	0.0476249	LTBP3,NOTCH2
GO:0071878	negative regulation of adrenergic receptor signaling pathway (BP)	1	185	1	34208	0.00540809	0.0491879	ADRA2A
GO:0042596	fear response (BP)	2	185	5	34208	0.000287802	0.0137425	BDNF,ADRA2A
GO:0001819	positive regulation of cytokine production (BP)	3	185	15	34208	6.74988e-05	0.0057299	SOD1,CARD11,ADRA2A
GO:0071881	inhibition of adenylate cyclase activity by adrenergic receptor signaling pathway (BP)	1	185	1	34208	0.00540809	0.0491879	ADRA2A
GO:0071882	activation of phospholipase C activity by adrenergic receptor signaling pathway (BP)	1	185	1	34208	0.00540809	0.0491879	ADRA2A
GO:0045598	regulation of fat cell differentiation (BP)	2	185	7	34208	0.000600087	0.0191028	PPARD,PTPRQ
GO:0071223	cellular response to lipoteichoic acid (BP)	2	185	7	34208	0.000600087	0.0191028	CD36,TLR4
GO:0033365	protein localization to organelle (BP)	2	185	10	34208	0.00127223	0.0347136	BBS2,AP3D1
GO:0060907	positive regulation of macrophage cytokine production (BP)	2	185	5	34208	0.000287802	0.0137425	CD36,TLR4
GO:0042851	L-alanine metabolic process (BP)	1	185	1	34208	0.00540809	0.0491879	GPT2
GO:0072202	cell differentiation involved in metanephros development (BP)	1	185	1	34208	0.00540809	0.0491879	LGR4
GO:0048692	negative regulation of axon extension involved in regeneration (BP)	1	185	1	34208	0.00540809	0.0491879	TNR
GO:0033235	positive regulation of protein sumoylation (BP)	2	185	7	34208	0.000600087	0.0191028	RASD2,PIAS4
GO:0006910	phagocytosis, recognition (BP)	2	185	4	34208	0.000173299	0.01324	MFGE8,CD36
GO:0002221	pattern recognition receptor signaling pathway (BP)	2	185	7	34208	0.000600087	0.0191028	CD36,DMBT1
GO:0043152	induction of bacterial agglutination (BP)	1	185	1	34208	0.00540809	0.0491879	DMBT1
GO:0050793	regulation of developmental process (BP)	2	185	6	34208	0.000430165	0.0164323	NOTCH2,NOTCH3
GO:0048213	Golgi vesicle prefusion complex stabilization (BP)	1	185	1	34208	0.00540809	0.0491879	COG4
GO:0043616	keratinocyte proliferation (BP)	2	185	13	34208	0.00218177	0.0476249	PPARD,WNT16
GO:0070430	positive regulation of nucleotide-binding oligomerization domain containing 1 signaling pathway (BP)	1	185	1	34208	0.00540809	0.0491879	TLR4
GO:0070434	positive regulation of nucleotide-binding oligomerization domain containing 2 signaling pathway (BP)	1	185	1	34208	0.00540809	0.0491879	TLR4
GO:0016046	detection of fungus (BP)	1	185	1	34208	0.00540809	0.0491879	TLR4
GO:0032732	positive regulation of interleukin-1 production (BP)	1	185	1	34208	0.00540809	0.0491879	TLR4
GO:0071352	cellular response to interleukin-2 (BP)	1	185	1	34208	0.00540809	0.0491879	CPD
GO:0007161	calcium-independent cell-matrix adhesion (BP)	1	185	1	34208	0.00540809	0.0491879	PKD1
GO:0071447	cellular response to hydroperoxide (BP)	1	185	1	34208	0.00540809	0.0491879	CD36
GO:2000334	positive regulation of blood microparticle formation (BP)	1	185	1	34208	0.00540809	0.0491879	CD36
GO:2000296	negative regulation of hydrogen peroxide catabolic process (BP)	1	185	1	34208	0.00540809	0.0491879	HP
GO:2000427	positive regulation of apoptotic cell clearance (BP)	1	185	1	34208	0.00540809	0.0491879	MFGE8
GO:0007039	vacuolar protein catabolic process (BP)	1	185	1	34208	0.00540809	0.0491879	CPA2
GO:0050666	regulation of homocysteine metabolic process (BP)	1	185	1	34208	0.00540809	0.0491879	BHMT
GO:0048239	negative regulation of DNA recombination at telomere (BP)	1	185	1	34208	0.00540809	0.0491879	TERF2IP
GO:0020028	hemoglobin import (BP)	1	185	1	34208	0.00540809	0.0491879	CUBN
GO:0006797	polyphosphate metabolic process (BP)	1	185	1	34208	0.00540809	0.0491879	MINPP1
GO:0090281	negative regulation of calcium ion import (BP)	1	185	1	34208	0.00540809	0.0491879	SLC30A1
GO:0071584	negative regulation of zinc ion import (BP)	1	185	1	34208	0.00540809	0.0491879	SLC30A1
GO:0043134	regulation of hindgut contraction (BP)	1	185	1	34208	0.00540809	0.0491879	GHSR
GO:0002691	regulation of cellular extravasation (BP)	1	185	1	34208	0.00540809	0.0491879	SELP

## Sheet: GO_MF_Up_regulated_B2
Enrichment analysis report
GO term (Molecular function) Enrichment Analysis: for up-regulation at stage B2
GO term	Details	Support	List size	Reference Support	Reference size	Hyp	FDR	Genes
GO:0046872	metal ion binding (MF)	6	27	2879	34208	0.0224263	0.0441931	PPARG,ZXDA,GATA4,THAP4,C1GALT1,ZNF521
GO:0003677	DNA binding (MF)	8	27	1785	34208	4.92015e-05	0.0032965	PPARG,POT1,GATA4,THAP4,TBX18,ZNF521,NEUROD4,TBX22
GO:0003700	sequence-specific DNA binding transcription factor activity (MF)	4	27	898	34208	0.00511758	0.0201693	PPARG,ZXDA,GATA4,TBX22
GO:0005515	protein binding (MF)	10	27	4463	34208	0.00143449	0.0137302	PPARG,POT1,ZXDA,OPRK1,KITLG,GATA4,PLEKHA5,TSC2,VIM,ARRDC3
GO:0005545	1-phosphatidylinositol binding (MF)	1	27	23	34208	0.0180026	0.0389089	PLEKHA5
GO:0008134	transcription factor binding (MF)	2	27	265	34208	0.0184731	0.038678	GATA4,NAAA
GO:0044212	transcription regulatory region DNA binding (MF)	2	27	163	34208	0.00732484	0.0233697	PPARG,GATA4
GO:0043121	neurotrophin binding (MF)	1	27	2	34208	0.00157798	0.0105725	NTRK3
GO:0005030	neurotrophin receptor activity (MF)	1	27	3	34208	0.00236607	0.0105684	NTRK3
GO:0008375	acetylglucosaminyltransferase activity (MF)	1	27	10	34208	0.00786595	0.0239554	GCNT7
GO:0008378	galactosyltransferase activity (MF)	1	27	23	34208	0.0180026	0.0389089	B3GNT2
GO:0016757	transferase activity, transferring glycosyl groups (MF)	3	27	155	34208	0.000246382	0.00550253	B3GNT2,C1GALT1,GCNT7
GO:0005198	structural molecule activity (MF)	2	27	225	34208	0.0135676	0.0324654	VIM,KLHL3
GO:0046982	protein heterodimerization activity (MF)	2	27	279	34208	0.0203427	0.0413018	TBX18,TSC2
GO:0033613	activating transcription factor binding (MF)	2	27	18	34208	9.10752e-05	0.00305102	PPARG,GATA4
GO:0003682	chromatin binding (MF)	2	27	226	34208	0.0136822	0.0316105	PPARG,GATA4
GO:0000977	RNA polymerase II regulatory region sequence-specific DNA binding (MF)	1	27	12	34208	0.00943197	0.0243055	GATA4
GO:0046965	retinoid X receptor binding (MF)	1	27	12	34208	0.00943197	0.0243055	PPARG
GO:0001076	RNA polymerase II transcription factor binding transcription factor activity (MF)	1	27	7	34208	0.00551244	0.0205185	GATA4
GO:0070742	C2H2 zinc finger domain binding (MF)	1	27	13	34208	0.0102141	0.0253461	ZXDA
GO:0071889	14-3-3 protein binding (MF)	1	27	11	34208	0.00864926	0.0241458	TSC2
GO:0004074	biliverdin reductase activity (MF)	1	27	2	34208	0.00157798	0.0105725	BLVRB
GO:0042602	flavin reductase activity (MF)	1	27	1	34208	0.000789289	0.00881373	BLVRB
GO:0001106	RNA polymerase II transcription corepressor activity (MF)	1	27	11	34208	0.00864926	0.0241458	TBX18
GO:0008499	UDP-galactose:beta-N-acetylglucosamine beta-1,3-galactosyltransferase activity (MF)	1	27	8	34208	0.00629754	0.0222071	B3GNT2
GO:0043047	single-stranded telomeric DNA binding (MF)	1	27	3	34208	0.00236607	0.0105684	POT1
GO:0017151	DEAD/H-box RNA helicase binding (MF)	1	27	3	34208	0.00236607	0.0105684	POT1
GO:0010521	telomerase inhibitor activity (MF)	1	27	3	34208	0.00236607	0.0105684	POT1
GO:0050544	arachidonic acid binding (MF)	1	27	4	34208	0.00315356	0.0132055	PPARG
GO:0004985	opioid receptor activity (MF)	1	27	9	34208	0.00708204	0.0237248	OPRK1
GO:0005173	stem cell factor receptor binding (MF)	1	27	3	34208	0.00236607	0.0105684	KITLG
GO:0016263	glycoprotein-N-acetylgalactosamine 3-beta-galactosyltransferase activity (MF)	1	27	1	34208	0.000789289	0.00881373	C1GALT1
GO:0001012	RNA polymerase II regulatory region DNA binding (MF)	1	27	2	34208	0.00157798	0.0105725	PPARG
GO:0004955	prostaglandin receptor activity (MF)	1	27	1	34208	0.000789289	0.00881373	PPARG

## Sheet: GO_MF_Down_regulated_B2
Enrichment analysis report
GO term (Molecular function) Enrichment Analysis: for down-regulation at stage B2
GO term	Details	Support	List size	Reference Support	Reference size	Hyp	FDR	Genes
GO:0046872	metal ion binding (MF)	30	185	2879	34208	0.00038602	0.00604765	TRIM3,SOD1,CPA4,LIMK2,PPARD,ZC3HAV1,CYP3A4,BHMT,MEP1B,CPA2,PDE10A,NPTX1,PRKAA2,RNF149,PIAS4,CPD,MGAT4C,XIAP,GPATCH8,FIBCD1,ZNF99,FEZF1,ZFYVE16,ZNFX1,KLF1,HIVEP1,ZNF790,B4GALT2,NRXN2,ARL6
GO:0008270	zinc ion binding (MF)	22	185	1940	34208	0.000843969	0.0125263	TRIM3,SOD1,CPA4,LIMK2,PPARD,ZC3HAV1,DHH,BHMT,MEP1B,CPA2,RNF149,PIAS4,CPD,XIAP,GPATCH8,ZNF99,ADAM23,MMP1,FEZF1,KLF1,HIVEP1,ZNF790
GO:0008233	peptidase activity (MF)	11	185	493	34208	8.46523e-05	0.00265244	CPA4,PRSS36,CAPN7,DHH,PRSS12,MEP1B,CPA2,CPD,BACE1,MMP1,TMPRSS15
GO:0005488	binding (MF)	13	185	731	34208	0.000187904	0.00378492	SELP,ACAN,AP2A2,GPSM2,LTBP3,LAYN,AP3D1,PKD1,TNFRSF9,STAB2,PIK3C2G,CLEC11A,COLEC11
GO:0005515	protein binding (MF)	49	185	4463	34208	7.21554e-07	5.08695e-05	SELP,VPRBP,TRIM3,SOD1,ACAN,SEMA6A,SREBF2,KIAA0319L,CNTRL,GPSM2,ARRB2,ZC3HAV1,DHH,CARD11,TERF2IP,BBS2,FCGBP,TPCN1,PRKAA2,SPTB,FGF3,PKD1,CNTNAP1,SLC9A7,PIAS4,NIP7,AFF4,TLR4,USH2A,ATP8A1,XIAP,CLTB,GPATCH8,COG4,NOTCH2,SRC,FRK,CLEC1B,DDC,NOTCH3,TSHR,ADAM23,LRP4,ZFYVE16,HIVEP1,ADRA2A,MDC1,LRP1,LRP2
GO:0005509	calcium ion binding (MF)	15	185	662	34208	3.59091e-06	0.000168773	ACAN,LRP1B,SVEP1,DHH,CUBN,LTBP3,EDIL3,OTOF,NOTCH2,HMCN1,NOTCH3,MMP1,LRP4,LRP1,LRP2
GO:0005215	transporter activity (MF)	6	185	257	34208	0.00284576	0.0334376	SLC46A1,CUBN,AP3D1,ABCC3,NUP88,SLC5A7
GO:0004872	receptor activity (MF)	30	185	1565	34208	1.66722e-09	4.70156e-07	GHSR,GPR21,SEMA6A,PPARD,OPN4,LRP1B,CUBN,BAI2,CD36,CNTNAP1,TNFRSF9,TLR4,SSTR4,NOTCH2,CLEC1B,NOTCH3,TSHR,QRFPR,OR6C75,S1PR3,PTPRQ,STAB2,LGR4,LRP4,OR8B4,ADRA2A,LRP1,LRP2,RXFP3,CHRM3
GO:0004930	G-protein coupled receptor activity (MF)	13	185	730	34208	0.000185426	0.00402232	GHSR,GPR21,OPN4,BAI2,SSTR4,QRFPR,OR6C75,S1PR3,LGR4,OR8B4,ADRA2A,RXFP3,CHRM3
GO:0004871	signal transducer activity (MF)	14	185	1031	34208	0.00152718	0.0215333	GHSR,GPR21,OPN4,BAI2,SSTR4,TSHR,QRFPR,OR6C75,S1PR3,LGR4,OR8B4,ADRA2A,RXFP3,CHRM3
GO:0005102	receptor binding (MF)	11	185	259	34208	1.91055e-07	2.69387e-05	ANGPTL7,ARRB2,CNTNAP5,MFAP4,WNT16,CNTNAP1,CNTNAP4,FIBCD1,SRC,ITLN1,FCN3
GO:0005178	integrin binding (MF)	5	185	76	34208	5.93235e-05	0.00209115	EDIL3,MFGE8,SRC,ADAM23,TNR
GO:0004181	metallocarboxypeptidase activity (MF)	3	185	25	34208	0.000327882	0.00543898	CPA4,CPA2,CPD
GO:0008237	metallopeptidase activity (MF)	4	185	93	34208	0.00166183	0.022316	CPA4,CPA2,CPD,ADAM23
GO:0005529	sugar binding (MF)	9	185	177	34208	5.70365e-07	5.36143e-05	SELP,ACAN,LGALS12,LAYN,PKD1,CLEC1B,ITLN1,CLEC11A,COLEC11
GO:0005041	low-density lipoprotein receptor activity (MF)	3	185	11	34208	2.48713e-05	0.00100196	LRP1B,CD36,STAB2
GO:0005044	scavenger receptor activity (MF)	4	185	44	34208	9.49174e-05	0.00267667	PRSS12,DMBT1,STAB2,TMPRSS15
GO:0043548	phosphatidylinositol 3-kinase binding (MF)	2	185	18	34208	0.00420427	0.0474241	RASD2,TLR4
GO:0015386	potassium:hydrogen antiporter activity (MF)	1	185	2	34208	0.0107871	0.0475306	SLC9A7
GO:0008565	protein transporter activity (MF)	3	185	71	34208	0.00679285	0.0407571	AP2A2,AP3D1,ZFYVE16
GO:0019782	ISG15 activating enzyme activity (MF)	1	185	1	34208	0.00540809	0.033154	UBA7
GO:0005540	hyaluronic acid binding (MF)	3	185	19	34208	0.000141477	0.00362695	ACAN,LAYN,STAB2
GO:0031696	alpha-2C adrenergic receptor binding (MF)	1	185	2	34208	0.0107871	0.0475306	ADRA2A
GO:0005275	amine transmembrane transporter activity (MF)	1	185	2	34208	0.0107871	0.0475306	SLC22A16
GO:0004180	carboxypeptidase activity (MF)	2	185	23	34208	0.00683	0.0401262	CPA4,CPA2
GO:0030169	low-density lipoprotein particle binding (MF)	2	185	13	34208	0.00218177	0.0267504	CD36,STAB2
GO:0042954	lipoprotein transporter activity (MF)	1	185	1	34208	0.00540809	0.033154	LRP1
GO:0070975	FHA domain binding (MF)	1	185	1	34208	0.00540809	0.033154	MDC1
GO:0032795	heterotrimeric G-protein binding (MF)	1	185	2	34208	0.0107871	0.0475306	ADRA2A
GO:0031692	alpha-1B adrenergic receptor binding (MF)	1	185	1	34208	0.00540809	0.033154	ADRA2A
GO:0005307	choline:sodium symporter activity (MF)	1	185	1	34208	0.00540809	0.033154	SLC5A7
GO:0004021	L-alanine:2-oxoglutarate aminotransferase activity (MF)	1	185	2	34208	0.0107871	0.0475306	GPT2
GO:0070576	vitamin D 24-hydroxylase activity (MF)	1	185	2	34208	0.0107871	0.0475306	CYP3A4
GO:0001530	lipopolysaccharide binding (MF)	2	185	12	34208	0.00185269	0.0237481	SELP,TLR4
GO:0004174	electron-transferring-flavoprotein dehydrogenase activity (MF)	1	185	2	34208	0.0107871	0.0475306	AIFM2
GO:0051636	Gram-negative bacterial cell surface binding (MF)	3	185	5	34208	1.54391e-06	8.70767e-05	CD36,DMBT1,STAB2
GO:0051637	Gram-positive bacterial cell surface binding (MF)	2	185	5	34208	0.000287802	0.00507251	CD36,DMBT1
GO:0016500	protein-hormone receptor activity (MF)	2	185	5	34208	0.000287802	0.00507251	TSHR,LGR4
GO:0047150	betaine-homocysteine S-methyltransferase activity (MF)	1	185	2	34208	0.0107871	0.0475306	BHMT
GO:0008798	beta-aspartyl-peptidase activity (MF)	1	185	1	34208	0.00540809	0.033154	BACE1
GO:0004996	thyroid-stimulating hormone receptor activity (MF)	1	185	2	34208	0.0107871	0.0475306	TSHR
GO:0035375	zymogen binding (MF)	1	185	1	34208	0.00540809	0.033154	DMBT1
GO:0004058	aromatic-L-amino-acid decarboxylase activity (MF)	1	185	1	34208	0.00540809	0.033154	DDC
GO:0005502	11-cis retinal binding (MF)	1	185	2	34208	0.0107871	0.0475306	OPN4
GO:0008812	choline dehydrogenase activity (MF)	1	185	1	34208	0.00540809	0.033154	CHDH
GO:0070492	oligosaccharide binding (MF)	1	185	2	34208	0.0107871	0.0475306	SELP
GO:0015247	aminophospholipid transporter activity (MF)	1	185	2	34208	0.0107871	0.0475306	ATP8A1
GO:0016857	racemase and epimerase activity, acting on carbohydrates and derivatives (MF)	1	185	2	34208	0.0107871	0.0475306	GLCE
GO:0070892	lipoteichoic acid receptor activity (MF)	1	185	1	34208	0.00540809	0.033154	CD36
GO:0030492	hemoglobin binding (MF)	2	185	4	34208	0.000173299	0.00407252	CUBN,HP
GO:0072345	NAADP-sensitive calcium-release channel activity (MF)	1	185	2	34208	0.0107871	0.0475306	TPCN1
GO:0050591	quinine 3-monooxygenase activity (MF)	1	185	1	34208	0.00540809	0.033154	CYP3A4
GO:0047638	albendazole monooxygenase activity (MF)	1	185	1	34208	0.00540809	0.033154	CYP3A4
GO:0050649	testosterone 6-beta-hydroxylase activity (MF)	1	185	1	34208	0.00540809	0.033154	CYP3A4
GO:0033780	taurochenodeoxycholate 6alpha-hydroxylase activity (MF)	1	185	1	34208	0.00540809	0.033154	CYP3A4
GO:0030351	inositol-1,3,4,5,6-pentakisphosphate 3-phosphatase activity (MF)	1	185	1	34208	0.00540809	0.033154	MINPP1
GO:0030352	inositol-1,4,5,6-tetrakisphosphate 6-phosphatase activity (MF)	1	185	1	34208	0.00540809	0.033154	MINPP1
GO:0052826	inositol hexakisphosphate 2-phosphatase activity (MF)	1	185	1	34208	0.00540809	0.033154	MINPP1
GO:0034417	bisphosphoglycerate 3-phosphatase activity (MF)	1	185	1	34208	0.00540809	0.033154	MINPP1
GO:0031701	angiotensin receptor binding (MF)	1	185	2	34208	0.0107871	0.0475306	ARRB2
GO:0070539	linoleic acid binding (MF)	1	185	1	34208	0.00540809	0.033154	PPARD
GO:0050379	UDP-glucuronate 5'-epimerase activity (MF)	1	185	1	34208	0.00540809	0.033154	GLCE
GO:0001616	growth hormone secretagogue receptor activity (MF)	1	185	1	34208	0.00540809	0.033154	GHSR

## Sheet: GO_CC_Up _regulated_B2
Enrichment analysis report
GO term (Cellular component) Enrichment Analysis: for up-regulation at stage B2
GO term	Details	Support	List size	Reference Support	Reference size	Hyp	FDR	Genes
GO:0005794	Golgi apparatus (CC)	4	27	958	34208	0.00642072	0.0475133	B3GNT2,GCNT7,TSC2,IL17RD
GO:0005737	cytoplasm (CC)	10	27	5302	34208	0.00526427	0.0486945	PPARG,KITLG,NAAA,NTRK3,TSC2,VIM,ARRDC3,BLVRB,KLHL3,IL17RD
GO:0000139	Golgi membrane (CC)	4	27	420	34208	0.000314323	0.0116299	B3GNT2,NTRK3,GCNT7,IL17RD
GO:0000783	nuclear telomere cap complex (CC)	1	27	9	34208	0.00708204	0.0436726	POT1
GO:0044430	cytoskeletal part (CC)	1	27	2	34208	0.00157798	0.0194617	TSC2
GO:0033596	TSC1-TSC2 complex (CC)	1	27	2	34208	0.00157798	0.0194617	TSC2

## Sheet: GO_CC_Dwon _regulated_B2
Enrichment analysis report
GO term (Cellular component) Enrichment Analysis: for down-regulation at stage B2
GO term	Details	Support	List size	Reference Support	Reference size	Hyp	FDR	Genes
GO:0005794	Golgi apparatus (CC)	4	27	958	34208	0.00642072	0.0475133	B3GNT2,GCNT7,TSC2,IL17RD
GO:0005737	cytoplasm (CC)	10	27	5302	34208	0.00526427	0.0486945	PPARG,KITLG,NAAA,NTRK3,TSC2,VIM,ARRDC3,BLVRB,KLHL3,IL17RD
GO:0000139	Golgi membrane (CC)	4	27	420	34208	0.000314323	0.0116299	B3GNT2,NTRK3,GCNT7,IL17RD
GO:0000783	nuclear telomere cap complex (CC)	1	27	9	34208	0.00708204	0.0436726	POT1
GO:0044430	cytoskeletal part (CC)	1	27	2	34208	0.00157798	0.0194617	TSC2
GO:0033596	TSC1-TSC2 complex (CC)	1	27	2	34208	0.00157798	0.0194617	TSC2

## Sheet: IP_Up _regulated_B2
Enrichment analysis report
InterPro term Enrichment Analysis: for up-regulation at stage B2
InterPro terms	Details	Support	List size	Reference Support	Reference size	Hyp	FDR	Genes
IPR000210	BTB/POZ-like	2	27	187	34208	0.00953685	0.0204361	KLHL6,KLHL3
IPR000679	Zinc finger, GATA-type	1	27	15	34208	0.0117765	0.0240884	GATA4
IPR020777	Tyrosine-protein kinase, neurotrophic receptor	1	27	3	34208	0.00236607	0.00760522	NTRK3
IPR011705	BTB/Kelch-associated	2	27	59	34208	0.000998374	0.00449268	KLHL6,KLHL3
IPR006652	Kelch repeat type 1	2	27	59	34208	0.000998374	0.00449268	KLHL6,KLHL3
IPR017096	Kelch-like protein, gigaxonin	2	27	43	34208	0.00053102	0.011948	KLHL6,KLHL3
IPR000586	Somatostatin receptor	1	27	10	34208	0.00786595	0.0196649	OPRK1
IPR009150	Neuropeptide W receptor	1	27	10	34208	0.00786595	0.0196649	OPRK1
IPR001418	Opioid receptor	1	27	10	34208	0.00786595	0.0196649	OPRK1
IPR001699	Transcription factor, T-box	2	27	17	34208	8.09952e-05	0.00364478	TBX18,TBX22
IPR006612	Zinc finger, C2CH-type	1	27	12	34208	0.00943197	0.0212219	THAP4
IPR016637	Transcription factor, basic helix-loop-helix, NeuroD	1	27	4	34208	0.00315356	0.00946068	NEUROD4
IPR000331	Rap/ran-GAP	1	27	11	34208	0.00864926	0.0204851	TSC2
IPR003913	Tuberin	1	27	1	34208	0.000789289	0.00443975	TSC2
IPR016375	Transcription factor GATA-4/5/6	1	27	2	34208	0.00157798	0.00591742	GATA4
IPR020446	Tyrosine-protein kinase, neurotrophic receptor, type 3	1	27	1	34208	0.000789289	0.00443975	NTRK3
IPR003074	Peroxisome proliferator-activated receptor	1	27	3	34208	0.00236607	0.00760522	PPARG
IPR016699	Acid ceramidase-like	1	27	2	34208	0.00157798	0.00591742	NAAA
IPR003452	Stem cell factor	1	27	1	34208	0.000789289	0.00443975	KITLG
IPR000452	Kappa opioid receptor	1	27	1	34208	0.000789289	0.00443975	OPRK1
IPR011564	Telomere end binding protein	1	27	1	34208	0.000789289	0.00443975	POT1
IPR003077	Peroxisome proliferator-activated receptor, gamma	1	27	1	34208	0.000789289	0.00443975	PPARG

## Sheet: IP_Down_regulated_B2
Enrichment analysis report
InterPro term Enrichment Analysis: for down-regulation at stage B2
InterPro terms	Details	Support	List size	Reference Support	Reference size	Hyp	FDR	Genes
IPR017452	GPCR, rhodopsin-like superfamily	14	185	763	34208	7.65872e-05	0.00181894	GHSR,GPR21,OPN4,OR52E8,SSTR4,TSHR,QRFPR,OR6C75,S1PR3,LGR4,OR8B4,ADRA2A,RXFP3,CHRM3
IPR000276	GPCR, rhodopsin-like, 7TM	14	185	737	34208	5.30109e-05	0.00137346	GHSR,GPR21,OPN4,OR52E8,SSTR4,TSHR,QRFPR,OR6C75,S1PR3,LGR4,OR8B4,ADRA2A,RXFP3,CHRM3
IPR000483	Cysteine-rich flanking region, C-terminal domain	3	185	80	34208	0.00942572	0.0488424	LINGO4,PKD1,TLR4
IPR003591	Leucine-rich repeat, typical subtype	6	185	179	34208	0.000446935	0.00749273	LRIT3,CNTRL,LINGO4,PKD1,TLR4,LGR4
IPR000995	Muscarinic acetylcholine receptor	2	185	8	34208	0.000797268	0.0113611	ADRA2A,CHRM3
IPR001183	Muscarinic acetylcholine receptor M3	1	185	1	34208	0.00540809	0.0285427	CHRM3
IPR006634	TRAM/LAG1/CLN8 homology domain	2	185	16	34208	0.00332096	0.0326371	FAM57A,TMEM56
IPR000436	Sushi/SCR/CCP	5	185	74	34208	5.21793e-05	0.00148711	SELP,ACAN,SUSD4,SVEP1,HP
IPR001314	Peptidase S1A, chymotrypsin-type	4	185	119	34208	0.004055	0.0361148	PRSS36,PRSS12,HP,TMPRSS15
IPR002035	von Willebrand factor, type A	3	185	85	34208	0.0111115	0.0433803	SVEP1,CLCA2,COL12A1
IPR001254	Peptidase S1/S6, chymotrypsin/Hap	4	185	124	34208	0.00469196	0.0405215	PRSS36,PRSS12,HP,TMPRSS15
IPR006210	Epidermal growth factor-like	19	185	203	34208	3.34463e-18	4.7661e-16	ACAN,LRP1B,CNTNAP5,SVEP1,CUBN,LTBP3,EDIL3,FCGBP,MFGE8,CNTNAP4,NOTCH2,HMCN1,NOTCH3,STAB2,TNR,LRP4,LRP1,LRP2,NRXN2
IPR001881	EGF-like calcium-binding	12	185	138	34208	1.47056e-11	1.39703e-09	LRP1B,SVEP1,CUBN,LTBP3,EDIL3,NOTCH2,HMCN1,NOTCH3,STAB2,LRP4,LRP1,LRP2
IPR000742	Epidermal growth factor-like, type 3	20	185	213	34208	3.94085e-19	1.12314e-16	SELP,ACAN,LRP1B,CNTNAP5,SVEP1,CUBN,LTBP3,EDIL3,MEP1B,MFGE8,CNTNAP1,CNTNAP4,NOTCH2,HMCN1,NOTCH3,ADAM23,STAB2,LRP1,LRP2,NRXN2
IPR003961	Fibronectin, type III	5	185	185	34208	0.00342331	0.0325215	USH2A,PTPRQ,TNR,NRCAM,COL12A1
IPR001791	Laminin G domain	5	185	47	34208	5.59095e-06	0.000199178	CNTNAP5,CNTNAP1,USH2A,CNTNAP4,NRXN2
IPR000421	Coagulation factor 5/8 type, C-terminal	5	185	27	34208	3.21192e-07	1.52566e-05	CNTNAP5,EDIL3,MFGE8,CNTNAP1,CNTNAP4
IPR000800	Notch domain	2	185	13	34208	0.00218177	0.0259085	NOTCH2,NOTCH3
IPR008297	Notch	2	185	9	34208	0.00102141	0.013862	NOTCH2,NOTCH3
IPR000372	Leucine-rich repeat-containing N-terminal	3	185	54	34208	0.00315212	0.032084	LINGO4,PKD1,LGR4
IPR000859	CUB	3	185	49	34208	0.00238805	0.0272237	CUBN,DMBT1,TMPRSS15
IPR002172	Low-density lipoprotein (LDL) receptor class A repeat	6	185	45	34208	1.57663e-07	8.98681e-06	LRP1B,SPINT1,LRP4,LRP1,TMPRSS15,LRP2
IPR001304	C-type lectin	8	185	85	34208	2.12048e-08	1.51084e-06	SELP,ACAN,LAYN,PKD1,MRC1,CLEC1B,CLEC11A,COLEC11
IPR004050	Potassium channel, voltage dependent, Kv1.3	1	185	3	34208	0.0161372	0.0484115	KCNA1
IPR004048	Potassium channel, voltage dependent, Kv1.1	1	185	2	34208	0.0107871	0.0426989	KCNA1
IPR003585	Neurexin/syndecan/glycophorin C	2	185	14	34208	0.00253636	0.0267727	CNTNAP1,NRXN2
IPR001759	Pentaxin	2	185	11	34208	0.00154942	0.0191993	SVEP1,NPTX1
IPR000834	Peptidase M14, carboxypeptidase A	3	185	18	34208	0.000119614	0.00262231	CPA4,CPA2,CPD
IPR002181	Fibrinogen, alpha/beta/gamma chain, C-terminal globular	4	185	29	34208	1.76923e-05	0.000560255	ANGPTL7,MFAP4,FIBCD1,TNR
IPR018075	Ubiquitin-activating enzyme, E1	1	185	3	34208	0.0161372	0.0484115	UBA7
IPR000601	PKD domain	2	185	11	34208	0.00154942	0.0191993	KIAA0319L,PKD1
IPR017104	Adaptor protein complex AP-2, alpha subunit	1	185	2	34208	0.0107871	0.0426989	AP2A2
IPR000033	LDLR class B repeat	4	185	15	34208	1.07884e-06	4.39244e-05	LRP1B,LRP4,LRP1,LRP2
IPR000998	MAM domain	2	185	17	34208	0.00375042	0.0344796	MEP1B,TMPRSS15
IPR017448	Speract/scavenger receptor-related	3	185	26	34208	0.000369178	0.00701438	PRSS12,DMBT1,TMPRSS15
IPR001190	Speract/scavenger receptor	3	185	26	34208	0.000369178	0.00701438	PRSS12,DMBT1,TMPRSS15
IPR001946	Adrenergic receptor, alpha-2A	1	185	1	34208	0.00540809	0.0285427	ADRA2A
IPR003587	Hedgehog/intein hint, N-terminal	1	185	3	34208	0.0161372	0.0484115	DHH
IPR001657	Peptidase C46, hedgehog protein	1	185	3	34208	0.0161372	0.0484115	DHH
IPR003586	Hedgehog/intein hint domain, C-terminal	1	185	3	34208	0.0161372	0.0484115	DHH
IPR013980	Seven cysteines	2	185	6	34208	0.000430165	0.00766232	KIAA0319L,SPINT1
IPR022409	PKD/Chitinase domain	2	185	8	34208	0.000797268	0.0113611	KIAA0319L,PKD1
IPR004727	Calcium-activated chloride channel protein	1	185	3	34208	0.0161372	0.0484115	CLCA2
IPR000967	Zinc finger, NF-X1-type	1	185	3	34208	0.0161372	0.0484115	ZNFX1
IPR017165	Zinc finger, FYVE-type, SARA/endofin	1	185	2	34208	0.0107871	0.0426989	ZFYVE16
IPR000538	Link	2	185	14	34208	0.00253636	0.0267727	ACAN,STAB2
IPR002131	Glycoprotein hormone receptor	2	185	8	34208	0.000797268	0.0113611	TSHR,LGR4
IPR014010	Egg jelly receptor, REJ-like	1	185	3	34208	0.0161372	0.0484115	PKD1
IPR002274	Thyrotropin receptor	1	185	3	34208	0.0161372	0.0484115	TSHR
IPR002272	Follicle-stimulating hormone receptor	1	185	2	34208	0.0107871	0.0426989	TSHR
IPR000737	Proteinase inhibitor I7, squash	1	185	1	34208	0.00540809	0.0285427	STAB2
IPR003905	Growth hormone secretagogue receptor, type 1	1	185	2	34208	0.0107871	0.0426989	GHSR
IPR004062	EDG-3 sphingosine 1-phosphate receptor	1	185	1	34208	0.00540809	0.0285427	S1PR3
IPR000987	EDG-1 sphingosine 1-phosphate receptor	1	185	2	34208	0.0107871	0.0426989	S1PR3
IPR003726	Homocysteine S-methyltransferase	1	185	3	34208	0.0161372	0.0484115	BHMT
IPR017226	Betaine-homocysteine S-methyltransferase, BHMT	1	185	2	34208	0.0107871	0.0426989	BHMT
IPR009119	Peptidase A1, beta-site APP cleaving enzyme, BACE	1	185	2	34208	0.0107871	0.0426989	BACE1
IPR009120	Peptidase A1, beta-site APP cleaving enzyme 1, BACE 1	1	185	2	34208	0.0107871	0.0426989	BACE1
IPR002273	Lutropin-choriogonadotropic hormone receptor	1	185	2	34208	0.0107871	0.0426989	TSHR
IPR022331	Neurogenic locus Notch 3	1	185	1	34208	0.00540809	0.0285427	NOTCH3
IPR010977	Aromatic-L-amino-acid decarboxylase	1	185	2	34208	0.0107871	0.0426989	DDC
IPR006461	Uncharacterised protein family Cys-rich	1	185	3	34208	0.0161372	0.0484115	CNFN
IPR004443	YjeF-related protein, N-terminal	1	185	2	34208	0.0107871	0.0426989	YJEFN3
IPR022336	Neurogenic locus Notch 2	1	185	1	34208	0.00540809	0.0285427	NOTCH2
IPR013167	COG4 transport	1	185	1	34208	0.00540809	0.0285427	COG4
IPR002159	CD36 antigen	1	185	3	34208	0.0161372	0.0484115	CD36
IPR005428	Adhesion molecule CD36	1	185	3	34208	0.0161372	0.0484115	CD36
IPR002396	Selectin superfamily	1	185	3	34208	0.0161372	0.0484115	SELP
IPR012132	Glucose-methanol-choline oxidoreductase	1	185	1	34208	0.00540809	0.0285427	CHDH
IPR001512	Somatostatin receptor, type 4	1	185	1	34208	0.00540809	0.0285427	SSTR4
IPR001116	Somatostatin receptor, type 1	1	185	2	34208	0.0107871	0.0426989	SSTR4
IPR002090	Na+/H+ exchanger, isoform 6 (NHE6)	1	185	3	34208	0.0161372	0.0484115	SLC9A7
IPR008077	GPCR, family 2, brain-specific angiogenesis inhibitor	1	185	3	34208	0.0161372	0.0484115	BAI2
IPR016686	Ribosome biogenesis factor, NIP7	1	185	1	34208	0.00540809	0.0285427	NIP7
IPR020413	Tumour necrosis factor receptor 9	1	185	1	34208	0.00540809	0.0285427	TNFRSF9
IPR020430	Brain-derived neurotrophic factor	1	185	1	34208	0.00540809	0.0285427	BDNF
IPR001424	Superoxide dismutase, copper/zinc binding	1	185	3	34208	0.0161372	0.0484115	SOD1
IPR000434	Polycystic kidney disease type 1 protein	1	185	3	34208	0.0161372	0.0484115	PKD1
IPR006228	Polycystin cation channel	1	185	1	34208	0.00540809	0.0285427	PKD1
IPR008292	Haptoglobin	1	185	1	34208	0.00540809	0.0285427	HP
IPR002265	Gap junction alpha-6 protein (Cx45)	1	185	1	34208	0.00540809	0.0285427	GJC1
IPR003076	Peroxisome proliferator-activated receptor, alpha	1	185	2	34208	0.0107871	0.0426989	PPARD
IPR003074	Peroxisome proliferator-activated receptor	1	185	3	34208	0.0161372	0.0484115	PPARD
IPR003410	Hyalin	1	185	3	34208	0.0161372	0.0484115	SVEP1
IPR013304	Wnt-16 protein	1	185	1	34208	0.00540809	0.0285427	WNT16
IPR008294	Peptidase M12A, meprin alpha subunit	1	185	2	34208	0.0107871	0.0426989	MEP1B
IPR017105	Adaptor protein complex AP-3, delta subunit	1	185	1	34208	0.00540809	0.0285427	AP3D1
IPR016616	Bardet-Biedl syndrome 2 protein	1	185	1	34208	0.00540809	0.0285427	BBS2
IPR016274	Histidine acid phosphatase, eukaryotic	1	185	1	34208	0.00540809	0.0285427	MINPP1
IPR003075	Peroxisome proliferator-activated receptor, beta	1	185	1	34208	0.00540809	0.0285427	PPARD
IPR017326	Peptidase S1A, polyserase-2	1	185	1	34208	0.00540809	0.0285427	PRSS36

[truncated: 4 more sheets: TF_Up _regulated_B2, TF_Down_regulated_B2, KEGG_Up _regulated_B2, KEGG_Down_regulated_B2]
