# Supplementary material for: Identification of differentially expressed genes from multipotent epithelia at the onset of an asexual development
Source: Sci Rep. 2016 Jun 6;6:27357. doi: 10.1038/srep27357 (PMC4893630; doi:10.1038/srep27357)
Supplement: Supplementary Data 4 [file srep27357-s5.xls]

## Sheet: MEA_Up _regulated_B2
Enrichment analysis report
Modular Enrichment Analysis for up-regulation at stage B2
Term-Term relationship	Relationship_Details	Support	List size	Reference Support	Reference size	Hyp	Hyp_c	Genes
GO:0006355,GO:0005634,V$LEF1_Q2	regulation of transcription, DNA-dependent (BP),nucleus (CC),V$LEF1_Q2	3	84	247	34208	0.0230884	0.0261669	BNC2,MBTD1,POU3F4
GO:0006355,GO:0005634,V$NFAT_Q4_01	regulation of transcription, DNA-dependent (BP),nucleus (CC),V$NFAT_Q4_01	3	84	172	34208	0.00883607	0.0107094	BNC2,POU3F4,XBP1
GO:0046872	metal ion binding (MF)	18	84	2879	34208	0.000182974	0.000404798	PXDN,B4GALT3,PPARG,BNC2,ZIC2,ZNF654,FOLH1,FRAS1,MBTD1,CYP7B1,TDO2,TRPM6,PATZ1,NR6A1,NPTXR,STS,ATXN7L3,ADAMTS9
GO:0046872,GO:0003677,GO:0008270,GO:0005634,GO:0003700,V$MAZ_Q6	metal ion binding (MF),DNA binding (MF),zinc ion binding (MF),nucleus (CC),sequence-specific DNA binding transcription factor activity (MF),V$MAZ_Q6	3	84	44	34208	0.000175895	0.000391821	PPARG,ZIC2,NR6A1
GO:0046872,GO:0003677,GO:0008270,GO:0005634,GO:0045892,GO:0045893	metal ion binding (MF),DNA binding (MF),zinc ion binding (MF),nucleus (CC),negative regulation of transcription, DNA-dependent (BP),positive regulation of transcription, DNA-dependent (BP)	3	84	24	34208	2.78509e-05	9.7781e-05	PPARG,ZIC2,PATZ1
GO:0046872,GO:0008270,GO:0005634	metal ion binding (MF),zinc ion binding (MF),nucleus (CC)	7	84	1224	34208	0.0308801	0.0345729	PPARG,BNC2,ZIC2,ZNF654,MBTD1,PATZ1,NR6A1
GO:0046872,GO:0008270,GO:0005634,V$LEF1_Q2	metal ion binding (MF),zinc ion binding (MF),nucleus (CC),V$LEF1_Q2	4	84	153	34208	0.000562238	0.00102024	PPARG,BNC2,MBTD1,NR6A1
GO:0046872,GO:0008270,GO:0005634,V$LEF1_Q2,V$MAZ_Q6	metal ion binding (MF),zinc ion binding (MF),nucleus (CC),V$LEF1_Q2,V$MAZ_Q6	3	84	74	34208	0.000816459	0.00136641	PPARG,BNC2,NR6A1
GO:0046872,GO:0008270,GO:0005634,GO:0005737,V$MAZ_Q6,V$NF1_Q6	metal ion binding (MF),zinc ion binding (MF),nucleus (CC),cytoplasm (CC),V$MAZ_Q6,V$NF1_Q6	3	84	14	34208	5.09847e-06	2.69968e-05	PPARG,BNC2,ZIC2
GO:0046872,GO:0008270,GO:0005634,V$E12_Q6,V$NFAT_Q4_01,V$MAZ_Q6,V$PBX1_01	metal ion binding (MF),zinc ion binding (MF),nucleus (CC),V$E12_Q6,V$NFAT_Q4_01,V$MAZ_Q6,V$PBX1_01	3	84	6	34208	2.84145e-07	2.91362e-06	BNC2,ZIC2,NR6A1
GO:0046872,GO:0008270,GO:0005634,V$MAZ_Q6	metal ion binding (MF),zinc ion binding (MF),nucleus (CC),V$MAZ_Q6	4	84	156	34208	0.000604736	0.00108517	PPARG,BNC2,ZIC2,NR6A1
GO:0046872,GO:0008270,V$LEF1_Q2	metal ion binding (MF),zinc ion binding (MF),V$LEF1_Q2	5	84	213	34208	0.000184907	0.000404916	PPARG,BNC2,MBTD1,NR6A1,ADAMTS9
GO:0046872,GO:0008270,V$LEF1_Q2,V$MAZ_Q6	metal ion binding (MF),zinc ion binding (MF),V$LEF1_Q2,V$MAZ_Q6	4	84	97	34208	9.85036e-05	0.000252513	PPARG,BNC2,NR6A1,ADAMTS9
GO:0046872,GO:0008270,V$MAZ_Q6	metal ion binding (MF),zinc ion binding (MF),V$MAZ_Q6	5	84	207	34208	0.000161918	0.000376255	PPARG,BNC2,ZIC2,NR6A1,ADAMTS9
GO:0046872,GO:0005634	metal ion binding (MF),nucleus (CC)	9	84	1522	34208	0.0123181	0.0145475	PPARG,BNC2,ZIC2,ZNF654,FOLH1,MBTD1,PATZ1,NR6A1,ATXN7L3
GO:0046872,GO:0005634,GO:0005737	metal ion binding (MF),nucleus (CC),cytoplasm (CC)	4	84	490	34208	0.0327314	0.036519	PPARG,BNC2,ZIC2,FOLH1
GO:0046872,GO:0005634,GO:0045893	metal ion binding (MF),nucleus (CC),positive regulation of transcription, DNA-dependent (BP)	4	84	127	34208	0.000277849	0.000571626	PPARG,ZIC2,PATZ1,ATXN7L3
GO:0046872,GO:0005615	metal ion binding (MF),extracellular space (CC)	3	84	70	34208	0.000694338	0.00119931	PXDN,NPTXR,ADAMTS9
GO:0046872,GO:0016021	metal ion binding (MF),integral to membrane (CC)	5	84	309	34208	0.00100375	0.00161701	B4GALT3,FRAS1,TRPM6,NPTXR,STS
GO:0046872,GO:0016021,GO:0005886	metal ion binding (MF),integral to membrane (CC),plasma membrane (CC)	3	84	72	34208	0.000753824	0.00128488	FRAS1,NPTXR,STS
GO:0046872,GO:0016020	metal ion binding (MF),membrane (CC)	4	84	430	34208	0.0216123	0.0245802	B4GALT3,FOLH1,CYP7B1,TRPM6
GO:0046872,GO:0005783	metal ion binding (MF),endoplasmic reticulum (CC)	3	84	150	34208	0.00607493	0.00766486	PXDN,CYP7B1,STS
GO:0046872,V$LEF1_Q2	metal ion binding (MF),V$LEF1_Q2	6	84	333	34208	0.000174731	0.000396057	PPARG,BNC2,FRAS1,MBTD1,NR6A1,ADAMTS9
GO:0046872,GO:0005886	metal ion binding (MF),plasma membrane (CC)	5	84	276	34208	0.000605372	0.0010833	BNC2,FOLH1,FRAS1,NPTXR,STS
GO:0046872,V$SOX5_01	metal ion binding (MF),V$SOX5_01	3	84	36	34208	9.61805e-05	0.00024853	BNC2,ZIC2,TRPM6
GO:0046872,V$TATA_01	metal ion binding (MF),V$TATA_01	3	84	164	34208	0.0077608	0.00962279	PPARG,BNC2,TDO2
GO:0046872,V$PAX4_03	metal ion binding (MF),V$PAX4_03	3	84	169	34208	0.00842316	0.0103056	ZIC2,TRPM6,ADAMTS9
GO:0046872,GO:0004872	metal ion binding (MF),receptor activity (MF)	4	84	95	34208	9.08444e-05	0.000240514	PPARG,TRPM6,NR6A1,NPTXR
GO:0046872,V$MAZ_Q6	metal ion binding (MF),V$MAZ_Q6	6	84	310	34208	0.000118533	0.000287865	PPARG,BNC2,ZIC2,CYP7B1,NR6A1,ADAMTS9
GO:0046872,GO:0020037	metal ion binding (MF),heme binding (MF)	3	84	102	34208	0.00205841	0.0029484	PXDN,CYP7B1,TDO2
GO:0003677,GO:0005634,GO:0003700	DNA binding (MF),nucleus (CC),sequence-specific DNA binding transcription factor activity (MF)	6	84	497	34208	0.00142594	0.00216743	PPARG,ZIC2,NR6A1,TBX5,XBP1,TBX6
GO:0003677,GO:0005634,GO:0003700,GO:0005737,GO:0045893	DNA binding (MF),nucleus (CC),sequence-specific DNA binding transcription factor activity (MF),cytoplasm (CC),positive regulation of transcription, DNA-dependent (BP)	3	84	56	34208	0.000360417	0.000705543	PPARG,ZIC2,TBX5
GO:0003677,GO:0005634,GO:0003700,GO:0043565	DNA binding (MF),nucleus (CC),sequence-specific DNA binding transcription factor activity (MF),sequence-specific DNA binding (MF)	4	84	170	34208	0.000833633	0.00138796	PPARG,NR6A1,TBX5,XBP1
GO:0003677,GO:0005634,GO:0003700,GO:0043565,GO:0005654	DNA binding (MF),nucleus (CC),sequence-specific DNA binding transcription factor activity (MF),sequence-specific DNA binding (MF),nucleoplasm (CC)	3	84	56	34208	0.000360417	0.000705543	PPARG,NR6A1,XBP1
GO:0003677,GO:0005634,GO:0003700,GO:0043565,V$E4F1_Q6,V$NFAT_Q4_01	DNA binding (MF),nucleus (CC),sequence-specific DNA binding transcription factor activity (MF),sequence-specific DNA binding (MF),V$E4F1_Q6,V$NFAT_Q4_01	3	84	9	34208	1.18707e-06	8.61623e-06	NR6A1,TBX5,XBP1
GO:0003677,GO:0005634,GO:0003700,V$FOXO4_01,V$SRY_02	DNA binding (MF),nucleus (CC),sequence-specific DNA binding transcription factor activity (MF),V$FOXO4_01,V$SRY_02	3	84	24	34208	2.78509e-05	9.7781e-05	ZIC2,TBX5,TBX6
GO:0003677,GO:0005634,GO:0003700,V$NFAT_Q4_01	DNA binding (MF),nucleus (CC),sequence-specific DNA binding transcription factor activity (MF),V$NFAT_Q4_01	4	84	96	34208	9.46177e-05	0.000248468	ZIC2,NR6A1,TBX5,XBP1
GO:0003677,GO:0005634,GO:0003700,V$MAZ_Q6	DNA binding (MF),nucleus (CC),sequence-specific DNA binding transcription factor activity (MF),V$MAZ_Q6	4	84	132	34208	0.000321842	0.000651756	PPARG,ZIC2,NR6A1,TBX6
GO:0003677,GO:0005634,GO:0003700,V$MAZ_Q6,V$CEBPGAMMA_Q6	DNA binding (MF),nucleus (CC),sequence-specific DNA binding transcription factor activity (MF),V$MAZ_Q6,V$CEBPGAMMA_Q6	3	84	11	34208	2.32347e-06	1.45724e-05	PPARG,NR6A1,TBX6
GO:0003677,GO:0005634,GO:0003700,V$ER_Q6_02	DNA binding (MF),nucleus (CC),sequence-specific DNA binding transcription factor activity (MF),V$ER_Q6_02	3	84	22	34208	2.12663e-05	8.08118e-05	NR6A1,TBX5,TBX6
GO:0003677,GO:0005634,GO:0045893	DNA binding (MF),nucleus (CC),positive regulation of transcription, DNA-dependent (BP)	4	84	195	34208	0.00138414	0.00213403	PPARG,ZIC2,PATZ1,TBX5
GO:0005634	nucleus (CC)	23	84	5441	34208	0.00515753	0.00663698	PPARG,BNC2,ZIC2,ALDH1A2,ZNF654,FOLH1,FIGLA,ARX,GRM1,HOXD10,MBTD1,PKD1,PATZ1,NR6A1,TBX5,MLH3,POU3F4,ATXN7L3,XBP1,LRP1,NFKBIB,TBX6,MAU2
GO:0005634,GO:0003700	nucleus (CC),sequence-specific DNA binding transcription factor activity (MF)	9	84	877	34208	0.000303594	0.000622609	PPARG,ZIC2,ARX,HOXD10,NR6A1,TBX5,POU3F4,XBP1,TBX6
GO:0005634,GO:0003700,V$CDX2_Q5,GO:0043565	nucleus (CC),sequence-specific DNA binding transcription factor activity (MF),V$CDX2_Q5,sequence-specific DNA binding (MF)	3	84	37	34208	0.000104482	0.000259597	ARX,NR6A1,TBX5
GO:0005634,GO:0003700,V$LEF1_Q2	nucleus (CC),sequence-specific DNA binding transcription factor activity (MF),V$LEF1_Q2	5	84	239	34208	0.000314556	0.000641019	PPARG,ARX,HOXD10,NR6A1,POU3F4
GO:0005634,GO:0003700,V$LEF1_Q2,GO:0043565	nucleus (CC),sequence-specific DNA binding transcription factor activity (MF),V$LEF1_Q2,sequence-specific DNA binding (MF)	4	84	159	34208	0.000649467	0.0011401	PPARG,ARX,HOXD10,NR6A1
GO:0005634,GO:0003700,V$LEF1_Q2,GO:0043565,V$MYC_Q2	nucleus (CC),sequence-specific DNA binding transcription factor activity (MF),V$LEF1_Q2,sequence-specific DNA binding (MF),V$MYC_Q2	3	84	37	34208	0.000104482	0.000259597	ARX,HOXD10,NR6A1
GO:0005634,GO:0003700,V$LEF1_Q2,V$E12_Q6,V$NFAT_Q4_01,V$OCT1_04	nucleus (CC),sequence-specific DNA binding transcription factor activity (MF),V$LEF1_Q2,V$E12_Q6,V$NFAT_Q4_01,V$OCT1_04	3	84	12	34208	3.09246e-06	1.79975e-05	HOXD10,NR6A1,POU3F4
GO:0005634,GO:0003700,V$LEF1_Q2,V$FREAC2_01,IPR001356	nucleus (CC),sequence-specific DNA binding transcription factor activity (MF),V$LEF1_Q2,V$FREAC2_01,Homeobox	3	84	26	34208	3.56502e-05	0.000119327	ARX,HOXD10,POU3F4
GO:0005634,GO:0003700,V$LEF1_Q2,V$SRF_Q6,V$SRF_Q4	nucleus (CC),sequence-specific DNA binding transcription factor activity (MF),V$LEF1_Q2,V$SRF_Q6,V$SRF_Q4	3	84	22	34208	2.12663e-05	8.08118e-05	PPARG,HOXD10,POU3F4
GO:0005634,GO:0003700,V$AP4_Q5	nucleus (CC),sequence-specific DNA binding transcription factor activity (MF),V$AP4_Q5	3	84	113	34208	0.00275311	0.00380837	HOXD10,XBP1,TBX6
GO:0005634,GO:0003700,GO:0043565	nucleus (CC),sequence-specific DNA binding transcription factor activity (MF),sequence-specific DNA binding (MF)	6	84	472	34208	0.00109637	0.00174447	PPARG,ARX,HOXD10,NR6A1,TBX5,XBP1
GO:0005634,GO:0003700,GO:0043565,V$ERR1_Q2	nucleus (CC),sequence-specific DNA binding transcription factor activity (MF),sequence-specific DNA binding (MF),V$ERR1_Q2	3	84	65	34208	0.000558965	0.00101716	ARX,HOXD10,TBX5
GO:0005634,GO:0003700,GO:0043565,GO:0045944,V$HNF4_01,V$AML_Q6	nucleus (CC),sequence-specific DNA binding transcription factor activity (MF),sequence-specific DNA binding (MF),positive regulation of transcription from RNA polymerase II promoter (BP),V$HNF4_01,V$AML_Q6	3	84	5	34208	1.42325e-07	1.87637e-06	PPARG,HOXD10,TBX5
GO:0005634,GO:0003700,GO:0043565,V$NFAT_Q4_01	nucleus (CC),sequence-specific DNA binding transcription factor activity (MF),sequence-specific DNA binding (MF),V$NFAT_Q4_01	4	84	115	34208	0.000190064	0.00040791	HOXD10,NR6A1,TBX5,XBP1
GO:0005634,GO:0003700,V$ERR1_Q2	nucleus (CC),sequence-specific DNA binding transcription factor activity (MF),V$ERR1_Q2	4	84	83	34208	5.36238e-05	0.000161874	ARX,HOXD10,TBX5,TBX6
GO:0005634,GO:0003700,V$ERR1_Q2,GO:0007275	nucleus (CC),sequence-specific DNA binding transcription factor activity (MF),V$ERR1_Q2,multicellular organismal development (BP)	3	84	29	34208	4.98364e-05	0.00015258	ARX,HOXD10,TBX6
GO:0005634,GO:0003700,V$ERR1_Q2,V$FOXO4_01,V$SRY_02	nucleus (CC),sequence-specific DNA binding transcription factor activity (MF),V$ERR1_Q2,V$FOXO4_01,V$SRY_02	3	84	11	34208	2.32347e-06	1.45724e-05	HOXD10,TBX5,TBX6
GO:0005634,GO:0003700,V$TATA_01	nucleus (CC),sequence-specific DNA binding transcription factor activity (MF),V$TATA_01	3	84	123	34208	0.0034964	0.00468605	PPARG,POU3F4,TBX6
GO:0005634,GO:0003700,V$PAX4_03,V$FOXO4_01,V$NFAT_Q4_01,V$SRY_02	nucleus (CC),sequence-specific DNA binding transcription factor activity (MF),V$PAX4_03,V$FOXO4_01,V$NFAT_Q4_01,V$SRY_02	3	84	12	34208	3.09246e-06	1.79975e-05	ZIC2,TBX5,POU3F4
GO:0005634,GO:0003700,V$E12_Q6,V$FOXO4_01,V$NFAT_Q4_01,V$SRY_02	nucleus (CC),sequence-specific DNA binding transcription factor activity (MF),V$E12_Q6,V$FOXO4_01,V$NFAT_Q4_01,V$SRY_02	3	84	9	34208	1.18707e-06	8.61623e-06	ZIC2,HOXD10,POU3F4
GO:0005634,GO:0003700,V$E12_Q6,V$NFAT_Q4_01	nucleus (CC),sequence-specific DNA binding transcription factor activity (MF),V$E12_Q6,V$NFAT_Q4_01	4	84	61	34208	1.58664e-05	6.52849e-05	ZIC2,HOXD10,NR6A1,POU3F4
GO:0005634,GO:0003700,V$E12_Q6,V$NFAT_Q4_01,V$PBX1_01	nucleus (CC),sequence-specific DNA binding transcription factor activity (MF),V$E12_Q6,V$NFAT_Q4_01,V$PBX1_01	3	84	7	34208	4.96371e-07	4.39255e-06	ZIC2,HOXD10,NR6A1
GO:0005634,GO:0003700,GO:0007275	nucleus (CC),sequence-specific DNA binding transcription factor activity (MF),multicellular organismal development (BP)	4	84	210	34208	0.00181478	0.00265238	ZIC2,ARX,HOXD10,TBX6
GO:0005634,GO:0003700,GO:0007275,V$FOXO4_01,V$SRY_02	nucleus (CC),sequence-specific DNA binding transcription factor activity (MF),multicellular organismal development (BP),V$FOXO4_01,V$SRY_02	3	84	13	34208	4.01306e-06	2.19698e-05	ZIC2,HOXD10,TBX6
GO:0005634,GO:0003700,V$CEBP_Q3,V$FOXO4_01,V$NFAT_Q4_01,V$SRY_02	nucleus (CC),sequence-specific DNA binding transcription factor activity (MF),V$CEBP_Q3,V$FOXO4_01,V$NFAT_Q4_01,V$SRY_02	3	84	5	34208	1.42325e-07	1.87637e-06	HOXD10,TBX5,POU3F4
GO:0005634,GO:0003700,V$FOXO4_01,V$NFAT_Q4_01,V$SRY_02	nucleus (CC),sequence-specific DNA binding transcription factor activity (MF),V$FOXO4_01,V$NFAT_Q4_01,V$SRY_02	4	84	21	34208	1.96094e-07	2.48386e-06	ZIC2,HOXD10,TBX5,POU3F4
GO:0005634,GO:0003700,V$FOXO4_01,V$SRY_02	nucleus (CC),sequence-specific DNA binding transcription factor activity (MF),V$FOXO4_01,V$SRY_02	5	84	34	34208	2.08173e-08	4.07515e-07	ZIC2,HOXD10,TBX5,POU3F4,TBX6
GO:0005634,GO:0003700,V$NFAT_Q4_01	nucleus (CC),sequence-specific DNA binding transcription factor activity (MF),V$NFAT_Q4_01	6	84	166	34208	3.5452e-06	2.00895e-05	ZIC2,HOXD10,NR6A1,TBX5,POU3F4,XBP1
GO:0005634,GO:0003700,V$NKX61_01	nucleus (CC),sequence-specific DNA binding transcription factor activity (MF),V$NKX61_01	3	84	45	34208	0.000188126	0.000405097	ARX,TBX5,POU3F4
GO:0005634,GO:0003700,V$CHX10_01	nucleus (CC),sequence-specific DNA binding transcription factor activity (MF),V$CHX10_01	3	84	105	34208	0.00223551	0.00318092	NR6A1,POU3F4,TBX6
GO:0005634,GO:0016021,GO:0005886,GO:0005887	nucleus (CC),integral to membrane (CC),plasma membrane (CC),integral to plasma membrane (CC)	3	84	19	34208	1.34526e-05	5.75522e-05	GRM1,PKD1,LRP1
GO:0005634,GO:0016020,GO:0005886,GO:0005887	nucleus (CC),membrane (CC),plasma membrane (CC),integral to plasma membrane (CC)	3	84	19	34208	1.34526e-05	5.75522e-05	FOLH1,PKD1,LRP1
GO:0005634,GO:0005515,GO:0005737,V$SP1_Q6	nucleus (CC),protein binding (MF),cytoplasm (CC),V$SP1_Q6	3	84	302	34208	0.038461	0.0424715	TBX5,LRP1,NFKBIB
GO:0005634,GO:0005515,GO:0005737,V$HNF4_01	nucleus (CC),protein binding (MF),cytoplasm (CC),V$HNF4_01	3	84	19	34208	1.34526e-05	5.75522e-05	PPARG,TBX5,LRP1
GO:0005634,GO:0005515,GO:0045893	nucleus (CC),protein binding (MF),positive regulation of transcription, DNA-dependent (BP)	3	84	257	34208	0.0255733	0.0289323	PPARG,TBX5,ATXN7L3
GO:0005634,GO:0005515,GO:0007507	nucleus (CC),protein binding (MF),heart development (BP)	3	84	58	34208	0.000399775	0.000770909	PPARG,PKD1,TBX5
GO:0005634,V$CDX2_Q5	nucleus (CC),V$CDX2_Q5	5	84	92	34208	3.29078e-06	1.89808e-05	BNC2,ALDH1A2,ARX,NR6A1,TBX5
GO:0005634,V$CDX2_Q5,V$LEF1_Q2	nucleus (CC),V$CDX2_Q5,V$LEF1_Q2	3	84	64	34208	0.00053411	0.000980213	BNC2,ARX,NR6A1
GO:0005634,V$CDX2_Q5,GO:0005737,V$FOXO4_01,V$SRY_02	nucleus (CC),V$CDX2_Q5,cytoplasm (CC),V$FOXO4_01,V$SRY_02	3	84	6	34208	2.84145e-07	2.91362e-06	BNC2,ALDH1A2,TBX5
GO:0005634,V$CDX2_Q5,V$ERR1_Q2	nucleus (CC),V$CDX2_Q5,V$ERR1_Q2	3	84	24	34208	2.78509e-05	9.7781e-05	BNC2,ARX,TBX5
GO:0005634,V$CDX2_Q5,V$E12_Q6,V$MAZ_Q6	nucleus (CC),V$CDX2_Q5,V$E12_Q6,V$MAZ_Q6	3	84	19	34208	1.34526e-05	5.75522e-05	BNC2,ALDH1A2,NR6A1
GO:0005634,V$CDX2_Q5,V$NFAT_Q4_01,V$T3R_Q6	nucleus (CC),V$CDX2_Q5,V$NFAT_Q4_01,V$T3R_Q6	3	84	7	34208	4.96371e-07	4.39255e-06	BNC2,NR6A1,TBX5
GO:0005634,V$CDX2_Q5,V$NKX61_01	nucleus (CC),V$CDX2_Q5,V$NKX61_01	3	84	24	34208	2.78509e-05	9.7781e-05	ALDH1A2,ARX,TBX5
GO:0005634,V$LEF1_Q2	nucleus (CC),V$LEF1_Q2	8	84	769	34208	0.000609731	0.00108509	PPARG,BNC2,ARX,HOXD10,MBTD1,NR6A1,POU3F4,LRP1
GO:0005634,V$LEF1_Q2,V$TCF11MAFG_01,GO:0004872,V$MAZ_Q6	nucleus (CC),V$LEF1_Q2,V$TCF11MAFG_01,receptor activity (MF),V$MAZ_Q6	3	84	6	34208	2.84145e-07	2.91362e-06	PPARG,NR6A1,LRP1
GO:0005634,V$LEF1_Q2,GO:0005737,V$MAZ_Q6	nucleus (CC),V$LEF1_Q2,cytoplasm (CC),V$MAZ_Q6	3	84	120	34208	0.0032619	0.00441758	PPARG,BNC2,LRP1
GO:0005634,V$LEF1_Q2,V$AP4_Q5,V$SRY_02,V$FREAC2_01,V$GATA1_01,V$GATA3_01	nucleus (CC),V$LEF1_Q2,V$AP4_Q5,V$SRY_02,V$FREAC2_01,V$GATA1_01,V$GATA3_01	3	84	3	34208	1.42832e-08	3.07565e-07	BNC2,HOXD10,LRP1
GO:0005634,V$LEF1_Q2,V$ERR1_Q2,V$FREAC2_01	nucleus (CC),V$LEF1_Q2,V$ERR1_Q2,V$FREAC2_01	3	84	44	34208	0.000175895	0.000391821	BNC2,ARX,HOXD10
GO:0005634,V$LEF1_Q2,V$TATA_01,V$SRF_Q4	nucleus (CC),V$LEF1_Q2,V$TATA_01,V$SRF_Q4	3	84	23	34208	2.44129e-05	8.91e-05	PPARG,BNC2,POU3F4
GO:0005634,V$LEF1_Q2,V$E12_Q6,V$FOXO4_01,V$NFAT_Q4_01,V$SRY_02,V$OCT1_04,V$FREAC2_01,V$GATA1_01,V$SRF_Q4	nucleus (CC),V$LEF1_Q2,V$E12_Q6,V$FOXO4_01,V$NFAT_Q4_01,V$SRY_02,V$OCT1_04,V$FREAC2_01,V$GATA1_01,V$SRF_Q4	3	84	3	34208	1.42832e-08	3.07565e-07	BNC2,HOXD10,POU3F4
GO:0005634,V$LEF1_Q2,V$E12_Q6,V$NFAT_Q4_01,V$CHX10_01,V$OCT1_04	nucleus (CC),V$LEF1_Q2,V$E12_Q6,V$NFAT_Q4_01,V$CHX10_01,V$OCT1_04	3	84	13	34208	4.01306e-06	2.19698e-05	BNC2,NR6A1,POU3F4
GO:0005634,V$LEF1_Q2,V$E12_Q6,V$NFAT_Q4_01,V$OCT1_04	nucleus (CC),V$LEF1_Q2,V$E12_Q6,V$NFAT_Q4_01,V$OCT1_04	4	84	18	34208	1.00823e-07	1.44737e-06	BNC2,HOXD10,NR6A1,POU3F4
GO:0005634,V$LEF1_Q2,V$E12_Q6,V$NFAT_Q4_01,V$OCT1_04,V$CRX_Q4,V$PBX1_01	nucleus (CC),V$LEF1_Q2,V$E12_Q6,V$NFAT_Q4_01,V$OCT1_04,V$CRX_Q4,V$PBX1_01	3	84	5	34208	1.42325e-07	1.87637e-06	BNC2,HOXD10,NR6A1
GO:0005634,V$LEF1_Q2,GO:0007275,V$FREAC2_01	nucleus (CC),V$LEF1_Q2,multicellular organismal development (BP),V$FREAC2_01	3	84	43	34208	0.000164193	0.000377468	ARX,HOXD10,LRP1
GO:0005634,V$LEF1_Q2,V$MAZ_Q6	nucleus (CC),V$LEF1_Q2,V$MAZ_Q6	4	84	312	34208	0.00739528	0.00922269	PPARG,BNC2,NR6A1,LRP1
GO:0005634,V$LEF1_Q2,V$HNF4_01	nucleus (CC),V$LEF1_Q2,V$HNF4_01	3	84	45	34208	0.000188126	0.000405097	PPARG,HOXD10,LRP1
GO:0005634,V$LEF1_Q2,V$SRY_02,V$FREAC2_01,V$FOXM1_01,V$GATA1_01	nucleus (CC),V$LEF1_Q2,V$SRY_02,V$FREAC2_01,V$FOXM1_01,V$GATA1_01	3	84	3	34208	1.42832e-08	3.07565e-07	BNC2,POU3F4,LRP1
GO:0005634,V$LEF1_Q2,V$SRY_02,V$FREAC2_01,V$GATA1_01	nucleus (CC),V$LEF1_Q2,V$SRY_02,V$FREAC2_01,V$GATA1_01	4	84	7	34208	1.1772e-09	1.08639e-07	BNC2,HOXD10,POU3F4,LRP1
GO:0005634,V$LEF1_Q2,V$SRY_02,V$FREAC2_01,V$GATA1_01,V$AP3_Q6	nucleus (CC),V$LEF1_Q2,V$SRY_02,V$FREAC2_01,V$GATA1_01,V$AP3_Q6	3	84	3	34208	1.42832e-08	3.07565e-07	HOXD10,POU3F4,LRP1
GO:0005634,V$LEF1_Q2,V$FREAC2_01	nucleus (CC),V$LEF1_Q2,V$FREAC2_01	5	84	171	34208	6.60505e-05	0.000188799	BNC2,ARX,HOXD10,POU3F4,LRP1
GO:0005634,V$LEF1_Q2,V$SRF_Q4	nucleus (CC),V$LEF1_Q2,V$SRF_Q4	4	84	46	34208	5.10244e-06	2.65821e-05	PPARG,BNC2,HOXD10,POU3F4
GO:0005634,V$LEF1_Q2,V$SRF_Q4,V$SRF_Q5_01,V$AML_Q6	nucleus (CC),V$LEF1_Q2,V$SRF_Q4,V$SRF_Q5_01,V$AML_Q6	3	84	7	34208	4.96371e-07	4.39255e-06	PPARG,BNC2,HOXD10
GO:0005634,V$OCT_C,V$E12_Q6	nucleus (CC),V$OCT_C,V$E12_Q6	3	84	58	34208	0.000399775	0.000770909	ALDH1A2,NR6A1,POU3F4
GO:0005634,GO:0005737,V$SOX5_01,V$E12_Q6,V$FOXO4_01,V$MAZ_Q6,V$SRY_02	nucleus (CC),cytoplasm (CC),V$SOX5_01,V$E12_Q6,V$FOXO4_01,V$MAZ_Q6,V$SRY_02	3	84	3	34208	1.42832e-08	3.07565e-07	BNC2,ZIC2,ALDH1A2
GO:0005634,GO:0005737,V$TATA_01,V$MAZ_Q6,V$CEBPB_02	nucleus (CC),cytoplasm (CC),V$TATA_01,V$MAZ_Q6,V$CEBPB_02	3	84	10	34208	1.6928e-06	1.11586e-05	PPARG,BNC2,ALDH1A2
GO:0005634,GO:0005737,V$PAX4_03,V$SRY_02	nucleus (CC),cytoplasm (CC),V$PAX4_03,V$SRY_02	3	84	10	34208	1.6928e-06	1.11586e-05	ZIC2,TBX5,LRP1
GO:0005634,GO:0005737,V$FOXO4_01,V$NFAT_Q4_01,V$SRY_02	nucleus (CC),cytoplasm (CC),V$FOXO4_01,V$NFAT_Q4_01,V$SRY_02	3	84	12	34208	3.09246e-06	1.79975e-05	BNC2,ZIC2,TBX5
GO:0005634,GO:0005737,V$FOXO4_01,V$SRY_02	nucleus (CC),cytoplasm (CC),V$FOXO4_01,V$SRY_02	4	84	25	34208	4.11377e-07	4.02651e-06	BNC2,ZIC2,ALDH1A2,TBX5
GO:0005634,GO:0005737,GO:0008285	nucleus (CC),cytoplasm (CC),negative regulation of cell proliferation (BP)	3	84	114	34208	0.00282255	0.00388778	PPARG,ALDH1A2,TBX5
GO:0005634,GO:0005737,V$MAZ_Q6	nucleus (CC),cytoplasm (CC),V$MAZ_Q6	5	84	328	34208	0.00130707	0.00202973	PPARG,BNC2,ZIC2,ALDH1A2,LRP1
GO:0005634,GO:0005737,V$MAZ_Q6,V$SRY_02	nucleus (CC),cytoplasm (CC),V$MAZ_Q6,V$SRY_02	4	84	11	34208	1.10165e-08	4.74443e-07	BNC2,ZIC2,ALDH1A2,LRP1
GO:0005634,GO:0005737,V$MAZ_Q6,V$SRY_02,V$FOXM1_01	nucleus (CC),cytoplasm (CC),V$MAZ_Q6,V$SRY_02,V$FOXM1_01	3	84	4	34208	5.70314e-08	9.21058e-07	BNC2,ALDH1A2,LRP1
GO:0005634,GO:0005737,V$SRY_02	nucleus (CC),cytoplasm (CC),V$SRY_02	5	84	30	34208	1.07438e-08	4.95749e-07	BNC2,ZIC2,ALDH1A2,TBX5,LRP1
GO:0005634,GO:0005737,V$SRY_02,V$GATA3_01	nucleus (CC),cytoplasm (CC),V$SRY_02,V$GATA3_01	3	84	3	34208	1.42832e-08	3.07565e-07	BNC2,TBX5,LRP1
GO:0005634,GO:0005737,V$NFKB_Q6	nucleus (CC),cytoplasm (CC),V$NFKB_Q6	3	84	54	34208	0.000323646	0.00065336	BNC2,LRP1,NFKBIB
GO:0005634,GO:0005737,V$AML_Q6	nucleus (CC),cytoplasm (CC),V$AML_Q6	3	84	60	34208	0.000441794	0.000839409	PPARG,BNC2,TBX5
GO:0005634,V$AP4_Q5	nucleus (CC),V$AP4_Q5	5	84	387	34208	0.00268388	0.00373661	BNC2,HOXD10,XBP1,LRP1,TBX6
GO:0005634,V$AP4_Q5,V$ERR1_Q2,V$FOXO4_01,V$SRY_02	nucleus (CC),V$AP4_Q5,V$ERR1_Q2,V$FOXO4_01,V$SRY_02	3	84	10	34208	1.6928e-06	1.11586e-05	BNC2,HOXD10,TBX6
GO:0005634,V$AP4_Q5,GO:0007275,V$SRY_02	nucleus (CC),V$AP4_Q5,multicellular organismal development (BP),V$SRY_02	3	84	9	34208	1.18707e-06	8.61623e-06	HOXD10,LRP1,TBX6
GO:0005634,V$AP4_Q5,V$NFAT_Q4_01	nucleus (CC),V$AP4_Q5,V$NFAT_Q4_01	3	84	130	34208	0.00408297	0.00536097	BNC2,HOXD10,XBP1
GO:0005634,V$AP4_Q5,V$MAZ_Q6,V$SRY_02	nucleus (CC),V$AP4_Q5,V$MAZ_Q6,V$SRY_02	3	84	19	34208	1.34526e-05	5.75522e-05	BNC2,LRP1,TBX6
GO:0005634,V$AP4_Q5,V$SRY_02	nucleus (CC),V$AP4_Q5,V$SRY_02	4	84	27	34208	5.68594e-07	4.96367e-06	BNC2,HOXD10,LRP1,TBX6
GO:0005634,GO:0005886	nucleus (CC),plasma membrane (CC)	5	84	504	34208	0.00810326	0.0099899	BNC2,FOLH1,GRM1,PKD1,LRP1
GO:0005634,GO:0005886,GO:0005887	nucleus (CC),plasma membrane (CC),integral to plasma membrane (CC)	4	84	55	34208	1.04862e-05	4.7705e-05	FOLH1,GRM1,PKD1,LRP1
GO:0005634,GO:0005886,V$HSF1_01,V$MAZ_Q6	nucleus (CC),plasma membrane (CC),V$HSF1_01,V$MAZ_Q6	3	84	6	34208	2.84145e-07	2.91362e-06	BNC2,GRM1,LRP1
GO:0005634,GO:0043565	nucleus (CC),sequence-specific DNA binding (MF)	7	84	538	34208	0.000364819	0.000712003	PPARG,FIGLA,ARX,HOXD10,NR6A1,TBX5,XBP1
GO:0005634,GO:0043565,GO:0005667	nucleus (CC),sequence-specific DNA binding (MF),transcription factor complex (CC)	3	84	121	34208	0.00333896	0.00451248	FIGLA,NR6A1,TBX5
GO:0005634,GO:0043565,GO:0007275	nucleus (CC),sequence-specific DNA binding (MF),multicellular organismal development (BP)	3	84	167	34208	0.00815436	0.0100337	FIGLA,ARX,HOXD10
GO:0005634,V$ERR1_Q2	nucleus (CC),V$ERR1_Q2	5	84	261	34208	0.000470115	0.000882832	BNC2,ARX,HOXD10,TBX5,TBX6
GO:0005634,V$ERR1_Q2,V$FOXO4_01,V$NFAT_Q4_01,V$SRY_02,V$GATA3_01,V$AML_Q6	nucleus (CC),V$ERR1_Q2,V$FOXO4_01,V$NFAT_Q4_01,V$SRY_02,V$GATA3_01,V$AML_Q6	3	84	4	34208	5.70314e-08	9.21058e-07	BNC2,HOXD10,TBX5
GO:0005634,V$ERR1_Q2,V$FOXO4_01,V$SRY_02	nucleus (CC),V$ERR1_Q2,V$FOXO4_01,V$SRY_02	4	84	14	34208	3.32295e-08	5.96285e-07	BNC2,HOXD10,TBX5,TBX6
GO:0005634,V$ERR1_Q2,V$FOXO4_01,V$SRY_02,V$SMAD4_Q6,V$NKX62_Q2	nucleus (CC),V$ERR1_Q2,V$FOXO4_01,V$SRY_02,V$SMAD4_Q6,V$NKX62_Q2	3	84	3	34208	1.42832e-08	3.07565e-07	BNC2,TBX5,TBX6
GO:0005634,V$SOX5_01,V$TATA_01,V$E12_Q6,V$FOXO4_01,V$SRY_02,V$FOXM1_01	nucleus (CC),V$SOX5_01,V$TATA_01,V$E12_Q6,V$FOXO4_01,V$SRY_02,V$FOXM1_01	3	84	3	34208	1.42832e-08	3.07565e-07	BNC2,ALDH1A2,POU3F4
GO:0005634,V$SOX5_01,V$E12_Q6,V$FOXO4_01,V$NFAT_Q4_01,V$SRY_02	nucleus (CC),V$SOX5_01,V$E12_Q6,V$FOXO4_01,V$NFAT_Q4_01,V$SRY_02	3	84	7	34208	4.96371e-07	4.39255e-06	BNC2,ZIC2,POU3F4
GO:0005634,V$SOX5_01,V$E12_Q6,V$FOXO4_01,V$SRY_02	nucleus (CC),V$SOX5_01,V$E12_Q6,V$FOXO4_01,V$SRY_02	4	84	10	34208	7.02363e-09	3.78105e-07	BNC2,ZIC2,ALDH1A2,POU3F4
GO:0005634,V$TATA_01	nucleus (CC),V$TATA_01	6	84	373	34208	0.000320853	0.000651797	PPARG,BNC2,ALDH1A2,MLH3,POU3F4,TBX6
GO:0005634,V$TATA_01,V$FOXO4_01,V$MAZ_Q6,V$SRY_02,V$CEBP_Q2_01	nucleus (CC),V$TATA_01,V$FOXO4_01,V$MAZ_Q6,V$SRY_02,V$CEBP_Q2_01	3	84	6	34208	2.84145e-07	2.91362e-06	BNC2,ALDH1A2,TBX6
GO:0005634,V$TATA_01,V$FOXO4_01,V$CHX10_01,V$SRY_02	nucleus (CC),V$TATA_01,V$FOXO4_01,V$CHX10_01,V$SRY_02	3	84	14	34208	5.09847e-06	2.69968e-05	BNC2,POU3F4,TBX6
GO:0005634,V$TATA_01,V$FOXO4_01,V$SRY_02	nucleus (CC),V$TATA_01,V$FOXO4_01,V$SRY_02	4	84	32	34208	1.15421e-06	8.98334e-06	BNC2,ALDH1A2,POU3F4,TBX6
GO:0005634,V$TATA_01,V$NFAT_Q4_01	nucleus (CC),V$TATA_01,V$NFAT_Q4_01	3	84	125	34208	0.00365833	0.00485273	BNC2,MLH3,POU3F4
GO:0005634,V$TATA_01,V$MAZ_Q6	nucleus (CC),V$TATA_01,V$MAZ_Q6	4	84	134	34208	0.000340762	0.000679421	PPARG,BNC2,ALDH1A2,TBX6
GO:0005634,V$TATA_01,V$MAZ_Q6,V$CEBPGAMMA_Q6	nucleus (CC),V$TATA_01,V$MAZ_Q6,V$CEBPGAMMA_Q6	3	84	16	34208	7.81599e-06	3.74009e-05	PPARG,ALDH1A2,TBX6
GO:0005634,V$TATA_01,V$CEBP_Q2_01	nucleus (CC),V$TATA_01,V$CEBP_Q2_01	4	84	33	34208	1.31095e-06	9.20517e-06	BNC2,ALDH1A2,MLH3,TBX6
GO:0005634,V$PAX4_03,V$SRY_02	nucleus (CC),V$PAX4_03,V$SRY_02	4	84	34	34208	1.48297e-06	1.01915e-05	ZIC2,TBX5,POU3F4,LRP1
GO:0005634,V$E12_Q6	nucleus (CC),V$E12_Q6	7	84	587	34208	0.000612001	0.0010802	BNC2,ZIC2,ALDH1A2,GRM1,HOXD10,NR6A1,POU3F4
GO:0005634,V$E12_Q6,V$CEBP_Q3,V$FOXO4_01,V$SRY_02	nucleus (CC),V$E12_Q6,V$CEBP_Q3,V$FOXO4_01,V$SRY_02	3	84	3	34208	1.42832e-08	3.07565e-07	ALDH1A2,HOXD10,POU3F4
GO:0005634,V$E12_Q6,V$FOXO4_01,V$NFAT_Q4_01,V$SRY_02	nucleus (CC),V$E12_Q6,V$FOXO4_01,V$NFAT_Q4_01,V$SRY_02	4	84	14	34208	3.32295e-08	5.96285e-07	BNC2,ZIC2,HOXD10,POU3F4
GO:0005634,V$E12_Q6,V$FOXO4_01,V$NFAT_Q4_01,V$SRY_02,V$PBX1_01,V$TEF_Q6,V$POU1F1_Q6	nucleus (CC),V$E12_Q6,V$FOXO4_01,V$NFAT_Q4_01,V$SRY_02,V$PBX1_01,V$TEF_Q6,V$POU1F1_Q6	3	84	3	34208	1.42832e-08	3.07565e-07	BNC2,ZIC2,HOXD10
GO:0005634,V$E12_Q6,V$FOXO4_01,V$GFI1_01,V$SRY_02,V$POU3F2_01	nucleus (CC),V$E12_Q6,V$FOXO4_01,V$GFI1_01,V$SRY_02,V$POU3F2_01	3	84	3	34208	1.42832e-08	3.07565e-07	BNC2,ALDH1A2,HOXD10
GO:0005634,V$E12_Q6,V$FOXO4_01,V$SRY_02	nucleus (CC),V$E12_Q6,V$FOXO4_01,V$SRY_02	5	84	25	34208	4.04431e-09	2.90292e-07	BNC2,ZIC2,ALDH1A2,HOXD10,POU3F4
GO:0005634,V$E12_Q6,V$NFAT_Q4_01	nucleus (CC),V$E12_Q6,V$NFAT_Q4_01	5	84	165	34208	5.57659e-05	0.000165251	BNC2,ZIC2,HOXD10,NR6A1,POU3F4
GO:0005634,V$E12_Q6,V$NFAT_Q4_01,V$PBX1_01	nucleus (CC),V$E12_Q6,V$NFAT_Q4_01,V$PBX1_01	4	84	18	34208	1.00823e-07	1.44737e-06	BNC2,ZIC2,HOXD10,NR6A1
GO:0005634,V$E12_Q6,V$MAZ_Q6	nucleus (CC),V$E12_Q6,V$MAZ_Q6	5	84	227	34208	0.000248216	0.000517249	BNC2,ZIC2,ALDH1A2,GRM1,NR6A1
GO:0005634,V$E12_Q6,V$MAZ_Q6,V$FXR_IR1_Q6	nucleus (CC),V$E12_Q6,V$MAZ_Q6,V$FXR_IR1_Q6	3	84	14	34208	5.09847e-06	2.69968e-05	ZIC2,ALDH1A2,NR6A1
GO:0005634,GO:0004872,V$MAZ_Q6	nucleus (CC),receptor activity (MF),V$MAZ_Q6	4	84	46	34208	5.10244e-06	2.65821e-05	PPARG,GRM1,NR6A1,LRP1
GO:0005634,V$SOX9_B1,V$FOXO4_01,V$MAZ_Q6,V$SRY_02	nucleus (CC),V$SOX9_B1,V$FOXO4_01,V$MAZ_Q6,V$SRY_02	3	84	9	34208	1.18707e-06	8.61623e-06	BNC2,ZIC2,TBX6
GO:0005634,GO:0007275	nucleus (CC),multicellular organismal development (BP)	6	84	480	34208	0.00119467	0.0018732	ZIC2,FIGLA,ARX,HOXD10,LRP1,TBX6
GO:0005634,GO:0007275,V$MAZ_Q6,V$SRY_02	nucleus (CC),multicellular organismal development (BP),V$MAZ_Q6,V$SRY_02	3	84	13	34208	4.01306e-06	2.19698e-05	ZIC2,LRP1,TBX6
GO:0005634,GO:0007275,V$SRY_02	nucleus (CC),multicellular organismal development (BP),V$SRY_02	4	84	21	34208	1.96094e-07	2.48386e-06	ZIC2,HOXD10,LRP1,TBX6
GO:0005634,GO:0007275,V$SRY_02,V$PAX4_01	nucleus (CC),multicellular organismal development (BP),V$SRY_02,V$PAX4_01	3	84	3	34208	1.42832e-08	3.07565e-07	ZIC2,HOXD10,LRP1
GO:0005634,GO:0007275,GO:0030154	nucleus (CC),multicellular organismal development (BP),cell differentiation (BP)	3	84	150	34208	0.00607493	0.00766486	ZIC2,FIGLA,ARX
GO:0005634,V$CEBP_Q3,V$FOXO4_01,V$NKX61_01,V$SRY_02	nucleus (CC),V$CEBP_Q3,V$FOXO4_01,V$NKX61_01,V$SRY_02	3	84	7	34208	4.96371e-07	4.39255e-06	ALDH1A2,TBX5,POU3F4
GO:0005634,V$CEBP_Q3,V$FOXO4_01,V$SRY_02	nucleus (CC),V$CEBP_Q3,V$FOXO4_01,V$SRY_02	4	84	10	34208	7.02363e-09	3.78105e-07	ALDH1A2,HOXD10,TBX5,POU3F4
GO:0005634,V$FOXO4_01,V$NFAT_Q4_01,V$SRY_02	nucleus (CC),V$FOXO4_01,V$NFAT_Q4_01,V$SRY_02	5	84	39	34208	4.26618e-08	7.44853e-07	BNC2,ZIC2,HOXD10,TBX5,POU3F4
GO:0005634,V$FOXO4_01,V$MAZ_Q6,V$SRY_02	nucleus (CC),V$FOXO4_01,V$MAZ_Q6,V$SRY_02	4	84	30	34208	8.82913e-07	7.0415e-06	BNC2,ZIC2,ALDH1A2,TBX6
GO:0005634,V$FOXO4_01,V$SRY_02	nucleus (CC),V$FOXO4_01,V$SRY_02	7	84	71	34208	4.88492e-10	6.31132e-08	BNC2,ZIC2,ALDH1A2,HOXD10,TBX5,POU3F4,TBX6
GO:0005634,V$NFAT_Q4_01	nucleus (CC),V$NFAT_Q4_01	8	84	537	34208	5.36528e-05	0.000161208	BNC2,ZIC2,HOXD10,NR6A1,TBX5,MLH3,POU3F4,XBP1
GO:0005634,V$NFAT_Q4_01,V$FOXJ2_02	nucleus (CC),V$NFAT_Q4_01,V$FOXJ2_02	3	84	44	34208	0.000175895	0.000391821	TBX5,MLH3,POU3F4
GO:0005634,GO:0045893	nucleus (CC),positive regulation of transcription, DNA-dependent (BP)	5	84	384	34208	0.00259569	0.00362163	PPARG,ZIC2,PATZ1,TBX5,ATXN7L3
GO:0005634,V$NKX61_01	nucleus (CC),V$NKX61_01	4	84	94	34208	8.71817e-05	0.00023369	ALDH1A2,ARX,TBX5,POU3F4
GO:0005634,V$MAZ_Q6	nucleus (CC),V$MAZ_Q6	8	84	704	34208	0.000340841	0.000677487	PPARG,BNC2,ZIC2,ALDH1A2,GRM1,NR6A1,LRP1,TBX6
GO:0005634,V$MAZ_Q6,V$CHX10_01	nucleus (CC),V$MAZ_Q6,V$CHX10_01	3	84	99	34208	0.00189033	0.002738	BNC2,NR6A1,TBX6
GO:0005634,V$MAZ_Q6,V$SRY_02	nucleus (CC),V$MAZ_Q6,V$SRY_02	5	84	34	34208	2.08173e-08	4.07515e-07	BNC2,ZIC2,ALDH1A2,LRP1,TBX6
GO:0005634,V$MAZ_Q6,V$CEBPGAMMA_Q6	nucleus (CC),V$MAZ_Q6,V$CEBPGAMMA_Q6	4	84	34	34208	1.48297e-06	1.01915e-05	PPARG,ALDH1A2,NR6A1,TBX6
GO:0005634,V$MAZ_Q6,V$ER_Q6_02	nucleus (CC),V$MAZ_Q6,V$ER_Q6_02	3	84	31	34208	6.10896e-05	0.000176178	GRM1,NR6A1,TBX6
GO:0005634,V$HNF4_01	nucleus (CC),V$HNF4_01	4	84	78	34208	4.20147e-05	0.000135032	PPARG,HOXD10,TBX5,LRP1
GO:0005634,V$HNF4_01,V$SRY_02,V$P53_DECAMER_Q2,V$GATA3_01	nucleus (CC),V$HNF4_01,V$SRY_02,V$P53_DECAMER_Q2,V$GATA3_01	3	84	3	34208	1.42832e-08	3.07565e-07	HOXD10,TBX5,LRP1
GO:0005634,V$CHX10_01	nucleus (CC),V$CHX10_01	4	84	250	34208	0.003401	0.00458674	BNC2,NR6A1,POU3F4,TBX6
GO:0005634,V$SRY_02	nucleus (CC),V$SRY_02	8	84	83	34208	3.1905e-11	2.06106e-08	BNC2,ZIC2,ALDH1A2,HOXD10,TBX5,POU3F4,LRP1,TBX6
GO:0005634,V$SRY_02,V$FOXM1_01	nucleus (CC),V$SRY_02,V$FOXM1_01	4	84	13	34208	2.37798e-08	4.51817e-07	BNC2,ALDH1A2,POU3F4,LRP1
GO:0005634,V$SRY_02,V$GATA3_01	nucleus (CC),V$SRY_02,V$GATA3_01	4	84	8	34208	2.34999e-09	1.89762e-07	BNC2,HOXD10,TBX5,LRP1
GO:0005634,V$HSF2_01,V$GATA1_03	nucleus (CC),V$HSF2_01,V$GATA1_03	3	84	9	34208	1.18707e-06	8.61623e-06	BNC2,GRM1,TBX5
GO:0005634,V$ER_Q6_02	nucleus (CC),V$ER_Q6_02	4	84	79	34208	4.4173e-05	0.000141266	GRM1,NR6A1,TBX5,TBX6
GO:0005634,GO:0003682	nucleus (CC),chromatin binding (MF)	4	84	218	34208	0.00207877	0.00297098	PPARG,HOXD10,PATZ1,MLH3
GO:0005634,V$EVI1_04	nucleus (CC),V$EVI1_04	3	84	81	34208	0.00106141	0.00169302	GRM1,HOXD10,LRP1
GO:0005634,V$AML_Q6	nucleus (CC),V$AML_Q6	4	84	119	34208	0.00021669	0.000455967	PPARG,BNC2,HOXD10,TBX5
GO:0006954	inflammatory response (BP)	3	84	259	34208	0.0260869	0.0294617	THBS1,ITGAL,PIK3CD
GO:0007165	signal transduction (BP)	10	84	1176	34208	0.000611043	0.00108146	PPARG,IL1RAPL2,KLRK1,GNRH1,FCN1,ITGAL,CHRNA3,CHRND,PIK3CD,NFKBIB
GO:0007165,GO:0016021,GO:0016020,GO:0004872	signal transduction (BP),integral to membrane (CC),membrane (CC),receptor activity (MF)	3	84	71	34208	0.000723691	0.00124007	IL1RAPL2,ITGAL,CHRND
GO:0007165,GO:0016021,GO:0005886,GO:0004872	signal transduction (BP),integral to membrane (CC),plasma membrane (CC),receptor activity (MF)	4	84	114	34208	0.000183794	0.000405226	KLRK1,ITGAL,CHRNA3,CHRND
GO:0007165,GO:0016021,GO:0004872	signal transduction (BP),integral to membrane (CC),receptor activity (MF)	5	84	143	34208	2.81721e-05	9.83739e-05	IL1RAPL2,KLRK1,ITGAL,CHRNA3,CHRND
GO:0007165,GO:0005886	signal transduction (BP),plasma membrane (CC)	5	84	449	34208	0.00503379	0.00649068	KLRK1,ITGAL,CHRNA3,CHRND,PIK3CD
GO:0007165,GO:0005886,Kegg:04650	signal transduction (BP),plasma membrane (CC),Natural killer cell mediated cytotoxicity	3	84	23	34208	2.44129e-05	8.91e-05	KLRK1,ITGAL,PIK3CD
GO:0007165,GO:0004872	signal transduction (BP),receptor activity (MF)	6	84	242	34208	3.02051e-05	0.000104906	PPARG,IL1RAPL2,KLRK1,ITGAL,CHRNA3,CHRND
GO:0007165,GO:0045087	signal transduction (BP),innate immune response (BP)	4	84	73	34208	3.23596e-05	0.000108877	PPARG,IL1RAPL2,PIK3CD,NFKBIB
GO:0006955	immune response (BP)	5	84	382	34208	0.00253808	0.00355661	PXDN,THBS1,DEFB1,CHIT1,XBP1
GO:0006955,GO:0005615,GO:0005576	immune response (BP),extracellular space (CC),extracellular region (CC)	3	84	99	34208	0.00189033	0.002738	PXDN,THBS1,CHIT1
GO:0006955,GO:0005576	immune response (BP),extracellular region (CC)	4	84	165	34208	0.000745887	0.00127472	PXDN,THBS1,DEFB1,CHIT1
GO:0007155	cell adhesion (BP)	6	84	556	34208	0.00250158	0.00351309	THBS1,ITGAL,FN1,ITGA11,BCAN,COL12A1
GO:0007155,GO:0005615,GO:0005576	cell adhesion (BP),extracellular space (CC),extracellular region (CC)	4	84	57	34208	1.20999e-05	5.42815e-05	THBS1,FN1,BCAN,COL12A1
GO:0007155,GO:0005615,GO:0005576,GO:0031012	cell adhesion (BP),extracellular space (CC),extracellular region (CC),extracellular matrix (CC)	3	84	20	34208	1.57985e-05	6.54221e-05	THBS1,FN1,COL12A1
GO:0007155,GO:0016020	cell adhesion (BP),membrane (CC)	3	84	163	34208	0.00763217	0.00949977	ITGAL,ITGA11,BCAN
GO:0007155,Kegg:04810	cell adhesion (BP),Regulation of actin cytoskeleton	3	84	34	34208	8.08946e-05	0.000220498	ITGAL,FN1,ITGA11
GO:0007155,Kegg:04510,Kegg:04512	cell adhesion (BP),Focal adhesion,ECM-receptor interaction	3	84	48	34208	0.000228089	0.000478395	THBS1,FN1,ITGA11
GO:0007155,GO:0007596	cell adhesion (BP),blood coagulation (BP)	3	84	53	34208	0.000306207	0.000625979	THBS1,ITGAL,FN1
GO:0007155,IPR002035	cell adhesion (BP),von Willebrand factor, type A	3	84	22	34208	2.12663e-05	8.08118e-05	ITGAL,ITGA11,COL12A1
GO:0006468,GO:0005524,GO:0000166	protein phosphorylation (BP),ATP binding (MF),nucleotide binding (MF)	3	84	311	34208	0.0413693	0.0452959	WNK1,TRPM6,PIK3CD
GO:0005615	extracellular space (CC)	12	84	784	34208	4.82453e-07	4.65172e-06	PXDN,THBS1,CTRB2,GNRH1,FCN1,FN1,CHIT1,NPTXR,ADAMTS9,BCAN,EBI3,COL12A1
GO:0005615,GO:0005576	extracellular space (CC),extracellular region (CC)	11	84	688	34208	9.874e-07	7.77879e-06	PXDN,THBS1,CTRB2,GNRH1,FCN1,FN1,CHIT1,ADAMTS9,BCAN,EBI3,COL12A1
GO:0005615,GO:0005576,GO:0031012	extracellular space (CC),extracellular region (CC),extracellular matrix (CC)	4	84	81	34208	4.87312e-05	0.000150624	PXDN,THBS1,FN1,COL12A1
GO:0005615,GO:0005576,GO:0005578	extracellular space (CC),extracellular region (CC),proteinaceous extracellular matrix (CC)	4	84	85	34208	5.88656e-05	0.000172069	PXDN,FN1,ADAMTS9,BCAN
GO:0005615,GO:0005576,IPR003961	extracellular space (CC),extracellular region (CC),Fibronectin, type III	3	84	17	34208	9.47401e-06	4.37158e-05	FN1,EBI3,COL12A1
GO:0005576	extracellular region (CC)	15	84	1913	34208	5.9244e-05	0.000172395	PXDN,PRSS36,THBS1,CTRB2,GNRH1,FCN1,DEFB1,FN1,CHIT1,ADAMTS9,BCAN,EBI3,LAMA3,PRRG3,COL12A1
GO:0005576,GO:0006508,GO:0008233	extracellular region (CC),proteolysis (BP),peptidase activity (MF)	3	84	171	34208	0.00869714	0.0105807	PRSS36,CTRB2,ADAMTS9
GO:0005576,V$LEF1_Q2	extracellular region (CC),V$LEF1_Q2	3	84	234	34208	0.0200654	0.022942	ADAMTS9,LAMA3,COL12A1
GO:0005576,GO:0005509	extracellular region (CC),calcium ion binding (MF)	3	84	176	34208	0.00940482	0.0113561	THBS1,FCN1,PRRG3
GO:0005576,V$AREB6_01	extracellular region (CC),V$AREB6_01	3	84	101	34208	0.00200139	0.00288593	GNRH1,FN1,LAMA3
GO:0005576,Kegg:04510,Kegg:04512	extracellular region (CC),Focal adhesion,ECM-receptor interaction	3	84	42	34208	0.000153008	0.000356835	THBS1,FN1,LAMA3
GO:0005576,GO:0005198	extracellular region (CC),structural molecule activity (MF)	3	84	36	34208	9.61805e-05	0.00024853	THBS1,LAMA3,COL12A1
GO:0005576,GO:0005578	extracellular region (CC),proteinaceous extracellular matrix (CC)	5	84	197	34208	0.000128531	0.000306386	PXDN,PRSS36,FN1,ADAMTS9,BCAN
GO:0005576,IPR006210	extracellular region (CC), Epidermal growth factor-like	3	84	119	34208	0.00318595	0.00433289	THBS1,BCAN,LAMA3
GO:0006508,GO:0008233	proteolysis (BP),peptidase activity (MF)	5	84	461	34208	0.00561754	0.00718601	PRSS36,FOLH1,CTSF,CTRB2,ADAMTS9
GO:0016021	integral to membrane (CC)	30	84	4400	34208	7.77284e-08	1.2247e-06	TMEM63C,B4GALT3,SLC46A1,FRAS1,GRM1,RYR3,SLC36A1,IL1RAPL2,KLRK1,FUT11,PKD1,TRPM6,TACR2,ITGAL,MEGF8,ABCC4,ITGA11,MRC2,NPTXR,CHRNA3,STS,CHRND,SYBU,SLC35A3,ABCC6,LRP1,SEC14L4,PRRG3,CHST8,TRAPPC10
GO:0016021,GO:0005794	integral to membrane (CC),Golgi apparatus (CC)	7	84	421	34208	8.1583e-05	0.00022144	B4GALT3,FUT11,STS,SYBU,SLC35A3,CHST8,TRAPPC10
GO:0016021,GO:0005794,GO:0016020	integral to membrane (CC),Golgi apparatus (CC),membrane (CC)	5	84	348	34208	0.00169454	0.00251072	B4GALT3,FUT11,SYBU,SLC35A3,CHST8
GO:0016021,GO:0005794,GO:0016020,GO:0000139	integral to membrane (CC),Golgi apparatus (CC),membrane (CC),Golgi membrane (CC)	4	84	235	34208	0.00272569	0.00377854	B4GALT3,SYBU,SLC35A3,CHST8
GO:0016021,GO:0016020	integral to membrane (CC),membrane (CC)	20	84	2933	34208	2.15092e-05	8.12568e-05	TMEM63C,B4GALT3,SLC46A1,RYR3,SLC36A1,IL1RAPL2,FUT11,PKD1,TRPM6,ITGAL,MEGF8,ABCC4,ITGA11,MRC2,CHRND,SYBU,SLC35A3,LRP1,PRRG3,CHST8
GO:0016021,GO:0016020,GO:0005515	integral to membrane (CC),membrane (CC),protein binding (MF)	4	84	375	34208	0.0137939	0.0161137	PKD1,TRPM6,SYBU,LRP1
GO:0016021,GO:0016020,GO:0005737	integral to membrane (CC),membrane (CC),cytoplasm (CC)	4	84	220	34208	0.00214869	0.00306414	B4GALT3,SLC46A1,SYBU,LRP1
GO:0016021,GO:0016020,GO:0005886	integral to membrane (CC),membrane (CC),plasma membrane (CC)	7	84	437	34208	0.000102835	0.000261542	SLC36A1,PKD1,ITGAL,ABCC4,ITGA11,CHRND,LRP1
GO:0016021,GO:0016020,GO:0005886,GO:0004872	integral to membrane (CC),membrane (CC),plasma membrane (CC),receptor activity (MF)	4	84	135	34208	0.000350515	0.000692454	ITGAL,ITGA11,CHRND,LRP1
GO:0016021,GO:0016020,GO:0005886,GO:0006811	integral to membrane (CC),membrane (CC),plasma membrane (CC),ion transport (BP)	3	84	148	34208	0.00585404	0.00744431	SLC36A1,ABCC4,CHRND
GO:0016021,GO:0016020,GO:0005886,GO:0034220	integral to membrane (CC),membrane (CC),plasma membrane (CC),ion transmembrane transport (BP)	3	84	38	34208	0.000113236	0.00027814	SLC36A1,PKD1,CHRND
GO:0016021,GO:0016020,GO:0005509	integral to membrane (CC),membrane (CC),calcium ion binding (MF)	4	84	86	34208	6.16221e-05	0.000176924	RYR3,MEGF8,LRP1,PRRG3
GO:0016021,GO:0016020,GO:0055085	integral to membrane (CC),membrane (CC),transmembrane transport (BP)	6	84	334	34208	0.000177581	0.000394219	SLC46A1,RYR3,SLC36A1,TRPM6,ABCC4,SLC35A3
GO:0016021,GO:0016020,GO:0055085,GO:0006811	integral to membrane (CC),membrane (CC),transmembrane transport (BP),ion transport (BP)	4	84	168	34208	0.000797705	0.00133849	RYR3,SLC36A1,TRPM6,ABCC4
GO:0016021,GO:0016020,V$E12_Q6	integral to membrane (CC),membrane (CC),V$E12_Q6	4	84	264	34208	0.0041267	0.0054074	RYR3,ITGA11,CHRND,CHST8
GO:0016021,GO:0016020,V$E12_Q6,GO:0004872	integral to membrane (CC),membrane (CC),V$E12_Q6,receptor activity (MF)	3	84	51	34208	0.000273173	0.000563802	RYR3,ITGA11,CHRND
GO:0016021,GO:0016020,GO:0004872	integral to membrane (CC),membrane (CC),receptor activity (MF)	8	84	318	34208	1.20621e-06	8.65791e-06	RYR3,IL1RAPL2,TRPM6,ITGAL,ITGA11,MRC2,CHRND,LRP1
GO:0016021,GO:0016020,GO:0004872,V$MAZ_Q6	integral to membrane (CC),membrane (CC),receptor activity (MF),V$MAZ_Q6	3	84	39	34208	0.000122456	0.000294076	ITGA11,MRC2,LRP1
GO:0016021,GO:0016020,GO:0004872,GO:0006811,GO:0005216	integral to membrane (CC),membrane (CC),receptor activity (MF),ion transport (BP),ion channel activity (MF)	3	84	37	34208	0.000104482	0.000259597	RYR3,TRPM6,CHRND
GO:0016021,GO:0016020,GO:0004872,V$CEBPB_02	integral to membrane (CC),membrane (CC),receptor activity (MF),V$CEBPB_02	3	84	8	34208	7.92784e-07	6.48277e-06	IL1RAPL2,ITGA11,MRC2
GO:0016021,GO:0016020,V$MAZ_Q6	integral to membrane (CC),membrane (CC),V$MAZ_Q6	4	84	212	34208	0.00187846	0.00273925	ITGA11,MRC2,LRP1,CHST8
GO:0016021,GO:0016020,GO:0006811	integral to membrane (CC),membrane (CC),ion transport (BP)	5	84	272	34208	0.000566766	0.00102558	RYR3,SLC36A1,TRPM6,ABCC4,CHRND
GO:0016021,GO:0016020,V$SREBP1_01	integral to membrane (CC),membrane (CC),V$SREBP1_01	3	84	45	34208	0.000188126	0.000405097	SLC36A1,IL1RAPL2,FUT11
GO:0016021,GO:0005488	integral to membrane (CC),binding (MF)	3	84	137	34208	0.00472598	0.00614282	PKD1,MRC2,TRAPPC10
GO:0016021,GO:0005524,GO:0000166,GO:0055085	integral to membrane (CC),ATP binding (MF),nucleotide binding (MF),transmembrane transport (BP)	3	84	64	34208	0.00053411	0.000980213	TRPM6,ABCC4,ABCC6
GO:0016021,GO:0005515	integral to membrane (CC),protein binding (MF)	5	84	602	34208	0.0164291	0.0189522	KLRK1,PKD1,TRPM6,SYBU,LRP1
GO:0016021,GO:0005515,GO:0005886,GO:0005887	integral to membrane (CC),protein binding (MF),plasma membrane (CC),integral to plasma membrane (CC)	3	84	90	34208	0.00143848	0.00217625	KLRK1,PKD1,LRP1
GO:0016021,GO:0005515,GO:0004872	integral to membrane (CC),protein binding (MF),receptor activity (MF)	3	84	190	34208	0.0115614	0.0136789	KLRK1,TRPM6,LRP1
GO:0016021,V$TCF11MAFG_01,V$TFIII_Q6	integral to membrane (CC),V$TCF11MAFG_01,V$TFIII_Q6	3	84	7	34208	4.96371e-07	4.39255e-06	MRC2,ABCC6,LRP1
GO:0016021,V$AP4_Q5	integral to membrane (CC),V$AP4_Q5	3	84	224	34208	0.0178993	0.0205747	FRAS1,IL1RAPL2,LRP1
GO:0016021,GO:0005886	integral to membrane (CC),plasma membrane (CC)	15	84	1854	34208	4.1495e-05	0.000134029	FRAS1,GRM1,SLC36A1,KLRK1,PKD1,TACR2,ITGAL,ABCC4,ITGA11,NPTXR,CHRNA3,STS,CHRND,ABCC6,LRP1
GO:0016021,GO:0005886,GO:0005624	integral to membrane (CC),plasma membrane (CC),membrane fraction (CC)	4	84	144	34208	0.00044749	0.00084526	ABCC4,STS,ABCC6,LRP1
GO:0016021,GO:0005886,GO:0055085	integral to membrane (CC),plasma membrane (CC),transmembrane transport (BP)	3	84	320	34208	0.0443859	0.0483529	SLC36A1,ABCC4,ABCC6
GO:0016021,GO:0005886,V$E12_Q6,GO:0004872	integral to membrane (CC),plasma membrane (CC),V$E12_Q6,receptor activity (MF)	3	84	78	34208	0.000951437	0.00154429	GRM1,ITGA11,CHRND
GO:0016021,GO:0005886,GO:0004872	integral to membrane (CC),plasma membrane (CC),receptor activity (MF)	9	84	902	34208	0.00037252	0.000724843	GRM1,KLRK1,TACR2,ITGAL,ITGA11,NPTXR,CHRNA3,CHRND,LRP1
GO:0016021,GO:0005886,GO:0004872,GO:0005887	integral to membrane (CC),plasma membrane (CC),receptor activity (MF),integral to plasma membrane (CC)	4	84	162	34208	0.000696496	0.00119983	GRM1,KLRK1,TACR2,LRP1
GO:0016021,GO:0005886,GO:0004872,Kegg:04080	integral to membrane (CC),plasma membrane (CC),receptor activity (MF),Neuroactive ligand-receptor interaction	4	84	150	34208	0.000521907	0.000968828	GRM1,TACR2,CHRNA3,CHRND
GO:0016021,GO:0005886,GO:0004872,Kegg:04080,GO:0007268	integral to membrane (CC),plasma membrane (CC),receptor activity (MF),Neuroactive ligand-receptor interaction,synaptic transmission (BP)	3	84	55	34208	0.000341713	0.000677136	GRM1,CHRNA3,CHRND
GO:0016021,GO:0005886,GO:0004872,V$MAZ_Q6	integral to membrane (CC),plasma membrane (CC),receptor activity (MF),V$MAZ_Q6	3	84	65	34208	0.000558965	0.00101716	GRM1,ITGA11,LRP1
GO:0016021,GO:0005886,GO:0004872,Kegg:05144	integral to membrane (CC),plasma membrane (CC),receptor activity (MF),Malaria	3	84	9	34208	1.18707e-06	8.61623e-06	KLRK1,ITGAL,LRP1
GO:0016021,GO:0005886,GO:0005887	integral to membrane (CC),plasma membrane (CC),integral to plasma membrane (CC)	5	84	292	34208	0.000779833	0.00131877	GRM1,KLRK1,PKD1,TACR2,LRP1
GO:0016021,GO:0005886,GO:0006811	integral to membrane (CC),plasma membrane (CC),ion transport (BP)	4	84	304	34208	0.00676079	0.00848053	SLC36A1,ABCC4,CHRNA3,CHRND
GO:0016021,GO:0005886,GO:0006811,GO:0034220	integral to membrane (CC),plasma membrane (CC),ion transport (BP),ion transmembrane transport (BP)	3	84	37	34208	0.000104482	0.000259597	SLC36A1,CHRNA3,CHRND
GO:0016021,GO:0005886,GO:0034220	integral to membrane (CC),plasma membrane (CC),ion transmembrane transport (BP)	4	84	65	34208	2.04315e-05	7.99926e-05	SLC36A1,PKD1,CHRNA3,CHRND
GO:0016021,GO:0005886,GO:0034220,GO:0006812	integral to membrane (CC),plasma membrane (CC),ion transmembrane transport (BP),cation transport (BP)	3	84	21	34208	1.83989e-05	7.33686e-05	PKD1,CHRNA3,CHRND
GO:0016021,GO:0006810	integral to membrane (CC),transport (BP)	4	84	275	34208	0.00476551	0.00618177	CHRND,SLC35A3,ABCC6,SEC14L4
GO:0016021,GO:0055085	integral to membrane (CC),transmembrane transport (BP)	7	84	490	34208	0.000207595	0.000438255	SLC46A1,RYR3,SLC36A1,TRPM6,ABCC4,SLC35A3,ABCC6
GO:0016021,GO:0055085,GO:0016324	integral to membrane (CC),transmembrane transport (BP),apical plasma membrane (CC)	3	84	45	34208	0.000188126	0.000405097	SLC46A1,TRPM6,ABCC6
GO:0016021,GO:0005215	integral to membrane (CC),transporter activity (MF)	3	84	144	34208	0.00542694	0.00696979	SLC46A1,ABCC6,SEC14L4
GO:0016021,V$E12_Q6	integral to membrane (CC),V$E12_Q6	5	84	420	34208	0.00380299	0.00501374	GRM1,RYR3,ITGA11,CHRND,CHST8
GO:0016021,V$E12_Q6,GO:0004872	integral to membrane (CC),V$E12_Q6,receptor activity (MF)	4	84	104	34208	0.000129029	0.000305321	GRM1,RYR3,ITGA11,CHRND
GO:0016021,V$E12_Q6,V$MAZ_Q6	integral to membrane (CC),V$E12_Q6,V$MAZ_Q6	3	84	122	34208	0.00341712	0.00459888	GRM1,ITGA11,CHST8
GO:0016021,GO:0004872	integral to membrane (CC),receptor activity (MF)	13	84	1093	34208	2.5793e-06	1.60214e-05	GRM1,RYR3,IL1RAPL2,KLRK1,TRPM6,TACR2,ITGAL,ITGA11,MRC2,NPTXR,CHRNA3,CHRND,LRP1
GO:0016021,GO:0004872,Kegg:04020	integral to membrane (CC),receptor activity (MF),Calcium signaling pathway	3	84	43	34208	0.000164193	0.000377468	GRM1,RYR3,TACR2
GO:0016021,GO:0004872,V$MAZ_Q6	integral to membrane (CC),receptor activity (MF),V$MAZ_Q6	4	84	85	34208	5.88656e-05	0.000172069	GRM1,ITGA11,MRC2,LRP1
GO:0016021,GO:0004872,GO:0006811	integral to membrane (CC),receptor activity (MF),ion transport (BP)	4	84	63	34208	1.80431e-05	7.28489e-05	RYR3,TRPM6,CHRNA3,CHRND
GO:0016021,V$HSF1_01,V$MAZ_Q6	integral to membrane (CC),V$HSF1_01,V$MAZ_Q6	3	84	17	34208	9.47401e-06	4.37158e-05	GRM1,LRP1,CHST8
GO:0016021,V$MAZ_Q6	integral to membrane (CC),V$MAZ_Q6	5	84	343	34208	0.00159066	0.00236766	GRM1,ITGA11,MRC2,LRP1,CHST8
GO:0016021,GO:0006811	integral to membrane (CC),ion transport (BP)	6	84	429	34208	0.000669688	0.00116609	RYR3,SLC36A1,TRPM6,ABCC4,CHRNA3,CHRND
GO:0016021,IPR006210	integral to membrane (CC),Epidermal growth factor-like	3	84	71	34208	0.000723691	0.00124007	FRAS1,MEGF8,LRP1
GO:0016021,V$EVI1_04	integral to membrane (CC),V$EVI1_04	3	84	38	34208	0.000113236	0.00027814	GRM1,FUT11,LRP1
GO:0016021,GO:0005529,IPR001304	integral to membrane (CC),sugar binding (MF),C-type lectin	3	84	38	34208	0.000113236	0.00027814	KLRK1,PKD1,MRC2
GO:0005625	soluble fraction (CC)	4	84	390	34208	0.0157099	0.0181875	GNRH1,WNK1,TDO2,DEFB1
GO:0005794	Golgi apparatus (CC)	8	84	958	34208	0.00245451	0.00345449	B4GALT3,CUBN,FUT11,STS,SYBU,SLC35A3,CHST8,TRAPPC10
GO:0005794,GO:0016020	Golgi apparatus (CC),membrane (CC)	6	84	497	34208	0.00142594	0.00216743	B4GALT3,CUBN,FUT11,SYBU,SLC35A3,CHST8
GO:0005794,GO:0016020,GO:0005737	Golgi apparatus (CC),membrane (CC),cytoplasm (CC)	3	84	114	34208	0.00282255	0.00388778	B4GALT3,CUBN,SYBU
GO:0016020	membrane (CC), C-type lectin	26	84	4065	34208	2.7241e-06	1.64464e-05	TMEM63C,B4GALT3,MARCO,SLC46A1,CUBN,FOLH1,RYR3,SLC36A1,PIP5KL1,IL1RAPL2,FUT11,PKD1,CYP7B1,TRPM6,ITGAL,MEGF8,ABCC4,ITGA11,MRC2,CHRND,SYBU,SLC35A3,BCAN,LRP1,PRRG3,CHST8
GO:0016020,GO:0005488,GO:0005529,IPR001304	membrane (CC),binding (MF),sugar binding (MF),	3	84	36	34208	9.61805e-05	0.00024853	PKD1,MRC2,BCAN
GO:0016020,GO:0005524,GO:0000166	membrane (CC),ATP binding (MF),nucleotide binding (MF)	3	84	219	34208	0.0168681	0.0194238	PIP5KL1,TRPM6,ABCC4
GO:0016020,V$LEF1_Q2,GO:0005509,GO:0004872	membrane (CC),V$LEF1_Q2,calcium ion binding (MF),receptor activity (MF)	3	84	6	34208	2.84145e-07	2.91362e-06	CUBN,RYR3,LRP1
GO:0016020,GO:0005737	membrane (CC),cytoplasm (CC)	7	84	672	34208	0.00134126	0.00207782	B4GALT3,SLC46A1,CUBN,FOLH1,PIP5KL1,SYBU,LRP1
GO:0016020,GO:0005737,GO:0005886,GO:0005624	membrane (CC),cytoplasm (CC),plasma membrane (CC),membrane fraction (CC)	3	84	25	34208	3.15927e-05	0.000106853	CUBN,FOLH1,LRP1
GO:0016020,GO:0005737,Kegg:04977	membrane (CC),cytoplasm (CC),Vitamin digestion and absorption	3	84	6	34208	2.84145e-07	2.91362e-06	SLC46A1,CUBN,FOLH1
GO:0016020,GO:0005886	membrane (CC),plasma membrane (CC)	9	84	603	34208	1.76072e-05	7.15361e-05	CUBN,FOLH1,SLC36A1,PKD1,ITGAL,ABCC4,ITGA11,CHRND,LRP1
GO:0016020,GO:0005886,GO:0005624	membrane (CC),plasma membrane (CC),membrane fraction (CC)	4	84	88	34208	6.74158e-05	0.000190177	CUBN,FOLH1,ABCC4,LRP1
GO:0016020,GO:0005886,GO:0004872	membrane (CC),plasma membrane (CC),receptor activity (MF)	5	84	179	34208	8.19707e-05	0.000220638	CUBN,ITGAL,ITGA11,CHRND,LRP1
GO:0016020,GO:0005509	membrane (CC),calcium ion binding (MF)	5	84	136	34208	2.21344e-05	8.31327e-05	CUBN,RYR3,MEGF8,LRP1,PRRG3
GO:0016020,GO:0005509,IPR006210,IPR001881,IPR000742	membrane (CC),calcium ion binding (MF),Epidermal growth factor-like,EGF-like calcium-binding,Epidermal growth factor-like, type 3	3	84	22	34208	2.12663e-05	8.08118e-05	CUBN,MEGF8,LRP1
GO:0016020,GO:0005624	membrane (CC),membrane fraction (CC)	5	84	242	34208	0.00033306	0.00066612	CUBN,FOLH1,ABCC4,BCAN,LRP1
GO:0016020,GO:0005624,IPR006210,IPR000742	membrane (CC),membrane fraction (CC), Epidermal growth factor-like,Epidermal growth factor-like, type 3	3	84	6	34208	2.84145e-07	2.91362e-06	CUBN,BCAN,LRP1
GO:0016020,GO:0004872	membrane (CC),receptor activity (MF)	10	84	427	34208	1.00281e-07	1.50654e-06	MARCO,CUBN,RYR3,IL1RAPL2,TRPM6,ITGAL,ITGA11,MRC2,CHRND,LRP1
GO:0016020,GO:0005887	membrane (CC),integral to plasma membrane (CC)	4	84	419	34208	0.0198717	0.0227609	MARCO,FOLH1,PKD1,LRP1
GO:0016020,GO:0016324	membrane (CC),apical plasma membrane (CC)	3	84	75	34208	0.000848978	0.00140626	SLC46A1,CUBN,TRPM6
GO:0016020,V$MAZ_Q6	membrane (CC),V$MAZ_Q6	5	84	337	34208	0.00147228	0.002217	CYP7B1,ITGA11,MRC2,LRP1,CHST8
GO:0016020,V$NRF1_Q6	membrane (CC),V$NRF1_Q6	3	84	124	34208	0.0035768	0.00476416	FUT11,CYP7B1,LRP1
GO:0016020,IPR006210,IPR000742	membrane (CC),membrane fraction (CC), Epidermal growth factor-like,Epidermal growth factor-like, type 3	4	84	49	34208	6.58787e-06	3.29904e-05	CUBN,MEGF8,BCAN,LRP1
IPR017452,IPR000276,GO:0005886,GO:0004872,GO:0004930,GO:0004871,GO:0005887,Kegg:04080,IPR000611	GPCR, rhodopsin-like superfamily, GPCR, rhodopsin-like, 7TM,plasma membrane (CC),receptor activity (MF),G-protein coupled receptor activity (MF),signal transducer activity (MF),integral to plasma membrane (CC),Neuroactive ligand-receptor interaction,Neuropeptide Y receptor	3	84	25	34208	3.15927e-05	0.000106853	CCKAR,TACR2,SSTR2
GO:0005488	binding (MF)	5	84	731	34208	0.034152	0.0379076	PKD1,MRC2,BCAN,PIK3CD,TRAPPC10
GO:0005783	endoplasmic reticulum (CC)	6	84	1000	34208	0.0365291	0.0404072	PXDN,CUBN,CCKAR,SLC36A1,CYP7B1,STS
GO:0005783,GO:0005886	endoplasmic reticulum (CC),plasma membrane (CC)	4	84	198	34208	0.00146385	0.00220945	CUBN,CCKAR,SLC36A1,STS
GO:0005783,GO:0005886,GO:0005764	endoplasmic reticulum (CC),plasma membrane (CC),lysosome (CC)	3	84	15	34208	6.36178e-06	3.21071e-05	CCKAR,SLC36A1,STS
GO:0005783,GO:0005886,GO:0005768	endoplasmic reticulum (CC),plasma membrane (CC),endosome (CC)	3	84	33	34208	7.38877e-05	0.000205739	CUBN,CCKAR,STS
GO:0005524	ATP binding (MF)	8	84	1489	34208	0.0297951	0.0334161	PIP5KL1,WNK1,TRPM6,ABCC4,MLH3,ABCC6,UCK1,PIK3CD
GO:0005524,GO:0000166,GO:0005886	ATP binding (MF),nucleotide binding (MF),plasma membrane (CC)	3	84	285	34208	0.0332663	0.0370517	ABCC4,ABCC6,PIK3CD
GO:0005524,GO:0000166,GO:0016301	ATP binding (MF),nucleotide binding (MF),kinase activity (MF)	3	84	155	34208	0.0066488	0.00835628	TRPM6,UCK1,PIK3CD
GO:0005524,GO:0000166,GO:0006811	ATP binding (MF),nucleotide binding (MF),ion transport (BP)	3	84	22	34208	2.12663e-05	8.08118e-05	WNK1,TRPM6,ABCC4
GO:0005524,GO:0016887	ATP binding (MF),ATPase activity (MF)	3	84	119	34208	0.00318595	0.00433289	ABCC4,MLH3,ABCC6
GO:0005515,GO:0005737,GO:0004872	protein binding (MF),cytoplasm (CC),receptor activity (MF)	3	84	117	34208	0.00303733	0.00415702	PPARG,LRP1,SSTR2
GO:0005515,GO:0005737,GO:0008285	protein binding (MF),cytoplasm (CC),negative regulation of cell proliferation (BP)	3	84	106	34208	0.00229657	0.00324636	PPARG,TBX5,SSTR2
GO:0005515,GO:0005737,V$ATF_01	protein binding (MF),cytoplasm (CC),V$ATF_01	3	84	44	34208	0.000175895	0.000391821	TBX5,LRP1,SSTR2
GO:0005515,V$AP1_C	protein binding (MF),V$AP1_C	3	84	311	34208	0.0413693	0.0452959	THBS1,LRP1,SSTR2
GO:0005515,GO:0005886,GO:0004872,GO:0005887	protein binding (MF),plasma membrane (CC),receptor activity (MF),integral to plasma membrane (CC)	3	84	133	34208	0.00435154	0.00569048	KLRK1,LRP1,SSTR2
GO:0005515,GO:0005886,GO:0005887	protein binding (MF),plasma membrane (CC),integral to plasma membrane (CC)	4	84	242	34208	0.00302814	0.00415324	KLRK1,PKD1,LRP1,SSTR2
GO:0005515,V$TATA_01	protein binding (MF),V$TATA_01	3	84	304	34208	0.0390979	0.0431011	PPARG,FN1,MLH3
GO:0005515,GO:0004872	protein binding (MF),receptor activity (MF)	5	84	362	34208	0.00201194	0.00289469	PPARG,KLRK1,TRPM6,LRP1,SSTR2
GO:0005515,V$SRY_02	protein binding (MF),V$SRY_02	3	84	65	34208	0.000558965	0.00101716	FN1,TBX5,LRP1
GO:0005515,GO:0006917	protein binding (MF),induction of apoptosis (BP)	3	84	125	34208	0.00365833	0.00485273	PPARG,THBS1,TBX5
GO:0005515,Kegg:05144	protein binding (MF),Malaria	3	84	24	34208	2.78509e-05	9.7781e-05	THBS1,KLRK1,LRP1
IPR000210	BTB/POZ-like	3	84	187	34208	0.0110774	0.0131786	KLHL28,PATZ1,KLHL10
V$IK2_01,V$MAZ_Q6	V$IK2_01,V$MAZ_Q6	3	84	79	34208	0.00098725	0.0015984	LRP1,COL12A1,CHST8
V$CEBP_01,V$SRF_Q4	V$CEBP_01,V$SRF_Q4	3	84	21	34208	1.83989e-05	7.33686e-05	THBS1,BNC2,POU3F4
V$LEF1_Q2	V$LEF1_Q2	15	84	2051	34208	0.000128955	0.000306269	PPARG,BNC2,CUBN,FRAS1,ARX,RYR3,HOXD10,MBTD1,NR6A1,POU3F4,ADAMTS9,PIK3CD,LRP1,LAMA3,COL12A1
V$LEF1_Q2,GO:0005737,GO:0005886	V$LEF1_Q2,cytoplasm (CC),plasma membrane (CC)	3	84	185	34208	0.0107613	0.01285	BNC2,CUBN,LRP1
V$LEF1_Q2,GO:0005737,GO:0004872,GO:0042953	V$LEF1_Q2,cytoplasm (CC),receptor activity (MF),lipoprotein transport (BP)	3	84	3	34208	1.42832e-08	3.07565e-07	PPARG,CUBN,LRP1
V$LEF1_Q2,V$AP1_C	V$LEF1_Q2,V$AP1_C	3	84	287	34208	0.033857	0.0376448	ARX,LRP1,LAMA3
V$LEF1_Q2,V$AP4_Q5	V$LEF1_Q2,V$AP4_Q5	4	84	421	34208	0.0201815	0.023034	BNC2,FRAS1,HOXD10,LRP1
V$LEF1_Q2,V$AP4_Q5,GO:0005886	V$LEF1_Q2,V$AP4_Q5,plasma membrane (CC)	3	84	110	34208	0.00255117	0.00356721	BNC2,FRAS1,LRP1
V$LEF1_Q2,GO:0005886	V$LEF1_Q2,plasma membrane (CC)	5	84	502	34208	0.00797322	0.00984837	BNC2,CUBN,FRAS1,PIK3CD,LRP1
V$LEF1_Q2,GO:0005886,IPR006210	V$LEF1_Q2,plasma membrane (CC),Epidermal growth factor-like	3	84	19	34208	1.34526e-05	5.75522e-05	CUBN,FRAS1,LRP1
V$LEF1_Q2,V$ERR1_Q2	V$LEF1_Q2,V$ERR1_Q2	4	84	308	34208	0.00707333	0.00885537	BNC2,ARX,RYR3,HOXD10
V$LEF1_Q2,V$ERR1_Q2,V$E12_Q6	V$LEF1_Q2,V$ERR1_Q2,V$E12_Q6	3	84	124	34208	0.0035768	0.00476416	BNC2,RYR3,HOXD10
V$LEF1_Q2,V$E12_Q6	V$LEF1_Q2,V$E12_Q6	7	84	614	34208	0.000796461	0.00133988	BNC2,RYR3,HOXD10,NR6A1,POU3F4,PIK3CD,COL12A1
V$LEF1_Q2,V$E12_Q6,V$FOXO4_01	V$LEF1_Q2,V$E12_Q6,V$FOXO4_01	4	84	246	34208	0.00321087	0.00435762	BNC2,HOXD10,POU3F4,PIK3CD
V$LEF1_Q2,V$E12_Q6,V$IRF7_01	V$LEF1_Q2,V$E12_Q6,V$IRF7_01	3	84	34	34208	8.08946e-05	0.000220498	BNC2,PIK3CD,COL12A1
V$LEF1_Q2,V$E12_Q6,V$NFAT_Q4_01	V$LEF1_Q2,V$E12_Q6,V$NFAT_Q4_01	5	84	216	34208	0.000197296	0.00041788	BNC2,HOXD10,NR6A1,POU3F4,COL12A1
V$LEF1_Q2,V$E12_Q6,V$NFAT_Q4_01,V$MAZ_Q6,V$CHX10_01	V$LEF1_Q2,V$E12_Q6,V$NFAT_Q4_01,V$MAZ_Q6,V$CHX10_01	3	84	29	34208	4.98364e-05	0.00015258	BNC2,NR6A1,COL12A1
V$LEF1_Q2,V$E12_Q6,V$NFAT_Q4_01,V$CHX10_01	V$LEF1_Q2,V$E12_Q6,V$NFAT_Q4_01,V$CHX10_01	4	84	59	34208	1.38894e-05	5.90299e-05	BNC2,NR6A1,POU3F4,COL12A1
V$LEF1_Q2,V$E12_Q6,V$NFAT_Q4_01,V$LMO2COM_01	V$LEF1_Q2,V$E12_Q6,V$NFAT_Q4_01,V$LMO2COM_01	3	84	31	34208	6.10896e-05	0.000176178	BNC2,HOXD10,COL12A1
V$LEF1_Q2,V$E12_Q6,V$OCT1_B	V$LEF1_Q2,V$E12_Q6,V$OCT1_B	3	84	37	34208	0.000104482	0.000259597	NR6A1,POU3F4,PIK3CD
V$LEF1_Q2,GO:0004872	V$LEF1_Q2,receptor activity (MF)	5	84	185	34208	9.57328e-05	0.000250378	PPARG,CUBN,RYR3,NR6A1,LRP1
V$LEF1_Q2,GO:0007275	V$LEF1_Q2,multicellular organismal development (BP)	4	84	252	34208	0.00349888	0.00467967	ARX,HOXD10,ADAMTS9,LRP1
V$LEF1_Q2,Kegg:05200	V$LEF1_Q2,Pathways in cancer	3	84	91	34208	0.0014849	0.00223081	PPARG,PIK3CD,LAMA3
V$LEF1_Q2,V$HSF1_01,V$MAZ_Q6	V$LEF1_Q2,V$HSF1_01,V$MAZ_Q6	3	84	64	34208	0.00053411	0.000980213	BNC2,ADAMTS9,LRP1
V$LEF1_Q2,V$MAZ_Q6	V$LEF1_Q2,V$MAZ_Q6	6	84	665	34208	0.00595951	0.00754872	PPARG,BNC2,NR6A1,ADAMTS9,LRP1,COL12A1
V$LEF1_Q2,V$GFI1_01	V$LEF1_Q2,V$GFI1_01	3	84	171	34208	0.00869714	0.0105807	BNC2,HOXD10,LAMA3
V$LEF1_Q2,V$TCF1P_Q6	V$LEF1_Q2,V$TCF1P_Q6	3	84	76	34208	0.000882309	0.00145401	PPARG,ARX,PIK3CD
V$LEF1_Q2,V$MYB_Q3	V$LEF1_Q2,V$MYB_Q3	3	84	73	34208	0.000784744	0.00132361	FRAS1,LAMA3,COL12A1
V$LEF1_Q2,V$PAX4_01	V$LEF1_Q2,V$PAX4_01	3	84	89	34208	0.00139299	0.00213746	HOXD10,PIK3CD,LRP1
V$LEF1_Q2,IPR006210	V$LEF1_Q2, Epidermal growth factor-like	4	84	36	34208	1.87658e-06	1.22452e-05	CUBN,FRAS1,LRP1,LAMA3
V$STAT5B_01,V$STAT_01	V$STAT5B_01,V$STAT_01	3	84	148	34208	0.00585404	0.00744431	TMOD3,FN1,ADAMTS9
V$TCF11MAFG_01	V$TCF11MAFG_01	5	84	328	34208	0.00130707	0.00202973	PPARG,NR6A1,MRC2,ABCC6,LRP1
V$TCF11MAFG_01,GO:0004872,V$MAZ_Q6	V$TCF11MAFG_01,receptor activity (MF),V$MAZ_Q6	4	84	12	34208	1.64938e-08	3.4371e-07	PPARG,NR6A1,MRC2,LRP1
GO:0005737	cytoplasm (CC)	21	84	5302	34208	0.015866	0.0183353	IQSEC2,B4GALT3,PPARG,PRSS36,SLC46A1,BNC2,CUBN,ZIC2,ALDH1A2,FOLH1,CCKAR,SNTG2,TMOD3,PIP5KL1,WNK1,TBX5,SYBU,LRP1,KLHL10,NFKBIB,SSTR2
GO:0005737,V$AP4_Q5,V$FREAC2_01	cytoplasm (CC),V$AP4_Q5,V$FREAC2_01	3	84	63	34208	0.000509974	0.000949404	BNC2,TMOD3,LRP1
GO:0005737,GO:0005886,GO:0005624	cytoplasm (CC),plasma membrane (CC),membrane fraction (CC)	4	84	111	34208	0.000165882	0.000379999	CUBN,FOLH1,LRP1,SSTR2
GO:0005737,GO:0005886,GO:0005624,GO:0004872	cytoplasm (CC),plasma membrane (CC),membrane fraction (CC),receptor activity (MF)	3	84	20	34208	1.57985e-05	6.54221e-05	CUBN,LRP1,SSTR2
GO:0005737,GO:0005886,GO:0005624,GO:0005887	cytoplasm (CC),plasma membrane (CC),membrane fraction (CC),integral to plasma membrane (CC)	3	84	32	34208	6.72898e-05	0.000190655	FOLH1,LRP1,SSTR2
GO:0005737,GO:0005886,GO:0004872	cytoplasm (CC),plasma membrane (CC),receptor activity (MF)	4	84	142	34208	0.000424465	0.000808863	CUBN,CCKAR,LRP1,SSTR2
GO:0005737,GO:0005886,GO:0004872,GO:0005887	cytoplasm (CC),plasma membrane (CC),receptor activity (MF),integral to plasma membrane (CC)	3	84	78	34208	0.000951437	0.00154429	CCKAR,LRP1,SSTR2
GO:0005737,GO:0005886,GO:0004872,GO:0007584	cytoplasm (CC),plasma membrane (CC),receptor activity (MF),response to nutrient (BP)	3	84	3	34208	1.42832e-08	3.07565e-07	CUBN,CCKAR,SSTR2
GO:0005737,GO:0005886,GO:0004872,GO:0005768	cytoplasm (CC),plasma membrane (CC),receptor activity (MF),endosome (CC)	3	84	19	34208	1.34526e-05	5.75522e-05	CUBN,CCKAR,LRP1
GO:0005737,GO:0005886,GO:0005887	cytoplasm (CC),plasma membrane (CC),integral to plasma membrane (CC)	4	84	133	34208	0.000331205	0.000664468	FOLH1,CCKAR,LRP1,SSTR2
GO:0005737,GO:0004872	cytoplasm (CC),receptor activity (MF)	5	84	209	34208	0.000169323	0.000386511	PPARG,CUBN,CCKAR,LRP1,SSTR2
GO:0005737,GO:0004872,GO:0007584	cytoplasm (CC),receptor activity (MF),response to nutrient (BP)	4	84	4	34208	3.38237e-11	1.09251e-08	PPARG,CUBN,CCKAR,SSTR2
GO:0005737,GO:0004871	cytoplasm (CC),signal transducer activity (MF)	3	84	209	34208	0.0149087	0.0172909	CCKAR,NFKBIB,SSTR2
GO:0005737,V$FOXO4_01	cytoplasm (CC),V$FOXO4_01	5	84	532	34208	0.010082	0.0121058	BNC2,ZIC2,ALDH1A2,TMOD3,TBX5
GO:0005737,V$FOXO4_01,V$PU1_Q6,V$PBX1_01	cytoplasm (CC),V$FOXO4_01,V$PU1_Q6,V$PBX1_01	3	84	4	34208	5.70314e-08	9.21058e-07	BNC2,ZIC2,TMOD3
GO:0005737,GO:0008285	cytoplasm (CC),negative regulation of cell proliferation (BP)	4	84	166	34208	0.000762886	0.00129691	PPARG,ALDH1A2,TBX5,SSTR2
GO:0005737,V$NRF1_Q6	cytoplasm (CC),V$NRF1_Q6	3	84	271	34208	0.0292847	0.0329007	TMOD3,LRP1,KLHL10
GO:0005737,V$GATA1_02	cytoplasm (CC),V$GATA1_02	3	84	63	34208	0.000509974	0.000949404	B4GALT3,BNC2,TBX5
GO:0005737,GO:0030900	cytoplasm (CC),forebrain development (BP)	3	84	23	34208	2.44129e-05	8.91e-05	ALDH1A2,CCKAR,SSTR2
V$AP1_C,IPR006210	V$AP1_C, Epidermal growth factor-like	3	84	16	34208	7.81599e-06	3.74009e-05	THBS1,LRP1,LAMA3
V$AP4_Q5	V$AP4_Q5	8	84	1119	34208	0.00622181	0.00783488	BNC2,FRAS1,HOXD10,TMOD3,IL1RAPL2,XBP1,LRP1,TBX6
V$AP4_Q5,V$GR_Q6,V$FOXO4_01,V$PBX1_01,V$FREAC2_01	V$AP4_Q5,V$GR_Q6,V$FOXO4_01,V$PBX1_01,V$FREAC2_01	3	84	6	34208	2.84145e-07	2.91362e-06	BNC2,HOXD10,TMOD3
V$AP4_Q5,V$FOXO4_01	V$AP4_Q5,V$FOXO4_01	4	84	317	34208	0.00781115	0.00966668	BNC2,HOXD10,TMOD3,TBX6
V$AP4_Q5,V$FREAC2_01	V$AP4_Q5,V$FREAC2_01	4	84	179	34208	0.00100954	0.00162229	BNC2,HOXD10,TMOD3,LRP1
GO:0005886	plasma membrane (CC)	22	84	3575	34208	3.70429e-05	0.00012209	BNC2,CUBN,FOLH1,CCKAR,FRAS1,GRM1,SLC36A1,KLRK1,PKD1,TACR2,ITGAL,ABCC4,ITGA11,NPTXR,CHRNA3,STS,CHRND,ABCC6,EBI3,PIK3CD,LRP1,SSTR2
GO:0005886,GO:0005624	plasma membrane (CC),membrane fraction (CC)	7	84	301	34208	9.66774e-06	4.42933e-05	CUBN,FOLH1,ABCC4,STS,ABCC6,LRP1,SSTR2
GO:0005886,GO:0005624,GO:0005768	plasma membrane (CC),membrane fraction (CC),endosome (CC)	3	84	25	34208	3.15927e-05	0.000106853	CUBN,STS,LRP1
GO:0005886,V$E12_Q6	plasma membrane (CC),V$E12_Q6	6	84	517	34208	0.00174019	0.00256658	BNC2,CCKAR,GRM1,ITGA11,CHRND,PIK3CD
GO:0005886,V$E12_Q6,GO:0004872	plasma membrane (CC),V$E12_Q6,receptor activity (MF)	4	84	121	34208	0.000230965	0.000482859	CCKAR,GRM1,ITGA11,CHRND
GO:0005886,V$E12_Q6,GO:0004872,Kegg:04080	plasma membrane (CC),V$E12_Q6,receptor activity (MF),Neuroactive ligand-receptor interaction	3	84	43	34208	0.000164193	0.000377468	CCKAR,GRM1,CHRND
GO:0005886,V$E12_Q6,V$MAZ_Q6	plasma membrane (CC),V$E12_Q6,V$MAZ_Q6	3	84	170	34208	0.0085595	0.0104526	BNC2,GRM1,ITGA11
GO:0005886,GO:0004872	plasma membrane (CC),receptor activity (MF)	12	84	1201	34208	3.64683e-05	0.000120813	CUBN,CCKAR,GRM1,KLRK1,TACR2,ITGAL,ITGA11,NPTXR,CHRNA3,CHRND,LRP1,SSTR2
GO:0005886,GO:0004872,GO:0004930,GO:0004871,GO:0005887,Kegg:04020,Kegg:04080	plasma membrane (CC),receptor activity (MF),G-protein coupled receptor activity (MF),signal transducer activity (MF),integral to plasma membrane (CC),Calcium signaling pathway,Neuroactive ligand-receptor interaction	3	84	41	34208	0.000142331	0.000334348	CCKAR,GRM1,TACR2
GO:0005886,GO:0004872,GO:0004930,GO:0004871,GO:0005887,Kegg:04080	plasma membrane (CC),receptor activity (MF),G-protein coupled receptor activity (MF),signal transducer activity (MF),integral to plasma membrane (CC),Neuroactive ligand-receptor interaction	4	84	116	34208	0.000196485	0.000417532	CCKAR,GRM1,TACR2,SSTR2
GO:0005886,GO:0004872,GO:0005887	plasma membrane (CC),receptor activity (MF),integral to plasma membrane (CC)	6	84	421	34208	0.000607118	0.00108342	CCKAR,GRM1,KLRK1,TACR2,LRP1,SSTR2
GO:0005886,GO:0004872,Kegg:04080	plasma membrane (CC),receptor activity (MF),Neuroactive ligand-receptor interaction	6	84	235	34208	2.56274e-05	9.30073e-05	CCKAR,GRM1,TACR2,CHRNA3,CHRND,SSTR2
GO:0005886,GO:0004872,Kegg:04080,GO:0007268	plasma membrane (CC),receptor activity (MF),Neuroactive ligand-receptor interaction,synaptic transmission (BP)	4	84	83	34208	5.36238e-05	0.000161874	GRM1,CHRNA3,CHRND,SSTR2
GO:0005886,GO:0005887	plasma membrane (CC),integral to plasma membrane (CC)	8	84	784	34208	0.000691365	0.0012006	FOLH1,CCKAR,GRM1,KLRK1,PKD1,TACR2,LRP1,SSTR2
GO:0005886,Kegg:04810	plasma membrane (CC),Regulation of actin cytoskeleton	3	84	99	34208	0.00189033	0.002738	ITGAL,ITGA11,PIK3CD
GO:0005886,V$PU1_Q6	plasma membrane (CC),V$PU1_Q6	3	84	130	34208	0.00408297	0.00536097	BNC2,ITGAL,ITGA11
GO:0005886,V$MAZ_Q6	plasma membrane (CC),V$MAZ_Q6	4	84	426	34208	0.0209689	0.0238905	BNC2,GRM1,ITGA11,LRP1
GO:0005886,GO:0005768	plasma membrane (CC),endosome (CC)	4	84	125	34208	0.000261526	0.000543234	CUBN,CCKAR,STS,LRP1
V$PPAR_DR1_Q2,V$MAZ_Q6	V$PPAR_DR1_Q2,V$MAZ_Q6	3	84	66	34208	0.000584549	0.0010548	LRP1,CHST8,TBX6
V$ERR1_Q2	V$ERR1_Q2	7	84	831	34208	0.00437229	0.00570606	BNC2,ARX,RYR3,HOXD10,FUT11,TBX5,TBX6
V$ERR1_Q2,V$PITX2_Q2	V$ERR1_Q2,V$PITX2_Q2	3	84	84	34208	0.00117911	0.0018533	BNC2,ARX,FUT11
V$ERR1_Q2,V$NFAT_Q4_01	V$ERR1_Q2,V$NFAT_Q4_01	4	84	209	34208	0.00178351	0.00261259	BNC2,HOXD10,FUT11,TBX5
V$ERR1_Q2,V$NFAT_Q4_01,V$PBX1_01	V$ERR1_Q2,V$NFAT_Q4_01,V$PBX1_01	3	84	23	34208	2.44129e-05	8.91e-05	BNC2,HOXD10,FUT11
V$ERR1_Q2,V$NKX61_01	V$ERR1_Q2,V$NKX61_01	3	84	32	34208	6.72898e-05	0.000190655	ARX,FUT11,TBX5
GO:0005509	calcium ion binding (MF)	7	84	662	34208	0.00123093	0.00192537	THBS1,CUBN,RYR3,FCN1,MEGF8,LRP1,PRRG3
GO:0005509,IPR006210,IPR001881,IPR000742	calcium ion binding (MF),Epidermal growth factor-like, EGF-like calcium-binding,Epidermal growth factor-like, type 3	4	84	96	34208	9.46177e-05	0.000248468	THBS1,CUBN,MEGF8,LRP1
GO:0005624	membrane fraction (CC)	8	84	523	34208	4.45875e-05	0.000141889	CUBN,FOLH1,ABCC4,STS,ABCC6,BCAN,LRP1,SSTR2
V$SOX5_01	V$SOX5_01	6	84	189	34208	7.4671e-06	3.68225e-05	BNC2,ZIC2,ALDH1A2,TRPM6,MRC2,POU3F4
V$SOX5_01,V$PAX4_03	V$SOX5_01,V$PAX4_03	3	84	57	34208	0.000379768	0.000736727	ZIC2,TRPM6,POU3F4
V$SOX5_01,V$FOXO4_01,V$NFAT_Q4_01,V$MAZ_Q6,V$SRY_02	V$SOX5_01,V$FOXO4_01,V$NFAT_Q4_01,V$MAZ_Q6,V$SRY_02	3	84	13	34208	4.01306e-06	2.19698e-05	BNC2,ZIC2,MRC2
V$SOX5_01,V$FOXO4_01,V$NFAT_Q4_01,V$SRY_02	V$SOX5_01,V$FOXO4_01,V$NFAT_Q4_01,V$SRY_02	4	84	39	34208	2.60568e-06	1.60311e-05	BNC2,ZIC2,MRC2,POU3F4
V$SOX5_01,V$FOXO4_01,V$MAZ_Q6,V$SRY_02	V$SOX5_01,V$FOXO4_01,V$MAZ_Q6,V$SRY_02	4	84	29	34208	7.66624e-07	6.5163e-06	BNC2,ZIC2,ALDH1A2,MRC2
V$SOX5_01,V$FOXO4_01,V$MAZ_Q6,V$SRY_02,V$CEBPB_02	V$SOX5_01,V$FOXO4_01,V$MAZ_Q6,V$SRY_02,V$CEBPB_02	3	84	6	34208	2.84145e-07	2.91362e-06	BNC2,ALDH1A2,MRC2
V$SOX5_01,V$FOXO4_01,V$SRY_02	V$SOX5_01,V$FOXO4_01,V$SRY_02	5	84	70	34208	8.44879e-07	6.8224e-06	BNC2,ZIC2,ALDH1A2,MRC2,POU3F4
V$ETS2_B,V$FOXO4_01	V$ETS2_B,V$FOXO4_01	3	84	233	34208	0.0198426	0.0227679	TMOD3,POU3F4,PIK3CD
V$TATA_01	V$TATA_01	11	84	1052	34208	5.28074e-05	0.000160913	PPARG,MARCO,BNC2,ALDH1A2,TDO2,DEFB1,FN1,MLH3,POU3F4,ABCC6,TBX6
V$TATA_01,V$AREB6_01,V$FOXO4_01,V$SRY_02	V$TATA_01,V$AREB6_01,V$FOXO4_01,V$SRY_02	3	84	16	34208	7.81599e-06	3.74009e-05	ALDH1A2,FN1,TBX6
V$TATA_01,GO:0045087	V$TATA_01,innate immune response (BP)	3	84	15	34208	6.36178e-06	3.21071e-05	PPARG,MARCO,DEFB1
V$TATA_01,V$SOX9_B1,V$FOXO4_01,V$SRY_02	V$TATA_01,V$SOX9_B1,V$FOXO4_01,V$SRY_02	3	84	25	34208	3.15927e-05	0.000106853	BNC2,FN1,TBX6
V$TATA_01,V$FOXO4_01,V$NFAT_Q4_01,V$SRY_02	V$TATA_01,V$FOXO4_01,V$NFAT_Q4_01,V$SRY_02	3	84	35	34208	8.83218e-05	0.000234798	BNC2,FN1,POU3F4
V$TATA_01,V$FOXO4_01,V$GFI1_01,V$SRY_02	V$TATA_01,V$FOXO4_01,V$GFI1_01,V$SRY_02	3	84	17	34208	9.47401e-06	4.37158e-05	BNC2,ALDH1A2,FN1
V$TATA_01,V$FOXO4_01,V$SRY_02	V$TATA_01,V$FOXO4_01,V$SRY_02	5	84	55	34208	2.49951e-07	3.10516e-06	BNC2,ALDH1A2,FN1,POU3F4,TBX6
V$TATA_01,V$NFAT_Q4_01	V$TATA_01,V$NFAT_Q4_01	4	84	292	34208	0.00587853	0.00746077	BNC2,FN1,MLH3,POU3F4
V$TATA_01,GO:0005829	V$TATA_01,cytosol (CC)	3	84	138	34208	0.00482254	0.00623072	PPARG,ALDH1A2,TDO2
GO:0005215	transporter activity (MF)	4	84	257	34208	0.00375194	0.00495655	SLC46A1,CUBN,ABCC6,SEC14L4
GO:0005215,GO:0016324	transporter activity (MF),apical plasma membrane (CC)	3	84	28	34208	4.47602e-05	0.000140364	SLC46A1,CUBN,ABCC6
V$PAX4_02	V$PAX4_02	3	84	188	34208	0.0112374	0.0133444	HOXD10,TBX5,ITGA11
V$PAX4_03	V$PAX4_03	6	84	1033	34208	0.0417023	0.0455832	ZIC2,TRPM6,TBX5,POU3F4,ADAMTS9,LRP1
V$PAX4_03,GO:0007275,V$MAZ_Q6	V$PAX4_03,multicellular organismal development (BP),V$MAZ_Q6	3	84	75	34208	0.000848978	0.00140626	ZIC2,ADAMTS9,LRP1
V$STAT5A_03	V$STAT5A_03	3	84	190	34208	0.0115614	0.0136789	FN1,LRP1,LAMA3
V$AREB6_01	V$AREB6_01	5	84	697	34208	0.0286635	0.0322589	ALDH1A2,GNRH1,FN1,LAMA3,TBX6
V$AREB6_01,V$GFI1_01	V$AREB6_01,V$GFI1_01	3	84	64	34208	0.00053411	0.000980213	ALDH1A2,FN1,LAMA3
V$E12_Q6	V$E12_Q6	14	84	1805	34208	0.000120971	0.000292685	BNC2,ZIC2,ALDH1A2,CCKAR,GRM1,RYR3,HOXD10,NR6A1,ITGA11,POU3F4,CHRND,PIK3CD,COL12A1,CHST8
V$E12_Q6,GO:0004872	V$E12_Q6,receptor activity (MF)	6	84	181	34208	5.8301e-06	3.01299e-05	CCKAR,GRM1,RYR3,NR6A1,ITGA11,CHRND
V$E12_Q6,GO:0004872,Kegg:04020	V$E12_Q6,receptor activity (MF),Calcium signaling pathway	3	84	23	34208	2.44129e-05	8.91e-05	CCKAR,GRM1,RYR3
V$E12_Q6,GO:0004872,V$MAZ_Q6	V$E12_Q6,receptor activity (MF),V$MAZ_Q6	3	84	59	34208	0.000420447	0.000803577	GRM1,NR6A1,ITGA11
V$E12_Q6,V$SOX9_B1,V$FOXO4_01,V$MAZ_Q6	V$E12_Q6,V$SOX9_B1,V$FOXO4_01,V$MAZ_Q6	3	84	44	34208	0.000175895	0.000391821	BNC2,ZIC2,CHST8
V$E12_Q6,V$FOXO4_01	V$E12_Q6,V$FOXO4_01	7	84	447	34208	0.000118267	0.000288305	BNC2,ZIC2,ALDH1A2,HOXD10,POU3F4,PIK3CD,CHST8
V$E12_Q6,V$FOXO4_01,V$IRF7_01	V$E12_Q6,V$FOXO4_01,V$IRF7_01	3	84	24	34208	2.78509e-05	9.7781e-05	BNC2,PIK3CD,CHST8
V$E12_Q6,V$FOXO4_01,V$MAZ_Q6	V$E12_Q6,V$FOXO4_01,V$MAZ_Q6	4	84	185	34208	0.00114037	0.00179678	BNC2,ZIC2,ALDH1A2,CHST8
V$E12_Q6,V$FOXO4_01,V$CHX10_01	V$E12_Q6,V$FOXO4_01,V$CHX10_01	3	84	96	34208	0.0017311	0.00255901	BNC2,POU3F4,CHST8
V$E12_Q6,V$FOXO4_01,V$PAX4_01	V$E12_Q6,V$FOXO4_01,V$PAX4_01	3	84	35	34208	8.83218e-05	0.000234798	ZIC2,HOXD10,PIK3CD
V$E12_Q6,V$FOXO4_01,V$SRF_Q5_01	V$E12_Q6,V$FOXO4_01,V$SRF_Q5_01	3	84	27	34208	4.00354e-05	0.000129964	BNC2,HOXD10,CHST8
V$E12_Q6,V$IRF7_01	V$E12_Q6,V$IRF7_01	4	84	62	34208	1.6929e-05	6.92162e-05	BNC2,PIK3CD,COL12A1,CHST8
V$E12_Q6,V$IRF7_01,V$MAZ_Q6,V$CHX10_01,V$LHX3_01	V$E12_Q6,V$IRF7_01,V$MAZ_Q6,V$CHX10_01,V$LHX3_01	3	84	6	34208	2.84145e-07	2.91362e-06	BNC2,COL12A1,CHST8
V$E12_Q6,V$MYOD_Q6,V$LMO2COM_01	V$E12_Q6,V$MYOD_Q6,V$LMO2COM_01	3	84	83	34208	0.00113901	0.00180343	BNC2,CHRND,COL12A1
V$E12_Q6,V$NFAT_Q4_01	V$E12_Q6,V$NFAT_Q4_01	6	84	429	34208	0.000669688	0.00116609	BNC2,ZIC2,HOXD10,NR6A1,POU3F4,COL12A1
V$E12_Q6,V$NFAT_Q4_01,V$MAZ_Q6	V$E12_Q6,V$NFAT_Q4_01,V$MAZ_Q6	4	84	191	34208	0.00128266	0.00200144	BNC2,ZIC2,NR6A1,COL12A1
V$E12_Q6,V$HSF1_01,V$MAZ_Q6	V$E12_Q6,V$HSF1_01,V$MAZ_Q6	3	84	51	34208	0.000273173	0.000563802	BNC2,GRM1,CHST8
V$E12_Q6,V$PU1_Q6,V$MAZ_Q6	V$E12_Q6,V$PU1_Q6,V$MAZ_Q6	3	84	88	34208	0.00134841	0.0020839	BNC2,ZIC2,ITGA11
V$E12_Q6,V$MAZ_Q6	V$E12_Q6,V$MAZ_Q6	8	84	566	34208	7.73778e-05	0.000214532	BNC2,ZIC2,ALDH1A2,GRM1,NR6A1,ITGA11,COL12A1,CHST8
V$E12_Q6,V$MAZ_Q6,V$DR3_Q4	V$E12_Q6,V$MAZ_Q6,V$DR3_Q4	3	84	30	34208	5.52756e-05	0.000164553	GRM1,NR6A1,COL12A1
V$E12_Q6,V$MAZ_Q6,V$CHX10_01	V$E12_Q6,V$MAZ_Q6,V$CHX10_01	4	84	84	34208	5.62001e-05	0.000165778	BNC2,NR6A1,COL12A1,CHST8
V$E12_Q6,V$MAZ_Q6,V$CEBPB_02	V$E12_Q6,V$MAZ_Q6,V$CEBPB_02	3	84	28	34208	4.47602e-05	0.000140364	BNC2,ALDH1A2,ITGA11
V$E12_Q6,V$CHX10_01	V$E12_Q6,V$CHX10_01	5	84	203	34208	0.000147852	0.00034606	BNC2,NR6A1,POU3F4,COL12A1,CHST8
V$E12_Q6,V$TFIIA_Q6	V$E12_Q6,V$TFIIA_Q6	3	84	67	34208	0.000610869	0.00108413	ZIC2,CCKAR,CHRND
V$E12_Q6,V$LMO2COM_01	V$E12_Q6,V$LMO2COM_01	4	84	173	34208	0.000889644	0.00146237	BNC2,HOXD10,CHRND,COL12A1
GO:0007586	digestion (BP)	3	84	56	34208	0.000360417	0.000705543	CCKAR,CTRB2,SSTR2
GO:0004872	receptor activity (MF)	19	84	1565	34208	6.0981e-09	3.93937e-07	PPARG,MARCO,CUBN,CCKAR,GRM1,RYR3,IL1RAPL2,KLRK1,TRPM6,TACR2,ITGAL,NR6A1,ITGA11,MRC2,NPTXR,CHRNA3,CHRND,LRP1,SSTR2
GO:0004872,GO:0005887	receptor activity (MF),integral to plasma membrane (CC)	7	84	484	34208	0.000192595	0.000411974	MARCO,CCKAR,GRM1,KLRK1,TACR2,LRP1,SSTR2
GO:0004872,Kegg:04020	receptor activity (MF),Calcium signaling pathway	4	84	75	34208	3.60014e-05	0.000119881	CCKAR,GRM1,RYR3,TACR2
GO:0004872,GO:0045087	receptor activity (MF),innate immune response (BP)	3	84	39	34208	0.000122456	0.000294076	PPARG,MARCO,IL1RAPL2
GO:0004872,V$E4F1_Q6	receptor activity (MF),V$E4F1_Q6	4	84	42	34208	3.52607e-06	2.01579e-05	IL1RAPL2,NR6A1,MRC2,SSTR2
GO:0004872,V$E4F1_Q6,V$CREB_Q2	receptor activity (MF),V$E4F1_Q6,V$CREB_Q2	3	84	10	34208	1.6928e-06	1.11586e-05	NR6A1,MRC2,SSTR2
GO:0004872,V$MAZ_Q6	receptor activity (MF),V$MAZ_Q6	6	84	158	34208	2.66491e-06	1.62409e-05	PPARG,GRM1,NR6A1,ITGA11,MRC2,LRP1
GO:0004872,V$MAZ_Q6,V$CEBPB_02	receptor activity (MF),V$MAZ_Q6,V$CEBPB_02	3	84	8	34208	7.92784e-07	6.48277e-06	PPARG,ITGA11,MRC2
GO:0004872,GO:0042803	receptor activity (MF),protein homodimerization activity (MF)	3	84	63	34208	0.000509974	0.000949404	CUBN,KLRK1,NR6A1
GO:0004872,V$CEBPB_02	receptor activity (MF),V$CEBPB_02	4	84	23	34208	2.89044e-07	2.87265e-06	PPARG,IL1RAPL2,ITGA11,MRC2
GO:0005887	integral to plasma membrane (CC)	9	84	1016	34208	0.000871458	0.0014398	MARCO,FOLH1,CCKAR,GRM1,KLRK1,PKD1,TACR2,LRP1,SSTR2
GO:0030425	dendrite (CC)	3	84	182	34208	0.0102973	0.0123414	CHRNA3,BCAN,LRP1
Kegg:04810	Regulation of actin cytoskeleton	4	84	209	34208	0.00178351	0.00261259	ITGAL,FN1,ITGA11,PIK3CD
Kegg:04810,Kegg:04510	Regulation of actin cytoskeleton,Focal adhesion	3	84	90	34208	0.00143848	0.00217625	FN1,ITGA11,PIK3CD
GO:0045087	innate immune response (BP)	6	84	309	34208	0.000116465	0.000284986	PPARG,MARCO,IL1RAPL2,DEFB1,PIK3CD,NFKBIB
V$SOX9_B1,V$FOXO4_01	V$SOX9_B1,V$FOXO4_01	5	84	200	34208	0.000137932	0.000325198	BNC2,ZIC2,FN1,CHST8,TBX6
V$SOX9_B1,V$FOXO4_01,V$NFAT_Q4_01,V$SRY_02	V$SOX9_B1,V$FOXO4_01,V$NFAT_Q4_01,V$SRY_02	3	84	28	34208	4.47602e-05	0.000140364	BNC2,ZIC2,FN1
V$SOX9_B1,V$FOXO4_01,V$MAZ_Q6	V$SOX9_B1,V$FOXO4_01,V$MAZ_Q6	4	84	97	34208	9.85036e-05	0.000252513	BNC2,ZIC2,CHST8,TBX6
V$SOX9_B1,V$FOXO4_01,V$MAZ_Q6,V$CHX10_01,V$LHX3_01	V$SOX9_B1,V$FOXO4_01,V$MAZ_Q6,V$CHX10_01,V$LHX3_01	3	84	18	34208	1.13486e-05	5.12673e-05	BNC2,CHST8,TBX6
V$SOX9_B1,V$FOXO4_01,V$SRY_02	V$SOX9_B1,V$FOXO4_01,V$SRY_02	4	84	52	34208	8.37062e-06	3.97605e-05	BNC2,ZIC2,FN1,TBX6
V$E4F1_Q6	V$E4F1_Q6	6	84	533	34208	0.00202743	0.00291049	IL1RAPL2,NR6A1,TBX5,MRC2,XBP1,SSTR2
V$E4F1_Q6,V$NFAT_Q4_01	V$E4F1_Q6,V$NFAT_Q4_01	4	84	116	34208	0.000196485	0.000417532	NR6A1,TBX5,MRC2,XBP1
GO:0007275	multicellular organismal development (BP)	8	84	945	34208	0.00225653	0.00320377	ZIC2,FIGLA,ARX,HOXD10,GNRH1,ADAMTS9,LRP1,TBX6
GO:0007275,V$MAZ_Q6	multicellular organismal development (BP),V$MAZ_Q6	4	84	196	34208	0.00141037	0.00215389	ZIC2,ADAMTS9,LRP1,TBX6
GO:0016324	apical plasma membrane (CC)	4	84	196	34208	0.00141037	0.00215389	SLC46A1,CUBN,TRPM6,ABCC6
Kegg:04510	Focal adhesion	5	84	197	34208	0.000128531	0.000306386	THBS1,FN1,ITGA11,PIK3CD,LAMA3
Kegg:04510,Kegg:05200,Kegg:05222,Kegg:05146	Focal adhesion,Pathways in cancer,Small cell lung cancer,Amoebiasis	3	84	27	34208	4.00354e-05	0.000129964	FN1,PIK3CD,LAMA3
Kegg:04510,Kegg:04512	Focal adhesion,ECM-receptor interaction	4	84	65	34208	2.04315e-05	7.99926e-05	THBS1,FN1,ITGA11,LAMA3
Kegg:05200	Pathways in cancer	4	84	324	34208	0.00841883	0.0103395	PPARG,FN1,PIK3CD,LAMA3
V$FOXO4_01	V$FOXO4_01	12	84	1518	34208	0.000327488	0.000659057	BNC2,ZIC2,ALDH1A2,HOXD10,TMOD3,FN1,TBX5,MRC2,POU3F4,PIK3CD,CHST8,TBX6
V$FOXO4_01,V$NFAT_Q4_01,V$GFI1_01,V$SRY_02	V$FOXO4_01,V$NFAT_Q4_01,V$GFI1_01,V$SRY_02	3	84	17	34208	9.47401e-06	4.37158e-05	BNC2,HOXD10,FN1
V$FOXO4_01,V$NFAT_Q4_01,V$SRY_02	V$FOXO4_01,V$NFAT_Q4_01,V$SRY_02	7	84	73	34208	5.96133e-10	6.41837e-08	BNC2,ZIC2,HOXD10,FN1,TBX5,MRC2,POU3F4
V$FOXO4_01,V$NFAT_Q4_01,V$SRY_02,V$AP3_Q6	V$FOXO4_01,V$NFAT_Q4_01,V$SRY_02,V$AP3_Q6	3	84	8	34208	7.92784e-07	6.48277e-06	HOXD10,FN1,POU3F4
V$FOXO4_01,V$MAZ_Q6	V$FOXO4_01,V$MAZ_Q6	6	84	441	34208	0.000772797	0.00131031	BNC2,ZIC2,ALDH1A2,MRC2,CHST8,TBX6
V$FOXO4_01,V$MAZ_Q6,V$SRY_02	V$FOXO4_01,V$MAZ_Q6,V$SRY_02	5	84	47	34208	1.11924e-07	1.5718e-06	BNC2,ZIC2,ALDH1A2,MRC2,TBX6
V$FOXO4_01,V$GFI1_01,V$SRY_02	V$FOXO4_01,V$GFI1_01,V$SRY_02	4	84	23	34208	2.89044e-07	2.87265e-06	BNC2,ALDH1A2,HOXD10,FN1
V$FOXO4_01,V$CHX10_01	V$FOXO4_01,V$CHX10_01	4	84	242	34208	0.00302814	0.00415324	BNC2,POU3F4,CHST8,TBX6
V$FOXO4_01,V$SRY_02	V$FOXO4_01,V$SRY_02	9	84	156	34208	1.85848e-10	3.00144e-08	BNC2,ZIC2,ALDH1A2,HOXD10,FN1,TBX5,MRC2,POU3F4,TBX6
V$FOXO4_01,V$PBX1_01	V$FOXO4_01,V$PBX1_01	4	84	80	34208	4.64112e-05	0.000144839	BNC2,ZIC2,HOXD10,TMOD3
V$FOXO4_01,V$FREAC2_01	V$FOXO4_01,V$FREAC2_01	4	84	376	34208	0.0139168	0.0162279	BNC2,HOXD10,TMOD3,POU3F4
V$NFKAPPAB_01,V$NFKB_Q6_01	V$NFKAPPAB_01,V$NFKB_Q6_01	3	84	126	34208	0.00374098	0.0049522	BNC2,EBI3,NFKBIB
GO:0042493	response to drug (BP)	6	84	301	34208	0.000100934	0.00025772	PPARG,THBS1,CYP7B1,CHRNA3,ABCC6,XBP1
GO:0005764	lysosome (CC)	5	84	179	34208	8.19707e-05	0.000220638	CCKAR,CTSF,SLC36A1,CHIT1,STS
V$NFAT_Q4_01	V$NFAT_Q4_01	12	84	1426	34208	0.000185056	0.000403873	BNC2,ZIC2,HOXD10,FUT11,FN1,NR6A1,TBX5,MLH3,MRC2,POU3F4,XBP1,COL12A1
V$NFAT_Q4_01,V$NKX61_01	V$NFAT_Q4_01,V$NKX61_01	3	84	68	34208	0.000637935	0.00112291	FUT11,TBX5,POU3F4
V$NFAT_Q4_01,V$MAZ_Q6	V$NFAT_Q4_01,V$MAZ_Q6	5	84	459	34208	0.00551708	0.0070715	BNC2,ZIC2,NR6A1,MRC2,COL12A1
V$NFAT_Q4_01,V$PBX1_01	V$NFAT_Q4_01,V$PBX1_01	5	84	76	34208	1.27489e-06	9.0503e-06	BNC2,ZIC2,HOXD10,FUT11,NR6A1
GO:0008285	negative regulation of cell proliferation (BP)	5	84	341	34208	0.00155045	0.00231314	PPARG,ALDH1A2,GNRH1,TBX5,SSTR2
GO:0008285,GO:0007267	negative regulation of cell proliferation (BP),cell-cell signaling (BP)	3	84	30	34208	5.52756e-05	0.000164553	GNRH1,TBX5,SSTR2
GO:0007596	blood coagulation (BP)	4	84	457	34208	0.0262724	0.0296195	THBS1,ITGAL,FN1,ABCC4
GO:0007596,GO:0030168,GO:0002576	blood coagulation (BP),platelet activation (BP),platelet degranulation (BP)	3	84	78	34208	0.000951437	0.00154429	THBS1,FN1,ABCC4
V$HSF1_01,V$MAZ_Q6	V$HSF1_01,V$MAZ_Q6	5	84	125	34208	1.47304e-05	6.2195e-05	BNC2,GRM1,ADAMTS9,LRP1,CHST8
V$NKX61_01	V$NKX61_01	5	84	177	34208	7.77401e-05	0.000213703	ALDH1A2,ARX,FUT11,TBX5,POU3F4
V$PU1_Q6	V$PU1_Q6	6	84	463	34208	0.000993338	0.00160424	BNC2,ZIC2,TMOD3,ITGAL,ITGA11,LAMA3
V$PU1_Q6,V$OCT1_02	V$PU1_Q6,V$OCT1_02	3	84	16	34208	7.81599e-06	3.74009e-05	BNC2,ZIC2,ITGAL
V$TFIII_Q6	V$TFIII_Q6	4	84	160	34208	0.000664885	0.001164	ZIC2,MRC2,ABCC6,LRP1
V$TFIII_Q6,V$MAZ_Q6,V$SRY_02	V$TFIII_Q6,V$MAZ_Q6,V$SRY_02	3	84	12	34208	3.09246e-06	1.79975e-05	ZIC2,MRC2,LRP1
V$MAZ_Q6	V$MAZ_Q6	15	84	1702	34208	1.5404e-05	6.46166e-05	DCDC2,PPARG,BNC2,ZIC2,ALDH1A2,GRM1,CYP7B1,NR6A1,ITGA11,MRC2,ADAMTS9,LRP1,COL12A1,CHST8,TBX6
V$MAZ_Q6,V$CHX10_01	V$MAZ_Q6,V$CHX10_01	5	84	210	34208	0.000173121	0.00039379	BNC2,NR6A1,COL12A1,CHST8,TBX6
V$MAZ_Q6,V$CHX10_01,V$LHX3_01	V$MAZ_Q6,V$CHX10_01,V$LHX3_01	4	84	72	34208	3.06436e-05	0.00010586	BNC2,COL12A1,CHST8,TBX6
V$MAZ_Q6,V$SRY_02	V$MAZ_Q6,V$SRY_02	6	84	60	34208	8.23101e-09	4.09018e-07	BNC2,ZIC2,ALDH1A2,MRC2,LRP1,TBX6
V$MAZ_Q6,V$CEBPA_01	V$MAZ_Q6,V$CEBPA_01	3	84	80	34208	0.00102391	0.00163724	ZIC2,ITGA11,TBX6
V$MAZ_Q6,V$CEBP_Q2	V$MAZ_Q6,V$CEBP_Q2	3	84	70	34208	0.000694338	0.00119931	ALDH1A2,ITGA11,TBX6
V$MAZ_Q6,V$CEBPB_02	V$MAZ_Q6,V$CEBPB_02	5	84	85	34208	2.2247e-06	1.43716e-05	PPARG,BNC2,ALDH1A2,ITGA11,MRC2
V$MAZ_Q6,V$SRF_Q5_01	V$MAZ_Q6,V$SRF_Q5_01	3	84	80	34208	0.00102391	0.00163724	PPARG,BNC2,CHST8
V$MAZ_Q6,V$MTF1_Q4	V$MAZ_Q6,V$MTF1_Q4	3	84	89	34208	0.00139299	0.00213746	MRC2,ADAMTS9,COL12A1
V$SP1_Q6,V$SP1_01	V$SP1_Q6,V$SP1_01	3	84	148	34208	0.00585404	0.00744431	TBX5,LRP1,COL12A1
GO:0006811	ion transport (BP)	7	84	549	34208	0.000411696	0.000791535	RYR3,SLC36A1,WNK1,TRPM6,ABCC4,CHRNA3,CHRND
V$GFI1_01	V$GFI1_01	5	84	372	34208	0.00226387	0.00320715	BNC2,ALDH1A2,HOXD10,FN1,LAMA3
V$MYC_Q2	V$MYC_Q2	6	84	741	34208	0.00987728	0.0118822	ARX,CTSF,HOXD10,SLC36A1,NR6A1,ABCC4
V$CHX10_01	V$CHX10_01	6	84	636	34208	0.00481801	0.00623735	BNC2,NR6A1,POU3F4,COL12A1,CHST8,TBX6
GO:0005792	microsome (CC)	3	84	279	34208	0.0315269	0.035236	GRM1,CYP7B1,STS
V$SRY_02	V$SRY_02	10	84	186	34208	3.45101e-11	7.43117e-09	BNC2,ZIC2,ALDH1A2,HOXD10,FN1,TBX5,MRC2,POU3F4,LRP1,TBX6
V$SRY_02,V$AP3_Q6	V$SRY_02,V$AP3_Q6	4	84	17	34208	7.85648e-08	1.2084e-06	HOXD10,FN1,POU3F4,LRP1
V$SREBP1_01	V$SREBP1_01	4	84	373	34208	0.0135504	0.0158579	SLC36A1,IL1RAPL2,FUT11,LAMA3
V$CEBPA_01	V$CEBPA_01	4	84	185	34208	0.00114037	0.00179678	ZIC2,DEFB1,ITGA11,TBX6
V$CRX_Q4	V$CRX_Q4	4	84	208	34208	0.00175262	0.00257903	BNC2,HOXD10,NR6A1,ABCC6
V$PBX1_01	V$PBX1_01	6	84	189	34208	7.4671e-06	3.68225e-05	BNC2,ZIC2,HOXD10,TMOD3,FUT11,NR6A1
GO:0030154	cell differentiation (BP)	4	84	520	34208	0.0393448	0.0432994	ZIC2,FIGLA,ARX,PIK3CD
V$FREAC2_01	V$FREAC2_01	6	84	703	34208	0.00774007	0.00961555	BNC2,ARX,HOXD10,TMOD3,POU3F4,LRP1
V$ELF1_Q6	V$ELF1_Q6	3	84	176	34208	0.00940482	0.0113561	FUT11,PIK3CD,LAMA3
V$NRF1_Q6	V$NRF1_Q6	7	84	617	34208	0.00081941	0.0013678	CTSF,TMOD3,FUT11,CYP7B1,MLH3,LRP1,KLHL10
V$PAX2_02	V$PAX2_02	3	84	195	34208	0.0123949	0.0146116	PPARG,TBX5,CHST8
GO:0045202	synapse (CC)	3	84	288	34208	0.0341544	0.0378452	CHRNA3,CHRND,BCAN
V$HFH4_01	V$HFH4_01	3	84	310	34208	0.0410408	0.0450891	PPARG,FUT11,CHST8
GO:0005198	structural molecule activity (MF)	4	84	225	34208	0.00233058	0.00328724	THBS1,MEGF8,LAMA3,COL12A1
GO:0005198,IPR006210	structural molecule activity (MF), Epidermal growth factor-like	3	84	14	34208	5.09847e-06	2.69968e-05	THBS1,MEGF8,LAMA3
Kegg:04145	Phagosome	3	84	137	34208	0.00472598	0.00614282	MARCO,THBS1,MRC2
GO:0016491	oxidoreductase activity (MF)	4	84	437	34208	0.0227673	0.0258483	PXDN,RDH13,ALDH1A2,TDO2
V$PXR_Q2	V$PXR_Q2	3	84	196	34208	0.0125657	0.014759	BNC2,ALDH1A2,ABCC4
V$PAX4_01	V$PAX4_01	4	84	201	34208	0.0015467	0.00231288	ZIC2,HOXD10,PIK3CD,LRP1
GO:0007507	heart development (BP)	4	84	156	34208	0.000604736	0.00108517	PPARG,PKD1,TBX5,CHRNA3
V$OCT1_03	V$OCT1_03	3	84	161	34208	0.00737874	0.00921985	PPARG,TMOD3,TBX6
V$AR_Q6	V$AR_Q6	3	84	169	34208	0.00842316	0.0103056	BNC2,NR6A1,KLHL10
V$CEBPB_02	V$CEBPB_02	6	84	223	34208	1.90883e-05	7.56507e-05	PPARG,BNC2,ALDH1A2,IL1RAPL2,ITGA11,MRC2
Kegg:05144	Malaria	4	84	48	34208	6.0614e-06	3.10767e-05	THBS1,KLRK1,ITGAL,LRP1
Kegg:05144,GO:0009897	Malaria,external side of plasma membrane (CC)	3	84	11	34208	2.32347e-06	1.45724e-05	THBS1,KLRK1,ITGAL
IPR006210	Epidermal growth factor-like	7	84	203	34208	7.18982e-07	6.19283e-06	THBS1,CUBN,FRAS1,MEGF8,BCAN,LRP1,LAMA3
IPR006210,IPR000742	Epidermal growth factor-like,Epidermal growth factor-like, type 3	5	84	172	34208	6.78978e-05	0.000190704	THBS1,CUBN,MEGF8,BCAN,LRP1
Kegg:05145	Toxoplasmosis	3	84	123	34208	0.0034964	0.00468605	PIK3CD,LAMA3,NFKBIB
V$ER_Q6	V$ER_Q6	3	84	204	34208	0.0139804	0.0162726	B4GALT3,ZIC2,TBX6
V$MYB_Q6	V$MYB_Q6	3	84	178	34208	0.00969704	0.0116871	FRAS1,FUT11,NR6A1
V$TST1_01	V$TST1_01	3	84	198	34208	0.0129112	0.0151373	BNC2,TBX5,ABCC6
V$TFIIA_Q6	V$TFIIA_Q6	4	84	203	34208	0.00160371	0.0023816	ZIC2,CCKAR,CHRND,LAMA3
V$SRF_Q6,V$SRF_C,V$SRF_Q4	V$SRF_Q6,V$SRF_C,V$SRF_Q4	3	84	100	34208	0.00194536	0.00281142	THBS1,HOXD10,POU3F4
V$SRF_Q6,V$SRF_Q4	V$SRF_Q6,V$SRF_Q4	4	84	145	34208	0.000459331	0.000865095	PPARG,THBS1,HOXD10,POU3F4
V$SRF_Q6,V$SRF_Q4,V$SRF_Q5_01	V$SRF_Q6,V$SRF_Q4,V$SRF_Q5_01	3	84	118	34208	0.00311109	0.00424897	PPARG,THBS1,HOXD10
V$SRF_Q4	V$SRF_Q4	5	84	213	34208	0.000184907	0.000404916	PPARG,THBS1,BNC2,HOXD10,POU3F4
V$SRF_Q4,V$SRF_Q5_01	V$SRF_Q4,V$SRF_Q5_01	4	84	141	34208	0.000413276	0.000792214	PPARG,THBS1,BNC2,HOXD10
V$SRF_Q5_01	V$SRF_Q5_01	5	84	188	34208	0.000103247	0.000261559	PPARG,THBS1,BNC2,HOXD10,CHST8
V$EVI1_04	V$EVI1_04	4	84	184	34208	0.00111778	0.00177417	GRM1,HOXD10,FUT11,LRP1
GO:0001764	neuron migration (BP)	3	84	78	34208	0.000951437	0.00154429	DCDC2,CCKAR,ARX
V$MSX1_01	V$MSX1_01	4	84	144	34208	0.00044749	0.00084526	CCKAR,ARX,FUT11,NR6A1
V$CDC5_01	V$CDC5_01	3	84	208	34208	0.0147203	0.0171031	HOXD10,FUT11,ADAMTS9
V$FOXJ2_02	V$FOXJ2_02	4	84	174	34208	0.000908889	0.00149021	FRAS1,TBX5,MLH3,POU3F4
GO:0005581	collagen (CC)	3	84	92	34208	0.00153225	0.0022966	MARCO,FCN1,COL12A1
GO:0005529	sugar binding (MF)	5	84	177	34208	7.77401e-05	0.000213703	KLRK1,PKD1,FCN1,MRC2,BCAN
GO:0005529,IPR002353,IPR001304	sugar binding (MF), Type II antifreeze protein,C-type lectin	3	84	27	34208	4e-05	0.000129964	KLRK1,MRC2,BCAN
GO:0005529,IPR001304	sugar binding (MF),C-type lectin	4	84	81	34208	4.87312e-05	0.000150624	KLRK1,PKD1,MRC2,BCAN
GO:0007283	spermatogenesis (BP)	3	84	317	34208	0.0433684	0.0473243	PATZ1,NR6A1,SSTR2
IPR001007	von Willebrand factor, type C	3	84	33	34208	7.38877e-05	0.000205739	PXDN,THBS1,FRAS1
V$GATA4_Q3	V$GATA4_Q3	3	84	186	34208	0.0109187	0.0130138	BNC2,GRM1,TMOD3
GO:0007417	central nervous system development (BP)	3	84	112	34208	0.00268474	0.00372976	SNTG2,IL1RAPL2,CHST8
V$TTF1_Q6	V$TTF1_Q6	3	84	196	34208	0.0125657	0.014759	THBS1,BNC2,ARX
V$ETS1_B	V$ETS1_B	3	84	184	34208	0.0106053	0.0126871	IL1RAPL2,ITGA11,POU3F4
V$E2F1_Q6_01	V$E2F1_Q6_01	3	84	172	34208	0.00883607	0.0107094	PIK3CD,LRP1,TBX6

## Sheet: MEA_Down_regulated_B2
Enrichment analysis report
Modular Enrichment Analysis for down-regulation at stage B2
Term-Term relationship	Relationship_Details	Support	List size	Reference Support	Reference size	Hyp	Genes
GO:0006355,GO:0046872,GO:0003677,GO:0008270,GO:0005634,GO:0003700,GO:0005737	regulation of transcription, DNA-dependent (BP),metal ion binding (MF),DNA binding (MF),zinc ion binding (MF),nucleus (CC),sequence-specific DNA binding transcription factor activity (MF),cytoplasm (CC)	3	67	30	34208	2.80712e-05	ZBTB48,Cnbp,BNC1
GO:0006355,GO:0003677,GO:0005634,GO:0005737	regulation of transcription, DNA-dependent (BP),DNA binding (MF),nucleus (CC),cytoplasm (CC)	4	67	191	34208	0.000548464	TERF2IP,ZBTB48,Cnbp,BNC1
GO:0046872	metal ion binding (MF)	13	67	2879	34208	0.0035134	FREM1,CPB1,LIMK2,PHF2,ABLIM2,CYP3A4,SMYD4,ZBTB48,BCL6,PDE10A,Cnbp,PIAS4,BNC1
GO:0046872,GO:0003677,GO:0008270,GO:0005634,GO:0005737	metal ion binding (MF),DNA binding (MF),zinc ion binding (MF),nucleus (CC),cytoplasm (CC)	4	67	122	34208	9.92065e-05	ZBTB48,Cnbp,PIAS4,BNC1
GO:0046872,GO:0008270	metal ion binding (MF),zinc ion binding (MF)	10	67	1809	34208	0.00263001	CPB1,LIMK2,PHF2,ABLIM2,SMYD4,ZBTB48,BCL6,Cnbp,PIAS4,BNC1
GO:0046872,GO:0008270,GO:0005634	metal ion binding (MF),zinc ion binding (MF),nucleus (CC)	8	67	1224	34208	0.00263922	LIMK2,PHF2,ABLIM2,ZBTB48,BCL6,Cnbp,PIAS4,BNC1
GO:0046872,GO:0008270,GO:0005634,GO:0005622,GO:0003700,IPR007087,IPR015880	metal ion binding (MF),zinc ion binding (MF),nucleus (CC),intracellular (CC),sequence-specific DNA binding transcription factor activity (MF),Zinc finger, C2H2-type,Zinc finger, C2H2-like	3	67	170	0.00457556	0.00868973	ZBTB48,BCL6,BNC1
GO:0046872,GO:0008270,GO:0005634,GO:0003700	metal ion binding (MF),zinc ion binding (MF),nucleus (CC),sequence-specific DNA binding transcription factor activity (MF)	4	67	287	34208	0.00245615	ZBTB48,BCL6,Cnbp,BNC1
GO:0046872,GO:0008270,GO:0005634,GO:0005515,GO:0005730	metal ion binding (MF),zinc ion binding (MF),nucleus (CC),protein binding (MF),nucleolus (CC)	3	67	100	34208	0.00101378	PHF2,BCL6,PIAS4
GO:0046872,GO:0008270,GO:0005634,GO:0005737	metal ion binding (MF),zinc ion binding (MF),nucleus (CC),cytoplasm (CC)	6	67	317	34208	3.74825e-05	LIMK2,ABLIM2,ZBTB48,Cnbp,PIAS4,BNC1
GO:0046872,GO:0008270,GO:0005634,GO:0005737,GO:0005730	metal ion binding (MF),zinc ion binding (MF),nucleus (CC),cytoplasm (CC),nucleolus (CC)	3	67	114	34208	0.00147846	ABLIM2,ZBTB48,PIAS4
GO:0046872,GO:0008270,GO:0005634,GO:0005730	metal ion binding (MF),zinc ion binding (MF),nucleus (CC),nucleolus (CC)	5	67	221	34208	7.49929e-05	PHF2,ABLIM2,ZBTB48,BCL6,PIAS4
GO:0046872,GO:0008270,GO:0005634,V$NFAT_Q4_01	metal ion binding (MF),zinc ion binding (MF),nucleus (CC),V$NFAT_Q4_01	3	67	129	34208	0.00210446	LIMK2,ABLIM2,BCL6
GO:0046872,GO:0008270,GO:0005634,V$NF1_Q6	metal ion binding (MF),zinc ion binding (MF),nucleus (CC),V$NF1_Q6	3	67	51	34208	0.000139813	ABLIM2,BCL6,BNC1
GO:0046872,GO:0008270,V$LEF1_Q2,V$E12_Q6	metal ion binding (MF),zinc ion binding (MF),V$LEF1_Q2,V$E12_Q6	3	67	62	34208	0.000250035	CPB1,LIMK2,BCL6
GO:0046872,GO:0008270,V$MYC_Q2	metal ion binding (MF),zinc ion binding (MF),V$MYC_Q2	3	67	84	34208	0.000610869	SMYD4,BCL6,PIAS4
GO:0046872,V$LEF1_Q2	metal ion binding (MF),V$LEF1_Q2	4	67	333	34208	0.00417523	CPB1,LIMK2,BCL6,PDE10A
GO:0046872,V$LEF1_Q2,V$AP4_Q5	metal ion binding (MF),V$LEF1_Q2,V$AP4_Q5	3	67	67	34208	0.000314502	LIMK2,BCL6,PDE10A
GO:0046872,GO:0005737	metal ion binding (MF),cytoplasm (CC)	8	67	869	34208	0.000291565	LIMK2,ABLIM2,CYP3A4,ZBTB48,PDE10A,Cnbp,PIAS4,BNC1
GO:0003677,GO:0005634,GO:0005737	DNA binding (MF),nucleus (CC),cytoplasm (CC)	5	67	408	34208	0.00124019	TERF2IP,ZBTB48,Cnbp,PIAS4,BNC1
GO:0008270	zinc ion binding (MF)	11	67	1940	34208	0.00129245	CPB1,LIMK2,PHF2,ABLIM2,SMYD4,ZBTB48,BCL6,Cnbp,PIAS4,SLC11A2,BNC1
GO:0008270,GO:0005634	zinc ion binding (MF),nucleus (CC)	9	67	1272	34208	0.000812363	LIMK2,PHF2,ABLIM2,ZBTB48,BCL6,Cnbp,PIAS4,SLC11A2,BNC1
GO:0008270,GO:0005634,GO:0005515	zinc ion binding (MF),nucleus (CC),protein binding (MF)	4	67	368	34208	0.00592862	PHF2,BCL6,PIAS4,SLC11A2
GO:0008270,GO:0005634,GO:0005737	zinc ion binding (MF),nucleus (CC),cytoplasm (CC)	7	67	350	34208	5.67687e-06	LIMK2,ABLIM2,ZBTB48,Cnbp,PIAS4,SLC11A2,BNC1
GO:0008270,V$SP1_Q6	zinc ion binding (MF),V$SP1_Q6	3	67	250	34208	0.0131024	SMYD4,BCL6,SLC11A2
GO:0005634	nucleus (CC)	20	67	5441	34208	0.00302381	LIMK2,PHF2,ABLIM2,NAA35,TERF2IP,H1F0,A1CF,ZBTB48,BCL6,Cnbp,PIAS4,STK3,CSTA,SLC11A2,INO80D,APAF1,PTPRE,BNC1,CSTB,NLRC5
GO:0005634,GO:0005622	nucleus (CC),intracellular (CC)	7	67	1127	34208	0.00645183	A1CF,ZBTB48,BCL6,CSTA,APAF1,BNC1,CSTB
GO:0005634,GO:0005622,GO:0005515	nucleus (CC),intracellular (CC),protein binding (MF)	3	67	315	34208	0.0240294	A1CF,BCL6,APAF1
GO:0005634,GO:0005622,GO:0005737	nucleus (CC),intracellular (CC),cytoplasm (CC)	6	67	327	34208	4.45418e-05	A1CF,ZBTB48,CSTA,APAF1,BNC1,CSTB
GO:0005634,GO:0005622,GO:0005737,GO:0005730	nucleus (CC),intracellular (CC),cytoplasm (CC),nucleolus (CC)	3	67	113	34208	0.00144156	ZBTB48,APAF1,CSTB
GO:0005634,GO:0005622,GO:0005730	nucleus (CC),intracellular (CC),nucleolus (CC)	4	67	217	34208	0.000883057	ZBTB48,BCL6,APAF1,CSTB
GO:0005634,GO:0006915	nucleus (CC),apoptotic process (BP)	3	67	287	34208	0.0188686	H1F0,STK3,APAF1
GO:0005634,V$MEIS1_01,V$MAZ_Q6	nucleus (CC),V$MEIS1_01,V$MAZ_Q6	3	67	133	34208	0.00229518	LIMK2,H1F0,STK3
GO:0005634,GO:0005524,GO:0005515,GO:0000166,GO:0005737	nucleus (CC),ATP binding (MF),protein binding (MF),nucleotide binding (MF),cytoplasm (CC)	3	67	211	34208	0.00829448	STK3,APAF1,NLRC5
GO:0005634,GO:0005524,GO:0000166,GO:0005737	nucleus (CC),ATP binding (MF),nucleotide binding (MF),cytoplasm (CC)	4	67	348	34208	0.00487627	LIMK2,STK3,APAF1,NLRC5
GO:0005634,GO:0005515	nucleus (CC),protein binding (MF)	10	67	2218	34208	0.0107789	PHF2,TERF2IP,A1CF,BCL6,PIAS4,STK3,SLC11A2,APAF1,PTPRE,NLRC5
GO:0005634,GO:0005515,GO:0000166,GO:0005737	nucleus (CC),protein binding (MF),nucleotide binding (MF),cytoplasm (CC)	4	67	301	34208	0.00291447	A1CF,STK3,APAF1,NLRC5
GO:0005634,GO:0005515,GO:0005737	nucleus (CC),protein binding (MF),cytoplasm (CC)	8	67	1314	34208	0.00405975	TERF2IP,A1CF,PIAS4,STK3,SLC11A2,APAF1,PTPRE,NLRC5
GO:0005634,GO:0005515,GO:0043065	nucleus (CC),protein binding (MF),positive regulation of apoptotic process (BP)	3	67	75	34208	0.000438381	BCL6,PIAS4,STK3
GO:0005634,GO:0000166,GO:0005737	nucleus (CC),nucleotide binding (MF),cytoplasm (CC)	5	67	501	34208	0.00302637	LIMK2,A1CF,STK3,APAF1,NLRC5
GO:0005634,V$LEF1_Q2,V$AP4_Q5,V$NFAT_Q4_01	nucleus (CC),V$LEF1_Q2,V$AP4_Q5,V$NFAT_Q4_01	3	67	81	34208	0.000549286	LIMK2,H1F0,BCL6
GO:0005634,GO:0005737	nucleus (CC),cytoplasm (CC)	16	67	2439	34208	1.44991e-05	LIMK2,ABLIM2,NAA35,TERF2IP,A1CF,ZBTB48,Cnbp,PIAS4,STK3,CSTA,SLC11A2,APAF1,PTPRE,BNC1,CSTB,NLRC5
GO:0005634,GO:0005737,GO:0005730	nucleus (CC),cytoplasm (CC),nucleolus (CC)	6	67	836	34208	0.00589885	ABLIM2,NAA35,ZBTB48,PIAS4,APAF1,CSTB
GO:0005634,GO:0005737,GO:0045944	nucleus (CC),cytoplasm (CC),positive regulation of transcription from RNA polymerase II promoter (BP)	3	67	191	34208	0.00631551	ABLIM2,Cnbp,NLRC5
GO:0005634,GO:0005730	nucleus (CC),nucleolus (CC)	8	67	1405	34208	0.00603851	PHF2,ABLIM2,NAA35,ZBTB48,BCL6,PIAS4,APAF1,CSTB
GO:0005634,V$NFAT_Q4_01	nucleus (CC),V$NFAT_Q4_01	4	67	537	34208	0.0211627	LIMK2,ABLIM2,H1F0,BCL6
GO:0005634,V$NFAT_Q4_01,V$NF1_Q6	nucleus (CC),V$NFAT_Q4_01,V$NF1_Q6	3	67	93	34208	0.00082155	ABLIM2,H1F0,BCL6
GO:0005634,V$NF1_Q6	nucleus (CC),V$NF1_Q6	4	67	238	34208	0.00124222	ABLIM2,H1F0,BCL6,BNC1
GO:0005622	intracellular (CC)	9	67	1962	34208	0.0139788	ENGASE,A1CF,ZBTB48,BCL6,CSTA,APAF1,PLCL1,BNC1,CSTB
GO:0005622,GO:0005737	intracellular (CC),cytoplasm (CC)	8	67	634	34208	3.32066e-05	ENGASE,A1CF,ZBTB48,CSTA,APAF1,PLCL1,BNC1,CSTB
GO:0006915	apoptotic process (BP)	5	67	594	34208	0.00619074	SEMA6A,ALMS1,H1F0,STK3,APAF1
GO:0006915,GO:0005515	apoptotic process (BP),protein binding (MF)	3	67	344	34208	0.0301018	SEMA6A,STK3,APAF1
GO:0006915,GO:0005737	apoptotic process (BP),cytoplasm (CC)	3	67	333	34208	0.0277115	ALMS1,STK3,APAF1
GO:0006915,V$SP1_Q6	apoptotic process (BP),V$SP1_Q6	3	67	101	34208	0.00104336	SEMA6A,ALMS1,H1F0
GO:0007165	signal transduction (BP)	6	67	1176	34208	0.0275009	MFAP4,ANGPTL1,PDE10A,TNFSF13,STK3,ITLN1
GO:0007165,GO:0005576,GO:0005102	signal transduction (BP),extracellular region (CC),receptor binding (MF)	4	67	65	34208	8.31517e-06	MFAP4,ANGPTL1,TNFSF13,ITLN1
GO:0007165,V$E12_Q6	signal transduction (BP),V$E12_Q6	3	67	211	34208	0.00829448	MFAP4,TNFSF13,STK3
GO:0007155	cell adhesion (BP)	6	67	556	34208	0.000773861	FREM1,SVEP1,MFAP4,MFGE8,PCDH15,TPBG
GO:0007155,GO:0005576	cell adhesion (BP),extracellular region (CC)	5	67	156	34208	1.42193e-05	FREM1,SVEP1,MFAP4,MFGE8,PCDH15
GO:0007155,GO:0016020	cell adhesion (BP),membrane (CC)	3	67	163	34208	0.00406955	SVEP1,MFGE8,TPBG
GO:0007155,GO:0005737	cell adhesion (BP),cytoplasm (CC)	3	67	121	34208	0.00175342	SVEP1,PCDH15,TPBG
GO:0005615,GO:0005576	extracellular space (CC),extracellular region (CC)	5	67	688	34208	0.0112458	CLEC3B,ANGPTL1,MFGE8,TNFSF13,PCDH15
GO:0005576	extracellular region (CC)	12	67	1913	34208	0.000307816	FREM1,CPB1,CLEC3B,SVEP1,MFAP4,PRSS12,ANGPTL1,MFGE8,TNFSF13,PCDH15,FOLR2,ITLN1
GO:0005576,GO:0016020	extracellular region (CC),membrane (CC)	4	67	190	34208	0.000537764	SVEP1,PRSS12,MFGE8,TNFSF13
GO:0005576,GO:0005737,GO:0005509	extracellular region (CC),cytoplasm (CC),calcium ion binding (MF)	3	67	38	34208	5.76771e-05	CLEC3B,SVEP1,PCDH15
GO:0005576,GO:0005886	extracellular region (CC),plasma membrane (CC)	3	67	344	34208	0.0301018	PCDH15,FOLR2,ITLN1
GO:0005576,V$E12_Q6	extracellular region (CC),V$E12_Q6	5	67	241	34208	0.000112648	CPB1,MFAP4,PRSS12,TNFSF13,PCDH15
GO:0005576,GO:0005529	extracellular region (CC),sugar binding (MF)	3	67	52	34208	0.000148165	FREM1,CLEC3B,ITLN1
GO:0016021	integral to membrane (CC)	18	67	4400	34208	0.00159609	GHSR,SEMA6A,FREM1,OR14A16,LAYN,CYP3A4,XKR4,GJC1,TMEM45B,IGSF3,UNC93A,FUT8,PCDH15,MARVELD2,LRBA,PTPRE,TSPAN18,OR8B4
GO:0016021,GO:0016020,V$PAX4_03,V$E12_Q6	integral to membrane (CC),membrane (CC),V$PAX4_03,V$E12_Q6	3	67	40	34208	6.73608e-05	SEMA6A,IGSF3,FUT8
GO:0016021,GO:0005488	integral to membrane (CC),binding (MF)	3	67	137	34208	0.0024963	FREM1,LAYN,LRBA
GO:0016021,GO:0005737	integral to membrane (CC),cytoplasm (CC)	3	67	372	34208	0.0366627	CYP3A4,PCDH15,PTPRE
GO:0016021,GO:0005886	integral to membrane (CC),plasma membrane (CC)	10	67	1854	34208	0.00313864	GHSR,SEMA6A,OR14A16,GJC1,UNC93A,PCDH15,MARVELD2,LRBA,PTPRE,OR8B4
GO:0016021,GO:0005886,GO:0004872	integral to membrane (CC),plasma membrane (CC),receptor activity (MF)	5	67	902	34208	0.0318388	GHSR,SEMA6A,OR14A16,PTPRE,OR8B4
GO:0016021,V$E12_Q6	integral to membrane (CC),V$E12_Q6	4	67	420	34208	0.00934739	SEMA6A,IGSF3,FUT8,PCDH15
GO:0016021,GO:0009986	integral to membrane (CC),cell surface (CC)	3	67	128	34208	0.00205838	GHSR,LAYN,CYP3A4
GO:0016020	membrane (CC)	15	67	4065	34208	0.0108997	SEMA6A,SVEP1,PRSS12,LAYN,CYP3A4,MFGE8,XKR4,TMEM45B,IGSF3,FUT8,TNFSF13,SLC11A2,MARVELD2,TSPAN18,TPBG
GO:0016020,V$MEF2_02	membrane (CC),V$MEF2_02	4	67	103	34208	5.13502e-05	SEMA6A,MFGE8,TNFSF13,TPBG
GO:0016020,V$MEF2_02,V$SP1_Q6	membrane (CC),V$MEF2_02,V$SP1_Q6	3	67	35	34208	4.49368e-05	SEMA6A,MFGE8,TPBG
GO:0016020,V$E12_Q6	membrane (CC),V$E12_Q6	5	67	401	34208	0.00114889	SEMA6A,PRSS12,IGSF3,FUT8,TNFSF13
GO:0016020,V$E12_Q6,V$NFAT_Q4_01	membrane (CC),V$E12_Q6,V$NFAT_Q4_01	3	67	84	34208	0.000610869	SEMA6A,PRSS12,IGSF3
GO:0016020,V$E12_Q6,V$MAZ_Q6	membrane (CC),V$E12_Q6,V$MAZ_Q6	3	67	111	34208	0.00136951	PRSS12,FUT8,TNFSF13
GO:0016020,V$E12_Q6,V$SP1_Q6	membrane (CC),V$E12_Q6,V$SP1_Q6	3	67	135	34208	0.00239443	SEMA6A,PRSS12,FUT8
GO:0016020,GO:0009986	membrane (CC),cell surface (CC)	3	67	99	34208	0.000984736	LAYN,CYP3A4,SLC11A2
GO:0016020,V$PITX2_Q2	membrane (CC),V$PITX2_Q2	3	67	119	34208	0.00167185	SEMA6A,MFGE8,IGSF3
GO:0016020,V$MAZ_Q6	membrane (CC),V$MAZ_Q6	4	67	337	34208	0.00435502	PRSS12,FUT8,TNFSF13,TPBG
GO:0016020,V$MAZ_Q6,V$SP1_Q6	membrane (CC),V$MAZ_Q6,V$SP1_Q6	3	67	136	34208	0.00244504	PRSS12,FUT8,TPBG
GO:0016020,V$SP1_Q6	membrane (CC),V$SP1_Q6	6	67	463	34208	0.000295681	SEMA6A,PRSS12,MFGE8,FUT8,SLC11A2,TPBG
IPR017452,IPR000725,IPR000276,Kegg:04740	GPCR, rhodopsin-like superfamily,Olfactory receptor, GPCR, rhodopsin-like, 7TM,Olfactory transduction	3	67	34208	0.0281382	0.0378526	OR14A16,OR52E8,OR8B4
IPR017452,IPR000276	GPCR, rhodopsin-like superfamily,GPCR, rhodopsin-like, 7TM	5	67	736	0.0146857	0.0212754	GHSR,OR14A16,OR52E8,NTSR2,OR8B4
IPR017452,IPR000276,GO:0005886,GO:0004872,GO:0004930,GO:0004871	GPCR, rhodopsin-like superfamily,GPCR, rhodopsin-like, 7TM,plasma membrane (CC),receptor activity (MF),G-protein coupled receptor activity (MF),signal transducer activity (MF),	4	67	616	0.0327591	0.0423061	GHSR,OR14A16,NTSR2,OR8B4
GO:0005488	binding (MF)	5	67	731	34208	0.0142979	FREM1,CLEC3B,LAYN,SMYD4,LRBA
GO:0005488,GO:0005529,IPR001304	binding (MF),sugar binding (MF),C-type lectin	3	67	73	34208	0.00207979	FREM1,CLEC3B,LAYN
GO:0005783,GO:0005737	endoplasmic reticulum (CC),cytoplasm (CC)	4	67	242	34208	0.00132068	CYP3A4,A1CF,Cnbp,TPBG
V$MEIS1_01,GO:0005737,V$E12_Q6	V$MEIS1_01,cytoplasm (CC),V$E12_Q6	3	67	87	34208	0.000676698	LIMK2,SPTB,STK3
GO:0005524,GO:0000166,IPR002290,IPR020635,IPR000719,GO:0004674,GO:0004672	ATP binding (MF),nucleotide binding (MF),Serine/threonine-protein kinase domain,Tyrosine-protein kinase, catalytic domain,Tyrosine-protein kinase, catalytic domain,Protein kinase, catalytic domain,protein serine/threonine kinase activity (MF),protein kinase activity (MF), Protein kinase, catalytic domain,protein serine/threonine kinase activity (MF),protein kinase activity (MF)	3	67	34208	0.00373004	0.00759449	LIMK2,DCLK1,STK3
GO:0005515,GO:0005737	protein binding (MF),cytoplasm (CC)	9	67	2292	34208	0.0341351	TERF2IP,A1CF,SPTB,PIAS4,STK3,SLC11A2,APAF1,PTPRE,NLRC5
GO:0005515,GO:0005737,V$NFY_Q6_01	protein binding (MF),cytoplasm (CC),V$NFY_Q6_01	3	67	180	34208	0.00536196	SPTB,PIAS4,SLC11A2
GO:0005515,GO:0005886,GO:0004872	protein binding (MF),plasma membrane (CC),receptor activity (MF)	3	67	251	34208	0.0132426	SEMA6A,PTPRC,PTPRE
GO:0005515,V$MEF2_02,V$E12_Q6,V$SP1_Q6	protein binding (MF),V$MEF2_02,V$E12_Q6,V$SP1_Q6	3	67	30	34208	2.80712e-05	SEMA6A,BCL6,SPTB
GO:0005515,V$TATA_01,V$E12_Q6	protein binding (MF),V$TATA_01,V$E12_Q6	3	67	82	34208	0.000569349	BCL6,SPTB,STK3
GO:0005515,V$CART1_01	protein binding (MF),V$CART1_01	3	67	50	34208	0.000131773	BCL6,SPTB,PTPRC
GO:0005515,V$E12_Q6	protein binding (MF),V$E12_Q6	4	67	594	34208	0.0292215	SEMA6A,BCL6,SPTB,STK3
GO:0005515,GO:0043065	protein binding (MF),positive regulation of apoptotic process (BP)	4	67	116	34208	8.15889e-05	BCL6,PIAS4,PTPRC,STK3
GO:0005515,GO:0007411	protein binding (MF),axon guidance (BP)	3	67	151	34208	0.0032848	SEMA6A,SPTB,PTPRC
GO:0000166,GO:0005737	nucleotide binding (MF),cytoplasm (CC)	6	67	1050	34208	0.0168182	LIMK2,A1CF,PDE10A,STK3,APAF1,NLRC5
V$ZF5_B,V$LEF1_Q2	V$ZF5_B,V$LEF1_Q2	3	67	80	34208	0.000529681	SEMA6A,PDE10A,FUT8
V$LEF1_Q2,V$AP4_Q5	V$LEF1_Q2,V$AP4_Q5	4	67	421	34208	0.00942339	LIMK2,H1F0,BCL6,PDE10A
V$LEF1_Q2,V$PAX4_03,V$E12_Q6	V$LEF1_Q2,V$PAX4_03,V$E12_Q6	3	67	180	34208	0.00536196	SEMA6A,LIMK2,FUT8
V$LEF1_Q2,V$E12_Q6	V$LEF1_Q2,V$E12_Q6	5	67	614	34208	0.00709492	SEMA6A,CPB1,LIMK2,BCL6,FUT8
V$LEF1_Q2,V$E12_Q6,V$FOXO4_01,V$NFAT_Q4_01	V$LEF1_Q2,V$E12_Q6,V$FOXO4_01,V$NFAT_Q4_01	3	67	113	34208	0.00144156	SEMA6A,LIMK2,BCL6
V$LEF1_Q2,V$E12_Q6,V$SP1_Q6	V$LEF1_Q2,V$E12_Q6,V$SP1_Q6	3	67	246	34208	0.0125501	SEMA6A,BCL6,FUT8
V$LEF1_Q2,V$HNF3_Q6,V$NFAT_Q4_01,V$SP1_Q6,V$NF1_Q6	V$LEF1_Q2,V$HNF3_Q6,V$NFAT_Q4_01,V$SP1_Q6,V$NF1_Q6	3	67	19	34208	6.8039e-06	SEMA6A,H1F0,BCL6
V$LEF1_Q2,V$NFAT_Q4_01	V$LEF1_Q2,V$NFAT_Q4_01	4	67	560	34208	0.0242245	SEMA6A,LIMK2,H1F0,BCL6
GO:0005737	cytoplasm (CC)	28	67	5302	34208	2.24071e-07	LIMK2,ALMS1,CLEC3B,ABLIM2,SVEP1,CEP44,NAA35,TERF2IP,ENGASE,CYP3A4,A1CF,ZBTB48,PDE10A,SPTB,Cnbp,GSTM2,PIAS4,STK3,CSTA,SLC11A2,PCDH15,APAF1,PTPRE,PLCL1,BNC1,TPBG,CSTB,NLRC5
GO:0005737,GO:0005509	cytoplasm (CC),calcium ion binding (MF)	4	67	202	34208	0.000676365	CLEC3B,SVEP1,PCDH15,PLCL1
GO:0005737,V$E12_Q6	cytoplasm (CC),V$E12_Q6	4	67	631	34208	0.0353097	LIMK2,SPTB,STK3,PCDH15
GO:0005737,V$E12_Q6,V$MYOD_Q6	cytoplasm (CC),V$E12_Q6,V$MYOD_Q6	3	67	172	34208	0.00472681	SPTB,STK3,PCDH15
GO:0005737,GO:0009986	cytoplasm (CC),cell surface (CC)	3	67	106	34208	0.00119944	CYP3A4,SPTB,SLC11A2
GO:0005737,GO:0005829	cytoplasm (CC),cytosol (CC)	7	67	1532	34208	0.0299831	ALMS1,ENGASE,PDE10A,SPTB,Cnbp,APAF1,NLRC5
GO:0005737,GO:0006629	cytoplasm (CC),lipid metabolic process (BP)	3	67	84	34208	0.000610869	ALMS1,CYP3A4,PLCL1
V$ATF3_Q6	V$ATF3_Q6	4	67	460	34208	0.0127096	ABLIM2,PRSS12,BCL6,PTPRC
V$ATF3_Q6,V$CART1_01	V$ATF3_Q6,V$CART1_01	3	67	17	34208	4.78808e-06	PRSS12,BCL6,PTPRC
V$ATF3_Q6,V$NFAT_Q4_01	V$ATF3_Q6,V$NFAT_Q4_01	3	67	128	34208	0.00205838	ABLIM2,PRSS12,BCL6
GO:0005886	plasma membrane (CC)	16	67	3575	34208	0.00121939	GHSR,SEMA6A,NAA35,OR14A16,GJC1,UNC93A,PTPRC,NTSR2,SLC11A2,PCDH15,MARVELD2,LRBA,FOLR2,PTPRE,ITLN1,OR8B4
GO:0005886,GO:0004872	plasma membrane (CC),receptor activity (MF)	8	67	1201	34208	0.00234831	GHSR,SEMA6A,OR14A16,PTPRC,NTSR2,FOLR2,PTPRE,OR8B4
GO:0005886,GO:0004872,GO:0007166	plasma membrane (CC),receptor activity (MF),cell surface receptor signaling pathway (BP)	3	67	67	34208	0.000314502	SEMA6A,PTPRC,NTSR2
GO:0005886,GO:0045121	plasma membrane (CC),membrane raft (CC)	3	67	99	34208	0.000984736	GHSR,PTPRC,ITLN1
V$ETS2_B	V$ETS2_B	5	67	866	34208	0.0273774	LIMK2,ANGPTL1,BCL6,TNFSF13,PTPRC
V$ETS2_B,V$E12_Q6,V$AML_Q6	V$ETS2_B,V$E12_Q6,V$AML_Q6	3	67	25	34208	1.60143e-05	LIMK2,BCL6,TNFSF13
V$ETS2_B,V$NFAT_Q4_01	V$ETS2_B,V$NFAT_Q4_01	3	67	234	34208	0.010975	LIMK2,ANGPTL1,BCL6
V$ETS2_B,V$E4BP4_01,V$HLF_01	V$ETS2_B,V$E4BP4_01,V$HLF_01	3	67	22	34208	1.07678e-05	ANGPTL1,BCL6,TNFSF13
V$MEF2_02	V$MEF2_02	6	67	613	34208	0.00127768	SEMA6A,BCL6,MFGE8,SPTB,TNFSF13,TPBG
V$MEF2_02,V$E12_Q6	V$MEF2_02,V$E12_Q6	4	67	187	34208	0.000506557	SEMA6A,BCL6,SPTB,TNFSF13
V$MEF2_02,V$E12_Q6,V$LMO2COM_01	V$MEF2_02,V$E12_Q6,V$LMO2COM_01	3	67	21	34208	9.31253e-06	SEMA6A,BCL6,TNFSF13
V$MEF2_02,V$FOXO4_01,V$SP1_Q6	V$MEF2_02,V$FOXO4_01,V$SP1_Q6	3	67	59	34208	0.000215826	SEMA6A,BCL6,MFGE8
V$MEF2_02,V$SP1_Q6	V$MEF2_02,V$SP1_Q6	5	67	172	34208	2.27542e-05	SEMA6A,BCL6,MFGE8,SPTB,TPBG
V$TATA_01,V$E12_Q6	V$TATA_01,V$E12_Q6	4	67	269	34208	0.00194322	CPB1,BCL6,SPTB,STK3
V$PAX4_03	V$PAX4_03	6	67	1033	34208	0.0156415	SEMA6A,LIMK2,SPTB,IGSF3,FUT8,FOLR2
V$PAX4_03,V$E12_Q6	V$PAX4_03,V$E12_Q6	5	67	384	34208	0.000947976	SEMA6A,LIMK2,SPTB,IGSF3,FUT8
V$PAX4_03,V$E12_Q6,V$NFAT_Q4_01	V$PAX4_03,V$E12_Q6,V$NFAT_Q4_01	3	67	133	34208	0.00229518	SEMA6A,LIMK2,IGSF3
V$PAX4_03,V$E12_Q6,V$SP1_Q6,V$MZF1_01	V$PAX4_03,V$E12_Q6,V$SP1_Q6,V$MZF1_01	3	67	27	34208	2.0309e-05	SEMA6A,SPTB,FUT8
V$CART1_01	V$CART1_01	4	67	164	34208	0.000308523	PRSS12,BCL6,SPTB,PTPRC
V$CART1_01,V$E12_Q6,V$SP1_Q6	V$CART1_01,V$E12_Q6,V$SP1_Q6	3	67	26	34208	1.80777e-05	PRSS12,BCL6,SPTB
V$IRF_Q6	V$IRF_Q6	3	67	260	34208	0.0145435	GJC1,FUT8,SLC11A2
V$E12_Q6	V$E12_Q6	12	67	1805	34208	0.000180437	SEMA6A,CPB1,LIMK2,MFAP4,PRSS12,BCL6,SPTB,IGSF3,FUT8,TNFSF13,STK3,PCDH15
V$E12_Q6,V$MYOD_Q6	V$E12_Q6,V$MYOD_Q6	5	67	462	34208	0.00213568	SPTB,FUT8,TNFSF13,STK3,PCDH15
V$E12_Q6,V$MYOD_Q6,V$MAZ_Q6,V$E47_02	V$E12_Q6,V$MYOD_Q6,V$MAZ_Q6,V$E47_02	3	67	25	34208	1.60143e-05	FUT8,TNFSF13,STK3
V$E12_Q6,V$NFAT_Q4_01	V$E12_Q6,V$NFAT_Q4_01	5	67	429	34208	0.00154646	SEMA6A,LIMK2,PRSS12,BCL6,IGSF3
V$E12_Q6,V$NFAT_Q4_01,V$SP1_Q6	V$E12_Q6,V$NFAT_Q4_01,V$SP1_Q6	3	67	163	34208	0.00406955	SEMA6A,PRSS12,BCL6
V$E12_Q6,V$MAZ_Q6	V$E12_Q6,V$MAZ_Q6	5	67	566	34208	0.00506597	LIMK2,PRSS12,FUT8,TNFSF13,STK3
V$E12_Q6,V$SP1_Q6	V$E12_Q6,V$SP1_Q6	5	67	613	34208	0.00704764	SEMA6A,PRSS12,BCL6,SPTB,FUT8
V$E12_Q6,V$CHX10_01	V$E12_Q6,V$CHX10_01	3	67	203	34208	0.00746431	BCL6,FUT8,STK3
V$E12_Q6,V$E47_02	V$E12_Q6,V$E47_02	4	67	157	34208	0.000261365	CPB1,FUT8,TNFSF13,STK3
V$HNF3_Q6,V$NFAT_Q4_01	V$HNF3_Q6,V$NFAT_Q4_01	4	67	206	34208	0.000727707	SEMA6A,H1F0,ANGPTL1,BCL6
GO:0009986	cell surface (CC)	5	67	297	34208	0.000296683	GHSR,LAYN,CYP3A4,SPTB,SLC11A2
V$PITX2_Q2	V$PITX2_Q2	4	67	552	34208	0.0231306	SEMA6A,H1F0,MFGE8,IGSF3
V$PITX2_Q2,V$NFAT_Q4_01	V$PITX2_Q2,V$NFAT_Q4_01	3	67	168	34208	0.0044273	SEMA6A,H1F0,IGSF3
V$PITX2_Q2,V$SP1_Q6	V$PITX2_Q2,V$SP1_Q6	3	67	163	34208	0.00406955	SEMA6A,H1F0,MFGE8
V$SMAD3_Q6	V$SMAD3_Q6	3	67	177	34208	0.00511809	H1F0,MFAP4,CHDH
GO:0008284	positive regulation of cell proliferation (BP)	4	67	361	34208	0.00554457	MFGE8,Cnbp,TNFSF13,BNC1
V$OLF1_01	V$OLF1_01	4	67	393	34208	0.0074444	LIMK2,H1F0,GJC1,TNFSF13
V$OLF1_01,V$MAZ_Q6	V$OLF1_01,V$MAZ_Q6	3	67	185	34208	0.00578375	LIMK2,H1F0,TNFSF13
V$NFY_Q6_01,V$SP1_Q6	V$NFY_Q6_01,V$SP1_Q6	3	67	355	34208	0.032598	SPTB,FUT8,SLC11A2
V$NFAT_Q4_01	V$NFAT_Q4_01	10	67	1426	34208	0.000437004	SEMA6A,LIMK2,ABLIM2,H1F0,PRSS12,ANGPTL1,BCL6,IGSF3,CHDH,PLCL1
V$NFAT_Q4_01,V$SP1_Q6	V$NFAT_Q4_01,V$SP1_Q6	4	67	437	34208	0.0106948	SEMA6A,H1F0,PRSS12,BCL6
V$NFAT_Q4_01,V$NF1_Q6	V$NFAT_Q4_01,V$NF1_Q6	4	67	207	34208	0.000740962	SEMA6A,ABLIM2,H1F0,BCL6
V$NFAT_Q4_01,Kegg:04360	V$NFAT_Q4_01,Axon guidance	3	67	23	34208	1.23656e-05	SEMA6A,LIMK2,ABLIM2
V$MAZ_Q6,V$SP1_Q6,V$SP3_Q3	V$MAZ_Q6,V$SP1_Q6,V$SP3_Q3	3	67	64	34208	0.000274679	H1F0,FUT8,TPBG
V$SP1_Q6	V$SP1_Q6	11	67	2167	34208	0.00308485	SEMA6A,ALMS1,H1F0,PRSS12,SMYD4,BCL6,MFGE8,SPTB,FUT8,SLC11A2,TPBG
IPR001849	Pleckstrin homology domain	3	67	272	34208	0.02344	PLEKHA6,SPTB,PLCL1
V$LMO2COM_02	V$LMO2COM_02	3	67	191	34208	0.00631551	FBXL18,BCL6,SPTB
V$NF1_Q6	V$NF1_Q6	5	67	670	34208	0.0101129	SEMA6A,ABLIM2,H1F0,BCL6,BNC1
GO:0005506	iron ion binding (MF)	3	67	75	34208	0.000438381	PHF2,CYP3A4,SLC11A2
GO:0007411	axon guidance (BP)	4	67	307	34208	0.00312768	SEMA6A,ABLIM2,SPTB,PTPRC
GO:0005529	sugar binding (MF)	4	67	177	34208	0.000411829	FREM1,CLEC3B,LAYN,ITLN1
GO:0009897	external side of plasma membrane (CC)	3	67	155	34208	0.00353496	MFGE8,TNFSF13,PTPRC
GO:0007605	sensory perception of sound (BP)	3	67	106	34208	0.00119944	ALMS1,PCDH15,MARVELD2

## Sheet: GO_BP_Up _regulated_B2
Enrichment analysis report
GO term (Biological Process) Enrichment Analysis: for up-regulation at stage B2
GO term	Details	Support	List size	Reference Support	Reference size	Hyp	Hyp_c	Genes
GO:0007165	signal transduction (BP)	10	84	1176	34208	0.000611043	0.0219035	PPARG,IL1RAPL2,KLRK1,GNRH1,FCN1,ITGAL,CHRNA3,CHRND,PIK3CD,NFKBIB
GO:0006955	immune response (BP)	5	84	382	34208	0.00253808	0.0257118	PXDN,THBS1,DEFB1,CHIT1,XBP1
GO:0007155	cell adhesion (BP)	6	84	556	34208	0.00250158	0.0259053	THBS1,ITGAL,FN1,ITGA11,BCAN,COL12A1
GO:0006508	proteolysis (BP)	5	84	543	34208	0.0109429	0.0495088	PRSS36,FOLH1,CTSF,CTRB2,ADAMTS9
GO:0055085	transmembrane transport (BP)	7	84	630	34208	0.000924979	0.028736	SLC46A1,RYR3,SLC36A1,TRPM6,ABCC4,SLC35A3,ABCC6
GO:0007586	digestion (BP)	3	84	56	34208	0.000360417	0.0186616	CCKAR,CTRB2,SSTR2
GO:0045087	innate immune response (BP)	6	84	309	34208	0.000116465	0.0108545	PPARG,MARCO,IL1RAPL2,DEFB1,PIK3CD,NFKBIB
GO:0030324	lung development (BP)	2	84	75	34208	0.0147231	0.0497171	ALDH1A2,TBX5
GO:0007275	multicellular organismal development (BP)	8	84	945	34208	0.00225653	0.038946	ZIC2,FIGLA,ARX,HOXD10,GNRH1,ADAMTS9,LRP1,TBX6
GO:0035909	aorta morphogenesis (BP)	1	84	5	34208	0.0122184	0.0486647	LRP1
GO:0042493	response to drug (BP)	6	84	301	34208	0.000100934	0.0117588	PPARG,THBS1,CYP7B1,CHRNA3,ABCC6,XBP1
GO:0008285	negative regulation of cell proliferation (BP)	5	84	341	34208	0.00155045	0.0344052	PPARG,ALDH1A2,GNRH1,TBX5,SSTR2
GO:0043627	response to estrogen stimulus (BP)	2	84	63	34208	0.0105602	0.0487234	PPARG,STS
GO:0008584	male gonad development (BP)	2	84	70	34208	0.0129146	0.0497374	PATZ1,KLHL10
GO:0045893	positive regulation of transcription, DNA-dependent (BP)	5	84	468	34208	0.00597936	0.0428674	PPARG,ZIC2,PATZ1,TBX5,ATXN7L3
GO:0006811	ion transport (BP)	7	84	549	34208	0.000411696	0.019185	RYR3,SLC36A1,WNK1,TRPM6,ABCC4,CHRNA3,CHRND
GO:0034220	ion transmembrane transport (BP)	4	84	97	34208	9.85036e-05	0.0153009	SLC36A1,PKD1,CHRNA3,CHRND
GO:0007584	response to nutrient (BP)	4	84	89	34208	7.04568e-05	0.0164164	PPARG,CUBN,CCKAR,SSTR2
GO:0007268	synaptic transmission (BP)	4	84	383	34208	0.0147961	0.0496043	GRM1,CHRNA3,CHRND,SSTR2
GO:0006812	cation transport (BP)	3	84	79	34208	0.00098725	0.0255588	PKD1,CHRNA3,CHRND
GO:0006917	induction of apoptosis (BP)	3	84	185	34208	0.0107613	0.0491646	PPARG,THBS1,TBX5
GO:0007507	heart development (BP)	4	84	156	34208	0.000604736	0.0234839	PPARG,PKD1,TBX5,CHRNA3
GO:0001568	blood vessel development (BP)	2	84	51	34208	0.00702643	0.0488704	ALDH1A2,PKD1
GO:0003417	growth plate cartilage development (BP)	1	84	5	34208	0.0122184	0.0486647	THBS1
GO:0007229	integrin-mediated signaling pathway (BP)	2	84	70	34208	0.0129146	0.0497374	ITGAL,ITGA11
GO:0007160	cell-matrix adhesion (BP)	2	84	75	34208	0.0147231	0.0497171	PKD1,ITGA11
GO:0001696	gastric acid secretion (BP)	1	84	4	34208	0.00978657	0.0456054	CCKAR
GO:0001764	neuron migration (BP)	3	84	78	34208	0.000951437	0.0277106	DCDC2,CCKAR,ARX
GO:0031100	organ regeneration (BP)	2	84	53	34208	0.00757002	0.0425016	PPARG,CCKAR
GO:0042594	response to starvation (BP)	2	84	28	34208	0.00216066	0.0387257	CCKAR,SSTR2
GO:0030900	forebrain development (BP)	3	84	54	34208	0.000323646	0.0188524	ALDH1A2,CCKAR,SSTR2
GO:0007626	locomotory behavior (BP)	2	84	68	34208	0.0122206	0.0478553	GRM1,CHRNA3
GO:0006898	receptor-mediated endocytosis (BP)	2	84	49	34208	0.00650144	0.0459041	CUBN,LRP1
GO:0007417	central nervous system development (BP)	3	84	112	34208	0.00268474	0.0266189	SNTG2,IL1RAPL2,CHST8
GO:0010748	negative regulation of plasma membrane long-chain fatty acid transport (BP)	1	84	4	34208	0.00978657	0.0456054	THBS1
GO:0034088	maintenance of mitotic sister chromatid cohesion (BP)	1	84	4	34208	0.00978657	0.0456054	MAU2
GO:0051091	positive regulation of sequence-specific DNA binding transcription factor activity (BP)	2	84	68	34208	0.0122206	0.0478553	PPARG,ZIC2
GO:0042391	regulation of membrane potential (BP)	2	84	28	34208	0.00216066	0.0387257	CHRNA3,CHRND
GO:0043588	skin development (BP)	2	84	43	34208	0.00503993	0.036697	FRAS1,STS
GO:0002576	platelet degranulation (BP)	3	84	79	34208	0.00098725	0.0255588	THBS1,FN1,ABCC4
GO:0042157	lipoprotein metabolic process (BP)	2	84	39	34208	0.00416212	0.038791	CUBN,LRP1
GO:0009617	response to bacterium (BP)	2	84	24	34208	0.00158771	0.0321683	DEFB1,CHIT1
GO:0002009	morphogenesis of an epithelium (BP)	2	84	15	34208	0.00061275	0.0203958	FRAS1,TBX5
GO:0018149	peptide cross-linking (BP)	2	84	22	34208	0.00133308	0.0326957	THBS1,FN1
GO:0033189	response to vitamin A (BP)	2	84	13	34208	0.000456641	0.019345	PPARG,ALDH1A2
GO:0031016	pancreas development (BP)	2	84	26	34208	0.00186364	0.0361856	ALDH1A2,CCKAR
GO:0030522	intracellular receptor mediated signaling pathway (BP)	2	84	32	34208	0.00281716	0.0273499	PPARG,NR6A1
GO:0048808	male genitalia morphogenesis (BP)	1	84	4	34208	0.00978657	0.0456054	KLHL10
GO:0021800	cerebral cortex tangential migration (BP)	1	84	3	34208	0.00734884	0.0417629	ARX
GO:0035115	embryonic forelimb morphogenesis (BP)	2	84	24	34208	0.00158771	0.0321683	ALDH1A2,TBX5
GO:0051895	negative regulation of focal adhesion assembly (BP)	1	84	5	34208	0.0122184	0.0486647	THBS1
GO:0010757	negative regulation of plasminogen activation (BP)	1	84	4	34208	0.00978657	0.0456054	THBS1
GO:0042953	lipoprotein transport (BP)	3	84	11	34208	2.32347e-06	0.00108273	PPARG,CUBN,LRP1
GO:0032374	regulation of cholesterol transport (BP)	1	84	4	34208	0.00978657	0.0456054	LRP1
GO:0032429	regulation of phospholipase A2 activity (BP)	1	84	3	34208	0.00734884	0.0417629	LRP1
GO:0051222	positive regulation of protein transport (BP)	1	84	2	34208	0.00490517	0.0362827	LRP1
GO:0032370	positive regulation of lipid transport (BP)	1	84	1	34208	0.00245557	0.0260067	LRP1
GO:2000587	negative regulation of platelet-derived growth factor receptor-beta signaling pathway (BP)	1	84	1	34208	0.00245557	0.0260067	LRP1
GO:0006047	UDP-N-acetylglucosamine metabolic process (BP)	1	84	4	34208	0.00978657	0.0456054	SLC35A3
GO:0071257	cellular response to electrical stimulus (BP)	1	84	5	34208	0.0122184	0.0486647	GRM1
GO:0060084	synaptic transmission involved in micturition (BP)	1	84	3	34208	0.00734884	0.0417629	CHRNA3
GO:0000272	polysaccharide catabolic process (BP)	1	84	2	34208	0.00490517	0.0362827	CHIT1
GO:0060336	negative regulation of interferon-gamma-mediated signaling pathway (BP)	1	84	4	34208	0.00978657	0.0456054	PPARG
GO:0030326	embryonic limb morphogenesis (BP)	2	84	38	34208	0.00395496	0.0376125	HOXD10,TBX5
GO:0010763	positive regulation of fibroblast migration (BP)	1	84	5	34208	0.0122184	0.0486647	THBS1
GO:0060096	serotonin secretion, neurotransmission (BP)	1	84	1	34208	0.00245557	0.0260067	XBP1
GO:0060691	epithelial cell maturation involved in salivary gland development (BP)	1	84	1	34208	0.00245557	0.0260067	XBP1
GO:0007144	female meiosis I (BP)	1	84	3	34208	0.00734884	0.0417629	MLH3
GO:0046883	regulation of hormone secretion (BP)	1	84	3	34208	0.00734884	0.0417629	CCKAR
GO:0009954	proximal/distal pattern formation (BP)	2	84	23	34208	0.00145772	0.0339649	ALDH1A2,HOXD10
GO:0042904	9-cis-retinoic acid biosynthetic process (BP)	1	84	4	34208	0.00978657	0.0456054	ALDH1A2
GO:0055098	response to low-density lipoprotein particle stimulus (BP)	1	84	2	34208	0.00490517	0.0362827	PPARG
GO:0006929	substrate-dependent cell migration (BP)	1	84	5	34208	0.0122184	0.0486647	ITGA11
GO:0021853	cerebral cortex GABAergic interneuron migration (BP)	1	84	5	34208	0.0122184	0.0486647	ARX
GO:0006776	vitamin A metabolic process (BP)	1	84	5	34208	0.0122184	0.0486647	ALDH1A2
GO:0060044	negative regulation of cardiac muscle cell proliferation (BP)	1	84	5	34208	0.0122184	0.0486647	TBX5
GO:0035117	embryonic arm morphogenesis (BP)	1	84	5	34208	0.0122184	0.0486647	TBX5
GO:0006760	folic acid-containing compound metabolic process (BP)	1	84	3	34208	0.00734884	0.0417629	FOLH1
GO:0035136	forelimb morphogenesis (BP)	2	84	8	34208	0.000165237	0.0128334	HOXD10,TBX5
GO:0045636	positive regulation of melanocyte differentiation (BP)	1	84	4	34208	0.00978657	0.0456054	ADAMTS9
GO:0050794	regulation of cellular process (BP)	1	84	2	34208	0.00490517	0.0362827	WNK1
GO:0015889	cobalamin transport (BP)	1	84	5	34208	0.0122184	0.0486647	CUBN
GO:0051891	positive regulation of cardioblast differentiation (BP)	1	84	5	34208	0.0122184	0.0486647	TBX5
GO:0003166	bundle of His development (BP)	1	84	3	34208	0.00734884	0.0417629	TBX5
GO:0003218	cardiac left ventricle formation (BP)	1	84	2	34208	0.00490517	0.0362827	TBX5
GO:0090274	positive regulation of somatostatin secretion (BP)	1	84	2	34208	0.00490517	0.0362827	CCKAR
GO:0021520	spinal cord motor neuron cell fate specification (BP)	1	84	4	34208	0.00978657	0.0456054	HOXD10
GO:0050905	neuromuscular process (BP)	2	84	9	34208	0.000212108	0.0141203	HOXD10,CHRND
GO:0001936	regulation of endothelial cell proliferation (BP)	1	84	3	34208	0.00734884	0.0417629	ALDH1A2
GO:0015788	UDP-N-acetylglucosamine transport (BP)	1	84	2	34208	0.00490517	0.0362827	SLC35A3
GO:0050881	musculoskeletal movement (BP)	1	84	5	34208	0.0122184	0.0486647	CHRND
GO:0048630	skeletal muscle tissue growth (BP)	1	84	3	34208	0.00734884	0.0417629	CHRND
GO:0006706	steroid catabolic process (BP)	1	84	4	34208	0.00978657	0.0456054	STS
GO:0014056	regulation of acetylcholine secretion (BP)	1	84	2	34208	0.00490517	0.0362827	CHRNA3
GO:2001054	negative regulation of mesenchymal cell apoptosis (BP)	1	84	3	34208	0.00734884	0.0417629	POU3F4
GO:0010871	negative regulation of receptor biosynthetic process (BP)	1	84	3	34208	0.00734884	0.0417629	PPARG
GO:0032914	positive regulation of transforming growth factor beta1 production (BP)	1	84	4	34208	0.00978657	0.0456054	THBS1
GO:0002223	stimulatory C-type lectin receptor signaling pathway (BP)	1	84	2	34208	0.00490517	0.0362827	KLRK1
GO:0003283	atrial septum development (BP)	1	84	1	34208	0.00245557	0.0260067	TBX5
GO:0003229	ventricular cardiac muscle tissue development (BP)	1	84	3	34208	0.00734884	0.0417629	TBX5
GO:0060980	cell migration involved in coronary vasculogenesis (BP)	1	84	1	34208	0.00245557	0.0260067	TBX5
GO:0031960	response to corticosteroid stimulus (BP)	1	84	5	34208	0.0122184	0.0486647	GNRH1
GO:0002023	reduction of food intake in response to dietary excess (BP)	1	84	3	34208	0.00734884	0.0417629	CCKAR
GO:0050982	detection of mechanical stimulus (BP)	1	84	4	34208	0.00978657	0.0456054	PKD1
GO:0033147	negative regulation of intracellular estrogen receptor signaling pathway (BP)	1	84	3	34208	0.00734884	0.0417629	CYP7B1
GO:0002291	T cell activation via T cell receptor contact with antigen bound to MHC molecule on antigen presenting cell (BP)	1	84	2	34208	0.00490517	0.0362827	ITGAL
GO:0006568	tryptophan metabolic process (BP)	1	84	2	34208	0.00490517	0.0362827	TDO2
GO:0021759	globus pallidus development (BP)	1	84	2	34208	0.00490517	0.0362827	ARX
GO:0019442	tryptophan catabolic process to acetyl-CoA (BP)	1	84	2	34208	0.00490517	0.0362827	TDO2
GO:0007161	calcium-independent cell-matrix adhesion (BP)	1	84	1	34208	0.00245557	0.0260067	PKD1
GO:0010891	negative regulation of sequestering of triglyceride (BP)	1	84	4	34208	0.00978657	0.0456054	PPARG
GO:0046321	positive regulation of fatty acid oxidation (BP)	1	84	4	34208	0.00978657	0.0456054	PPARG
GO:0021831	embryonic olfactory bulb interneuron precursor migration (BP)	1	84	1	34208	0.00245557	0.0260067	ARX
GO:0043266	regulation of potassium ion transport (BP)	1	84	3	34208	0.00734884	0.0417629	CCKAR
GO:0009855	determination of bilateral symmetry (BP)	1	84	1	34208	0.00245557	0.0260067	ALDH1A2
GO:0020028	hemoglobin import (BP)	1	84	1	34208	0.00245557	0.0260067	CUBN
GO:0002605	negative regulation of dendritic cell antigen processing and presentation (BP)	1	84	1	34208	0.00245557	0.0260067	THBS1
GO:0010751	negative regulation of nitric oxide mediated signal transduction (BP)	1	84	1	34208	0.00245557	0.0260067	THBS1
GO:0043652	engulfment of apoptotic cell (BP)	1	84	1	34208	0.00245557	0.0260067	THBS1
GO:0010754	negative regulation of cGMP-mediated signaling (BP)	1	84	1	34208	0.00245557	0.0260067	THBS1
GO:0002581	negative regulation of antigen processing and presentation of peptide or polysaccharide antigen via MHC class II (BP)	1	84	1	34208	0.00245557	0.0260067	THBS1
GO:0045713	low-density lipoprotein particle receptor biosynthetic process (BP)	1	84	1	34208	0.00245557	0.0260067	PPARG
GO:0060694	regulation of cholesterol transporter activity (BP)	1	84	1	34208	0.00245557	0.0260067	PPARG

## Sheet: GO_BP_Down_regulated_B2
Enrichment analysis report
GO term (Biological Process) Enrichment Analysis: for down-regulation at stage B2
GO term	Details	Support	List size	Reference Support	Reference size	Hyp	Hyp_c	Genes
GO:0006915	apoptotic process (BP)	5	67	594	34208	0.00619074	0.0386605	SEMA6A,ALMS1,H1F0,STK3,APAF1
GO:0007010	cytoskeleton organization (BP)	2	67	106	34208	0.0184499	0.0455297	SEMA6A,ABLIM2
GO:0043065	positive regulation of apoptotic process (BP)	4	67	178	34208	0.00042068	0.0429093	BCL6,PIAS4,PTPRC,STK3
GO:0008284	positive regulation of cell proliferation (BP)	4	67	361	34208	0.00554457	0.0484754	MFGE8,Cnbp,TNFSF13,BNC1
GO:0046548	retinal rod cell development (BP)	1	67	5	34208	0.00975531	0.039278	ALMS1
GO:0007166	cell surface receptor signaling pathway (BP)	3	67	171	34208	0.00465082	0.0418573	SEMA6A,PTPRC,NTSR2
GO:0006066	alcohol metabolic process (BP)	1	67	6	34208	0.0116951	0.0388989	CHDH
GO:0030890	positive regulation of B cell proliferation (BP)	2	67	34	34208	0.00203591	0.0296662	BCL6,PTPRC
GO:0002634	regulation of germinal center formation (BP)	1	67	4	34208	0.00781178	0.0379429	BCL6
GO:0002467	germinal center formation (BP)	1	67	8	34208	0.0155634	0.0425215	BCL6
GO:0050776	regulation of immune response (BP)	2	67	110	34208	0.0197765	0.0458455	BCL6,TNFSF13
GO:0007411	axon guidance (BP)	4	67	307	34208	0.00312768	0.0435032	SEMA6A,ABLIM2,SPTB,PTPRC
GO:0032100	positive regulation of appetite (BP)	1	67	3	34208	0.00586449	0.0373861	GHSR
GO:0008154	actin polymerization or depolymerization (BP)	1	67	12	34208	0.0232554	0.0494178	GHSR
GO:0030252	growth hormone secretion (BP)	1	67	6	34208	0.0116951	0.0388989	GHSR
GO:0008343	adult feeding behavior (BP)	1	67	8	34208	0.0155634	0.0425215	GHSR
GO:0032691	negative regulation of interleukin-1 beta production (BP)	1	67	5	34208	0.00975531	0.039278	GHSR
GO:0045409	negative regulation of interleukin-6 biosynthetic process (BP)	1	67	5	34208	0.00975531	0.039278	GHSR
GO:0042536	negative regulation of tumor necrosis factor biosynthetic process (BP)	1	67	5	34208	0.00975531	0.039278	GHSR
GO:0006911	phagocytosis, engulfment (BP)	1	67	9	34208	0.017492	0.0438734	MFGE8
GO:0051642	centrosome localization (BP)	1	67	6	34208	0.0116951	0.0388989	SEMA6A
GO:0006470	protein dephosphorylation (BP)	2	67	105	34208	0.0181245	0.0450901	PTPRC,PTPRE
GO:0032088	negative regulation of NF-kappaB transcription factor activity (BP)	2	67	46	34208	0.00369969	0.0492219	PIAS4,NLRC5
GO:0007417	central nervous system development (BP)	2	67	112	34208	0.0204544	0.0470605	DCLK1,STK3
GO:0033578	protein glycosylation in Golgi (BP)	1	67	2	34208	0.00391343	0.0374222	FUT8
GO:0006629	lipid metabolic process (BP)	3	67	241	34208	0.0118789	0.0390853	ALMS1,CYP3A4,PLCL1
GO:0002903	negative regulation of B cell apoptosis (BP)	1	67	5	34208	0.00975531	0.039278	BCL6
GO:0007004	telomere maintenance via telomerase (BP)	1	67	11	34208	0.021338	0.046308	TERF2IP
GO:0050953	sensory perception of light stimulus (BP)	1	67	9	34208	0.017492	0.0438734	PCDH15
GO:0050957	equilibrioception (BP)	1	67	6	34208	0.0116951	0.0388989	PCDH15
GO:0042491	auditory receptor cell differentiation (BP)	1	67	10	34208	0.0194169	0.0453554	PCDH15
GO:0001916	positive regulation of T cell mediated cytotoxicity (BP)	1	67	11	34208	0.021338	0.046308	PTPRC
GO:0051607	defense response to virus (BP)	2	67	49	34208	0.00418784	0.0388327	PTPRC,NLRC5
GO:0060335	positive regulation of interferon-gamma-mediated signaling pathway (BP)	1	67	4	34208	0.00781178	0.0379429	NLRC5
GO:0043549	regulation of kinase activity (BP)	1	67	1	34208	0.00195861	0.0299667	NLRC5
GO:0045345	positive regulation of MHC class I biosynthetic process (BP)	1	67	4	34208	0.00781178	0.0379429	NLRC5
GO:0060339	negative regulation of type I interferon-mediated signaling pathway (BP)	1	67	1	34208	0.00195861	0.0299667	NLRC5
GO:0060340	positive regulation of type I interferon-mediated signaling pathway (BP)	1	67	4	34208	0.00781178	0.0379429	NLRC5
GO:0010466	negative regulation of peptidase activity (BP)	2	67	6	34208	5.63983e-05	0.0172579	CSTA,CSTB
GO:0048821	erythrocyte development (BP)	2	67	11	34208	0.000205488	0.0314397	BCL6,SLC11A2
GO:0042355	L-fucose catabolic process (BP)	1	67	9	34208	0.017492	0.0438734	FUT8
GO:0008635	activation of cysteine-type endopeptidase activity involved in apoptotic process by cytochrome c (BP)	1	67	11	34208	0.021338	0.046308	APAF1
GO:0006919	activation of cysteine-type endopeptidase activity involved in apoptotic process (BP)	2	67	71	34208	0.00860784	0.0411562	SLC11A2,APAF1
GO:0032094	response to food (BP)	1	67	11	34208	0.021338	0.046308	GHSR
GO:0043568	positive regulation of insulin-like growth factor receptor signaling pathway (BP)	1	67	11	34208	0.021338	0.046308	GHSR
GO:0045059	positive thymic T cell selection (BP)	1	67	9	34208	0.017492	0.0438734	PTPRC
GO:0045588	positive regulation of gamma-delta T cell differentiation (BP)	1	67	7	34208	0.0136311	0.039725	PTPRC
GO:0015884	folic acid transport (BP)	1	67	8	34208	0.0155634	0.0425215	FOLR2
GO:0071310	cellular response to organic substance (BP)	1	67	8	34208	0.0155634	0.0425215	CLEC3B
GO:0009312	oligosaccharide biosynthetic process (BP)	1	67	11	34208	0.021338	0.046308	FUT8
GO:0071421	manganese ion transmembrane transport (BP)	1	67	3	34208	0.00586449	0.0373861	SLC11A2
GO:0006828	manganese ion transport (BP)	1	67	6	34208	0.0116951	0.0388989	SLC11A2
GO:0010569	regulation of double-strand break repair via homologous recombination (BP)	1	67	7	34208	0.0136311	0.039725	TERF2IP
GO:0033261	regulation of S phase (BP)	1	67	7	34208	0.0136311	0.039725	PTPRC
GO:0042359	vitamin D metabolic process (BP)	1	67	10	34208	0.0194169	0.0453554	CYP3A4
GO:0050910	detection of mechanical stimulus involved in sensory perception of sound (BP)	1	67	8	34208	0.0155634	0.0425215	PCDH15
GO:0051963	regulation of synapse assembly (BP)	1	67	5	34208	0.00975531	0.039278	GHSR
GO:0048738	cardiac muscle tissue development (BP)	1	67	11	34208	0.021338	0.046308	GJC1
GO:0031638	zymogen activation (BP)	1	67	6	34208	0.0116951	0.0388989	PRSS12
GO:0007185	transmembrane receptor protein tyrosine phosphatase signaling pathway (BP)	1	67	7	34208	0.0136311	0.039725	PTPRE
GO:0045598	regulation of fat cell differentiation (BP)	1	67	7	34208	0.0136311	0.039725	ALMS1
GO:0010042	response to manganese ion (BP)	1	67	9	34208	0.017492	0.0438734	SLC11A2
GO:0007043	cell-cell junction assembly (BP)	1	67	12	34208	0.0232554	0.0494178	GJC1
GO:0046641	positive regulation of alpha-beta T cell proliferation (BP)	1	67	10	34208	0.0194169	0.0453554	PTPRC
GO:0010288	response to lead ion (BP)	1	67	12	34208	0.0232554	0.0494178	SLC11A2
GO:0045060	negative thymic T cell selection (BP)	1	67	11	34208	0.021338	0.046308	PTPRC
GO:0045923	positive regulation of fatty acid metabolic process (BP)	1	67	2	34208	0.00391343	0.0374222	GHSR
GO:0031953	negative regulation of protein autophosphorylation (BP)	1	67	7	34208	0.0136311	0.039725	PTPRC
GO:0048298	positive regulation of isotype switching to IgA isotypes (BP)	1	67	2	34208	0.00391343	0.0374222	TNFSF13
GO:0042178	xenobiotic catabolic process (BP)	1	67	5	34208	0.00975531	0.039278	GSTM2
GO:0001953	negative regulation of cell-matrix adhesion (BP)	1	67	9	34208	0.017492	0.0438734	BCL6
GO:0050673	epithelial cell proliferation (BP)	1	67	10	34208	0.0194169	0.0453554	ALMS1
GO:0002829	negative regulation of type 2 immune response (BP)	1	67	6	34208	0.0116951	0.0388989	BCL6
GO:0033169	histone H3-K9 demethylation (BP)	1	67	7	34208	0.0136311	0.039725	PHF2
GO:0045577	regulation of B cell differentiation (BP)	1	67	5	34208	0.00975531	0.039278	PTPRC
GO:0001960	negative regulation of cytokine-mediated signaling pathway (BP)	1	67	9	34208	0.017492	0.0438734	PTPRC
GO:0035024	negative regulation of Rho protein signal transduction (BP)	1	67	8	34208	0.0155634	0.0425215	BCL6
GO:0002925	positive regulation of humoral immune response mediated by circulating immunoglobulin (BP)	1	67	6	34208	0.0116951	0.0388989	PTPRC
GO:0035058	nonmotile primary cilium assembly (BP)	1	67	7	34208	0.0136311	0.039725	PCDH15
GO:0009624	response to nematode (BP)	1	67	3	34208	0.00586449	0.0373861	ITLN1
GO:0061188	negative regulation of chromatin silencing at rDNA (BP)	1	67	2	34208	0.00391343	0.0374222	PHF2
GO:0007600	sensory perception (BP)	1	67	10	34208	0.0194169	0.0453554	NTSR2
GO:0016264	gap junction assembly (BP)	1	67	6	34208	0.0116951	0.0388989	GJC1
GO:0048304	positive regulation of isotype switching to IgG isotypes (BP)	1	67	7	34208	0.0136311	0.039725	PTPRC
GO:0048294	negative regulation of isotype switching to IgE isotypes (BP)	1	67	3	34208	0.00586449	0.0373861	BCL6
GO:0016556	mRNA modification (BP)	1	67	6	34208	0.0116951	0.0388989	A1CF
GO:0050732	negative regulation of peptidyl-tyrosine phosphorylation (BP)	1	67	10	34208	0.0194169	0.0453554	PTPRC
GO:0046621	negative regulation of organ growth (BP)	1	67	6	34208	0.0116951	0.0388989	STK3
GO:0032319	regulation of Rho GTPase activity (BP)	1	67	6	34208	0.0116951	0.0388989	BCL6
GO:0045749	negative regulation of S phase of mitotic cell cycle (BP)	1	67	9	34208	0.017492	0.0438734	BCL6
GO:0071577	zinc ion transmembrane transport (BP)	1	67	9	34208	0.017492	0.0438734	SLC11A2
GO:0006824	cobalt ion transport (BP)	1	67	5	34208	0.00975531	0.039278	SLC11A2
GO:0033235	positive regulation of protein sumoylation (BP)	1	67	7	34208	0.0136311	0.039725	PIAS4
GO:0016554	cytidine to uridine editing (BP)	1	67	2	34208	0.00391343	0.0374222	A1CF
GO:0006482	protein demethylation (BP)	1	67	3	34208	0.00586449	0.0373861	PHF2
GO:0003032	detection of oxygen (BP)	1	67	3	34208	0.00586449	0.0373861	SLC11A2
GO:0031848	protection from non-homologous end joining at telomere (BP)	1	67	4	34208	0.00781178	0.0379429	TERF2IP
GO:0006491	N-glycan processing (BP)	1	67	8	34208	0.0155634	0.0425215	FUT8
GO:0070989	oxidative demethylation (BP)	1	67	9	34208	0.017492	0.0438734	CYP3A4
GO:0001915	negative regulation of T cell mediated cytotoxicity (BP)	1	67	4	34208	0.00781178	0.0379429	PTPRC
GO:0001964	startle response (BP)	1	67	6	34208	0.0116951	0.0388989	PCDH15
GO:0060013	righting reflex (BP)	1	67	7	34208	0.0136311	0.039725	PCDH15
GO:0060088	auditory receptor cell stereocilium organization (BP)	1	67	7	34208	0.0136311	0.039725	PCDH15
GO:0070198	protein localization to chromosome, telomeric region (BP)	1	67	6	34208	0.0116951	0.0388989	TERF2IP
GO:0042738	exogenous drug catabolic process (BP)	1	67	10	34208	0.0194169	0.0453554	CYP3A4
GO:0006910	phagocytosis, recognition (BP)	1	67	4	34208	0.00781178	0.0379429	MFGE8
GO:0006706	steroid catabolic process (BP)	1	67	4	34208	0.00781178	0.0379429	CYP3A4
GO:0033003	regulation of mast cell activation (BP)	1	67	3	34208	0.00586449	0.0373861	PTPRE
GO:0034113	heterotypic cell-cell adhesion (BP)	1	67	3	34208	0.00586449	0.0373861	PTPRC
GO:0002426	immunoglobulin production in mucosal tissue (BP)	1	67	2	34208	0.00391343	0.0374222	TNFSF13
GO:0045629	negative regulation of T-helper 2 cell differentiation (BP)	1	67	3	34208	0.00586449	0.0373861	BCL6
GO:0016098	monoterpenoid metabolic process (BP)	1	67	6	34208	0.0116951	0.0388989	CYP3A4
GO:0009822	alkaloid catabolic process (BP)	1	67	3	34208	0.00586449	0.0373861	CYP3A4
GO:0042737	drug catabolic process (BP)	1	67	5	34208	0.00975531	0.039278	CYP3A4
GO:0046483	heterocycle metabolic process (BP)	1	67	6	34208	0.0116951	0.0388989	CYP3A4
GO:0050973	detection of mechanical stimulus involved in equilibrioception (BP)	1	67	1	34208	0.00195861	0.0299667	PCDH15
GO:0015676	vanadium ion transport (BP)	1	67	1	34208	0.00195861	0.0299667	SLC11A2
GO:0035444	nickel cation transmembrane transport (BP)	1	67	1	34208	0.00195861	0.0299667	SLC11A2
GO:0070627	ferrous iron import (BP)	1	67	1	34208	0.00195861	0.0299667	SLC11A2
GO:0035434	copper ion transmembrane transport (BP)	1	67	4	34208	0.00781178	0.0379429	SLC11A2
GO:0015692	lead ion transport (BP)	1	67	1	34208	0.00195861	0.0299667	SLC11A2
GO:0070574	cadmium ion transmembrane transport (BP)	1	67	4	34208	0.00781178	0.0379429	SLC11A2
GO:0015684	ferrous iron transport (BP)	1	67	1	34208	0.00195861	0.0299667	SLC11A2
GO:0060586	multicellular organismal iron ion homeostasis (BP)	1	67	4	34208	0.00781178	0.0379429	SLC11A2
GO:0015675	nickel cation transport (BP)	1	67	1	34208	0.00195861	0.0299667	SLC11A2
GO:0060215	primitive hemopoiesis (BP)	1	67	3	34208	0.00586449	0.0373861	STK3
GO:0060706	cell differentiation involved in embryonic placenta development (BP)	1	67	5	34208	0.00975531	0.039278	STK3
GO:0003157	endocardium development (BP)	1	67	2	34208	0.00391343	0.0374222	STK3
GO:0050855	regulation of B cell receptor signaling pathway (BP)	1	67	3	34208	0.00586449	0.0373861	PTPRC
GO:0050857	positive regulation of antigen receptor-mediated signaling pathway (BP)	1	67	1	34208	0.00195861	0.0299667	PTPRC
GO:0002378	immunoglobulin biosynthetic process (BP)	1	67	2	34208	0.00391343	0.0374222	PTPRC
GO:0048659	smooth muscle cell proliferation (BP)	1	67	3	34208	0.00586449	0.0373861	NAA35
GO:0002636	positive regulation of germinal center formation (BP)	1	67	4	34208	0.00781178	0.0379429	TNFSF13
GO:0032205	negative regulation of telomere maintenance (BP)	1	67	5	34208	0.00975531	0.039278	TERF2IP
GO:0010833	telomere maintenance via telomere lengthening (BP)	1	67	4	34208	0.00781178	0.0379429	TERF2IP
GO:0043112	receptor metabolic process (BP)	1	67	1	34208	0.00195861	0.0299667	FUT8
GO:0032764	negative regulation of mast cell cytokine production (BP)	1	67	2	34208	0.00391343	0.0374222	BCL6
GO:2000427	positive regulation of apoptotic cell clearance (BP)	1	67	1	34208	0.00195861	0.0299667	MFGE8
GO:0043380	regulation of memory T cell differentiation (BP)	1	67	1	34208	0.00195861	0.0299667	BCL6
GO:0010756	positive regulation of plasminogen activation (BP)	1	67	4	34208	0.00781178	0.0379429	CLEC3B
GO:0048239	negative regulation of DNA recombination at telomere (BP)	1	67	1	34208	0.00195861	0.0299667	TERF2IP
GO:0043134	regulation of hindgut contraction (BP)	1	67	1	34208	0.00195861	0.0299667	GHSR

## Sheet: GO_MF_Up _regulated_B2
Enrichment analysis report
GO term (Molecular function) Enrichment Analysis: for up-regulation at stage B2
GO term	Details	Support	List size	Reference Support	Reference size	Hyp	Hyp_c	Genes
GO:0046872	metal ion binding (MF)	18	84	2879	34208	0.000182974	0.0104295	PXDN,B4GALT3,PPARG,BNC2,ZIC2,ZNF654,FOLH1,FRAS1,MBTD1,CYP7B1,TDO2,TRPM6,PATZ1,NR6A1,NPTXR,STS,ATXN7L3,ADAMTS9
GO:0008233	peptidase activity (MF)	5	84	493	34208	0.00740599	0.0287824	PRSS36,FOLH1,CTSF,CTRB2,ADAMTS9
GO:0003700	sequence-specific DNA binding transcription factor activity (MF)	9	84	898	34208	0.000360695	0.0154197	PPARG,ZIC2,ARX,HOXD10,NR6A1,TBX5,POU3F4,XBP1,TBX6
GO:0016887	ATPase activity (MF)	3	84	139	34208	0.00492028	0.025496	ABCC4,MLH3,ABCC6
GO:0043565	sequence-specific DNA binding (MF)	7	84	541	34208	0.000377155	0.0128987	PPARG,FIGLA,ARX,HOXD10,NR6A1,TBX5,XBP1
GO:0005509	calcium ion binding (MF)	7	84	662	34208	0.00123093	0.0263111	THBS1,CUBN,RYR3,FCN1,MEGF8,LRP1,PRRG3
GO:0042626	ATPase activity, coupled to transmembrane movement of substances (MF)	2	84	33	34208	0.00299415	0.0269473	ABCC4,ABCC6
GO:0005215	transporter activity (MF)	4	84	257	34208	0.00375194	0.0305515	SLC46A1,CUBN,ABCC6,SEC14L4
GO:0016301	kinase activity (MF)	3	84	227	34208	0.0185346	0.0406336	TRPM6,UCK1,PIK3CD
GO:0004872	receptor activity (MF)	19	84	1565	34208	6.0981e-09	1.04278e-06	PPARG,MARCO,CUBN,CCKAR,GRM1,RYR3,IL1RAPL2,KLRK1,TRPM6,TACR2,ITGAL,NR6A1,ITGA11,MRC2,NPTXR,CHRNA3,CHRND,LRP1,SSTR2
GO:0042166	acetylcholine binding (MF)	2	84	13	34208	0.000456641	0.0130143	CHRNA3,CHRND
GO:0020037	heme binding (MF)	3	84	125	34208	0.00365833	0.0312787	PXDN,CYP7B1,TDO2
GO:0005216	ion channel activity (MF)	3	84	197	34208	0.0127378	0.0340338	RYR3,TRPM6,CHRND
GO:0005198	structural molecule activity (MF)	4	84	225	34208	0.00233058	0.0442811	THBS1,MEGF8,LAMA3,COL12A1
GO:0016491	oxidoreductase activity (MF)	4	84	437	34208	0.0227673	0.0469061	PXDN,RDH13,ALDH1A2,TDO2
GO:0003680	AT DNA binding (MF)	1	84	7	34208	0.0170643	0.0383948	POU3F4
GO:0003682	chromatin binding (MF)	4	84	226	34208	0.00236819	0.0404961	PPARG,HOXD10,PATZ1,MLH3
GO:0005518	collagen binding (MF)	2	84	44	34208	0.00527156	0.0265128	FN1,ITGA11
GO:0005201	extracellular matrix structural constituent (MF)	2	84	68	34208	0.0122206	0.0331701	PXDN,FN1
GO:0048603	fibroblast growth factor 2 binding (MF)	1	84	5	34208	0.0122184	0.0336991	THBS1
GO:0030165	PDZ domain binding (MF)	2	84	84	34208	0.0182347	0.0404953	SNTG2,SSTR2
GO:0008237	metallopeptidase activity (MF)	2	84	93	34208	0.0220627	0.0460088	FOLH1,ADAMTS9
GO:0003707	steroid hormone receptor activity (MF)	2	84	49	34208	0.00650144	0.0300472	PPARG,NR6A1
GO:0032403	protein complex binding (MF)	2	84	80	34208	0.016634	0.0400622	NPTXR,LRP1
GO:0005529	sugar binding (MF)	5	84	177	34208	7.77401e-05	0.00664678	KLRK1,PKD1,FCN1,MRC2,BCAN
GO:0004994	somatostatin receptor activity (MF)	1	84	5	34208	0.0122184	0.0336991	SSTR2
GO:0004568	chitinase activity (MF)	1	84	7	34208	0.0170643	0.0383948	CHIT1
GO:0001537	N-acetylgalactosamine 4-O-sulfotransferase activity (MF)	1	84	5	34208	0.0122184	0.0336991	CHST8
GO:0015081	sodium ion transmembrane transporter activity (MF)	1	84	6	34208	0.0146443	0.035774	TRAPPC10
GO:0005152	interleukin-1 receptor antagonist activity (MF)	1	84	6	34208	0.0146443	0.035774	PXDN
GO:0016773	phosphotransferase activity, alcohol group as acceptor (MF)	2	84	37	34208	0.00375276	0.0291692	UCK1,PIK3CD
GO:0005230	extracellular ligand-gated ion channel activity (MF)	2	84	47	34208	0.00599523	0.029291	CHRNA3,CHRND
GO:0019237	centromeric DNA binding (MF)	1	84	6	34208	0.0146443	0.035774	MLH3
GO:0004879	ligand-activated sequence-specific DNA binding RNA polymerase II transcription factor activity (MF)	2	84	38	34208	0.00395496	0.0294043	PPARG,NR6A1
GO:0003831	beta-N-acetylglucosaminylglycopeptide beta-1,4-galactosyltransferase activity (MF)	1	84	4	34208	0.00978657	0.0309908	B4GALT3
GO:0003945	N-acetyllactosamine synthase activity (MF)	1	84	4	34208	0.00978657	0.0309908	B4GALT3
GO:0070052	collagen V binding (MF)	1	84	3	34208	0.00734884	0.0292244	THBS1
GO:0030020	extracellular matrix structural constituent conferring tensile strength (MF)	1	84	6	34208	0.0146443	0.035774	COL12A1
GO:0043394	proteoglycan binding (MF)	1	84	4	34208	0.00978657	0.0309908	THBS1
GO:0070325	lipoprotein particle receptor binding (MF)	1	84	3	34208	0.00734884	0.0292244	LRP1
GO:0034187	apolipoprotein E binding (MF)	1	84	4	34208	0.00978657	0.0309908	LRP1
GO:0042954	lipoprotein transporter activity (MF)	1	84	1	34208	0.00245557	0.0233279	LRP1
GO:0005338	nucleotide-sugar transmembrane transporter activity (MF)	1	84	5	34208	0.0122184	0.0336991	SLC35A3
GO:0005351	sugar:hydrogen symporter activity (MF)	1	84	10	34208	0.0242892	0.0488643	SLC35A3
GO:0004889	acetylcholine-activated cation-selective channel activity (MF)	2	84	16	34208	0.000699169	0.0170797	CHRNA3,CHRND
GO:0015276	ligand-gated ion channel activity (MF)	1	84	10	34208	0.0242892	0.0488643	CHRNA3
GO:0008061	chitin binding (MF)	1	84	3	34208	0.00734884	0.0292244	CHIT1
GO:0015187	glycine transmembrane transporter activity (MF)	1	84	5	34208	0.0122184	0.0336991	SLC36A1
GO:0005262	calcium channel activity (MF)	2	84	49	34208	0.00650144	0.0300472	RYR3,TRPM6
GO:0015278	calcium-release channel activity (MF)	1	84	6	34208	0.0146443	0.035774	RYR3
GO:0015193	L-proline transmembrane transporter activity (MF)	1	84	4	34208	0.00978657	0.0309908	SLC36A1
GO:0046920	alpha-(1->3)-fucosyltransferase activity (MF)	1	84	8	34208	0.0194785	0.0421623	FUT11
GO:0003696	satellite DNA binding (MF)	1	84	4	34208	0.00978657	0.0309908	MLH3
GO:0045523	interleukin-27 receptor binding (MF)	1	84	2	34208	0.00490517	0.026212	EBI3
GO:0016308	1-phosphatidylinositol-4-phosphate 5-kinase activity (MF)	1	84	7	34208	0.0170643	0.0383948	PIP5KL1
GO:0004995	tachykinin receptor activity (MF)	1	84	3	34208	0.00734884	0.0292244	TACR2
GO:0004908	interleukin-1 receptor activity (MF)	1	84	7	34208	0.0170643	0.0383948	IL1RAPL2
GO:0004028	3-chloroallyl aldehyde dehydrogenase activity (MF)	1	84	5	34208	0.0122184	0.0336991	ALDH1A2
GO:0016918	retinal binding (MF)	1	84	9	34208	0.0218868	0.0462055	ALDH1A2
GO:0004849	uridine kinase activity (MF)	1	84	4	34208	0.00978657	0.0309908	UCK1
GO:0019206	nucleoside kinase activity (MF)	1	84	6	34208	0.0146443	0.035774	UCK1
GO:0031419	cobalamin binding (MF)	1	84	9	34208	0.0218868	0.0462055	CUBN
GO:0004833	tryptophan 2,3-dioxygenase activity (MF)	1	84	3	34208	0.00734884	0.0292244	TDO2
GO:0004951	cholecystokinin receptor activity (MF)	1	84	2	34208	0.00490517	0.026212	CCKAR
GO:0004910	interleukin-1, Type II, blocking receptor activity (MF)	1	84	2	34208	0.00490517	0.026212	IL1RAPL2
GO:0005462	UDP-N-acetylglucosamine transmembrane transporter activity (MF)	1	84	2	34208	0.00490517	0.026212	SLC35A3
GO:0015180	L-alanine transmembrane transporter activity (MF)	1	84	4	34208	0.00978657	0.0309908	SLC36A1
GO:0008329	pattern recognition receptor activity (MF)	1	84	5	34208	0.0122184	0.0336991	MARCO
GO:0005280	hydrogen:amino acid symporter activity (MF)	1	84	2	34208	0.00490517	0.026212	SLC36A1
GO:0004773	steryl-sulfatase activity (MF)	1	84	1	34208	0.00245557	0.0233279	STS
GO:0050544	arachidonic acid binding (MF)	1	84	4	34208	0.00978657	0.0309908	PPARG
GO:0015232	heme transporter activity (MF)	1	84	7	34208	0.0170643	0.0383948	SLC46A1
GO:0008029	pentraxin receptor activity (MF)	1	84	1	34208	0.00245557	0.0233279	NPTXR
GO:0005219	ryanodine-sensitive calcium-release channel activity (MF)	1	84	5	34208	0.0122184	0.0336991	RYR3
GO:0016404	15-hydroxyprostaglandin dehydrogenase (NAD+) activity (MF)	1	84	2	34208	0.00490517	0.026212	ABCC4
GO:0008843	endochitinase activity (MF)	1	84	1	34208	0.00245557	0.0233279	CHIT1
GO:0001758	retinal dehydrogenase activity (MF)	1	84	3	34208	0.00734884	0.0292244	ALDH1A2
GO:0008396	oxysterol 7-alpha-hydroxylase activity (MF)	1	84	2	34208	0.00490517	0.026212	CYP7B1
GO:0033783	25-hydroxycholesterol 7alpha-hydroxylase activity (MF)	1	84	1	34208	0.00245557	0.0233279	CYP7B1
GO:0030492	hemoglobin binding (MF)	1	84	4	34208	0.00978657	0.0309908	CUBN
GO:0005183	gonadotropin hormone-releasing hormone activity (MF)	1	84	1	34208	0.00245557	0.0233279	GNRH1
GO:0032394	MHC class Ib receptor activity (MF)	1	84	1	34208	0.00245557	0.0233279	KLRK1
GO:0001012	RNA polymerase II regulatory region DNA binding (MF)	1	84	2	34208	0.00490517	0.026212	PPARG
GO:0070051	fibrinogen binding (MF)	1	84	2	34208	0.00490517	0.026212	THBS1
GO:0004955	prostaglandin receptor activity (MF)	1	84	1	34208	0.00245557	0.0233279	PPARG

## Sheet: GO_MF_Down _regulated_B2
Enrichment analysis report
GO term (Molecular function) Enrichment Analysis: for down-regulation at stage B2
GO term	Details	Support	List size	Reference Support	Reference size	Hyp	Hyp_c	Genes
GO:0046872	metal ion binding (MF)	13	67	2879	34208	0.0035134	0.0200557	FREM1,CPB1,LIMK2,PHF2,ABLIM2,CYP3A4,SMYD4,ZBTB48,BCL6,PDE10A,Cnbp,PIAS4,BNC1
GO:0008270	zinc ion binding (MF)	11	67	1940	34208	0.00129245	0.0295109	CPB1,LIMK2,PHF2,ABLIM2,SMYD4,ZBTB48,BCL6,Cnbp,PIAS4,SLC11A2,BNC1
GO:0005488	binding (MF)	5	67	731	34208	0.0142979	0.041677	FREM1,CLEC3B,LAYN,SMYD4,LRBA
GO:0004872	receptor activity (MF)	8	67	1565	34208	0.0112112	0.0357193	GHSR,SEMA6A,OR14A16,PTPRC,NTSR2,FOLR2,PTPRE,OR8B4
GO:0005102	receptor binding (MF)	4	67	259	34208	0.00169306	0.0331355	MFAP4,ANGPTL1,TNFSF13,ITLN1
GO:0004869	cysteine-type endopeptidase inhibitor activity (MF)	2	67	27	34208	0.00128512	0.0352122	CSTA,CSTB
GO:0005506	iron ion binding (MF)	3	67	75	34208	0.000438381	0.0300291	PHF2,CYP3A4,SLC11A2
GO:0002020	protease binding (MF)	2	67	47	34208	0.00385925	0.0211487	CSTA,CSTB
GO:0004672	protein kinase activity (MF)	3	67	278	34208	0.0173561	0.0485264	LIMK2,DCLK1,STK3
GO:0046870	cadmium ion binding (MF)	1	67	7	34208	0.0136311	0.0405971	SLC11A2
GO:0004725	protein tyrosine phosphatase activity (MF)	2	67	104	34208	0.0178015	0.0478196	PTPRC,PTPRE
GO:0003727	single-stranded RNA binding (MF)	2	67	22	34208	0.000851122	0.0291509	A1CF,Cnbp
GO:0005001	transmembrane receptor protein tyrosine phosphatase activity (MF)	2	67	18	34208	0.000566589	0.0258742	PTPRC,PTPRE
GO:0016520	growth hormone-releasing hormone receptor activity (MF)	1	67	5	34208	0.00975531	0.0318209	GHSR
GO:0005384	manganese ion transmembrane transporter activity (MF)	1	67	4	34208	0.00781178	0.0297282	SLC11A2
GO:0032452	histone demethylase activity (MF)	1	67	5	34208	0.00975531	0.0318209	PHF2
GO:0019789	SUMO ligase activity (MF)	1	67	7	34208	0.0136311	0.0405971	PIAS4
GO:0030215	semaphorin receptor binding (MF)	1	67	5	34208	0.00975531	0.0318209	SEMA6A
GO:0050897	cobalt ion binding (MF)	1	67	4	34208	0.00781178	0.0297282	SLC11A2
GO:0008395	steroid hydroxylase activity (MF)	1	67	8	34208	0.0155634	0.0444206	CYP3A4
GO:0070576	vitamin D 24-hydroxylase activity (MF)	1	67	2	34208	0.00391343	0.0184876	CYP3A4
GO:0032454	histone demethylase activity (H3-K9 specific) (MF)	1	67	5	34208	0.00975531	0.0318209	PHF2
GO:0047555	3',5'-cyclic-GMP phosphodiesterase activity (MF)	1	67	9	34208	0.017492	0.0479281	PDE10A
GO:0030343	vitamin D3 25-hydroxylase activity (MF)	1	67	3	34208	0.00586449	0.0251073	CYP3A4
GO:0016151	nickel cation binding (MF)	1	67	3	34208	0.00586449	0.0251073	SLC11A2
GO:0004118	cGMP-stimulated cyclic-nucleotide phosphodiesterase activity (MF)	1	67	3	34208	0.00586449	0.0251073	PDE10A
GO:0016492	G-protein coupled neurotensin receptor activity (MF)	1	67	2	34208	0.00391343	0.0184876	NTSR2
GO:0015093	ferrous iron transmembrane transporter activity (MF)	1	67	2	34208	0.00391343	0.0184876	SLC11A2
GO:0015094	lead ion transmembrane transporter activity (MF)	1	67	1	34208	0.00195861	0.0116665	SLC11A2
GO:0015085	calcium ion transmembrane transporter activity (MF)	1	67	4	34208	0.00781178	0.0297282	SLC11A2
GO:0070835	chromium ion transmembrane transporter activity (MF)	1	67	1	34208	0.00195861	0.0116665	SLC11A2
GO:0015295	solute:hydrogen symporter activity (MF)	1	67	1	34208	0.00195861	0.0116665	SLC11A2
GO:0015086	cadmium ion transmembrane transporter activity (MF)	1	67	1	34208	0.00195861	0.0116665	SLC11A2
GO:0005375	copper ion transmembrane transporter activity (MF)	1	67	5	34208	0.00975531	0.0318209	SLC11A2
GO:0015087	cobalt ion transmembrane transporter activity (MF)	1	67	1	34208	0.00195861	0.0116665	SLC11A2
GO:0015099	nickel cation transmembrane transporter activity (MF)	1	67	1	34208	0.00195861	0.0116665	SLC11A2
GO:0022890	inorganic cation transmembrane transporter activity (MF)	1	67	2	34208	0.00391343	0.0184876	SLC11A2
GO:0015100	vanadium ion transmembrane transporter activity (MF)	1	67	1	34208	0.00195861	0.0116665	SLC11A2
GO:0043539	protein serine/threonine kinase activator activity (MF)	1	67	6	34208	0.0116951	0.0364143	STK3
GO:0008812	choline dehydrogenase activity (MF)	1	67	1	34208	0.00195861	0.0116665	CHDH
GO:0008429	phosphatidylethanolamine binding (MF)	1	67	5	34208	0.00975531	0.0318209	MFGE8
GO:0008424	glycoprotein 6-alpha-L-fucosyltransferase activity (MF)	1	67	1	34208	0.00195861	0.0116665	FUT8
GO:0034875	caffeine oxidase activity (MF)	1	67	4	34208	0.00781178	0.0297282	CYP3A4
GO:0004131	cytosine deaminase activity (MF)	1	67	1	34208	0.00195861	0.0116665	A1CF
GO:0050591	quinine 3-monooxygenase activity (MF)	1	67	1	34208	0.00195861	0.0116665	CYP3A4
GO:0047638	albendazole monooxygenase activity (MF)	1	67	1	34208	0.00195861	0.0116665	CYP3A4
GO:0050649	testosterone 6-beta-hydroxylase activity (MF)	1	67	1	34208	0.00195861	0.0116665	CYP3A4
GO:0033780	taurochenodeoxycholate 6alpha-hydroxylase activity (MF)	1	67	1	34208	0.00195861	0.0116665	CYP3A4
GO:0033925	mannosyl-glycoprotein endo-beta-N-acetylglucosaminidase activity (MF)	1	67	1	34208	0.00195861	0.0116665	ENGASE
GO:0001616	growth hormone secretagogue receptor activity (MF)	1	67	1	34208	0.00195861	0.0116665	GHSR

## Sheet: GO_CC_Up _regulated_B2
Enrichment analysis report
GO term (Cellular component) Enrichment Analysis: for up-regulation at stage B2
GO term	Details	Support	List size	Reference Support	Reference size	Hyp	Hyp_c	Genes
GO:0005634	nucleus (CC)	23	84	5441	34208	0.00515753	0.0172579	PPARG,BNC2,ZIC2,ALDH1A2,ZNF654,FOLH1,FIGLA,ARX,GRM1,HOXD10,MBTD1,PKD1,PATZ1,NR6A1,TBX5,MLH3,POU3F4,ATXN7L3,XBP1,LRP1,NFKBIB,TBX6,MAU2
GO:0005615	extracellular space (CC)	12	84	784	34208	4.82453e-07	2.09867e-05	PXDN,THBS1,CTRB2,GNRH1,FCN1,FN1,CHIT1,NPTXR,ADAMTS9,BCAN,EBI3,COL12A1
GO:0005576	extracellular region (CC)	15	84	1913	34208	5.9244e-05	0.000859038	PXDN,PRSS36,THBS1,CTRB2,GNRH1,FCN1,DEFB1,FN1,CHIT1,ADAMTS9,BCAN,EBI3,LAMA3,PRRG3,COL12A1
GO:0016021	integral to membrane (CC)	30	84	4400	34208	7.77284e-08	6.76237e-06	TMEM63C,B4GALT3,SLC46A1,FRAS1,GRM1,RYR3,SLC36A1,IL1RAPL2,KLRK1,FUT11,PKD1,TRPM6,TACR2,ITGAL,MEGF8,ABCC4,ITGA11,MRC2,NPTXR,CHRNA3,STS,CHRND,SYBU,SLC35A3,ABCC6,LRP1,SEC14L4,PRRG3,CHST8,TRAPPC10
GO:0005625	soluble fraction (CC)	4	84	390	34208	0.0157099	0.0369396	GNRH1,WNK1,TDO2,DEFB1
GO:0005794	Golgi apparatus (CC)	8	84	958	34208	0.00245451	0.0133464	B4GALT3,CUBN,FUT11,STS,SYBU,SLC35A3,CHST8,TRAPPC10
GO:0032580	Golgi cisterna membrane (CC)	2	84	70	34208	0.0129146	0.0312104	B4GALT3,FUT11
GO:0016020	membrane (CC)	26	84	4065	34208	2.7241e-06	7.89988e-05	TMEM63C,B4GALT3,MARCO,SLC46A1,CUBN,FOLH1,RYR3,SLC36A1,PIP5KL1,IL1RAPL2,FUT11,PKD1,CYP7B1,TRPM6,ITGAL,MEGF8,ABCC4,ITGA11,MRC2,CHRND,SYBU,SLC35A3,BCAN,LRP1,PRRG3,CHST8
GO:0005737	cytoplasm (CC)	21	84	5302	34208	0.015866	0.0363249	IQSEC2,B4GALT3,PPARG,PRSS36,SLC46A1,BNC2,CUBN,ZIC2,ALDH1A2,FOLH1,CCKAR,SNTG2,TMOD3,PIP5KL1,WNK1,TBX5,SYBU,LRP1,KLHL10,NFKBIB,SSTR2
GO:0005886	plasma membrane (CC)	22	84	3575	34208	3.70429e-05	0.000805682	BNC2,CUBN,FOLH1,CCKAR,FRAS1,GRM1,SLC36A1,KLRK1,PKD1,TACR2,ITGAL,ABCC4,ITGA11,NPTXR,CHRNA3,STS,CHRND,ABCC6,EBI3,PIK3CD,LRP1,SSTR2
GO:0005624	membrane fraction (CC)	8	84	523	34208	4.45875e-05	0.000775823	CUBN,FOLH1,ABCC4,STS,ABCC6,BCAN,LRP1,SSTR2
GO:0005667	transcription factor complex (CC)	3	84	219	34208	0.0168681	0.0376288	FIGLA,NR6A1,TBX5
GO:0005887	integral to plasma membrane (CC)	9	84	1016	34208	0.000871458	0.00631807	MARCO,FOLH1,CCKAR,GRM1,KLRK1,PKD1,TACR2,LRP1,SSTR2
GO:0030425	dendrite (CC)	3	84	182	34208	0.0102973	0.0288988	CHRNA3,BCAN,LRP1
GO:0016324	apical plasma membrane (CC)	4	84	196	34208	0.00141037	0.00943861	SLC46A1,CUBN,TRPM6,ABCC6
GO:0005764	lysosome (CC)	5	84	179	34208	8.19707e-05	0.00101878	CCKAR,CTSF,SLC36A1,CHIT1,STS
GO:0000139	Golgi membrane (CC)	4	84	420	34208	0.0200263	0.0405182	B4GALT3,SYBU,SLC35A3,CHST8
GO:0005768	endosome (CC)	4	84	280	34208	0.00507669	0.0176669	CUBN,CCKAR,STS,LRP1
GO:0031012	extracellular matrix (CC)	4	84	146	34208	0.000471393	0.00410112	PXDN,THBS1,FN1,COL12A1
GO:0005578	proteinaceous extracellular matrix (CC)	5	84	209	34208	0.000169323	0.00163679	PXDN,PRSS36,FN1,ADAMTS9,BCAN
GO:0005604	basement membrane (CC)	2	84	70	34208	0.0129146	0.0312104	FRAS1,LAMA3
GO:0008305	integrin complex (CC)	2	84	29	34208	0.00231702	0.0134387	ITGAL,ITGA11
GO:0005581	collagen (CC)	3	84	92	34208	0.00153225	0.00952186	MARCO,FCN1,COL12A1
GO:0032116	SMC loading complex (CC)	1	84	2	34208	0.00490517	0.0177813	MAU2
GO:0009897	external side of plasma membrane (CC)	3	84	155	34208	0.0066488	0.0199464	THBS1,KLRK1,ITGAL
GO:0031093	platelet alpha granule lumen (CC)	2	84	47	34208	0.00599523	0.018628	THBS1,FN1
GO:0031526	brush border membrane (CC)	2	84	35	34208	0.00336337	0.0162563	CUBN,TRPM6
GO:0031512	motile primary cilium (CC)	1	84	7	34208	0.0170643	0.0353476	PKD1
GO:0005905	coated pit (CC)	2	84	46	34208	0.00574923	0.0185253	CUBN,LRP1
GO:0005577	fibrinogen complex (CC)	2	84	8	34208	0.000165237	0.00179695	THBS1,FN1
GO:0042598	vesicular fraction (CC)	1	84	7	34208	0.0170643	0.0353476	WNK1
GO:0005595	collagen type XII (CC)	1	84	1	34208	0.00245557	0.0125667	COL12A1
GO:0005606	laminin-1 complex (CC)	1	84	7	34208	0.0170643	0.0353476	LAMA3
GO:0005610	laminin-5 complex (CC)	1	84	2	34208	0.00490517	0.0177813	LAMA3
GO:0005892	acetylcholine-gated channel complex (CC)	2	84	16	34208	0.000699169	0.00552979	CHRNA3,CHRND
GO:0030314	junctional membrane complex (CC)	1	84	5	34208	0.0122184	0.0312647	RYR3
GO:0031232	extrinsic to external side of plasma membrane (CC)	1	84	5	34208	0.0122184	0.0312647	CUBN
GO:0031088	platelet dense granule membrane (CC)	1	84	5	34208	0.0122184	0.0312647	ABCC4
GO:0000124	SAGA complex (CC)	1	84	3	34208	0.00734884	0.0213116	ATXN7L3
GO:0005712	chiasma (CC)	1	84	2	34208	0.00490517	0.0177813	MLH3
GO:0032390	MutLbeta complex (CC)	1	84	2	34208	0.00490517	0.0177813	MLH3
GO:0016013	syntrophin complex (CC)	1	84	2	34208	0.00490517	0.0177813	SNTG2
GO:0002133	polycystin complex (CC)	1	84	2	34208	0.00490517	0.0177813	PKD1

## Sheet: GO_CC_Down_regulated_B2
Enrichment analysis report
GO term (Cellular component) Enrichment Analysis: for down-regulation at stage B2
GO term	Details	Support	List size	Reference Support	Reference size	Hyp	Hyp_c	Genes
GO:0005634	nucleus (CC)	20	67	5441	34208	0.00302381	0.0355298	LIMK2,PHF2,ABLIM2,NAA35,TERF2IP,H1F0,A1CF,ZBTB48,BCL6,Cnbp,PIAS4,STK3,CSTA,SLC11A2,INO80D,APAF1,PTPRE,BNC1,CSTB,NLRC5
GO:0005576	extracellular region (CC)	12	67	1913	34208	0.000307816	0.0096449	FREM1,CPB1,CLEC3B,SVEP1,MFAP4,PRSS12,ANGPTL1,MFGE8,TNFSF13,PCDH15,FOLR2,ITLN1
GO:0016021	integral to membrane (CC)	18	67	4400	34208	0.00159609	0.0300066	GHSR,SEMA6A,FREM1,OR14A16,LAYN,CYP3A4,XKR4,GJC1,TMEM45B,IGSF3,UNC93A,FUT8,PCDH15,MARVELD2,LRBA,PTPRE,TSPAN18,OR8B4
GO:0005737	cytoplasm (CC)	28	67	5302	34208	2.24071e-07	2.10626e-05	LIMK2,ALMS1,CLEC3B,ABLIM2,SVEP1,CEP44,NAA35,TERF2IP,ENGASE,CYP3A4,A1CF,ZBTB48,PDE10A,SPTB,Cnbp,GSTM2,PIAS4,STK3,CSTA,SLC11A2,PCDH15,APAF1,PTPRE,PLCL1,BNC1,TPBG,CSTB,NLRC5
GO:0005886	plasma membrane (CC)	16	67	3575	34208	0.00121939	0.0286557	GHSR,SEMA6A,NAA35,OR14A16,GJC1,UNC93A,PTPRC,NTSR2,SLC11A2,PCDH15,MARVELD2,LRBA,FOLR2,PTPRE,ITLN1,OR8B4
GO:0009986	cell surface (CC)	5	67	297	34208	0.000296683	0.0139441	GHSR,LAYN,CYP3A4,SPTB,SLC11A2
GO:0045121	membrane raft (CC)	3	67	128	34208	0.00205838	0.0276411	GHSR,PTPRC,ITLN1
GO:0009897	external side of plasma membrane (CC)	3	67	155	34208	0.00353496	0.0332287	MFGE8,TNFSF13,PTPRC
GO:0045111	intermediate filament cytoskeleton (CC)	2	67	43	34208	0.00324007	0.0338407	ABLIM2,PTPRE
GO:0043293	apoptosome (CC)	1	67	2	34208	0.00391343	0.0334421	APAF1
GO:0070826	paraferritin complex (CC)	1	67	1	34208	0.00195861	0.0306848	SLC11A2
GO:0030895	apolipoprotein B mRNA editing enzyme complex (CC)	1	67	3	34208	0.00586449	0.0459385	A1CF

## Sheet: IP_Up _regulated_B2
Enrichment analysis report
InterPro term Enrichment Analysis: for up-regulation at stage B2
InterPro terms	Details	Support	List size	Reference Support	Reference size	Hyp	Hyp_c	Genes
IPR006210	Epidermal growth factor-like	7	84	203	34208	7.18982e-07	0.000110723	THBS1,CUBN,FRAS1,MEGF8,BCAN,LRP1,LAMA3
IPR001007	von Willebrand factor, type C	3	84	33	34208	7.38877e-05	0.00284468	PXDN,THBS1,FRAS1
IPR001304	C-type lectin	4	84	85	34208	5.88656e-05	0.00302177	KLRK1,PKD1,MRC2,BCAN
IPR002353	Type II antifreeze protein	3	84	28	34208	4.47602e-05	0.00344653	KLRK1,MRC2,BCAN
IPR000611	Neuropeptide Y receptor	3	84	39	34208	0.000122456	0.00377164	CCKAR,TACR2,SSTR2
IPR000742	Epidermal growth factor-like, type 3	5	84	213	34208	0.000184907	0.00474595	THBS1,CUBN,MEGF8,BCAN,LRP1
IPR001881	EGF-like calcium-binding	4	84	138	34208	0.000380972	0.00838138	THBS1,CUBN,MEGF8,LRP1
IPR000562	Type II fibronectin, collagen-binding	2	84	15	34208	0.00061275	0.0117954	FN1,MRC2
IPR001699	Transcription factor, T-box	2	84	17	34208	0.000791129	0.0121834	TBX5,TBX6
IPR002394	Nicotinic acetylcholine receptor	2	84	17	34208	0.000791129	0.0121834	CHRNA3,CHRND
IPR000413	Integrin alpha chain	2	84	18	34208	0.000888601	0.0124404	ITGAL,ITGA11
IPR013519	Integrin alpha beta-propellor	2	84	19	34208	0.00099156	0.012725	ITGAL,ITGA11
IPR002035	von Willebrand factor, type A	3	84	85	34208	0.0012201	0.0144535	ITGAL,ITGA11,COL12A1
IPR002074	Somatostatin receptor, type 2	1	84	1	34208	0.00245557	0.0180075	SSTR2
IPR000913	Neurokinin NK2 receptor	1	84	1	34208	0.00245557	0.0180075	TACR2
IPR006228	Polycystin cation channel	1	84	1	34208	0.00245557	0.0180075	PKD1
IPR004079	Gonadoliberin I precursor	1	84	1	34208	0.00245557	0.0180075	GNRH1
IPR000596	Cholecystokinin receptor, type A	1	84	1	34208	0.00245557	0.0180075	CCKAR
IPR017326	Peptidase S1A, polyserase-2	1	84	1	34208	0.00245557	0.0180075	PRSS36
IPR003077	Peroxisome proliferator-activated receptor, gamma	1	84	1	34208	0.00245557	0.0180075	PPARG
IPR017096	Kelch-like protein, gigaxonin	2	84	43	34208	0.00503993	0.0228279	KLHL28,KLHL10
IPR009147	Cystic fibrosis transmembrane conductance regulator	1	84	2	34208	0.00490517	0.0228908	ABCC4
IPR002557	Chitin binding domain	1	84	2	34208	0.00490517	0.0228908	CHIT1
IPR012314	Peptidase M12B, GON-ADAMTSs	1	84	2	34208	0.00490517	0.0228908	ADAMTS9
IPR000314	Gastrin receptor	1	84	2	34208	0.00490517	0.0228908	CCKAR
IPR009126	Cholecystokinin receptor	1	84	2	34208	0.00490517	0.0228908	CCKAR
IPR004077	Interleukin-1 receptor, type II	1	84	2	34208	0.00490517	0.0228908	IL1RAPL2
IPR000202	GPCR, family 3, metabotropic glutamate receptor 5	1	84	2	34208	0.00490517	0.0228908	GRM1
IPR001256	GPCR, family 3, metabotropic glutamate receptor 1	1	84	2	34208	0.00490517	0.0228908	GRM1
IPR014790	MutL, C-terminal, dimerisation	1	84	2	34208	0.00490517	0.0228908	MLH3
IPR017176	Alpha-(1, 3)-fucosyltransferase, metazoan	1	84	2	34208	0.00490517	0.0228908	FUT11
IPR006201	Neurotransmitter-gated ion-channel	2	84	44	34208	0.00527156	0.0231948	CHRNA3,CHRND
IPR002049	EGF-like, laminin	2	84	35	34208	0.00336337	0.0235436	MEGF8,LAMA3
IPR001184	Somatostatin receptor, type 5	1	84	3	34208	0.00734884	0.0251494	SSTR2
IPR003113	Phosphatidylinositol 3-kinase, p85-binding	1	84	3	34208	0.00734884	0.0251494	PIK3CD
IPR001681	Neurokinin receptor	1	84	3	34208	0.00734884	0.0251494	TACR2
IPR014010	Egg jelly receptor, REJ-like	1	84	3	34208	0.00734884	0.0251494	PKD1
IPR013333	Ryanodine receptor	1	84	3	34208	0.00734884	0.0251494	RYR3
IPR000434	Polycystic kidney disease type 1 protein	1	84	3	34208	0.00734884	0.0251494	PKD1
IPR003074	Peroxisome proliferator-activated receptor	1	84	3	34208	0.00734884	0.0251494	PPARG
IPR000536	Nuclear hormone receptor, ligand-binding, core	2	84	53	34208	0.00757002	0.0253431	PPARG,NR6A1
IPR003129	Laminin G, thrombospondin-type, N-terminal	2	84	29	34208	0.00231702	0.0254872	THBS1,COL12A1
IPR000859	CUB	2	84	49	34208	0.00650144	0.0278117	CUBN,MEGF8
IPR005292	Multi drug resistance-associated protein	1	84	4	34208	0.00978657	0.0284365	ABCC6
IPR004689	UDP-galactose transporter	1	84	4	34208	0.00978657	0.0284365	SLC35A3
IPR000764	Uridine kinase	1	84	4	34208	0.00978657	0.0284365	UCK1
IPR016362	Transcription factor, homeobox/POU	1	84	4	34208	0.00978657	0.0284365	POU3F4
IPR000083	Fibronectin, type I	1	84	4	34208	0.00978657	0.0284365	FN1
IPR001628	Zinc finger, nuclear hormone receptor-type	2	84	51	34208	0.00702643	0.0292452	PPARG,NR6A1
IPR001723	Steroid hormone receptor	2	84	52	34208	0.00729591	0.0295677	PPARG,NR6A1
IPR011705	BTB/Kelch-associated	2	84	59	34208	0.00931044	0.029871	KLHL28,KLHL10
IPR006652	Kelch repeat type 1	2	84	59	34208	0.00931044	0.029871	KLHL28,KLHL10
IPR000210	BTB/POZ-like	3	84	187	34208	0.0110774	0.0304628	KLHL28,PATZ1,KLHL10
IPR000884	Thrombospondin, type 1 repeat	2	84	64	34208	0.0108837	0.0304742	THBS1,ADAMTS9
IPR003961	Fibronectin, type III	3	84	185	34208	0.0107613	0.0306898	FN1,EBI3,COL12A1
IPR002070	Transcription factor, Brachyury	1	84	5	34208	0.0122184	0.0308464	TBX6
IPR013994	Carbohydrate-binding WSC, subgroup	1	84	5	34208	0.0122184	0.0308464	PKD1
IPR002889	Carbohydrate-binding WSC	1	84	5	34208	0.0122184	0.0308464	PKD1
IPR021189	UDP/CMP-sugar transporter	1	84	5	34208	0.0122184	0.0308464	SLC35A3
IPR012313	Zinc finger, FCS-type	1	84	5	34208	0.0122184	0.0308464	MBTD1
IPR003439	ABC transporter-like	2	84	69	34208	0.0125655	0.031211	ABCC4,ABCC6
IPR017940	ABC transporter, integral membrane type 1	2	84	42	34208	0.00481316	0.0322272	ABCC4,ABCC6
IPR000341	Phosphoinositide 3-kinase, ras-binding	1	84	6	34208	0.0146443	0.0352379	PIK3CD
IPR004166	MHCK/EF2 kinase	1	84	6	34208	0.0146443	0.0352379	TRPM6
IPR011583	Chitinase II	1	84	7	34208	0.0170643	0.0386457	CHIT1
IPR003859	Galactosyltransferase, metazoa	1	84	7	34208	0.0170643	0.0386457	B4GALT3
IPR013201	Proteinase inhibitor I29, cathepsin propeptide	1	84	7	34208	0.0170643	0.0386457	CTSF
IPR000483	Cysteine-rich flanking region, C-terminal domain	2	84	80	34208	0.016634	0.0394098	PXDN,PKD1
IPR000034	Laminin B type IV	1	84	8	34208	0.0194785	0.0399958	LAMA3
IPR018031	Laminin B, subgroup	1	84	8	34208	0.0194785	0.0399958	LAMA3
IPR022409	PKD/Chitinase domain	1	84	8	34208	0.0194785	0.0399958	PKD1
IPR002420	Phosphoinositide 3-kinase, C2	1	84	8	34208	0.0194785	0.0399958	PIK3CD
IPR000162	GPCR, family 3, metabotropic glutamate receptor	1	84	8	34208	0.0194785	0.0399958	GRM1
IPR016034	Phosphatidylinositol-4-phosphate 5-kinase, core, subgroup	1	84	8	34208	0.0194785	0.0399958	PIP5KL1
IPR003644	Na-Ca exchanger/integrin-beta4	1	84	8	34208	0.0194785	0.0399958	FRAS1
IPR004092	Mbt repeat	1	84	9	34208	0.0218868	0.0437736	MBTD1
IPR001263	Phosphoinositide 3-kinase, accessory (PIK) domain	1	84	9	34208	0.0218868	0.0437736	PIK3CD
IPR000586	Somatostatin receptor	1	84	10	34208	0.0242892	0.0445303	SSTR2
IPR009150	Neuropeptide W receptor	1	84	10	34208	0.0242892	0.0445303	SSTR2
IPR001418	Opioid receptor	1	84	10	34208	0.0242892	0.0445303	SSTR2
IPR003533	Doublecortin domain	1	84	10	34208	0.0242892	0.0445303	DCDC2
IPR016093	MIR motif	1	84	10	34208	0.0242892	0.0445303	RYR3
IPR019791	Haem peroxidase, animal, subgroup	1	84	10	34208	0.0242892	0.0445303	PXDN
IPR002007	Haem peroxidase, animal	1	84	10	34208	0.0242892	0.0445303	PXDN
IPR001356	Homeobox	3	84	255	34208	0.0250652	0.0454122	ARX,HOXD10,POU3F4
IPR001071	Cellular retinaldehyde binding/alpha-tocopherol transport	1	84	11	34208	0.0266859	0.0467003	SEC14L4
IPR001759	Pentaxin	1	84	11	34208	0.0266859	0.0467003	NPTXR
IPR000601	PKD domain	1	84	11	34208	0.0266859	0.0467003	PKD1

## Sheet: IP_Up _DOWN_B2
Enrichment analysis report
InterPro term Enrichment Analysis: for down-regulation at stage B2
InterPro terms	Details	Support	List size	Reference Support	Reference size	Hyp	Hyp_c	Genes
IPR008072	Cytochrome P450, E-class, CYP3A	1	67	4	34208	0.00781178	0.0409188	CYP3A4
IPR001781	Zinc finger, LIM-type	2	67	74	34208	0.00932088	0.0466044	LIMK2,ABLIM2
IPR000010	Proteinase inhibitor I25, cystatin	2	67	16	34208	0.000445509	0.024503	CSTA,CSTB
IPR000242	Protein-tyrosine phosphatase, receptor/non-receptor type	2	67	39	34208	0.00267224	0.0267224	PTPRC,PTPRE
IPR003595	Protein-tyrosine phosphatase, catalytic	2	67	63	34208	0.00683337	0.0395616	PTPRC,PTPRE
IPR001304	C-type lectin	3	67	85	34208	0.000632335	0.0231856	FREM1,CLEC3B,LAYN
IPR001713	Proteinase inhibitor I25A, stefin A	2	67	2	34208	3.77899e-06	0.000415689	CSTA,CSTB
IPR002181	Fibrinogen, alpha/beta/gamma chain, C-terminal globular	2	67	29	34208	0.00148274	0.0407753	MFAP4,ANGPTL1
IPR006535	HnRNP R/Q splicing factor	1	67	5	34208	0.00975531	0.0447118	A1CF
IPR000767	Disease resistance protein	1	67	2	34208	0.00391343	0.0253222	APAF1
IPR003081	Glutathione S-transferase, Mu class	1	67	5	34208	0.00975531	0.0447118	GSTM2
IPR016343	Spectrin, beta subunit	1	67	4	34208	0.00781178	0.0409188	SPTB
IPR003905	Growth hormone secretagogue receptor, type 1	1	67	2	34208	0.00391343	0.0253222	GHSR
IPR003984	Neurotensin receptor	1	67	2	34208	0.00391343	0.0253222	NTSR2
IPR016336	Receptor tyrosine-protein phosphatase, alpha/epsilon-type	1	67	2	34208	0.00391343	0.0253222	PTPRE
IPR017251	Apoptotic protease-activating factor 1	1	67	1	34208	0.00195861	0.0215447	APAF1
IPR001046	Natural resistance-associated macrophage protein	1	67	2	34208	0.00391343	0.0253222	SLC11A2
IPR003986	Neurotensin type 2 receptor	1	67	1	34208	0.00195861	0.0215447	NTSR2
IPR012132	Glucose-methanol-choline oxidoreductase	1	67	1	34208	0.00195861	0.0215447	CHDH
IPR016335	Leukocyte common antigen	1	67	1	34208	0.00195861	0.0215447	PTPRC
IPR015827	Alpha-(1,6)-fucosyltransferase, eukaryotic type	1	67	1	34208	0.00195861	0.0215447	FUT8
IPR017302	Neuronal migration protein doublecortin, chordata	1	67	2	34208	0.00391343	0.0253222	DCLK1
IPR002265	Gap junction alpha-6 protein (Cx45)	1	67	1	34208	0.00195861	0.0215447	GJC1
IPR003410	Hyalin	1	67	3	34208	0.00586449	0.0358385	SVEP1

[truncated: 4 more sheets: TF_Up _regulated_B2, TF_down _regulated_B2, KEGG_Up _regulated_B2, KEGG_Down _regulated_B2]
